# Supplementary material for: Transcriptomic profiling of Melon necrotic spot virus-infected melon plants revealed virus strain and plant cultivar-specific alterations
Source: BMC Genomics. 2016 Jun 7;17:429. doi: 10.1186/s12864-016-2772-5 (PMC4897865; doi:10.1186/s12864-016-2772-5)
Supplement: Additional file 1: Table S1. — Differentially expressed genes in relation to MNSV infection. Deregulated genes associated with MNSV-Mα5 and MNSV-Mα5/3’264 as a function of time in Tendral and associated with MNSV-Mα5/3’264 as a function of time in Planters Jumbo. Gene Ontology terms (GO terms) that are statistically over or under-represented on each list of differentially expressed genes are listed in contiguous spread sheets. (XLSX 245 kb) [file 12864_2016_2772_MOESM1_ESM.xlsx]

## Sheet: Genes
Table S1. Differentially expressed genes in relation to MNSV infection.
Tendral- Ma5	Tendral- Ma5/3´264	Planters Jumbo- Ma5/3´264
c15d_01-B01-M13R_c	c15d_01-B01-M13R_c	c15d_01-B01-M13R_c
c15d_01-B08-M13R_c	c15d_01-B08-M13R_c	c15d_01-B08-M13R_c
c15d_01-C10-M13R_c	c15d_01-C10-M13R_c	c15d_01-C10-M13R_c
c15d_01-E02-M13R_c	c15d_01-C11-M13R_c	c15d_01-C11-M13R_c
c15d_01-F01-M13R_c	c15d_01-E02-M13R_c	c15d_01-E02-M13R_c
c15d_01-F02-M13R_c	c15d_01-F01-M13R_c	c15d_01-F01-M13R_c
c15d_01-F03-M13R_c	c15d_01-F06-M13R_c	c15d_01-F02-M13R_c
c15d_01-F06-M13R_c	c15d_01-G05-M13R_c	c15d_01-F03-M13R_c
c15d_01-G05-M13R_c	c15d_01-G11-M13R_c	c15d_01-F06-M13R_c
c15d_01-H02-M13R_c	c15d_01-H02-M13R_c	c15d_01-H02-M13R_c
c15d_01-H04-M13R_c	c15d_01-H04-M13R_c	c15d_01-H04-M13R_c
c15d_01-H08-M13R_c	c15d_01-H08-M13R_c	c15d_02-B01-M13R_c
c15d_02-B01-M13R_c	c15d_02-A11-M13R_c	c15d_02-B02-M13R_c
c15d_02-B07-M13R_c	c15d_02-B01-M13R_c	c15d_02-C02-M13R_c
c15d_02-C02-M13R_c	c15d_02-B02-M13R_c	c15d_02-C03-M13R_c
c15d_02-C04-M13R_c	c15d_02-B07-M13R_c	c15d_02-C04-M13R_c
c15d_02-C11-M13R_c	c15d_02-C02-M13R_c	c15d_02-D03-M13R_c
c15d_02-F02-M13R_c	c15d_02-C04-M13R_c	c15d_02-E11-M13R_c
c15d_02-F08-M13R_c	c15d_02-C11-M13R_c	c15d_02-F08-M13R_c
c15d_02-G11-M13R_c	c15d_02-E11-M13R_c	c15d_03-A01-M13R_c
c15d_02-H01-M13R_c	c15d_02-F02-M13R_c	c15d_03-A05-M13R_c
c15d_03-A05-M13R_c	c15d_02-F03-M13R_c	c15d_03-D01-M13R_c
c15d_03-B02-M13R_c	c15d_02-G12-M13R_c	c15d_03-D07-M13R_c
c15d_03-D07-M13R_c	c15d_02-H01-M13R_c	c15d_03-D12-M13R_c
c15d_03-D12-M13R_c	c15d_03-A05-M13R_c	c15d_03-E05-M13R_c
c15d_03-E05-M13R_c	c15d_03-D07-M13R_c	c15d_03-E09-M13R_c
c15d_03-F03-M13R_c	c15d_03-D12-M13R_c	c15d_03-F02-M13R_c
c15d_03-G03-M13R_c	c15d_03-E09-M13R_c	c15d_03-F03-M13R_c
c15d_03-G04-M13R_c	c15d_03-F02-M13R_c	c15d_03-H04-M13R_c
c15d_03-H04-M13R_c	c15d_03-F03-M13R_c	c15d_03-H12-M13R_c
c15d_03-H12-M13R_c	c15d_03-G01-M13R_c	c15d_04-B08-M13R_c
c15d_04-A02-M13R_c	c15d_03-G04-M13R_c	c15d_04-B09-M13R_c
c15d_04-B03-M13R_c	c15d_03-H04-M13R_c	c15d_04-B10-M13R_c
c15d_04-B08-M13R_c	c15d_03-H12-M13R_c	c15d_04-B11-M13R_c
c15d_04-B11-M13R_c	c15d_04-B01-M13R_c	c15d_04-C02-M13R_c
c15d_04-C02-M13R_c	c15d_04-B03-M13R_c	c15d_04-E04-M13R_c
c15d_04-E04-M13R_c	c15d_04-B08-M13R_c	c15d_04-F04-M13R_c
c15d_04-E11-M13R_c	c15d_04-B10-M13R_c	c15d_04-F05-M13R_c
c15d_04-F05-M13R_c	c15d_04-B11-M13R_c	c15d_04-F07-M13R_c
c15d_04-F07-M13R_c	c15d_04-C02-M13R_c	c15d_04-H06-M13R_c
c15d_04-G04-M13R_c	c15d_04-E04-M13R_c	c15d_04-H12-M13R_c
c15d_04-H03-M13R_c	c15d_04-E11-M13R_c	c15d_05-B06-M13R_c
c15d_04-H06-M13R_c	c15d_04-F05-M13R_c	c15d_05-C06-M13R_c
c15d_04-H12-M13R_c	c15d_04-F07-M13R_c	c15d_05-E03-M13R_c
c15d_05-B03-M13R_c	c15d_04-G04-M13R_c	c15d_05-E09-M13R_c
c15d_05-B06-M13R_c	c15d_04-H03-M13R_c	c15d_05-G01-M13R_c
c15d_05-C03-M13R_c	c15d_04-H12-M13R_c	c15d_06-A04-M13R_c
c15d_05-C06-M13R_c	c15d_05-B01-M13R_c	c15d_06-D02-M13R_c
c15d_05-E03-M13R_c	c15d_05-B06-M13R_c	c15d_06-E09-M13R_c
c15d_05-E05-M13R_c	c15d_05-C03-M13R_c	c15d_06-G11-M13R_c
c15d_05-G01-M13R_c	c15d_05-C06-M13R_c	c15d_06-H07-M13R_c
c15d_05-G09-M13R_c	c15d_05-E03-M13R_c	c15d_06-H08-M13R_c
c15d_05-H03-M13R_c	c15d_05-E09-M13R_c	c15d_07-A10-M13R_c
c15d_05-H06-M13R_c	c15d_05-E11-M13R_c	c15d_07-B06-M13R_c
c15d_06-A02-M13R_c	c15d_05-G01-M13R_c	c15d_07-B10-M13R_c
c15d_06-B03-M13R_c	c15d_05-G09-M13R_c	c15d_07-D08-M13R_c
c15d_06-D02-M13R_c	c15d_05-H03-M13R_c	c15d_07-F03-M13R_c
c15d_06-E02-M13R_c	c15d_05-H06-M13R_c	c15d_07-H01-M13R_c
c15d_06-E09-M13R_c	c15d_06-B03-M13R_c	c15d_08-A10-M13R_c
c15d_06-G11-M13R_c	c15d_06-D02-M13R_c	c15d_08-D10-M13R_c
c15d_06-H07-M13R_c	c15d_06-E02-M13R_c	c15d_08-E04-M13R_c
c15d_06-H08-M13R_c	c15d_06-E09-M13R_c	c15d_08-E08-M13R_c
c15d_07-A02-M13R_c	c15d_06-E10-M13R_c	c15d_08-F07-M13R_c
c15d_07-A10-M13R_c	c15d_06-F03-M13R_c	c15d_08-F08-M13R_c
c15d_07-B08-M13R_c	c15d_06-F09-M13R_c	c15d_08-F12-M13R_c
c15d_07-B10-M13R_c	c15d_06-G11-M13R_c	c15d_08-H03-M13R_c
c15d_07-D08-M13R_c	c15d_06-H07-M13R_c	c15d_08-H10-M13R_c
c15d_07-F03-M13R_c	c15d_06-H08-M13R_c	c15d_09-A04-M13R_c
c15d_08-A01-M13R_c	c15d_07-A02-M13R_c	c15d_09-B05-M13R_c
c15d_08-A02-M13R_c	c15d_07-A03-M13R_c	c15d_09-D03-M13R_c
c15d_08-A10-M13R_c	c15d_07-A10-M13R_c	c15d_09-D04-M13R_c
c15d_08-D10-M13R_c	c15d_07-D08-M13R_c	c15d_09-D10-M13R_c
c15d_08-E06-M13R_c	c15d_07-G08-M13R_c	c15d_09-E01-M13R_c
c15d_08-E11-M13R_c	c15d_07-H01-M13R_c	c15d_09-E08-M13R_c
c15d_08-F01-M13R_c	c15d_08-A10-M13R_c	c15d_09-F03-M13R_c
c15d_08-F07-M13R_c	c15d_08-D10-M13R_c	c15d_09-F12-M13R_c
c15d_08-F08-M13R_c	c15d_08-F07-M13R_c	c15d_10-A02-M13R_c
c15d_08-F12-M13R_c	c15d_08-F08-M13R_c	c15d_10-A11-M13R_c
c15d_08-G05-M13R_c	c15d_08-F12-M13R_c	c15d_10-D11-M13R_c
c15d_08-G12-M13R_c	c15d_08-G12-M13R_c	c15d_10-F06-M13R_c
c15d_08-H07-M13R_c	c15d_08-H07-M13R_c	c15d_10-F12-M13R_c
c15d_08-H09-M13R_c	c15d_08-H09-M13R_c	c15d_10-G05-M13R_c
c15d_08-H10-M13R_c	c15d_08-H10-M13R_c	c15d_10-G06-M13R_c
c15d_09-A02-M13R_c	c15d_09-A04-M13R_c	c15d_10-G07-M13R_c
c15d_09-A04-M13R_c	c15d_09-B05-M13R_c	c15d_11-A05-M13R_c
c15d_09-B05-M13R_c	c15d_09-D02-M13R_c	c15d_11-A09-M13R_c
c15d_09-C09-M13R_c	c15d_09-D03-M13R_c	c15d_11-B12-M13R_c
c15d_09-D02-M13R_c	c15d_09-D04-M13R_c	c15d_11-C12-M13R_c
c15d_09-D03-M13R_c	c15d_09-D05-M13R_c	c15d_11-E11-M13R_c
c15d_09-D04-M13R_c	c15d_09-E01-M13R_c	c15d_11-F07-M13R_c
c15d_09-D05-M13R_c	c15d_09-E08-M13R_c	c15d_11-H08-M13R_c
c15d_09-D10-M13R_c	c15d_09-F03-M13R_c	c15d_12-B04-M13R_c
c15d_09-E01-M13R_c	c15d_09-F12-M13R_c	c15d_12-B10-M13R_c
c15d_09-E08-M13R_c	c15d_10-A02-M13R_c	c15d_12-D05-M13R_c
c15d_09-F03-M13R_c	c15d_10-A11-M13R_c	c15d_12-F09-M13R_c
c15d_09-F12-M13R_c	c15d_10-D11-M13R_c	c15d_12-G08-M13R_c
c15d_09-H04-M13R_c	c15d_10-F06-M13R_c	c15d_13-A03-M13R_c
c15d_09-H07-M13R_c	c15d_10-F12-M13R_c	c15d_13-B11-M13R_c
c15d_10-A02-M13R_c	c15d_10-G01-M13R_c	c15d_13-C08-M13R_c
c15d_10-A11-M13R_c	c15d_10-G07-M13R_c	c15d_13-E02-M13R_c
c15d_10-D11-M13R_c	c15d_10-G11-M13R_c	c15d_13-E11-M13R_c
c15d_10-F06-M13R_c	c15d_11-A05-M13R_c	c15d_13-G04-M13R_c
c15d_10-F12-M13R_c	c15d_11-A09-M13R_c	c15d_14-D01-M13R_c
c15d_10-G03-M13R_c	c15d_11-B01-M13R_c	c15d_14-E04-M13R_c
c15d_10-G05-M13R_c	c15d_11-B05-M13R_c	c15d_14-E10-M13R_c
c15d_10-G06-M13R_c	c15d_11-C10-M13R_c	c15d_14-E12-M13R_c
c15d_10-G07-M13R_c	c15d_11-C12-M13R_c	c15d_14-G08-M13R_c
c15d_10-G11-M13R_c	c15d_11-F01-M13R_c	c15d_14-H04-M13R_c
c15d_10-H03-M13R_c	c15d_11-H08-M13R_c	c15d_14-H08-M13R_c
c15d_11-A05-M13R_c	c15d_12-A02-M13R_c	c15d_14-H11-M13R_c
c15d_11-A09-M13R_c	c15d_12-B10-M13R_c	c15d_15-A07-M13R_c
c15d_11-B01-M13R_c	c15d_12-C05-M13R_c	c15d_15-B05-M13R_c
c15d_11-B06-M13R_c	c15d_12-D05-M13R_c	c15d_15-E01-M13R_c
c15d_11-C10-M13R_c	c15d_12-D12-M13R_c	c15d_15-F03-M13R_c
c15d_11-C12-M13R_c	c15d_12-E04-M13R_c	c15d_15-G03-M13R_c
c15d_11-D10-M13R_c	c15d_12-F09-M13R_c	c15d_15-G08-M13R_c
c15d_11-E11-M13R_c	c15d_13-A03-M13R_c	c15d_15-G12-M13R_c
c15d_11-F07-M13R_c	c15d_13-B03-M13R_c	c15d_15-H05-M13R_c
c15d_11-F10-M13R_c	c15d_13-B11-M13R_c	c15d_15-H06-M13R_c
c15d_11-H08-M13R_c	c15d_13-C08-M13R_c	c15d_16-A11-M13R_c
c15d_12-A02-M13R_c	c15d_13-D08-M13R_c	c15d_16-D05-M13R_c
c15d_12-B04-M13R_c	c15d_13-E02-M13R_c	c15d_16-D08-M13R_c
c15d_12-B10-M13R_c	c15d_13-E11-M13R_c	c15d_16-E03-M13R_c
c15d_12-C05-M13R_c	c15d_13-G04-M13R_c	c15d_16-E09-M13R_c
c15d_12-D05-M13R_c	c15d_13-H05-M13R_c	c15d_16-F06-M13R_c
c15d_12-E04-M13R_c	c15d_14-E03-M13R_c	c15d_16-F08-M13R_c
c15d_12-F09-M13R_c	c15d_14-E12-M13R_c	c15d_16-G03-M13R_c
c15d_13-A03-M13R_c	c15d_14-F08-M13R_c	c15d_16-G08-M13R_c
c15d_13-B03-M13R_c	c15d_14-H01-M13R_c	c15d_16-H04-M13R_c
c15d_13-B11-M13R_c	c15d_14-H08-M13R_c	c15d_17-A07-M13R_c
c15d_13-C08-M13R_c	c15d_15-A08-M13R_c	c15d_17-C06-M13R_c
c15d_13-E02-M13R_c	c15d_15-E01-M13R_c	c15d_17-C07-M13R_c
c15d_13-G04-M13R_c	c15d_15-F03-M13R_c	c15d_17-C08-M13R_c
c15d_13-H05-M13R_c	c15d_15-F12-M13R_c	c15d_17-G08-M13R_c
c15d_14-C01-M13R_c	c15d_15-G03-M13R_c	c15d_18-A11-M13R_c
c15d_14-D01-M13R_c	c15d_15-G08-M13R_c	c15d_18-B07-M13R_c
c15d_14-E03-M13R_c	c15d_15-G12-M13R_c	c15d_18-D11-M13R_c
c15d_14-E12-M13R_c	c15d_15-H03-M13R_c	c15d_18-D12-M13R_c
c15d_14-G08-M13R_c	c15d_15-H06-M13R_c	c15d_18-H06-M13R_c
c15d_14-H04-M13R_c	c15d_16-A11-M13R_c	c15d_18-H11-M13R_c
c15d_14-H08-M13R_c	c15d_16-D05-M13R_c	c15d_19-B02-M13R_c
c15d_15-A07-M13R_c	c15d_16-D07-M13R_c	c15d_19-D11-M13R_c
c15d_15-A08-M13R_c	c15d_16-D08-M13R_c	c15d_19-F03-M13R_c
c15d_15-E01-M13R_c	c15d_16-E09-M13R_c	c15d_19-F10-M13R_c
c15d_15-F12-M13R_c	c15d_16-F06-M13R_c	c15d_19-H04-M13R_c
c15d_15-G03-M13R_c	c15d_16-F08-M13R_c	c15d_20-C07-M13R_c
c15d_15-G08-M13R_c	c15d_16-G03-M13R_c	c15d_20-D02-M13R_c
c15d_15-G12-M13R_c	c15d_16-G04-M13R_c	c15d_20-F10-M13R_c
c15d_15-H03-M13R_c	c15d_16-G07-M13R_c	c15d_20-G01-M13R_c
c15d_15-H05-M13R_c	c15d_16-G08-M13R_c	c15d_20-H08-M13R_c
c15d_15-H06-M13R_c	c15d_16-H11-M13R_c	c15d_21-A06-M13R_c
c15d_16-A06-M13R_c	c15d_17-A07-M13R_c	c15d_21-B02-M13R_c
c15d_16-A11-M13R_c	c15d_17-B08-M13R_c	c15d_21-B11-M13R_c
c15d_16-B12-M13R_c	c15d_17-B09-M13R_c	c15d_21-D10-M13R_c
c15d_16-D05-M13R_c	c15d_17-B11-M13R_c	c15d_21-D11-M13R_c
c15d_16-D07-M13R_c	c15d_17-B12-M13R_c	c15d_21-G04-M13R_c
c15d_16-D08-M13R_c	c15d_17-C02-M13R_c	c15d_21-H06-M13R_c
c15d_16-E03-M13R_c	c15d_17-C04-M13R_c	c15d_22-A03-M13R_c
c15d_16-E09-M13R_c	c15d_17-C05-M13R_c	c15d_22-B02-M13R_c
c15d_16-F06-M13R_c	c15d_17-C06-M13R_c	c15d_22-B04-M13R_c
c15d_16-F08-M13R_c	c15d_17-C07-M13R_c	c15d_22-B12-M13R_c
c15d_16-G04-M13R_c	c15d_17-D12-M13R_c	c15d_22-D05-M13R_c
c15d_16-G07-M13R_c	c15d_17-F12-M13R_c	c15d_22-E09-M13R_c
c15d_16-G08-M13R_c	c15d_17-G08-M13R_c	c15d_22-G04-M13R_c
c15d_16-H11-M13R_c	c15d_17-H11-M13R_c	c15d_22-G07-M13R_c
c15d_17-A07-M13R_c	c15d_18-A07-M13R_c	c15d_22-H11-M13R_c
c15d_17-B07-M13R_c	c15d_18-A10-M13R_c	c15d_23-A03-M13R_c
c15d_17-B08-M13R_c	c15d_18-B09-M13R_c	c15d_23-A04-M13R_c
c15d_17-B09-M13R_c	c15d_18-D07-M13R_c	c15d_23-A07-M13R_c
c15d_17-B11-M13R_c	c15d_18-D11-M13R_c	c15d_23-C03-M13R_c
c15d_17-B12-M13R_c	c15d_18-D12-M13R_c	c15d_23-E05-M13R_c
c15d_17-C02-M13R_c	c15d_18-F02-M13R_c	c15d_23-E07-M13R_c
c15d_17-C04-M13R_c	c15d_18-F04-M13R_c	c15d_23-E08-M13R_c
c15d_17-C06-M13R_c	c15d_18-F05-M13R_c	c15d_23-F05-M13R_c
c15d_17-C07-M13R_c	c15d_18-F11-M13R_c	c15d_23-F12-M13R_c
c15d_17-C10-M13R_c	c15d_18-H06-M13R_c	c15d_23-G01-M13R_c
c15d_17-F12-M13R_c	c15d_18-H11-M13R_c	c15d_23-H03-M13R_c
c15d_17-G02-M13R_c	c15d_19-A04-M13R_c	c15d_24-A03-M13R_c
c15d_17-G08-M13R_c	c15d_19-A06-M13R_c	c15d_24-A10-M13R_c
c15d_17-H11-M13R_c	c15d_19-A07-M13R_c	c15d_24-B02-M13R_c
c15d_18-A07-M13R_c	c15d_19-D11-M13R_c	c15d_24-E01-M13R_c
c15d_18-A10-M13R_c	c15d_19-G11-M13R_c	c15d_24-G03-M13R_c
c15d_18-A11-M13R_c	c15d_19-H02-M13R_c	c15d_24-G04-M13R_c
c15d_18-B07-M13R_c	c15d_20-C04-M13R_c	c15d_24-G06-M13R_c
c15d_18-B09-M13R_c	c15d_20-C06-M13R_c	c15d_25-C10-M13R_c
c15d_18-D07-M13R_c	c15d_20-C07-M13R_c	c15d_25-F08-M13R_c
c15d_18-D11-M13R_c	c15d_20-D02-M13R_c	c15d_25-G03-M13R_c
c15d_18-D12-M13R_c	c15d_20-D05-M13R_c	c15d_25-G08-M13R_c
c15d_18-F05-M13R_c	c15d_20-E12-M13R_c	c15d_25-G11-M13R_c
c15d_18-H06-M13R_c	c15d_20-F10-M13R_c	c15d_25-H04-M13R_c
c15d_18-H11-M13R_c	c15d_20-F12-M13R_c	c15d_26-A08-M13R_c
c15d_19-A04-M13R_c	c15d_20-G01-M13R_c	c15d_26-B04-M13R_c
c15d_19-A07-M13R_c	c15d_20-G04-M13R_c	c15d_26-B12-M13R_c
c15d_19-B07-M13R_c	c15d_20-H08-M13R_c	c15d_26-C06-M13R_c
c15d_19-C08-M13R_c	c15d_20-H09-M13R_c	c15d_26-D12-M13R_c
c15d_19-D05-M13R_c	c15d_21-A06-M13R_c	c15d_26-E02-M13R_c
c15d_19-D08-M13R_c	c15d_21-A09-M13R_c	c15d_26-E12-M13R_c
c15d_19-D11-M13R_c	c15d_21-B02-M13R_c	c15d_26-F05-M13R_c
c15d_19-G11-M13R_c	c15d_21-B11-M13R_c	c15d_26-G01-M13R_c
c15d_19-H02-M13R_c	c15d_21-C09-M13R_c	c15d_26-G04-M13R_c
c15d_19-H04-M13R_c	c15d_21-D07-M13R_c	c15d_26-H09-M13R_c
c15d_20-C04-M13R_c	c15d_21-D08-M13R_c	c15d_27-B05-M13R_c
c15d_20-C06-M13R_c	c15d_21-D10-M13R_c	c15d_27-D07-M13R_c
c15d_20-C07-M13R_c	c15d_21-D11-M13R_c	c15d_27-D10-M13R_c
c15d_20-C08-M13R_c	c15d_21-E06-M13R_c	c15d_28-C05-M13R_c
c15d_20-C09-M13R_c	c15d_21-G04-M13R_c	c15d_28-C06-M13R_c
c15d_20-D07-M13R_c	c15d_21-H06-M13R_c	c15d_28-D08-M13R_c
c15d_20-E12-M13R_c	c15d_22-A01-M13R_c	c15d_28-F08-M13R_c
c15d_20-F10-M13R_c	c15d_22-A03-M13R_c	c15d_28-G04-M13R_c
c15d_20-G01-M13R_c	c15d_22-B02-M13R_c	c15d_29-B03-M13R_c
c15d_20-G04-M13R_c	c15d_22-B04-M13R_c	c15d_29-B08-M13R_c
c15d_20-H08-M13R_c	c15d_22-C07-M13R_c	c15d_29-D03-M13R_c
c15d_21-A06-M13R_c	c15d_22-D02-M13R_c	c15d_29-D09-M13R_c
c15d_21-B02-M13R_c	c15d_22-F07-M13R_c	c15d_29-D11-M13R_c
c15d_21-B11-M13R_c	c15d_22-H11-M13R_c	c15d_29-E02-M13R_c
c15d_21-D07-M13R_c	c15d_23-A03-M13R_c	c15d_29-E05-M13R_c
c15d_21-D10-M13R_c	c15d_23-A06-M13R_c	c15d_29-E10-M13R_c
c15d_21-D11-M13R_c	c15d_23-B12-M13R_c	c15d_29-F01-M13R_c
c15d_21-F02-M13R_c	c15d_23-C03-M13R_c	c15d_29-F02-M13R_c
c15d_21-F06-M13R_c	c15d_23-E05-M13R_c	c15d_29-F09-M13R_c
c15d_21-G04-M13R_c	c15d_23-E07-M13R_c	c15d_29-F11-M13R_c
c15d_21-G08-M13R_c	c15d_23-F12-M13R_c	c15d_29-G01-M13R_c
c15d_21-G12-M13R_c	c15d_23-G01-M13R_c	c15d_29-G05-M13R_c
c15d_21-H08-M13R_c	c15d_23-G06-M13R_c	c15d_29-G07-M13R_c
c15d_22-A01-M13R_c	c15d_23-H03-M13R_c	c15d_30-A03-M13R_c
c15d_22-A03-M13R_c	c15d_23-H06-M13R_c	c15d_30-A04-M13R_c
c15d_22-B02-M13R_c	c15d_24-A03-M13R_c	c15d_30-D07-M13R_c
c15d_22-B04-M13R_c	c15d_24-A04-M13R_c	c15d_30-D12-M13R_c
c15d_22-D05-M13R_c	c15d_24-A07-M13R_c	c15d_30-E03-M13R_c
c15d_22-H11-M13R_c	c15d_24-A10-M13R_c	c15d_30-E11-M13R_c
c15d_23-A03-M13R_c	c15d_24-B02-M13R_c	c15d_30-F09-M13R_c
c15d_23-B07-M13R_c	c15d_24-B12-M13R_c	c15d_30-G08-M13R_c
c15d_23-C03-M13R_c	c15d_24-C07-M13R_c	c15d_30-G09-M13R_c
c15d_23-D02-M13R_c	c15d_24-D03-M13R_c	c15d_31-A02-M13R_c
c15d_23-E07-M13R_c	c15d_24-G04-M13R_c	c15d_31-B03-M13R_c
c15d_23-F05-M13R_c	c15d_24-G06-M13R_c	c15d_31-B06-M13R_c
c15d_23-F10-M13R_c	c15d_25-A10-M13R_c	c15d_31-D12-M13R_c
c15d_23-F12-M13R_c	c15d_25-C10-M13R_c	c15d_31-E05-M13R_c
c15d_23-G01-M13R_c	c15d_25-D06-M13R_c	c15d_31-F08-M13R_c
c15d_23-H06-M13R_c	c15d_25-E10-M13R_c	c15d_31-H09-M13R_c
c15d_24-A03-M13R_c	c15d_25-F08-M13R_c	c15d_32-A06-M13R_c
c15d_24-A04-M13R_c	c15d_25-F11-M13R_c	c15d_32-A12-M13R_c
c15d_24-A07-M13R_c	c15d_25-G03-M13R_c	c15d_32-C09-M13R_c
c15d_24-A10-M13R_c	c15d_25-G08-M13R_c	c15d_32-D06-M13R_c
c15d_24-B02-M13R_c	c15d_25-G11-M13R_c	c15d_32-D07-M13R_c
c15d_24-B10-M13R_c	c15d_26-B12-M13R_c	c15d_32-E09-M13R_c
c15d_24-B12-M13R_c	c15d_26-C06-M13R_c	c15d_32-E12-M13R_c
c15d_24-C07-M13R_c	c15d_26-D12-M13R_c	c15d_32-F10-M13R_c
c15d_24-E01-M13R_c	c15d_26-E02-M13R_c	c15d_32-F12-M13R_c
c15d_24-E12-M13R_c	c15d_26-F05-M13R_c	c15d_33-A09-M13R_c
c15d_24-G03-M13R_c	c15d_26-G01-M13R_c	c15d_33-C12-M13R_c
c15d_24-G04-M13R_c	c15d_26-G04-M13R_c	c15d_33-D11-M13R_c
c15d_24-G06-M13R_c	c15d_26-H09-M13R_c	c15d_33-E01-M13R_c
c15d_25-A07-M13R_c	c15d_26-H10-M13R_c	c15d_33-E06-M13R_c
c15d_25-A10-M13R_c	c15d_27-B05-M13R_c	c15d_33-H05-M13R_c
c15d_25-C10-M13R_c	c15d_27-D04-M13R_c	c15d_33-H12-M13R_c
c15d_25-F08-M13R_c	c15d_27-D07-M13R_c	c15d_34-A04-M13R_c
c15d_25-G03-M13R_c	c15d_27-D10-M13R_c	c15d_34-B08-M13R_c
c15d_25-G08-M13R_c	c15d_28-C05-M13R_c	c15d_34-B09-M13R_c
c15d_25-G11-M13R_c	c15d_28-E06-M13R_c	c15d_34-C01-M13R_c
c15d_25-H04-M13R_c	c15d_28-F08-M13R_c	c15d_34-D06-M13R_c
c15d_26-A08-M13R_c	c15d_28-G04-M13R_c	c15d_34-G01-M13R_c
c15d_26-C06-M13R_c	c15d_28-G10-M13R_c	c15d_34-H05-M13R_c
c15d_26-D12-M13R_c	c15d_29-B03-M13R_c	c15d_35-A05-M13R_c
c15d_26-E02-M13R_c	c15d_29-B08-M13R_c	c15d_35-A07-M13R_c
c15d_26-F05-M13R_c	c15d_29-D03-M13R_c	c15d_35-B12-M13R_c
c15d_26-G01-M13R_c	c15d_29-D09-M13R_c	c15d_35-C03-M13R_c
c15d_26-G04-M13R_c	c15d_29-E05-M13R_c	c15d_35-C07-M13R_c
c15d_26-H09-M13R_c	c15d_29-E10-M13R_c	c15d_35-F02-M13R_c
c15d_27-D10-M13R_c	c15d_29-F01-M13R_c	c15d_36-B04-M13R_c
c15d_27-E06-M13R_c	c15d_29-F02-M13R_c	c15d_36-C02-M13R_c
c15d_27-H03-M13R_c	c15d_29-F09-M13R_c	c15d_36-C09-M13R_c
c15d_28-A04-M13R_c	c15d_29-F11-M13R_c	c15d_36-C11-M13R_c
c15d_28-B02-M13R_c	c15d_29-G05-M13R_c	c15d_36-D01-M13R_c
c15d_28-C05-M13R_c	c15d_29-G07-M13R_c	c15d_36-D05-M13R_c
c15d_28-C06-M13R_c	c15d_29-H05-M13R_c	c15d_36-D09-M13R_c
c15d_28-E06-M13R_c	c15d_30-A03-M13R_c	c15d_36-H01-M13R_c
c15d_28-F03-M13R_c	c15d_30-B01-M13R_c	c15d_37-A08-M13R_c
c15d_28-F08-M13R_c	c15d_30-D07-M13R_c	c15d_37-F05-M13R_c
c15d_28-G04-M13R_c	c15d_30-D12-M13R_c	c15d_37-G12-M13R_c
c15d_28-G10-M13R_c	c15d_30-E03-M13R_c	c15d_38-B04-M13R_c
c15d_29-B03-M13R_c	c15d_30-E11-M13R_c	c15d_38-B07-M13R_c
c15d_29-B08-M13R_c	c15d_30-F09-M13R_c	c15d_38-C09-M13R_c
c15d_29-D03-M13R_c	c15d_30-G08-M13R_c	c15d_38-E12-M13R_c
c15d_29-D09-M13R_c	c15d_30-G09-M13R_c	c15d_38-F01-M13R_c
c15d_29-E02-M13R_c	c15d_31-A02-M13R_c	c15d_38-F07-M13R_c
c15d_29-E05-M13R_c	c15d_31-B03-M13R_c	c15d_38-G12-M13R_c
c15d_29-F01-M13R_c	c15d_31-B06-M13R_c	c15d_38-H05-M13R_c
c15d_29-F02-M13R_c	c15d_31-C08-M13R_c	c15d_38-H10-M13R_c
c15d_29-F09-M13R_c	c15d_31-D11-M13R_c	c15d_39-B04-M13R_c
c15d_29-F11-M13R_c	c15d_31-E05-M13R_c	c15d_39-C07-M13R_c
c15d_29-G01-M13R_c	c15d_31-E07-M13R_c	c15d_40-A02-M13R_c
c15d_29-G05-M13R_c	c15d_31-F02-M13R_c	c15d_40-A10-M13R_c
c15d_29-G07-M13R_c	c15d_31-F08-M13R_c	c15d_40-B02-M13R_c
c15d_29-H05-M13R_c	c15d_31-H09-M13R_c	c15d_40-C03-M13R_c
c15d_30-A03-M13R_c	c15d_32-C09-M13R_c	c15d_40-F02-M13R_c
c15d_30-B01-M13R_c	c15d_32-D06-M13R_c	c15d_40-F09-M13R_c
c15d_30-B11-M13R_c	c15d_32-E09-M13R_c	c15d_40-G02-M13R_c
c15d_30-C04-M13R_c	c15d_32-F12-M13R_c	c15d_40-H05-M13R_c
c15d_30-D07-M13R_c	c15d_32-G04-M13R_c	c15d_41-A03-M13R_c
c15d_30-D12-M13R_c	c15d_32-G06-M13R_c	c15d_41-A06-M13R_c
c15d_30-E03-M13R_c	c15d_32-H07-M13R_c	c15d_41-B01-M13R_c
c15d_30-E11-M13R_c	c15d_33-A02-M13R_c	c15d_41-C06-M13R_c
c15d_30-F09-M13R_c	c15d_33-A09-M13R_c	c15d_41-C07-M13R_c
c15d_30-G09-M13R_c	c15d_33-B05-M13R_c	c15d_41-C10-M13R_c
c15d_31-B03-M13R_c	c15d_33-C12-M13R_c	c15d_41-D01-M13R_c
c15d_31-B06-M13R_c	c15d_33-D06-M13R_c	c15d_41-D09-M13R_c
c15d_31-D11-M13R_c	c15d_33-D11-M13R_c	c15d_41-D11-M13R_c
c15d_31-D12-M13R_c	c15d_33-E01-M13R_c	c15d_41-E01-M13R_c
c15d_31-E05-M13R_c	c15d_33-E10-M13R_c	c15d_41-F06-M13R_c
c15d_31-E07-M13R_c	c15d_33-F11-M13R_c	c15d_41-F09-M13R_c
c15d_31-F08-M13R_c	c15d_33-H12-M13R_c	c15d_41-G05-M13R_c
c15d_32-C09-M13R_c	c15d_34-A12-M13R_c	c15d_41-G11-M13R_c
c15d_32-D06-M13R_c	c15d_34-B04-M13R_c	c46d_01-A02-M13R_c
c15d_32-E09-M13R_c	c15d_34-B08-M13R_c	c46d_01-A03-M13R_c
c15d_32-E12-M13R_c	c15d_34-B09-M13R_c	c46d_01-A10-M13R_c
c15d_32-F08-M13R_c	c15d_34-C06-M13R_c	c46d_01-C01-M13R_c
c15d_32-F10-M13R_c	c15d_34-D06-M13R_c	c46d_01-C10-M13R_c
c15d_32-F12-M13R_c	c15d_34-G02-M13R_c	c46d_01-D11-M13R_c
c15d_32-G04-M13R_c	c15d_34-H05-M13R_c	c46d_01-F06-M13R_c
c15d_32-G06-M13R_c	c15d_34-H07-M13R_c	c46d_01-G08-M13R_c
c15d_32-H07-M13R_c	c15d_35-A05-M13R_c	c46d_01-H03-M13R_c
c15d_33-A02-M13R_c	c15d_35-A07-M13R_c	c46d_01-H09-M13R_c
c15d_33-A09-M13R_c	c15d_35-B11-M13R_c	c46d_02-A04-M13R_c
c15d_33-B05-M13R_c	c15d_35-C03-M13R_c	c46d_02-A07-M13R_c
c15d_33-C12-M13R_c	c15d_35-E08-M13R_c	c46d_02-E02-M13R_c
c15d_33-D05-M13R_c	c15d_35-G09-M13R_c	c46d_02-E04-M13R_c
c15d_33-D06-M13R_c	c15d_36-B10-M13R_c	c46d_02-G10-M13R_c
c15d_33-D11-M13R_c	c15d_36-B11-M13R_c	c46d_02-H07-M13R_c
c15d_33-E01-M13R_c	c15d_36-C02-M13R_c	c46d_02-H11-M13R_c
c15d_33-E06-M13R_c	c15d_36-C09-M13R_c	c46d_03-A03-M13R_c
c15d_33-E10-M13R_c	c15d_36-C12-M13R_c	c46d_03-C02-M13R_c
c15d_33-H05-M13R_c	c15d_36-D05-M13R_c	c46d_03-C03-M13R_c
c15d_33-H12-M13R_c	c15d_36-D06-M13R_c	c46d_03-C09-M13R_c
c15d_34-B08-M13R_c	c15d_36-D11-M13R_c	c46d_03-F10-M13R_c
c15d_34-B09-M13R_c	c15d_36-E02-M13R_c	c46d_04-A10-M13R_c
c15d_34-B12-M13R_c	c15d_36-G08-M13R_c	c46d_04-D09-M13R_c
c15d_34-D03-M13R_c	c15d_36-H01-M13R_c	c46d_04-D12-M13R_c
c15d_34-D06-M13R_c	c15d_37-A02-M13R_c	c46d_04-E08-M13R_c
c15d_34-G01-M13R_c	c15d_37-A08-M13R_c	c46d_05-D04-M13R_c
c15d_34-G02-M13R_c	c15d_37-B01-M13R_c	c46d_05-E04-M13R_c
c15d_34-H07-M13R_c	c15d_37-D11-M13R_c	c46d_05-F05-M13R_c
c15d_35-A05-M13R_c	c15d_37-F05-M13R_c	c46d_05-G12-M13R_c
c15d_35-B11-M13R_c	c15d_38-A03-M13R_c	c46d_06-A10-M13R_c
c15d_35-C03-M13R_c	c15d_38-B04-M13R_c	c46d_06-B06-M13R_c
c15d_35-C07-M13R_c	c15d_38-B07-M13R_c	c46d_06-C09-M13R_c
c15d_35-E08-M13R_c	c15d_38-C09-M13R_c	c46d_06-C11-M13R_c
c15d_35-G09-M13R_c	c15d_38-E06-M13R_c	c46d_06-D03-M13R_c
c15d_36-B04-M13R_c	c15d_38-E12-M13R_c	c46d_06-E09-M13R_c
c15d_36-B10-M13R_c	c15d_38-F01-M13R_c	c46d_06-G11-M13R_c
c15d_36-C02-M13R_c	c15d_38-F07-M13R_c	c46d_06-H11-M13R_c
c15d_36-C09-M13R_c	c15d_38-G09-M13R_c	c46d_07-A05-M13R_c
c15d_36-C11-M13R_c	c15d_38-G12-M13R_c	c46d_07-A10-M13R_c
c15d_36-C12-M13R_c	c15d_38-H10-M13R_c	c46d_07-A11-M13R_c
c15d_36-D05-M13R_c	c15d_39-A11-M13R_c	c46d_07-B01-M13R_c
c15d_36-D09-M13R_c	c15d_39-B04-M13R_c	c46d_07-B05-M13R_c
c15d_36-D11-M13R_c	c15d_39-G06-M13R_c	c46d_07-B06-M13R_c
c15d_36-E02-M13R_c	c15d_39-H01-M13R_c	c46d_07-B11-M13R_c
c15d_36-H01-M13R_c	c15d_39-H06-M13R_c	c46d_07-C05-M13R_c
c15d_37-A02-M13R_c	c15d_39-H10-M13R_c	c46d_07-C10-M13R_c
c15d_37-A08-M13R_c	c15d_40-B02-M13R_c	c46d_07-E05-M13R_c
c15d_37-B01-M13R_c	c15d_40-C12-M13R_c	c46d_07-G10-M13R_c
c15d_37-B11-M13R_c	c15d_40-E01-M13R_c	c46d_07-H07-M13R_c
c15d_37-D11-M13R_c	c15d_40-F02-M13R_c	c46d_08-B03-M13R_c
c15d_37-F05-M13R_c	c15d_40-F09-M13R_c	c46d_08-D07-M13R_c
c15d_38-B04-M13R_c	c15d_40-G01-M13R_c	c46d_08-D11-M13R_c
c15d_38-B07-M13R_c	c15d_40-G02-M13R_c	c46d_08-E04-M13R_c
c15d_38-C09-M13R_c	c15d_40-H05-M13R_c	c46d_08-F03-M13R_c
c15d_38-E06-M13R_c	c15d_41-A03-M13R_c	c46d_09-A09-M13R_c
c15d_38-E12-M13R_c	c15d_41-A06-M13R_c	c46d_09-G04-M13R_c
c15d_38-F01-M13R_c	c15d_41-C06-M13R_c	c46d_09-G08-M13R_c
c15d_38-G12-M13R_c	c15d_41-C07-M13R_c	c46d_09-G11-M13R_c
c15d_38-H10-M13R_c	c15d_41-C09-M13R_c	c46d_10-A06-M13R_c
c15d_39-B04-M13R_c	c15d_41-C10-M13R_c	c46d_10-B09-M13R_c
c15d_39-G06-M13R_c	c15d_41-D01-M13R_c	c46d_10-C03-M13R_c
c15d_39-H01-M13R_c	c15d_41-D05-M13R_c	c46d_10-C09-M13R_c
c15d_39-H06-M13R_c	c15d_41-D09-M13R_c	c46d_10-D11-M13R_c
c15d_39-H10-M13R_c	c15d_41-D11-M13R_c	c46d_10-F05-M13R_c
c15d_40-A09-M13R_c	c15d_41-E01-M13R_c	c46d_11-A04-M13R_c
c15d_40-B02-M13R_c	c15d_41-E05-M13R_c	c46d_11-B01-M13R_c
c15d_40-C02-M13R_c	c15d_41-F09-M13R_c	c46d_11-B06-M13R_c
c15d_40-C12-M13R_c	c15d_41-G05-M13R_c	c46d_11-B11-M13R_c
c15d_40-E01-M13R_c	c15d_41-G11-M13R_c	c46d_11-D04-M13R_c
c15d_40-F02-M13R_c	c15d_41-H08-M13R_c	c46d_11-F08-M13R_c
c15d_40-F09-M13R_c	c46d_01-A03-M13R_c	c46d_11-G01-M13R_c
c15d_40-G01-M13R_c	c46d_01-B01-M13R_c	c46d_11-G09-M13R_c
c15d_40-G02-M13R_c	c46d_01-C01-M13R_c	c46d_11-G12-M13R_c
c15d_40-G03-M13R_c	c46d_01-F06-M13R_c	c46d_11-H07-M13R_c
c15d_40-H05-M13R_c	c46d_01-H01-M13R_c	c46d_12-E07-M13R_c
c15d_40-H10-M13R_c	c46d_01-H03-M13R_c	c46d_12-G08-M13R_c
c15d_41-A03-M13R_c	c46d_02-A04-M13R_c	c46d_12-H03-M13R_c
c15d_41-A06-M13R_c	c46d_02-A05-M13R_c	c46d_13-B02-M13R_c
c15d_41-B01-M13R_c	c46d_02-A07-M13R_c	c46d_13-B07-M13R_c
c15d_41-B08-M13R_c	c46d_02-A08-M13R_c	c46d_13-B12-M13R_c
c15d_41-C01-M13R_c	c46d_02-A10-M13R_c	c46d_13-C05-M13R_c
c15d_41-C06-M13R_c	c46d_02-B09-M13R_c	c46d_13-D12-M13R_c
c15d_41-C07-M13R_c	c46d_02-E02-M13R_c	c46d_13-E03-M13R_c
c15d_41-C10-M13R_c	c46d_02-E04-M13R_c	c46d_13-F01-M13R_c
c15d_41-D01-M13R_c	c46d_02-E11-M13R_c	c46d_13-G05-M13R_c
c15d_41-D05-M13R_c	c46d_02-F03-M13R_c	c46d_13-G11-M13R_c
c15d_41-D09-M13R_c	c46d_02-G10-M13R_c	c46d_14-A02-M13R_c
c15d_41-E01-M13R_c	c46d_02-H11-M13R_c	c46d_14-A03-M13R_c
c15d_41-E05-M13R_c	c46d_03-B01-M13R_c	c46d_14-B06-M13R_c
c15d_41-F09-M13R_c	c46d_03-C02-M13R_c	c46d_14-C01-M13R_c
c15d_41-G05-M13R_c	c46d_03-F01-M13R_c	c46d_14-C06-M13R_c
c15d_41-G07-M13R_c	c46d_03-H06-M13R_c	c46d_14-C08-M13R_c
c15d_41-G11-M13R_c	c46d_04-A02-M13R_c	c46d_14-C09-M13R_c
c15d_41-H08-M13R_c	c46d_04-A07-M13R_c	c46d_14-D01-M13R_c
c46d_01-A02-M13R_c	c46d_04-A10-M13R_c	c46d_14-E04-M13R_c
c46d_01-A03-M13R_c	c46d_04-B05-M13R_c	c46d_14-E06-M13R_c
c46d_01-A10-M13R_c	c46d_04-C06-M13R_c	c46d_14-E09-M13R_c
c46d_01-B01-M13R_c	c46d_04-D09-M13R_c	c46d_14-G10-M13R_c
c46d_01-C01-M13R_c	c46d_04-D12-M13R_c	c46d_15-A04-M13R_c
c46d_01-D11-M13R_c	c46d_04-E08-M13R_c	c46d_15-B09-M13R_c
c46d_01-F06-M13R_c	c46d_04-H01-M13R_c	c46d_15-C12-M13R_c
c46d_01-G08-M13R_c	c46d_04-H04-M13R_c	c46d_15-D10-M13R_c
c46d_01-H01-M13R_c	c46d_05-B10-M13R_c	c46d_15-E08-M13R_c
c46d_01-H03-M13R_c	c46d_05-D04-M13R_c	c46d_15-G02-M13R_c
c46d_01-H09-M13R_c	c46d_05-D08-M13R_c	c46d_16-A08-M13R_c
c46d_02-A04-M13R_c	c46d_05-E04-M13R_c	c46d_16-B10-M13R_c
c46d_02-A05-M13R_c	c46d_05-E06-M13R_c	c46d_16-E01-M13R_c
c46d_02-A07-M13R_c	c46d_05-F05-M13R_c	c46d_16-E07-M13R_c
c46d_02-A10-M13R_c	c46d_06-A10-M13R_c	c46d_16-F01-M13R_c
c46d_02-B05-M13R_c	c46d_06-B01-M13R_c	c46d_17-B06-M13R_c
c46d_02-B07-M13R_c	c46d_06-B07-M13R_c	c46d_17-C08-M13R_c
c46d_02-B09-M13R_c	c46d_06-C09-M13R_c	c46d_17-E06-M13R_c
c46d_02-E02-M13R_c	c46d_06-D03-M13R_c	c46d_17-G01-M13R_c
c46d_02-E04-M13R_c	c46d_06-D05-M13R_c	c46d_17-H05-M13R_c
c46d_02-F03-M13R_c	c46d_06-D09-M13R_c	c46d_18-E08-M13R_c
c46d_02-H07-M13R_c	c46d_06-E09-M13R_c	c46d_18-F08-M13R_c
c46d_02-H11-M13R_c	c46d_06-F09-M13R_c	c46d_18-H09-M13R_c
c46d_03-B01-M13R_c	c46d_06-G05-M13R_c	c46d_19-A03-M13R_c
c46d_03-C03-M13R_c	c46d_06-G11-M13R_c	c46d_19-A11-M13R_c
c46d_03-F10-M13R_c	c46d_06-H02-M13R_c	c46d_19-B10-M13R_c
c46d_03-H07-M13R_c	c46d_06-H05-M13R_c	c46d_19-C10-M13R_c
c46d_04-A07-M13R_c	c46d_06-H11-M13R_c	c46d_19-C12-M13R_c
c46d_04-A10-M13R_c	c46d_07-A10-M13R_c	c46d_19-D10-M13R_c
c46d_04-B05-M13R_c	c46d_07-B01-M13R_c	c46d_19-D11-M13R_c
c46d_04-C03-M13R_c	c46d_07-B02-M13R_c	c46d_19-E08-M13R_c
c46d_04-C06-M13R_c	c46d_07-B06-M13R_c	c46d_19-G10-M13R_c
c46d_04-D09-M13R_c	c46d_07-B11-M13R_c	c46d_19-H10-M13R_c
c46d_04-D12-M13R_c	c46d_07-C05-M13R_c	c46d_19-H12-M13R_c
c46d_04-E08-M13R_c	c46d_07-C10-M13R_c	c46d_20-B06-M13R_c
c46d_04-H01-M13R_c	c46d_07-D06-M13R_c	c46d_20-B07-M13R_c
c46d_04-H04-M13R_c	c46d_07-G04-M13R_c	c46d_20-B12-M13R_c
c46d_05-D04-M13R_c	c46d_07-G10-M13R_c	c46d_20-C02-M13R_c
c46d_05-D08-M13R_c	c46d_07-H04-M13R_c	c46d_20-F05-M13R_c
c46d_05-E04-M13R_c	c46d_07-H06-M13R_c	c46d_20-G02-M13R_c
c46d_05-F05-M13R_c	c46d_08-A10-M13R_c	c46d_20-G10-M13R_c
c46d_05-G12-M13R_c	c46d_08-C05-M13R_c	c46d_20-H02-M13R_c
c46d_06-B01-M13R_c	c46d_08-D07-M13R_c	c46d_20-H03-M13R_c
c46d_06-B06-M13R_c	c46d_08-D10-M13R_c	c46d_21-B05-M13R_c
c46d_06-B07-M13R_c	c46d_08-G03-M13R_c	c46d_21-E07-M13R_c
c46d_06-C09-M13R_c	c46d_08-H07-M13R_c	c46d_21-E11-M13R_c
c46d_06-D09-M13R_c	c46d_09-A09-M13R_c	c46d_21-F03-M13R_c
c46d_06-E09-M13R_c	c46d_09-G04-M13R_c	c46d_22-A04-M13R_c
c46d_06-F09-M13R_c	c46d_09-G08-M13R_c	c46d_22-B08-M13R_c
c46d_06-G11-M13R_c	c46d_09-G11-M13R_c	c46d_22-C05-M13R_c
c46d_06-H05-M13R_c	c46d_10-A06-M13R_c	c46d_22-C08-M13R_c
c46d_06-H11-M13R_c	c46d_10-B08-M13R_c	c46d_22-E09-M13R_c
c46d_07-A10-M13R_c	c46d_10-B09-M13R_c	c46d_22-E10-M13R_c
c46d_07-B01-M13R_c	c46d_10-C09-M13R_c	c46d_22-F01-M13R_c
c46d_07-B02-M13R_c	c46d_10-D02-M13R_c	c46d_22-G01-M13R_c
c46d_07-B05-M13R_c	c46d_10-F05-M13R_c	c46d_22-G04-M13R_c
c46d_07-B06-M13R_c	c46d_10-F08-M13R_c	c46d_22-G08-M13R_c
c46d_07-C05-M13R_c	c46d_10-F12-M13R_c	c46d_22-G09-M13R_c
c46d_07-C10-M13R_c	c46d_11-A04-M13R_c	c46d_22-G10-M13R_c
c46d_07-D06-M13R_c	c46d_11-C01-M13R_c	c46d_22-H01-M13R_c
c46d_07-G01-M13R_c	c46d_11-D04-M13R_c	c46d_22-H11-M13R_c
c46d_07-G04-M13R_c	c46d_11-G09-M13R_c	c46d_23-B03-M13R_c
c46d_07-G08-M13R_c	c46d_12-D10-M13R_c	c46d_23-B10-M13R_c
c46d_07-G10-M13R_c	c46d_12-D12-M13R_c	c46d_23-C03-M13R_c
c46d_07-G12-M13R_c	c46d_12-E02-M13R_c	c46d_23-C05-M13R_c
c46d_07-H04-M13R_c	c46d_12-E08-M13R_c	c46d_23-C12-M13R_c
c46d_07-H06-M13R_c	c46d_12-G01-M13R_c	c46d_23-D12-M13R_c
c46d_07-H07-M13R_c	c46d_12-G08-M13R_c	c46d_23-E02-M13R_c
c46d_08-A07-M13R_c	c46d_12-H03-M13R_c	c46d_23-F01-M13R_c
c46d_08-A10-M13R_c	c46d_13-A09-M13R_c	c46d_24-A10-M13R_c
c46d_08-B09-M13R_c	c46d_13-C08-M13R_c	c46d_24-B04-M13R_c
c46d_08-D10-M13R_c	c46d_13-D07-M13R_c	c46d_24-C01-M13R_c
c46d_08-E04-M13R_c	c46d_13-D12-M13R_c	c46d_24-C10-M13R_c
c46d_08-F03-M13R_c	c46d_13-E03-M13R_c	c46d_24-D04-M13R_c
c46d_08-H07-M13R_c	c46d_13-E04-M13R_c	c46d_24-E01-M13R_c
c46d_09-A09-M13R_c	c46d_13-F01-M13R_c	c46d_24-F06-M13R_c
c46d_09-D06-M13R_c	c46d_13-G11-M13R_c	c46d_24-F08-M13R_c
c46d_09-F02-M13R_c	c46d_13-H09-M13R_c	c46d_24-F12-M13R_c
c46d_09-G04-M13R_c	c46d_14-A02-M13R_c	c46d_25-A04-M13R_c
c46d_09-G08-M13R_c	c46d_14-A03-M13R_c	c46d_25-B01-M13R_c
c46d_09-G11-M13R_c	c46d_14-A07-M13R_c	c46d_25-C04-M13R_c
c46d_10-A06-M13R_c	c46d_14-B06-M13R_c	c46d_25-D04-M13R_c
c46d_10-B08-M13R_c	c46d_14-C06-M13R_c	c46d_25-E04-M13R_c
c46d_10-B09-M13R_c	c46d_14-C08-M13R_c	c46d_25-G07-M13R_c
c46d_10-D02-M13R_c	c46d_14-C09-M13R_c	c46d_26-A04-M13R_c
c46d_10-F05-M13R_c	c46d_14-E05-M13R_c	c46d_26-B07-M13R_c
c46d_10-G03-M13R_c	c46d_14-E06-M13R_c	c46d_26-D11-M13R_c
c46d_11-A04-M13R_c	c46d_14-E11-M13R_c	c46d_26-E04-M13R_c
c46d_11-B01-M13R_c	c46d_15-A03-M13R_c	c46d_26-F11-M13R_c
c46d_11-C01-M13R_c	c46d_15-A04-M13R_c	c46d_27-B04-M13R_c
c46d_11-D04-M13R_c	c46d_15-B09-M13R_c	c46d_27-G04-M13R_c
c46d_11-G02-M13R_c	c46d_15-D10-M13R_c	c46d_27-G06-M13R_c
c46d_11-H07-M13R_c	c46d_15-E08-M13R_c	c46d_27-H07-M13R_c
c46d_11-H10-M13R_c	c46d_15-G08-M13R_c	c46d_27-H10-M13R_c
c46d_12-D12-M13R_c	c46d_15-H07-M13R_c	c46d_28-B03-M13R_c
c46d_12-E02-M13R_c	c46d_15-H08-M13R_c	c46d_28-E08-M13R_c
c46d_12-E07-M13R_c	c46d_15-H11-M13R_c	c46d_28-H05-M13R_c
c46d_12-E08-M13R_c	c46d_16-B10-M13R_c	c46d_29-A01-M13R_c
c46d_12-F01-M13R_c	c46d_16-E01-M13R_c	c46d_29-B08-M13R_c
c46d_12-G01-M13R_c	c46d_16-E07-M13R_c	c46d_29-C10-M13R_c
c46d_12-G08-M13R_c	c46d_16-F11-M13R_c	c46d_29-D08-M13R_c
c46d_12-H03-M13R_c	c46d_16-G12-M13R_c	c46d_29-E02-M13R_c
c46d_13-A09-M13R_c	c46d_16-H10-M13R_c	c46d_29-F07-M13R_c
c46d_13-B07-M13R_c	c46d_17-B06-M13R_c	c46d_29-G11-M13R_c
c46d_13-C05-M13R_c	c46d_17-C02-M13R_c	c46d_29-H04-M13R_c
c46d_13-C08-M13R_c	c46d_17-E06-M13R_c	c46d_29-H11-M13R_c
c46d_13-D12-M13R_c	c46d_17-G01-M13R_c	c46d_30-A04-M13R_c
c46d_13-E03-M13R_c	c46d_17-G04-M13R_c	c46d_30-A12-M13R_c
c46d_13-E04-M13R_c	c46d_17-H05-M13R_c	c46d_30-C01-M13R_c
c46d_13-F01-M13R_c	c46d_17-H12-M13R_c	c46d_30-D06-M13R_c
c46d_13-G11-M13R_c	c46d_18-A05-M13R_c	c46d_30-G07-M13R_c
c46d_13-G12-M13R_c	c46d_18-A06-M13R_c	c46d_31-C02-M13R_c
c46d_13-H09-M13R_c	c46d_18-A09-M13R_c	c46d_31-D06-M13R_c
c46d_14-A03-M13R_c	c46d_18-D06-M13R_c	c46d_31-E03-M13R_c
c46d_14-A07-M13R_c	c46d_18-E03-M13R_c	c46d_31-F08-M13R_c
c46d_14-C01-M13R_c	c46d_18-F08-M13R_c	c46d_31-G06-M13R_c
c46d_14-C06-M13R_c	c46d_19-A11-M13R_c	c46d_32-B05-M13R_c
c46d_14-C08-M13R_c	c46d_19-C10-M13R_c	c46d_32-E04-M13R_c
c46d_14-C09-M13R_c	c46d_19-C12-M13R_c	c46d_32-G07-M13R_c
c46d_14-D01-M13R_c	c46d_19-D10-M13R_c	c46d_32-G12-M13R_c
c46d_14-E04-M13R_c	c46d_19-D11-M13R_c	c46d_33-A01-M13R_c
c46d_14-E06-M13R_c	c46d_19-E08-M13R_c	c46d_33-B06-M13R_c
c46d_14-E09-M13R_c	c46d_19-F01-M13R_c	c46d_33-C03-M13R_c
c46d_14-E11-M13R_c	c46d_19-F08-M13R_c	c46d_33-E10-M13R_c
c46d_14-H07-M13R_c	c46d_19-H08-M13R_c	c46d_33-G10-M13R_c
c46d_15-A03-M13R_c	c46d_19-H12-M13R_c	c46d_33-G11-M13R_c
c46d_15-A04-M13R_c	c46d_20-B12-M13R_c	c46d_33-H08-M13R_c
c46d_15-B04-M13R_c	c46d_20-C03-M13R_c	c46d_33-H10-M13R_c
c46d_15-B09-M13R_c	c46d_20-G03-M13R_c	c46d_34-B04-M13R_c
c46d_15-C12-M13R_c	c46d_20-G06-M13R_c	c46d_34-B05-M13R_c
c46d_15-D10-M13R_c	c46d_20-G10-M13R_c	c46d_34-C03-M13R_c
c46d_15-E08-M13R_c	c46d_20-H03-M13R_c	c46d_34-C08-M13R_c
c46d_15-G02-M13R_c	c46d_20-H08-M13R_c	c46d_34-G12-M13R_c
c46d_15-G08-M13R_c	c46d_21-B01-M13R_c	c46d_34-H02-M13R_c
c46d_15-H07-M13R_c	c46d_21-B03-M13R_c	c46d_35-A08-M13R_c
c46d_15-H08-M13R_c	c46d_21-D09-M13R_c	c46d_35-F10-M13R_c
c46d_15-H10-M13R_c	c46d_21-E11-M13R_c	c46d_35-G08-M13R_c
c46d_16-B10-M13R_c	c46d_21-F10-M13R_c	c46d_36-A09-M13R_c
c46d_16-E01-M13R_c	c46d_21-F12-M13R_c	c46d_36-A12-M13R_c
c46d_16-E07-M13R_c	c46d_21-G10-M13R_c	c46d_36-B01-M13R_c
c46d_17-B06-M13R_c	c46d_22-A04-M13R_c	c46d_36-B03-M13R_c
c46d_17-E06-M13R_c	c46d_22-B08-M13R_c	c46d_36-E02-M13R_c
c46d_17-G01-M13R_c	c46d_22-E09-M13R_c	c46d_36-E09-M13R_c
c46d_17-G04-M13R_c	c46d_22-E10-M13R_c	c46d_36-G02-M13R_c
c46d_17-H12-M13R_c	c46d_22-F01-M13R_c	c46d_36-H09-M13R_c
c46d_18-A05-M13R_c	c46d_22-G01-M13R_c	c46d_36-H11-M13R_c
c46d_18-A06-M13R_c	c46d_22-G04-M13R_c	c46d_37-A07-M13R_c
c46d_18-A09-M13R_c	c46d_22-G09-M13R_c	c46d_37-D07-M13R_c
c46d_18-D05-M13R_c	c46d_22-G10-M13R_c	c46d_37-H03-M13R_c
c46d_18-D06-M13R_c	c46d_22-H11-M13R_c	c46d_38-A08-M13R_c
c46d_18-E03-M13R_c	c46d_23-B04-M13R_c	c46d_38-B12-M13R_c
c46d_18-E07-M13R_c	c46d_23-B10-M13R_c	c46d_38-D11-M13R_c
c46d_18-F08-M13R_c	c46d_23-C01-M13R_c	c46d_38-G02-M13R_c
c46d_18-H09-M13R_c	c46d_23-C03-M13R_c	c46d_39-A04-M13R_c
c46d_19-B10-M13R_c	c46d_23-C05-M13R_c	c46d_39-B08-M13R_c
c46d_19-C10-M13R_c	c46d_23-C12-M13R_c	c46d_39-D04-M13R_c
c46d_19-C12-M13R_c	c46d_23-D02-M13R_c	c46d_39-G01-M13R_c
c46d_19-D10-M13R_c	c46d_23-E02-M13R_c	c46d_39-G08-M13R_c
c46d_19-D11-M13R_c	c46d_23-H08-M13R_c	c46d_39-H07-M13R_c
c46d_19-E08-M13R_c	c46d_23-H12-M13R_c	c46d_39-H11-M13R_c
c46d_19-F01-M13R_c	c46d_24-A04-M13R_c	c46d_40-A10-M13R_c
c46d_19-F08-M13R_c	c46d_24-A10-M13R_c	c46d_40-C03-M13R_c
c46d_19-G10-M13R_c	c46d_24-A11-M13R_c	c46d_40-C07-M13R_c
c46d_19-H10-M13R_c	c46d_24-B11-M13R_c	c46d_40-C08-M13R_c
c46d_19-H12-M13R_c	c46d_24-C10-M13R_c	c46d_40-D07-M13R_c
c46d_20-B07-M13R_c	c46d_24-D04-M13R_c	c46d_40-F11-M13R_c
c46d_20-B12-M13R_c	c46d_24-E01-M13R_c	c46d_40-G06-M13R_c
c46d_20-C03-M13R_c	c46d_24-F06-M13R_c	cA_01-A07-M13R_c
c46d_20-G02-M13R_c	c46d_24-F08-M13R_c	cA_01-B03-M13R_c
c46d_20-G03-M13R_c	c46d_24-G05-M13R_c	cA_01-B09-M13R_c
c46d_20-G10-M13R_c	c46d_25-A04-M13R_c	cA_01-C09-M13R_c
c46d_20-H03-M13R_c	c46d_25-A10-M13R_c	cA_01-F02-M13R_c
c46d_21-B01-M13R_c	c46d_25-A12-M13R_c	cA_01-H09-M13R_c
c46d_21-B03-M13R_c	c46d_25-B10-M13R_c	cA_02-A06-M13R_c
c46d_21-B05-M13R_c	c46d_25-C09-M13R_c	cA_02-E04-M13R_c
c46d_21-D09-M13R_c	c46d_25-E09-M13R_c	cA_02-F03-M13R_c
c46d_21-E07-M13R_c	c46d_25-G07-M13R_c	cA_02-G10-M13R_c
c46d_21-E11-M13R_c	c46d_26-A04-M13R_c	cA_02-H10-M13R_c
c46d_21-F03-M13R_c	c46d_26-B07-M13R_c	cA_03-A09-M13R_c
c46d_21-F10-M13R_c	c46d_26-C12-M13R_c	cA_03-A11-M13R_c
c46d_22-A04-M13R_c	c46d_26-D01-M13R_c	cA_03-C01-M13R_c
c46d_22-B08-M13R_c	c46d_26-D11-M13R_c	cA_03-C02-M13R_c
c46d_22-D06-M13R_c	c46d_26-E02-M13R_c	cA_03-D04-M13R_c
c46d_22-E09-M13R_c	c46d_26-F10-M13R_c	cA_03-E09-M13R_c
c46d_22-E10-M13R_c	c46d_26-F11-M13R_c	cA_03-E10-M13R_c
c46d_22-G04-M13R_c	c46d_27-C04-M13R_c	cA_03-F05-M13R_c
c46d_22-G09-M13R_c	c46d_27-D05-M13R_c	cA_03-F07-M13R_c
c46d_22-G10-M13R_c	c46d_27-E01-M13R_c	cA_03-F09-M13R_c
c46d_22-H11-M13R_c	c46d_27-G06-M13R_c	cA_04-A06-M13R_c
c46d_23-B10-M13R_c	c46d_27-H07-M13R_c	cA_04-C07-M13R_c
c46d_23-C01-M13R_c	c46d_28-B06-M13R_c	cA_04-C12-M13R_c
c46d_23-C03-M13R_c	c46d_28-D02-M13R_c	cA_04-E10-M13R_c
c46d_23-C05-M13R_c	c46d_28-E08-M13R_c	cA_04-F12-M13R_c
c46d_23-C08-M13R_c	c46d_28-F02-M13R_c	cA_04-G06-M13R_c
c46d_23-C12-M13R_c	c46d_28-H03-M13R_c	cA_04-G12-M13R_c
c46d_23-D02-M13R_c	c46d_28-H05-M13R_c	cA_04-H06-M13R_c
c46d_23-E02-M13R_c	c46d_29-A01-M13R_c	cA_04-H12-M13R_c
c46d_23-H12-M13R_c	c46d_29-A07-M13R_c	cA_05-A05-M13R_c
c46d_24-A04-M13R_c	c46d_29-B08-M13R_c	cA_05-A08-M13R_c
c46d_24-A11-M13R_c	c46d_29-C08-M13R_c	cA_05-B03-M13R_c
c46d_24-B04-M13R_c	c46d_29-C10-M13R_c	cA_05-C01-M13R_c
c46d_24-B11-M13R_c	c46d_29-D08-M13R_c	cA_05-C10-M13R_c
c46d_24-C10-M13R_c	c46d_29-D09-M13R_c	cA_05-D01-M13R_c
c46d_24-D04-M13R_c	c46d_29-G11-M13R_c	cA_05-D05-M13R_c
c46d_24-E06-M13R_c	c46d_29-H04-M13R_c	cA_05-D08-M13R_c
c46d_24-F06-M13R_c	c46d_29-H09-M13R_c	cA_05-E01-M13R_c
c46d_24-F08-M13R_c	c46d_30-A04-M13R_c	cA_05-E03-M13R_c
c46d_24-F12-M13R_c	c46d_30-A12-M13R_c	cA_05-E09-M13R_c
c46d_24-G05-M13R_c	c46d_30-C01-M13R_c	cA_05-F10-M13R_c
c46d_25-A04-M13R_c	c46d_30-C04-M13R_c	cA_05-F12-M13R_c
c46d_25-A10-M13R_c	c46d_30-D06-M13R_c	cA_05-G03-M13R_c
c46d_25-A11-M13R_c	c46d_30-E02-M13R_c	cA_06-A05-M13R_c
c46d_25-A12-M13R_c	c46d_30-E03-M13R_c	cA_06-A10-M13R_c
c46d_25-B10-M13R_c	c46d_30-G07-M13R_c	cA_06-B07-M13R_c
c46d_25-C04-M13R_c	c46d_31-B09-M13R_c	cA_06-C07-M13R_c
c46d_25-C09-M13R_c	c46d_31-C05-M13R_c	cA_06-C12-M13R_c
c46d_25-E04-M13R_c	c46d_31-D06-M13R_c	cA_06-F03-M13R_c
c46d_25-E09-M13R_c	c46d_31-E03-M13R_c	cA_06-F09-M13R_c
c46d_25-G07-M13R_c	c46d_31-F08-M13R_c	cA_06-F11-M13R_c
c46d_26-B07-M13R_c	c46d_31-G03-M13R_c	cA_06-H10-M13R_c
c46d_26-D01-M13R_c	c46d_31-G06-M13R_c	cA_07-B07-M13R_c
c46d_26-E02-M13R_c	c46d_32-D07-M13R_c	cA_07-C10-M13R_c
c46d_26-F10-M13R_c	c46d_32-E04-M13R_c	cA_07-C11-M13R_c
c46d_26-F11-M13R_c	c46d_32-E06-M13R_c	cA_07-E10-M13R_c
c46d_26-H11-M13R_c	c46d_32-F02-M13R_c	cA_07-H04-M13R_c
c46d_27-B04-M13R_c	c46d_32-F03-M13R_c	cA_07-H12-M13R_c
c46d_27-B09-M13R_c	c46d_32-F06-M13R_c	cA_08-B04-M13R_c
c46d_27-D05-M13R_c	c46d_32-G07-M13R_c	cA_08-B07-M13R_c
c46d_27-G04-M13R_c	c46d_32-G12-M13R_c	cA_08-C07-M13R_c
c46d_27-G06-M13R_c	c46d_33-A01-M13R_c	cA_08-E02-M13R_c
c46d_27-H03-M13R_c	c46d_33-A03-M13R_c	cA_08-E12-M13R_c
c46d_27-H07-M13R_c	c46d_33-C03-M13R_c	cA_08-F09-M13R_c
c46d_27-H10-M13R_c	c46d_33-E03-M13R_c	cA_08-H07-M13R_c
c46d_28-B03-M13R_c	c46d_33-E10-M13R_c	cA_09-A01-M13R_c
c46d_28-B06-M13R_c	c46d_33-E12-M13R_c	cA_09-A02-M13R_c
c46d_28-D02-M13R_c	c46d_33-G04-M13R_c	cA_09-B04-M13R_c
c46d_28-E08-M13R_c	c46d_33-G11-M13R_c	cA_09-B12-M13R_c
c46d_28-F02-M13R_c	c46d_33-H08-M13R_c	cA_09-C06-M13R_c
c46d_28-H03-M13R_c	c46d_34-A05-M13R_c	cA_09-C10-M13R_c
c46d_28-H05-M13R_c	c46d_34-B04-M13R_c	cA_09-D01-M13R_c
c46d_29-A01-M13R_c	c46d_34-C03-M13R_c	cA_09-D05-M13R_c
c46d_29-A04-M13R_c	c46d_34-F08-M13R_c	cA_09-D07-M13R_c
c46d_29-A07-M13R_c	c46d_34-G12-M13R_c	cA_09-D12-M13R_c
c46d_29-B08-M13R_c	c46d_34-H03-M13R_c	cA_09-F02-M13R_c
c46d_29-C08-M13R_c	c46d_35-A08-M13R_c	cA_09-F03-M13R_c
c46d_29-C10-M13R_c	c46d_35-B09-M13R_c	cA_09-H01-M13R_c
c46d_29-D08-M13R_c	c46d_35-C02-M13R_c	cA_09-H05-M13R_c
c46d_29-G11-M13R_c	c46d_35-D01-M13R_c	cA_10-A10-M13R_c
c46d_29-H04-M13R_c	c46d_35-F02-M13R_c	cA_10-A12-M13R_c
c46d_30-A01-M13R_c	c46d_35-F10-M13R_c	cA_10-C05-M13R_c
c46d_30-A04-M13R_c	c46d_35-H01-M13R_c	cA_10-D07-M13R_c
c46d_30-A12-M13R_c	c46d_35-H07-M13R_c	cA_10-D08-M13R_c
c46d_30-B08-M13R_c	c46d_35-H10-M13R_c	cA_10-E02-M13R_c
c46d_30-C01-M13R_c	c46d_36-A09-M13R_c	cA_10-F05-M13R_c
c46d_30-C04-M13R_c	c46d_36-A12-M13R_c	cA_10-F10-M13R_c
c46d_30-C08-M13R_c	c46d_36-B03-M13R_c	cA_10-G01-M13R_c
c46d_30-D06-M13R_c	c46d_36-B07-M13R_c	cA_10-H10-M13R_c
c46d_30-E02-M13R_c	c46d_36-E07-M13R_c	cA_10-H11-M13R_c
c46d_30-E03-M13R_c	c46d_36-E09-M13R_c	cA_11-A12-M13R_c
c46d_30-G07-M13R_c	c46d_36-F07-M13R_c	cA_11-C03-M13R_c
c46d_30-H09-M13R_c	c46d_36-G02-M13R_c	cA_11-C10-M13R_c
c46d_31-C05-M13R_c	c46d_36-G09-M13R_c	cA_11-D08-M13R_c
c46d_31-C08-M13R_c	c46d_36-H06-M13R_c	cA_11-E01-M13R_c
c46d_31-E03-M13R_c	c46d_36-H11-M13R_c	cA_11-F01-M13R_c
c46d_31-F08-M13R_c	c46d_37-A07-M13R_c	cA_11-F06-M13R_c
c46d_31-G03-M13R_c	c46d_37-B11-M13R_c	cA_11-H09-M13R_c
c46d_31-G06-M13R_c	c46d_37-D03-M13R_c	cA_12-B02-M13R_c
c46d_32-A11-M13R_c	c46d_37-E11-M13R_c	cA_12-B09-M13R_c
c46d_32-B10-M13R_c	c46d_37-F10-M13R_c	cA_12-C03-M13R_c
c46d_32-D04-M13R_c	c46d_37-G06-M13R_c	cA_12-C07-M13R_c
c46d_32-D07-M13R_c	c46d_37-G10-M13R_c	cA_12-D01-M13R_c
c46d_32-E04-M13R_c	c46d_37-H03-M13R_c	cA_12-E02-M13R_c
c46d_32-E06-M13R_c	c46d_37-H04-M13R_c	cA_12-E09-M13R_c
c46d_32-E09-M13R_c	c46d_37-H05-M13R_c	cA_12-F05-M13R_c
c46d_32-F02-M13R_c	c46d_38-A04-M13R_c	cA_12-F11-M13R_c
c46d_32-F03-M13R_c	c46d_38-A08-M13R_c	cA_12-G06-M13R_c
c46d_32-F06-M13R_c	c46d_38-B06-M13R_c	cA_12-H07-M13R_c
c46d_32-G12-M13R_c	c46d_38-D11-M13R_c	cA_12-H08-M13R_c
c46d_32-H08-M13R_c	c46d_38-F01-M13R_c	cA_13-A05-M13R_c
c46d_33-A01-M13R_c	c46d_39-A04-M13R_c	cA_13-C01-M13R_c
c46d_33-A03-M13R_c	c46d_39-A08-M13R_c	cA_13-D12-M13R_c
c46d_33-B04-M13R_c	c46d_39-B04-M13R_c	cA_13-G04-M13R_c
c46d_33-B06-M13R_c	c46d_39-B11-M13R_c	cA_14-B02-M13R_c
c46d_33-C03-M13R_c	c46d_39-F06-M13R_c	cA_14-B07-M13R_c
c46d_33-E03-M13R_c	c46d_39-G01-M13R_c	cA_14-B09-M13R_c
c46d_33-E05-M13R_c	c46d_39-G06-M13R_c	cA_14-C01-M13R_c
c46d_33-E10-M13R_c	c46d_39-H11-M13R_c	cA_14-E01-M13R_c
c46d_33-E12-M13R_c	c46d_40-A05-M13R_c	cA_14-E09-M13R_c
c46d_33-G04-M13R_c	c46d_40-C03-M13R_c	cA_14-E10-M13R_c
c46d_33-G11-M13R_c	c46d_40-C07-M13R_c	cA_14-E12-M13R_c
c46d_33-H08-M13R_c	c46d_40-C08-M13R_c	cA_14-H01-M13R_c
c46d_34-A05-M13R_c	c46d_40-D01-M13R_c	cA_14-H04-M13R_c
c46d_34-B04-M13R_c	c46d_40-D03-M13R_c	cA_15-A01-M13R_c
c46d_34-B05-M13R_c	c46d_40-D07-M13R_c	cA_15-A04-M13R_c
c46d_34-C08-M13R_c	c46d_40-E08-M13R_c	cA_15-A09-M13R_c
c46d_34-D07-M13R_c	c46d_40-F06-M13R_c	cA_15-C06-M13R_c
c46d_34-E04-M13R_c	c46d_40-F11-M13R_c	cA_15-C11-M13R_c
c46d_34-G12-M13R_c	c46d_40-G11-M13R_c	cA_15-E11-M13R_c
c46d_34-H02-M13R_c	cA_01-A03-M13R_c	cA_15-F03-M13R_c
c46d_34-H03-M13R_c	cA_01-A07-M13R_c	cA_15-G10-M13R_c
c46d_35-A08-M13R_c	cA_01-B03-M13R_c	cA_15-G11-M13R_c
c46d_35-C02-M13R_c	cA_01-B09-M13R_c	cA_15-H07-M13R_c
c46d_35-F10-M13R_c	cA_01-E06-M13R_c	cA_15-H12-M13R_c
c46d_35-H01-M13R_c	cA_01-F02-M13R_c	cA_16-B02-M13R_c
c46d_36-A09-M13R_c	cA_01-F05-M13R_c	cA_16-B06-M13R_c
c46d_36-A12-M13R_c	cA_01-F06-M13R_c	cA_16-C08-M13R_c
c46d_36-B03-M13R_c	cA_01-H01-M13R_c	cA_16-C12-M13R_c
c46d_36-B07-M13R_c	cA_01-H06-M13R_c	cA_16-D11-M13R_c
c46d_36-E02-M13R_c	cA_01-H09-M13R_c	cA_16-F02-M13R_c
c46d_36-E08-M13R_c	cA_02-A06-M13R_c	cA_16-H03-M13R_c
c46d_36-E09-M13R_c	cA_02-C05-M13R_c	cA_16-H05-M13R_c
c46d_36-G02-M13R_c	cA_02-D04-M13R_c	cA_17-A04-M13R_c
c46d_36-G05-M13R_c	cA_02-D07-M13R_c	cA_17-A06-M13R_c
c46d_36-G11-M13R_c	cA_02-D09-M13R_c	cA_17-B08-M13R_c
c46d_36-H06-M13R_c	cA_02-E04-M13R_c	cA_17-B11-M13R_c
c46d_36-H09-M13R_c	cA_02-F03-M13R_c	cA_17-B12-M13R_c
c46d_36-H11-M13R_c	cA_02-F11-M13R_c	cA_17-C12-M13R_c
c46d_37-A07-M13R_c	cA_02-G03-M13R_c	cA_17-D07-M13R_c
c46d_37-B11-M13R_c	cA_02-G10-M13R_c	cA_17-E10-M13R_c
c46d_37-D07-M13R_c	cA_02-H07-M13R_c	cA_17-G06-M13R_c
c46d_37-F10-M13R_c	cA_03-A11-M13R_c	cA_17-G08-M13R_c
c46d_37-H05-M13R_c	cA_03-C01-M13R_c	cA_17-H11-M13R_c
c46d_38-A04-M13R_c	cA_03-E03-M13R_c	cA_18-A01-M13R_c
c46d_38-A08-M13R_c	cA_03-E09-M13R_c	cA_18-A10-M13R_c
c46d_38-B06-M13R_c	cA_03-E10-M13R_c	cA_18-A11-M13R_c
c46d_38-C11-M13R_c	cA_03-F02-M13R_c	cA_18-B10-M13R_c
c46d_38-D02-M13R_c	cA_03-F05-M13R_c	cA_18-E04-M13R_c
c46d_38-D11-M13R_c	cA_03-F06-M13R_c	cA_18-F06-M13R_c
c46d_38-F01-M13R_c	cA_03-F07-M13R_c	cA_18-F12-M13R_c
c46d_38-H10-M13R_c	cA_03-F10-M13R_c	cA_19-A11-M13R_c
c46d_39-A04-M13R_c	cA_03-G06-M13R_c	cA_19-B04-M13R_c
c46d_39-A08-M13R_c	cA_04-A04-M13R_c	cA_19-B08-M13R_c
c46d_39-B04-M13R_c	cA_04-A06-M13R_c	cA_19-B11-M13R_c
c46d_39-B11-M13R_c	cA_04-B03-M13R_c	cA_19-C05-M13R_c
c46d_39-D04-M13R_c	cA_04-B06-M13R_c	cA_19-D12-M13R_c
c46d_39-F06-M13R_c	cA_04-B09-M13R_c	cA_19-E07-M13R_c
c46d_39-G01-M13R_c	cA_04-C04-M13R_c	cA_19-E12-M13R_c
c46d_40-C03-M13R_c	cA_04-C12-M13R_c	cA_19-F08-M13R_c
c46d_40-C07-M13R_c	cA_04-E03-M13R_c	cA_19-F09-M13R_c
c46d_40-C08-M13R_c	cA_04-F12-M13R_c	cA_19-H06-M13R_c
c46d_40-D01-M13R_c	cA_04-G06-M13R_c	cA_20-C09-M13R_c
c46d_40-D03-M13R_c	cA_04-G12-M13R_c	cA_20-D04-M13R_c
c46d_40-D07-M13R_c	cA_04-H06-M13R_c	cA_20-D06-M13R_c
c46d_40-F06-M13R_c	cA_04-H10-M13R_c	cA_20-D10-M13R_c
c46d_40-F11-M13R_c	cA_04-H12-M13R_c	cA_20-E02-M13R_c
c46d_40-G06-M13R_c	cA_05-A05-M13R_c	cA_20-G09-M13R_c
c46d_40-G12-M13R_c	cA_05-A08-M13R_c	cA_20-H01-M13R_c
cA_01-A03-M13R_c	cA_05-B03-M13R_c	cA_20-H09-M13R_c
cA_01-A04-M13R_c	cA_05-C10-M13R_c	cA_20-H11-M13R_c
cA_01-A07-M13R_c	cA_05-D04-M13R_c	cA_21-A04-M13R_c
cA_01-B03-M13R_c	cA_05-D05-M13R_c	cA_21-A05-M13R_c
cA_01-B09-M13R_c	cA_05-D08-M13R_c	cA_21-A11-M13R_c
cA_01-C09-M13R_c	cA_05-E01-M13R_c	cA_21-C08-M13R_c
cA_01-E09-M13R_c	cA_05-E03-M13R_c	cA_21-D04-M13R_c
cA_01-F02-M13R_c	cA_05-F10-M13R_c	cA_21-D05-M13R_c
cA_01-F05-M13R_c	cA_05-F12-M13R_c	cA_21-E01-M13R_c
cA_01-F06-M13R_c	cA_05-G09-M13R_c	cA_21-F11-M13R_c
cA_01-H01-M13R_c	cA_05-H10-M13R_c	cA_21-F12-M13R_c
cA_01-H09-M13R_c	cA_06-A05-M13R_c	cA_21-G08-M13R_c
cA_02-A06-M13R_c	cA_06-B03-M13R_c	cA_21-H05-M13R_c
cA_02-D09-M13R_c	cA_06-B07-M13R_c	cA_21-H06-M13R_c
cA_02-E02-M13R_c	cA_06-C12-M13R_c	cA_21-H10-M13R_c
cA_02-E04-M13R_c	cA_06-E03-M13R_c	cA_22-A08-M13R_c
cA_02-F01-M13R_c	cA_06-F03-M13R_c	cA_22-B09-M13R_c
cA_02-F03-M13R_c	cA_06-F09-M13R_c	cA_22-B10-M13R_c
cA_02-F11-M13R_c	cA_06-F10-M13R_c	cA_22-C03-M13R_c
cA_02-G03-M13R_c	cA_06-F11-M13R_c	cA_22-C06-M13R_c
cA_03-A09-M13R_c	cA_06-H10-M13R_c	cA_22-E07-M13R_c
cA_03-A11-M13R_c	cA_07-B04-M13R_c	cA_22-E08-M13R_c
cA_03-C01-M13R_c	cA_07-B07-M13R_c	cA_22-G03-M13R_c
cA_03-C08-M13R_c	cA_07-C11-M13R_c	cA_22-G12-M13R_c
cA_03-E03-M13R_c	cA_07-D12-M13R_c	cA_22-H06-M13R_c
cA_03-E09-M13R_c	cA_07-E10-M13R_c	cA_23-A05-M13R_c
cA_03-E10-M13R_c	cA_07-E11-M13R_c	cA_23-B05-M13R_c
cA_03-F02-M13R_c	cA_07-F11-M13R_c	cA_23-C06-M13R_c
cA_03-F05-M13R_c	cA_07-H09-M13R_c	cA_23-C09-M13R_c
cA_03-F06-M13R_c	cA_07-H12-M13R_c	cA_23-D02-M13R_c
cA_03-F07-M13R_c	cA_08-A05-M13R_c	cA_23-D04-M13R_c
cA_03-F09-M13R_c	cA_08-B02-M13R_c	cA_23-D05-M13R_c
cA_03-G06-M13R_c	cA_08-B04-M13R_c	cA_23-D09-M13R_c
cA_03-G09-M13R_c	cA_08-C07-M13R_c	cA_23-E01-M13R_c
cA_03-G11-M13R_c	cA_08-D05-M13R_c	cA_23-E04-M13R_c
cA_04-A04-M13R_c	cA_08-E07-M13R_c	cA_23-E10-M13R_c
cA_04-A06-M13R_c	cA_08-E08-M13R_c	cA_23-F01-M13R_c
cA_04-B06-M13R_c	cA_08-E12-M13R_c	cA_23-F09-M13R_c
cA_04-B09-M13R_c	cA_08-F11-M13R_c	cA_23-H04-M13R_c
cA_04-C12-M13R_c	cA_08-G10-M13R_c	cA_23-H05-M13R_c
cA_04-D10-M13R_c	cA_09-A02-M13R_c	cA_24-A02-M13R_c
cA_04-E03-M13R_c	cA_09-A03-M13R_c	cA_24-B11-M13R_c
cA_04-F05-M13R_c	cA_09-B04-M13R_c	cA_24-F02-M13R_c
cA_04-F12-M13R_c	cA_09-B11-M13R_c	cA_24-G06-M13R_c
cA_04-G06-M13R_c	cA_09-B12-M13R_c	cA_25-A02-M13R_c
cA_04-G12-M13R_c	cA_09-D01-M13R_c	cA_25-A06-M13R_c
cA_04-H06-M13R_c	cA_09-D07-M13R_c	cA_25-B01-M13R_c
cA_04-H10-M13R_c	cA_09-D12-M13R_c	cA_25-B05-M13R_c
cA_04-H12-M13R_c	cA_09-F02-M13R_c	cA_25-C02-M13R_c
cA_05-A05-M13R_c	cA_09-F09-M13R_c	cA_25-C05-M13R_c
cA_05-A08-M13R_c	cA_09-G05-M13R_c	cA_25-E03-M13R_c
cA_05-B01-M13R_c	cA_09-G06-M13R_c	cA_25-E05-M13R_c
cA_05-B03-M13R_c	cA_09-H05-M13R_c	cA_25-F06-M13R_c
cA_05-C01-M13R_c	cA_09-H06-M13R_c	cA_25-H01-M13R_c
cA_05-C04-M13R_c	cA_10-A10-M13R_c	cA_25-H06-M13R_c
cA_05-C10-M13R_c	cA_10-C08-M13R_c	cA_25-H09-M13R_c
cA_05-D01-M13R_c	cA_10-D03-M13R_c	cA_26-A01-M13R_c
cA_05-D05-M13R_c	cA_10-D07-M13R_c	cA_26-A04-M13R_c
cA_05-D08-M13R_c	cA_10-D08-M13R_c	cA_26-A06-M13R_c
cA_05-E01-M13R_c	cA_10-E02-M13R_c	cA_26-A12-M13R_c
cA_05-E03-M13R_c	cA_10-F05-M13R_c	cA_26-D08-M13R_c
cA_05-E11-M13R_c	cA_10-F08-M13R_c	cA_26-E03-M13R_c
cA_05-F10-M13R_c	cA_10-G01-M13R_c	cA_26-E07-M13R_c
cA_05-F12-M13R_c	cA_10-G09-M13R_c	cA_26-F06-M13R_c
cA_05-G03-M13R_c	cA_10-H10-M13R_c	cA_26-F08-M13R_c
cA_05-G09-M13R_c	cA_11-A12-M13R_c	cA_26-F10-M13R_c
cA_05-H10-M13R_c	cA_11-B01-M13R_c	cA_26-H07-M13R_c
cA_06-A10-M13R_c	cA_11-C02-M13R_c	cA_27-C04-M13R_c
cA_06-A11-M13R_c	cA_11-C03-M13R_c	cA_27-C07-M13R_c
cA_06-B03-M13R_c	cA_11-C10-M13R_c	cA_27-C10-M13R_c
cA_06-B07-M13R_c	cA_11-D08-M13R_c	cA_27-E04-M13R_c
cA_06-B08-M13R_c	cA_11-F06-M13R_c	cA_27-E06-M13R_c
cA_06-C07-M13R_c	cA_11-F11-M13R_c	cA_27-F02-M13R_c
cA_06-C12-M13R_c	cA_12-B02-M13R_c	cA_27-F03-M13R_c
cA_06-D01-M13R_c	cA_12-B11-M13R_c	cA_27-F05-M13R_c
cA_06-E03-M13R_c	cA_12-C03-M13R_c	cA_27-F08-M13R_c
cA_06-F03-M13R_c	cA_12-C07-M13R_c	cA_27-F09-M13R_c
cA_06-F09-M13R_c	cA_12-E02-M13R_c	cA_27-H05-M13R_c
cA_06-F10-M13R_c	cA_12-E09-M13R_c	cA_28-A03-M13R_c
cA_06-F11-M13R_c	cA_12-E12-M13R_c	cA_28-B12-M13R_c
cA_06-H10-M13R_c	cA_12-F02-M13R_c	cA_28-C01-M13R_c
cA_07-B04-M13R_c	cA_12-F05-M13R_c	cA_28-C07-M13R_c
cA_07-B07-M13R_c	cA_12-F06-M13R_c	cA_28-C12-M13R_c
cA_07-C10-M13R_c	cA_12-F11-M13R_c	cA_28-E02-M13R_c
cA_07-C11-M13R_c	cA_12-G06-M13R_c	cA_28-F02-M13R_c
cA_07-D04-M13R_c	cA_12-H07-M13R_c	cA_28-G06-M13R_c
cA_07-D12-M13R_c	cA_12-H08-M13R_c	cA_28-H03-M13R_c
cA_07-E10-M13R_c	cA_13-A05-M13R_c	cA_28-H07-M13R_c
cA_07-F11-M13R_c	cA_13-B09-M13R_c	cA_28-H10-M13R_c
cA_07-H04-M13R_c	cA_13-C01-M13R_c	cA_29-A05-M13R_c
cA_07-H09-M13R_c	cA_13-D10-M13R_c	cA_29-C02-M13R_c
cA_07-H12-M13R_c	cA_13-D11-M13R_c	cA_29-D01-M13R_c
cA_08-B04-M13R_c	cA_13-D12-M13R_c	cA_29-D02-M13R_c
cA_08-C07-M13R_c	cA_13-F09-M13R_c	cA_29-D04-M13R_c
cA_08-D05-M13R_c	cA_14-A08-M13R_c	cA_29-F05-M13R_c
cA_08-E02-M13R_c	cA_14-B02-M13R_c	cA_29-F08-M13R_c
cA_08-F09-M13R_c	cA_14-B07-M13R_c	cA_29-H02-M13R_c
cA_08-F11-M13R_c	cA_14-B09-M13R_c	cA_29-H04-M13R_c
cA_08-H05-M13R_c	cA_14-C01-M13R_c	cA_30-A03-M13R_c
cA_08-H07-M13R_c	cA_14-E01-M13R_c	cA_30-A06-M13R_c
cA_08-H10-M13R_c	cA_14-E06-M13R_c	cA_30-A09-M13R_c
cA_09-A02-M13R_c	cA_14-E07-M13R_c	cA_30-C08-M13R_c
cA_09-A03-M13R_c	cA_14-E10-M13R_c	cA_30-C12-M13R_c
cA_09-B04-M13R_c	cA_14-E12-M13R_c	cA_30-D01-M13R_c
cA_09-B11-M13R_c	cA_14-H01-M13R_c	cA_30-D08-M13R_c
cA_09-B12-M13R_c	cA_14-H04-M13R_c	cA_30-D09-M13R_c
cA_09-D01-M13R_c	cA_15-A01-M13R_c	cA_30-D12-M13R_c
cA_09-D07-M13R_c	cA_15-A04-M13R_c	cA_30-E02-M13R_c
cA_09-D12-M13R_c	cA_15-A12-M13R_c	cA_30-E11-M13R_c
cA_09-F02-M13R_c	cA_15-C03-M13R_c	cA_30-G03-M13R_c
cA_09-F03-M13R_c	cA_15-C11-M13R_c	cA_30-G05-M13R_c
cA_09-F09-M13R_c	cA_15-D05-M13R_c	cA_30-H06-M13R_c
cA_09-G06-M13R_c	cA_15-E07-M13R_c	cA_31-A09-M13R_c
cA_09-H01-M13R_c	cA_15-F06-M13R_c	cA_31-B03-M13R_c
cA_09-H05-M13R_c	cA_15-F08-M13R_c	cA_31-B04-M13R_c
cA_09-H06-M13R_c	cA_15-F12-M13R_c	cA_31-B12-M13R_c
cA_10-B08-M13R_c	cA_15-G06-M13R_c	cA_31-C01-M13R_c
cA_10-C05-M13R_c	cA_15-G10-M13R_c	cA_31-D02-M13R_c
cA_10-C08-M13R_c	cA_15-H07-M13R_c	cA_31-F05-M13R_c
cA_10-D03-M13R_c	cA_15-H12-M13R_c	cA_31-G01-M13R_c
cA_10-D07-M13R_c	cA_16-A09-M13R_c	cA_31-H01-M13R_c
cA_10-D08-M13R_c	cA_16-B02-M13R_c	cA_31-H07-M13R_c
cA_10-E02-M13R_c	cA_16-B06-M13R_c	cA_32-A02-M13R_c
cA_10-F05-M13R_c	cA_16-C12-M13R_c	cA_32-C05-M13R_c
cA_10-F10-M13R_c	cA_16-D06-M13R_c	cA_32-C07-M13R_c
cA_10-G01-M13R_c	cA_16-E06-M13R_c	cA_32-C10-M13R_c
cA_10-G05-M13R_c	cA_16-E10-M13R_c	cA_32-D09-M13R_c
cA_10-H06-M13R_c	cA_16-F02-M13R_c	cA_32-E08-M13R_c
cA_10-H10-M13R_c	cA_16-F12-M13R_c	cA_32-E09-M13R_c
cA_11-A12-M13R_c	cA_16-G11-M13R_c	cA_32-G10-M13R_c
cA_11-B01-M13R_c	cA_16-H03-M13R_c	cA_33-B01-M13R_c
cA_11-C03-M13R_c	cA_16-H05-M13R_c	cA_33-B05-M13R_c
cA_11-C10-M13R_c	cA_17-A06-M13R_c	cA_33-B09-M13R_c
cA_11-D03-M13R_c	cA_17-E10-M13R_c	cA_33-B11-M13R_c
cA_11-E01-M13R_c	cA_17-F02-M13R_c	cA_33-C09-M13R_c
cA_11-F01-M13R_c	cA_17-F04-M13R_c	cA_33-D11-M13R_c
cA_11-F06-M13R_c	cA_17-G01-M13R_c	cA_33-E09-M13R_c
cA_11-F11-M13R_c	cA_17-G06-M13R_c	cA_33-F04-M13R_c
cA_12-A10-M13R_c	cA_17-G08-M13R_c	cA_33-F09-M13R_c
cA_12-B02-M13R_c	cA_17-H11-M13R_c	cA_33-G11-M13R_c
cA_12-B11-M13R_c	cA_18-A01-M13R_c	cA_34-B06-M13R_c
cA_12-C07-M13R_c	cA_18-B10-M13R_c	cA_34-C11-M13R_c
cA_12-D01-M13R_c	cA_18-C01-M13R_c	cA_34-E03-M13R_c
cA_12-E02-M13R_c	cA_18-D12-M13R_c	cA_34-E06-M13R_c
cA_12-E09-M13R_c	cA_18-E01-M13R_c	cA_34-E07-M13R_c
cA_12-E12-M13R_c	cA_18-F01-M13R_c	cA_34-F04-M13R_c
cA_12-F02-M13R_c	cA_18-F06-M13R_c	cA_34-G11-M13R_c
cA_12-F05-M13R_c	cA_18-F10-M13R_c	cA_34-H04-M13R_c
cA_12-F06-M13R_c	cA_18-G01-M13R_c	cA_35-A07-M13R_c
cA_12-F11-M13R_c	cA_18-H12-M13R_c	cA_35-B05-M13R_c
cA_12-G06-M13R_c	cA_19-A11-M13R_c	cA_35-C07-M13R_c
cA_12-H07-M13R_c	cA_19-B04-M13R_c	cA_35-C09-M13R_c
cA_12-H08-M13R_c	cA_19-B11-M13R_c	cA_35-E08-M13R_c
cA_13-A05-M13R_c	cA_19-C05-M13R_c	cA_35-H09-M13R_c
cA_13-B09-M13R_c	cA_19-C06-M13R_c	cA_36-A11-M13R_c
cA_13-D11-M13R_c	cA_19-E07-M13R_c	cA_36-B08-M13R_c
cA_13-D12-M13R_c	cA_19-E12-M13R_c	cA_36-D04-M13R_c
cA_13-E10-M13R_c	cA_19-F08-M13R_c	cA_36-D06-M13R_c
cA_13-F05-M13R_c	cA_19-F12-M13R_c	cA_36-E07-M13R_c
cA_13-G12-M13R_c	cA_19-H06-M13R_c	cA_36-F08-M13R_c
cA_14-A08-M13R_c	cA_20-A10-M13R_c	cA_36-G09-M13R_c
cA_14-B02-M13R_c	cA_20-A11-M13R_c	cA_36-H06-M13R_c
cA_14-B07-M13R_c	cA_20-B04-M13R_c	cA_36-H07-M13R_c
cA_14-B09-M13R_c	cA_20-C07-M13R_c	cA_37-A03-M13R_c
cA_14-C01-M13R_c	cA_20-C09-M13R_c	cA_37-B05-M13R_c
cA_14-E01-M13R_c	cA_20-D10-M13R_c	cA_37-C03-M13R_c
cA_14-E06-M13R_c	cA_20-E02-M13R_c	cA_37-D04-M13R_c
cA_14-E07-M13R_c	cA_20-E09-M13R_c	cA_37-D05-M13R_c
cA_14-E10-M13R_c	cA_20-F03-M13R_c	cA_37-D10-M13R_c
cA_14-E12-M13R_c	cA_20-F04-M13R_c	cA_37-E01-M13R_c
cA_14-G04-M13R_c	cA_20-G09-M13R_c	cA_37-G07-M13R_c
cA_14-H01-M13R_c	cA_20-H01-M13R_c	cA_37-G10-M13R_c
cA_14-H04-M13R_c	cA_20-H05-M13R_c	cA_38-A02-M13R_c
cA_15-A04-M13R_c	cA_20-H11-M13R_c	cA_38-A07-M13R_c
cA_15-A09-M13R_c	cA_21-A04-M13R_c	cA_38-B11-M13R_c
cA_15-A12-M13R_c	cA_21-A05-M13R_c	cA_38-C02-M13R_c
cA_15-C03-M13R_c	cA_21-A09-M13R_c	cA_38-C11-M13R_c
cA_15-C06-M13R_c	cA_21-B12-M13R_c	cA_38-D09-M13R_c
cA_15-D05-M13R_c	cA_21-C06-M13R_c	cA_38-E04-M13R_c
cA_15-D12-M13R_c	cA_21-C08-M13R_c	cA_38-E08-M13R_c
cA_15-E01-M13R_c	cA_21-D04-M13R_c	cA_38-E09-M13R_c
cA_15-E07-M13R_c	cA_21-E01-M13R_c	cA_38-F10-M13R_c
cA_15-E11-M13R_c	cA_21-F07-M13R_c	cA_38-G06-M13R_c
cA_15-F06-M13R_c	cA_21-F11-M13R_c	cA_38-G07-M13R_c
cA_15-F08-M13R_c	cA_21-F12-M13R_c	cA_38-H12-M13R_c
cA_15-F12-M13R_c	cA_22-A08-M13R_c	cA_39-A01-M13R_c
cA_15-G06-M13R_c	cA_22-A11-M13R_c	cA_39-B01-M13R_c
cA_15-G08-M13R_c	cA_22-B08-M13R_c	cA_39-B07-M13R_c
cA_15-G10-M13R_c	cA_22-B09-M13R_c	cA_39-B09-M13R_c
cA_15-G11-M13R_c	cA_22-B10-M13R_c	cA_39-D03-M13R_c
cA_15-H07-M13R_c	cA_22-B11-M13R_c	cA_39-D05-M13R_c
cA_15-H12-M13R_c	cA_22-C03-M13R_c	cA_39-D06-M13R_c
cA_16-A04-M13R_c	cA_22-C06-M13R_c	cA_39-D10-M13R_c
cA_16-A09-M13R_c	cA_22-C11-M13R_c	cA_39-E05-M13R_c
cA_16-B02-M13R_c	cA_22-D08-M13R_c	cA_39-E07-M13R_c
cA_16-B06-M13R_c	cA_22-E02-M13R_c	cA_39-F01-M13R_c
cA_16-C02-M13R_c	cA_22-E08-M13R_c	cA_39-G02-M13R_c
cA_16-C03-M13R_c	cA_22-F07-M13R_c	cA_39-H03-M13R_c
cA_16-C12-M13R_c	cA_22-G03-M13R_c	cA_39-H09-M13R_c
cA_16-D06-M13R_c	cA_22-H05-M13R_c	cA_40-A01-M13R_c
cA_16-E10-M13R_c	cA_23-A03-M13R_c	cA_40-A04-M13R_c
cA_16-F02-M13R_c	cA_23-A05-M13R_c	cA_40-A05-M13R_c
cA_16-G11-M13R_c	cA_23-B05-M13R_c	cA_40-B02-M13R_c
cA_16-H03-M13R_c	cA_23-B12-M13R_c	cA_40-C10-M13R_c
cA_16-H05-M13R_c	cA_23-C08-M13R_c	cA_40-D04-M13R_c
cA_16-H07-M13R_c	cA_23-D02-M13R_c	cA_40-D10-M13R_c
cA_17-A04-M13R_c	cA_23-D04-M13R_c	cA_40-F02-M13R_c
cA_17-A06-M13R_c	cA_23-D05-M13R_c	cA_40-G05-M13R_c
cA_17-B08-M13R_c	cA_23-D09-M13R_c	cA_41-A11-M13R_c
cA_17-B11-M13R_c	cA_23-E01-M13R_c	cA_41-D01-M13R_c
cA_17-D07-M13R_c	cA_23-F01-M13R_c	cA_41-D04-M13R_c
cA_17-E06-M13R_c	cA_23-F09-M13R_c	cA_41-D06-M13R_c
cA_17-E10-M13R_c	cA_23-F10-M13R_c	cA_41-D12-M13R_c
cA_17-F02-M13R_c	cA_23-G09-M13R_c	cA_41-E02-M13R_c
cA_17-F04-M13R_c	cA_23-H04-M13R_c	cA_41-E03-M13R_c
cA_17-G01-M13R_c	cA_23-H05-M13R_c	cA_41-F08-M13R_c
cA_17-G06-M13R_c	cA_23-H08-M13R_c	cA_41-H02-M13R_c
cA_17-G08-M13R_c	cA_24-A02-M13R_c	cAI_02-B08-M13R_c
cA_17-H11-M13R_c	cA_24-A12-M13R_c	cAI_02-B12-M13R_c
cA_18-A10-M13R_c	cA_24-B11-M13R_c	cAI_02-C04-M13R_c
cA_18-B10-M13R_c	cA_24-C07-M13R_c	cAI_02-D12-M13R_c
cA_18-C01-M13R_c	cA_24-C08-M13R_c	cAI_02-E01-M13R_c
cA_18-C05-M13R_c	cA_24-G10-M13R_c	cAI_02-E08-M13R_c
cA_18-C08-M13R_c	cA_25-A06-M13R_c	cAI_02-G10-M13R_c
cA_18-E01-M13R_c	cA_25-B01-M13R_c	cAI_02-H06-M13R_c
cA_18-E04-M13R_c	cA_25-B05-M13R_c	cAI_02-H08-M13R_c
cA_18-F01-M13R_c	cA_25-C02-M13R_c	cAI_03-A05-M13R_c
cA_18-F06-M13R_c	cA_25-C05-M13R_c	cAI_03-A10-M13R_c
cA_18-F07-M13R_c	cA_25-C09-M13R_c	cAI_03-B09-M13R_c
cA_18-F10-M13R_c	cA_25-D07-M13R_c	cAI_03-C12-M13R_c
cA_18-G11-M13R_c	cA_25-E03-M13R_c	cAI_03-F02-M13R_c
cA_18-H12-M13R_c	cA_25-E05-M13R_c	cAI_03-F09-M13R_c
cA_19-A11-M13R_c	cA_25-F06-M13R_c	cAI_03-G08-M13R_c
cA_19-B03-M13R_c	cA_25-H01-M13R_c	cAI_03-H08-M13R_c
cA_19-B04-M13R_c	cA_25-H06-M13R_c	cAI_04-A03-M13R_c
cA_19-B08-M13R_c	cA_25-H09-M13R_c	cAI_04-C10-M13R_c
cA_19-B11-M13R_c	cA_26-A01-M13R_c	cAI_04-E11-M13R_c
cA_19-C05-M13R_c	cA_26-A04-M13R_c	cAI_04-F05-M13R_c
cA_19-C06-M13R_c	cA_26-A06-M13R_c	cAI_04-F12-M13R_c
cA_19-C12-M13R_c	cA_26-A12-M13R_c	cAI_04-H02-M13R_c
cA_19-E07-M13R_c	cA_26-B05-M13R_c	cAI_04-H05-M13R_c
cA_19-E12-M13R_c	cA_26-B12-M13R_c	cAI_04-H10-M13R_c
cA_19-F08-M13R_c	cA_26-C10-M13R_c	cAI_05-A06-M13R_c
cA_19-F10-M13R_c	cA_26-D01-M13R_c	cAI_05-A07-M13R_c
cA_19-H06-M13R_c	cA_26-D05-M13R_c	cAI_05-B04-M13R_c
cA_20-A05-M13R_c	cA_26-D08-M13R_c	cAI_05-D07-M13R_c
cA_20-B04-M13R_c	cA_26-E03-M13R_c	cAI_05-G02-M13R_c
cA_20-C03-M13R_c	cA_26-E07-M13R_c	cAI_05-G11-M13R_c
cA_20-C07-M13R_c	cA_26-F04-M13R_c	cAI_05-H09-M13R_c
cA_20-C09-M13R_c	cA_26-F06-M13R_c	cAI_06-A07-M13R_c
cA_20-C10-M13R_c	cA_26-G06-M13R_c	cAI_06-D04-M13R_c
cA_20-D04-M13R_c	cA_27-C04-M13R_c	cAI_06-E12-M13R_c
cA_20-D06-M13R_c	cA_27-C07-M13R_c	cAI_06-G05-M13R_c
cA_20-D10-M13R_c	cA_27-C10-M13R_c	cAI_06-G07-M13R_c
cA_20-D12-M13R_c	cA_27-D07-M13R_c	cAI_06-H11-M13R_c
cA_20-E02-M13R_c	cA_27-E04-M13R_c	cAI_07-A08-M13R_c
cA_20-E09-M13R_c	cA_27-E06-M13R_c	cAI_07-B03-M13R_c
cA_20-E12-M13R_c	cA_27-F02-M13R_c	cAI_07-D04-M13R_c
cA_20-F03-M13R_c	cA_27-F05-M13R_c	cAI_07-D06-M13R_c
cA_20-F04-M13R_c	cA_27-F08-M13R_c	cAI_07-D12-M13R_c
cA_20-G09-M13R_c	cA_27-F09-M13R_c	cAI_07-E07-M13R_c
cA_20-H01-M13R_c	cA_27-H05-M13R_c	cAI_08-B02-M13R_c
cA_20-H05-M13R_c	cA_28-A03-M13R_c	cAI_08-B11-M13R_c
cA_20-H09-M13R_c	cA_28-C01-M13R_c	cAI_08-C02-M13R_c
cA_20-H11-M13R_c	cA_28-C11-M13R_c	cAI_08-C03-M13R_c
cA_21-A04-M13R_c	cA_28-C12-M13R_c	cAI_08-C09-M13R_c
cA_21-A05-M13R_c	cA_28-D03-M13R_c	cAI_08-D10-M13R_c
cA_21-A11-M13R_c	cA_28-E02-M13R_c	cAI_08-E12-M13R_c
cA_21-C03-M13R_c	cA_28-E03-M13R_c	cAI_08-G02-M13R_c
cA_21-D04-M13R_c	cA_28-E04-M13R_c	cAI_08-G03-M13R_c
cA_21-D09-M13R_c	cA_28-E08-M13R_c	cAI_08-H03-M13R_c
cA_21-E01-M13R_c	cA_28-F05-M13R_c	cAI_08-H07-M13R_c
cA_21-F07-M13R_c	cA_28-F08-M13R_c	cAI_09-B11-M13R_c
cA_21-F12-M13R_c	cA_28-F10-M13R_c	cAI_09-D12-M13R_c
cA_21-H05-M13R_c	cA_28-G01-M13R_c	cAI_09-E08-M13R_c
cA_21-H10-M13R_c	cA_28-G06-M13R_c	cAI_09-F12-M13R_c
cA_22-A08-M13R_c	cA_28-H03-M13R_c	cAI_10-A11-M13R_c
cA_22-B10-M13R_c	cA_29-A05-M13R_c	cAI_10-B01-M13R_c
cA_22-B11-M13R_c	cA_29-A11-M13R_c	cAI_10-B02-M13R_c
cA_22-C03-M13R_c	cA_29-C02-M13R_c	cAI_10-B03-M13R_c
cA_22-C06-M13R_c	cA_29-D01-M13R_c	cAI_10-C06-M13R_c
cA_22-D06-M13R_c	cA_29-D04-M13R_c	cAI_10-C07-M13R_c
cA_22-E02-M13R_c	cA_29-F08-M13R_c	cAI_10-D04-M13R_c
cA_22-E07-M13R_c	cA_29-G05-M13R_c	cAI_10-F01-M13R_c
cA_22-E08-M13R_c	cA_29-H01-M13R_c	cAI_10-F12-M13R_c
cA_22-F07-M13R_c	cA_29-H04-M13R_c	cAI_10-G12-M13R_c
cA_22-G03-M13R_c	cA_29-H10-M13R_c	cAI_10-H11-M13R_c
cA_22-G12-M13R_c	cA_30-A06-M13R_c	cAI_11-A01-M13R_c
cA_22-H06-M13R_c	cA_30-A09-M13R_c	cAI_11-A09-M13R_c
cA_23-A03-M13R_c	cA_30-C10-M13R_c	cAI_11-B07-M13R_c
cA_23-A05-M13R_c	cA_30-C12-M13R_c	cAI_11-C01-M13R_c
cA_23-B05-M13R_c	cA_30-D01-M13R_c	cAI_11-C09-M13R_c
cA_23-B06-M13R_c	cA_30-D08-M13R_c	cAI_11-C10-M13R_c
cA_23-C06-M13R_c	cA_30-D09-M13R_c	cAI_11-C12-M13R_c
cA_23-C08-M13R_c	cA_30-D12-M13R_c	cAI_11-E10-M13R_c
cA_23-D02-M13R_c	cA_30-E02-M13R_c	cAI_11-E12-M13R_c
cA_23-D04-M13R_c	cA_30-G03-M13R_c	cAI_11-F07-M13R_c
cA_23-D05-M13R_c	cA_30-G05-M13R_c	cAI_11-G04-M13R_c
cA_23-D09-M13R_c	cA_30-G11-M13R_c	cAI_11-G12-M13R_c
cA_23-E01-M13R_c	cA_30-H01-M13R_c	cAI_11-H07-M13R_c
cA_23-E10-M13R_c	cA_30-H06-M13R_c	cAI_11-H11-M13R_c
cA_23-F01-M13R_c	cA_31-A04-M13R_c	cAI_12-A05-M13R_c
cA_23-F09-M13R_c	cA_31-A09-M13R_c	cAI_12-C02-M13R_c
cA_23-F10-M13R_c	cA_31-B03-M13R_c	cAI_12-D08-M13R_c
cA_23-G09-M13R_c	cA_31-B04-M13R_c	cAI_12-D10-M13R_c
cA_23-H04-M13R_c	cA_31-B05-M13R_c	cAI_12-E05-M13R_c
cA_23-H05-M13R_c	cA_31-B12-M13R_c	cAI_12-F06-M13R_c
cA_23-H08-M13R_c	cA_31-C01-M13R_c	cAI_12-G05-M13R_c
cA_24-A02-M13R_c	cA_31-D02-M13R_c	cAI_12-H11-M13R_c
cA_24-B11-M13R_c	cA_31-F02-M13R_c	cAI_13-A03-M13R_c
cA_24-C07-M13R_c	cA_31-F07-M13R_c	cAI_13-B06-M13R_c
cA_24-C08-M13R_c	cA_31-G01-M13R_c	cAI_13-C12-M13R_c
cA_24-G04-M13R_c	cA_31-G05-M13R_c	cAI_13-E11-M13R_c
cA_25-A06-M13R_c	cA_32-A02-M13R_c	cAI_13-F05-M13R_c
cA_25-B01-M13R_c	cA_32-C05-M13R_c	cAI_14-A12-M13R_c
cA_25-B05-M13R_c	cA_32-C06-M13R_c	cAI_14-C02-M13R_c
cA_25-C02-M13R_c	cA_32-C07-M13R_c	cAI_14-C07-M13R_c
cA_25-C05-M13R_c	cA_32-C10-M13R_c	cAI_14-D12-M13R_c
cA_25-D01-M13R_c	cA_32-D01-M13R_c	cAI_14-G10-M13R_c
cA_25-E03-M13R_c	cA_32-D09-M13R_c	cAI_15-A05-M13R_c
cA_25-F06-M13R_c	cA_32-E05-M13R_c	cAI_15-B12-M13R_c
cA_25-H01-M13R_c	cA_32-G05-M13R_c	cAI_15-C11-M13R_c
cA_25-H06-M13R_c	cA_32-G10-M13R_c	cAI_15-D09-M13R_c
cA_25-H09-M13R_c	cA_32-H09-M13R_c	cAI_15-E03-M13R_c
cA_26-A01-M13R_c	cA_33-A03-M13R_c	cAI_15-E09-M13R_c
cA_26-A04-M13R_c	cA_33-B01-M13R_c	cAI_15-F08-M13R_c
cA_26-A06-M13R_c	cA_33-C03-M13R_c	cAI_15-F09-M13R_c
cA_26-A12-M13R_c	cA_33-C06-M13R_c	cAI_15-G03-M13R_c
cA_26-B05-M13R_c	cA_33-C08-M13R_c	cAI_15-G04-M13R_c
cA_26-C10-M13R_c	cA_33-C09-M13R_c	cAI_15-H06-M13R_c
cA_26-D01-M13R_c	cA_33-D11-M13R_c	cAI_15-H09-M13R_c
cA_26-D05-M13R_c	cA_33-E02-M13R_c	cAI_16-A07-M13R_c
cA_26-D08-M13R_c	cA_33-E09-M13R_c	cAI_16-A11-M13R_c
cA_26-E03-M13R_c	cA_33-E12-M13R_c	cAI_16-B02-M13R_c
cA_26-E07-M13R_c	cA_33-F07-M13R_c	cAI_16-D07-M13R_c
cA_26-F04-M13R_c	cA_33-F08-M13R_c	cAI_16-E08-M13R_c
cA_26-G06-M13R_c	cA_34-A03-M13R_c	cAI_16-E10-M13R_c
cA_27-C05-M13R_c	cA_34-A06-M13R_c	cAI_16-G12-M13R_c
cA_27-C07-M13R_c	cA_34-A07-M13R_c	cAI_17-A08-M13R_c
cA_27-C10-M13R_c	cA_34-B06-M13R_c	cAI_17-A10-M13R_c
cA_27-D06-M13R_c	cA_34-B08-M13R_c	cAI_17-B04-M13R_c
cA_27-D07-M13R_c	cA_34-E06-M13R_c	cAI_17-B09-M13R_c
cA_27-D09-M13R_c	cA_34-G05-M13R_c	cAI_17-D04-M13R_c
cA_27-D11-M13R_c	cA_34-H01-M13R_c	cAI_17-D05-M13R_c
cA_27-E04-M13R_c	cA_34-H04-M13R_c	cAI_17-D09-M13R_c
cA_27-F02-M13R_c	cA_35-A05-M13R_c	cAI_17-F06-M13R_c
cA_27-F05-M13R_c	cA_35-A07-M13R_c	cAI_17-H11-M13R_c
cA_27-F08-M13R_c	cA_35-B05-M13R_c	cAI_18-E01-M13R_c
cA_27-F09-M13R_c	cA_35-C07-M13R_c	cAI_18-E08-M13R_c
cA_27-H05-M13R_c	cA_35-C09-M13R_c	cAI_18-H02-M13R_c
cA_28-A03-M13R_c	cA_35-D10-M13R_c	cAI_18-H12-M13R_c
cA_28-A09-M13R_c	cA_35-E06-M13R_c	cAI_19-A07-M13R_c
cA_28-C01-M13R_c	cA_35-F06-M13R_c	cAI_19-B08-M13R_c
cA_28-C07-M13R_c	cA_35-G02-M13R_c	cAI_19-C01-M13R_c
cA_28-C12-M13R_c	cA_35-G05-M13R_c	cAI_19-G01-M13R_c
cA_28-D03-M13R_c	cA_35-G09-M13R_c	cAI_19-H08-M13R_c
cA_28-E02-M13R_c	cA_36-A02-M13R_c	cAI_20-E04-M13R_c
cA_28-E03-M13R_c	cA_36-A11-M13R_c	cAI_21-C06-M13R_c
cA_28-E04-M13R_c	cA_36-B08-M13R_c	cAI_21-D07-M13R_c
cA_28-E08-M13R_c	cA_36-C10-M13R_c	cAI_21-D09-M13R_c
cA_28-F05-M13R_c	cA_36-D04-M13R_c	cAI_21-D12-M13R_c
cA_28-F08-M13R_c	cA_36-D06-M13R_c	cAI_21-E12-M13R_c
cA_28-G03-M13R_c	cA_36-E11-M13R_c	cAI_21-F02-M13R_c
cA_28-G06-M13R_c	cA_36-H03-M13R_c	cAI_21-F08-M13R_c
cA_28-H03-M13R_c	cA_36-H07-M13R_c	cAI_21-H01-M13R_c
cA_28-H10-M13R_c	cA_37-A03-M13R_c	cAI_21-H09-M13R_c
cA_29-A05-M13R_c	cA_37-B02-M13R_c	cAI_22-A01-M13R_c
cA_29-C02-M13R_c	cA_37-B05-M13R_c	cAI_22-A02-M13R_c
cA_29-D01-M13R_c	cA_37-B11-M13R_c	cAI_22-A09-M13R_c
cA_29-D04-M13R_c	cA_37-C12-M13R_c	cAI_22-A11-M13R_c
cA_29-F05-M13R_c	cA_37-D10-M13R_c	cAI_22-B03-M13R_c
cA_29-F08-M13R_c	cA_37-D11-M13R_c	cAI_22-B05-M13R_c
cA_29-H01-M13R_c	cA_37-E01-M13R_c	cAI_22-B09-M13R_c
cA_29-H02-M13R_c	cA_37-E12-M13R_c	cAI_22-B11-M13R_c
cA_29-H04-M13R_c	cA_37-F01-M13R_c	cAI_22-B12-M13R_c
cA_29-H06-M13R_c	cA_37-G07-M13R_c	cAI_22-C10-M13R_c
cA_29-H10-M13R_c	cA_37-G09-M13R_c	cAI_22-F03-M13R_c
cA_30-A03-M13R_c	cA_37-G10-M13R_c	cAI_22-H07-M13R_c
cA_30-A06-M13R_c	cA_37-H07-M13R_c	cAI_23-B09-M13R_c
cA_30-A09-M13R_c	cA_38-A07-M13R_c	cAI_23-C11-M13R_c
cA_30-C10-M13R_c	cA_38-B10-M13R_c	cAI_23-D10-M13R_c
cA_30-C12-M13R_c	cA_38-B11-M13R_c	cAI_23-F04-M13R_c
cA_30-D01-M13R_c	cA_38-C11-M13R_c	cAI_23-H10-M13R_c
cA_30-D08-M13R_c	cA_38-D07-M13R_c	cAI_23-H12-M13R_c
cA_30-D09-M13R_c	cA_38-D09-M13R_c	cAI_24-B01-M13R_c
cA_30-E02-M13R_c	cA_38-G04-M13R_c	cAI_24-B06-M13R_c
cA_30-G03-M13R_c	cA_38-G06-M13R_c	cAI_24-C04-M13R_c
cA_30-G05-M13R_c	cA_38-G07-M13R_c	cAI_24-D03-M13R_c
cA_30-G11-M13R_c	cA_39-A01-M13R_c	cAI_24-G01-M13R_c
cA_30-H01-M13R_c	cA_39-A09-M13R_c	cAI_25-B04-M13R_c
cA_30-H09-M13R_c	cA_39-B01-M13R_c	cAI_25-B09-M13R_c
cA_31-A04-M13R_c	cA_39-B08-M13R_c	cAI_25-E06-M13R_c
cA_31-A06-M13R_c	cA_39-B09-M13R_c	cAI_25-E12-M13R_c
cA_31-A09-M13R_c	cA_39-B12-M13R_c	cAI_25-F04-M13R_c
cA_31-B03-M13R_c	cA_39-C03-M13R_c	cAI_25-G12-M13R_c
cA_31-B04-M13R_c	cA_39-D02-M13R_c	cAI_26-A08-M13R_c
cA_31-B05-M13R_c	cA_39-D05-M13R_c	cAI_26-A09-M13R_c
cA_31-B12-M13R_c	cA_39-D10-M13R_c	cAI_26-A10-M13R_c
cA_31-D02-M13R_c	cA_39-E05-M13R_c	cAI_26-B05-M13R_c
cA_31-F02-M13R_c	cA_39-E07-M13R_c	cAI_26-B10-M13R_c
cA_31-F07-M13R_c	cA_39-E12-M13R_c	cAI_26-B12-M13R_c
cA_31-G01-M13R_c	cA_39-F01-M13R_c	cAI_26-C03-M13R_c
cA_31-G05-M13R_c	cA_39-F10-M13R_c	cAI_26-C06-M13R_c
cA_31-H06-M13R_c	cA_39-H09-M13R_c	cAI_26-C12-M13R_c
cA_31-H07-M13R_c	cA_40-A01-M13R_c	cAI_26-D07-M13R_c
cA_32-A02-M13R_c	cA_40-A05-M13R_c	cAI_26-H09-M13R_c
cA_32-C05-M13R_c	cA_40-A10-M13R_c	cAI_27-C04-M13R_c
cA_32-C06-M13R_c	cA_40-B02-M13R_c	cAI_27-C08-M13R_c
cA_32-C07-M13R_c	cA_40-D04-M13R_c	cAI_27-D01-M13R_c
cA_32-C10-M13R_c	cA_40-E06-M13R_c	cAI_27-E09-M13R_c
cA_32-D01-M13R_c	cA_40-E07-M13R_c	cAI_27-F05-M13R_c
cA_32-D09-M13R_c	cA_40-E08-M13R_c	cAI_27-G12-M13R_c
cA_32-E05-M13R_c	cA_40-F02-M13R_c	cAI_27-H03-M13R_c
cA_32-E08-M13R_c	cA_40-G05-M13R_c	cAI_28-B01-M13R_c
cA_32-G05-M13R_c	cA_40-H06-M13R_c	cAI_28-B04-M13R_c
cA_33-B01-M13R_c	cA_41-B06-M13R_c	cAI_28-B08-M13R_c
cA_33-B05-M13R_c	cA_41-B10-M13R_c	cAI_28-B09-M13R_c
cA_33-B09-M13R_c	cA_41-C07-M13R_c	cAI_28-C01-M13R_c
cA_33-C03-M13R_c	cA_41-C10-M13R_c	cAI_28-C02-M13R_c
cA_33-E01-M13R_c	cA_41-D01-M13R_c	cAI_28-C09-M13R_c
cA_33-E09-M13R_c	cA_41-D05-M13R_c	cAI_28-D04-M13R_c
cA_33-E12-M13R_c	cA_41-D06-M13R_c	cAI_28-E06-M13R_c
cA_33-F07-M13R_c	cA_41-D10-M13R_c	cAI_28-F04-M13R_c
cA_33-F08-M13R_c	cA_41-E02-M13R_c	cAI_28-F06-M13R_c
cA_33-F09-M13R_c	cA_41-F08-M13R_c	cAI_28-G07-M13R_c
cA_33-G09-M13R_c	cA_41-F09-M13R_c	cAI_28-H01-M13R_c
cA_34-A07-M13R_c	cAI_02-B12-M13R_c	cAI_28-H10-M13R_c
cA_34-B06-M13R_c	cAI_02-C01-M13R_c	cAI_29-B04-M13R_c
cA_34-B08-M13R_c	cAI_02-C04-M13R_c	cAI_29-C08-M13R_c
cA_34-B12-M13R_c	cAI_02-D12-M13R_c	cAI_29-D09-M13R_c
cA_34-C04-M13R_c	cAI_02-E01-M13R_c	cAI_29-D11-M13R_c
cA_34-C11-M13R_c	cAI_02-E08-M13R_c	cAI_29-E08-M13R_c
cA_34-E06-M13R_c	cAI_02-F10-M13R_c	cAI_29-G06-M13R_c
cA_34-E07-M13R_c	cAI_02-G10-M13R_c	cAI_30-D12-M13R_c
cA_34-E10-M13R_c	cAI_02-G12-M13R_c	cAI_30-E12-M13R_c
cA_34-G05-M13R_c	cAI_02-H05-M13R_c	cAI_30-H02-M13R_c
cA_34-G09-M13R_c	cAI_02-H06-M13R_c	cAI_30-H06-M13R_c
cA_34-H04-M13R_c	cAI_02-H08-M13R_c	cAI_31-E03-M13R_c
cA_35-A05-M13R_c	cAI_03-A02-M13R_c	cAI_31-E05-M13R_c
cA_35-A07-M13R_c	cAI_03-A08-M13R_c	cAI_32-A07-M13R_c
cA_35-A11-M13R_c	cAI_03-A09-M13R_c	cAI_32-A11-M13R_c
cA_35-B05-M13R_c	cAI_03-B09-M13R_c	cAI_32-B11-M13R_c
cA_35-C07-M13R_c	cAI_03-C01-M13R_c	cAI_32-E07-M13R_c
cA_35-C09-M13R_c	cAI_03-C07-M13R_c	cAI_32-F04-M13R_c
cA_35-D10-M13R_c	cAI_03-C12-M13R_c	cAI_33-A03-M13R_c
cA_35-E06-M13R_c	cAI_03-D08-M13R_c	cAI_33-C02-M13R_c
cA_35-E08-M13R_c	cAI_03-F02-M13R_c	cAI_33-D01-M13R_c
cA_35-F11-M13R_c	cAI_04-A03-M13R_c	cAI_33-D07-M13R_c
cA_35-G05-M13R_c	cAI_04-C10-M13R_c	cAI_33-E09-M13R_c
cA_35-G09-M13R_c	cAI_04-D10-M13R_c	cAI_33-E11-M13R_c
cA_36-A02-M13R_c	cAI_04-E11-M13R_c	cAI_33-H03-M13R_c
cA_36-A11-M13R_c	cAI_04-F05-M13R_c	cAI_33-H08-M13R_c
cA_36-B05-M13R_c	cAI_04-F12-M13R_c	cAI_33-H09-M13R_c
cA_36-B08-M13R_c	cAI_04-H02-M13R_c	cAI_34-C08-M13R_c
cA_36-C10-M13R_c	cAI_04-H10-M13R_c	cAI_34-D09-M13R_c
cA_36-D04-M13R_c	cAI_05-A07-M13R_c	cAI_34-E01-M13R_c
cA_36-D06-M13R_c	cAI_05-B04-M13R_c	cAI_34-E07-M13R_c
cA_36-D07-M13R_c	cAI_05-C02-M13R_c	cAI_34-H01-M13R_c
cA_36-E11-M13R_c	cAI_05-D07-M13R_c	cAI_35-A07-M13R_c
cA_36-F08-M13R_c	cAI_05-D10-M13R_c	cAI_35-A12-M13R_c
cA_36-H03-M13R_c	cAI_05-G11-M13R_c	cAI_35-B05-M13R_c
cA_36-H06-M13R_c	cAI_05-H05-M13R_c	cAI_35-D05-M13R_c
cA_36-H07-M13R_c	cAI_05-H09-M13R_c	cAI_35-D08-M13R_c
cA_37-A03-M13R_c	cAI_06-A07-M13R_c	cAI_35-E09-M13R_c
cA_37-B05-M13R_c	cAI_06-D04-M13R_c	cAI_35-G05-M13R_c
cA_37-C12-M13R_c	cAI_06-F11-M13R_c	cAI_36-A11-M13R_c
cA_37-D04-M13R_c	cAI_06-G05-M13R_c	cAI_36-B08-M13R_c
cA_37-D10-M13R_c	cAI_06-H11-M13R_c	cAI_36-D07-M13R_c
cA_37-D11-M13R_c	cAI_07-A08-M13R_c	cAI_36-D09-M13R_c
cA_37-E01-M13R_c	cAI_07-B03-M13R_c	cAI_36-F11-M13R_c
cA_37-G07-M13R_c	cAI_07-D04-M13R_c	cAI_37-A01-M13R_c
cA_37-G09-M13R_c	cAI_07-D06-M13R_c	cAI_37-B05-M13R_c
cA_37-G10-M13R_c	cAI_07-D12-M13R_c	cAI_37-C02-M13R_c
cA_38-A02-M13R_c	cAI_07-E07-M13R_c	cAI_37-D02-M13R_c
cA_38-A07-M13R_c	cAI_07-G02-M13R_c	cAI_37-E07-M13R_c
cA_38-B11-M13R_c	cAI_07-H11-M13R_c	cAI_37-E08-M13R_c
cA_38-C02-M13R_c	cAI_08-A03-M13R_c	cAI_37-E12-M13R_c
cA_38-C11-M13R_c	cAI_08-A08-M13R_c	cAI_37-F02-M13R_c
cA_38-D02-M13R_c	cAI_08-B02-M13R_c	cAI_37-G11-M13R_c
cA_38-D07-M13R_c	cAI_08-B11-M13R_c	cAI_37-H07-M13R_c
cA_38-D09-M13R_c	cAI_08-C03-M13R_c	cAI_38-B02-M13R_c
cA_38-E04-M13R_c	cAI_08-C05-M13R_c	cAI_38-C07-M13R_c
cA_38-E08-M13R_c	cAI_08-C09-M13R_c	cAI_38-E12-M13R_c
cA_38-E09-M13R_c	cAI_08-D10-M13R_c	cAI_38-F01-M13R_c
cA_38-E12-M13R_c	cAI_08-E03-M13R_c	cAI_38-G03-M13R_c
cA_38-G06-M13R_c	cAI_08-E12-M13R_c	cAI_38-G06-M13R_c
cA_38-G07-M13R_c	cAI_08-G02-M13R_c	cAI_38-H01-M13R_c
cA_38-G12-M13R_c	cAI_08-H07-M13R_c	cAI_39-C02-M13R_c
cA_38-H05-M13R_c	cAI_09-B11-M13R_c	cAI_39-G11-M13R_c
cA_39-A01-M13R_c	cAI_09-D02-M13R_c	cCI_01-B04-M13R_c
cA_39-A09-M13R_c	cAI_09-D07-M13R_c	cCI_01-B06-M13R_c
cA_39-B01-M13R_c	cAI_09-D12-M13R_c	cCI_01-C08-M13R_c
cA_39-B08-M13R_c	cAI_09-F04-M13R_c	cCI_01-D01-M13R_c
cA_39-B09-M13R_c	cAI_09-F12-M13R_c	cCI_01-D03-M13R_c
cA_39-B12-M13R_c	cAI_10-A11-M13R_c	cCI_01-D09-M13R_c
cA_39-C03-M13R_c	cAI_10-B01-M13R_c	cCI_01-D12-M13R_c
cA_39-D02-M13R_c	cAI_10-B02-M13R_c	cCI_01-E05-M13R_c
cA_39-D03-M13R_c	cAI_10-B03-M13R_c	cCI_01-E08-M13R_c
cA_39-D05-M13R_c	cAI_10-B08-M13R_c	cCI_01-F03-M13R_c
cA_39-D06-M13R_c	cAI_10-C06-M13R_c	cCI_01-F07-M13R_c
cA_39-D10-M13R_c	cAI_10-C07-M13R_c	cCI_01-G07-M13R_c
cA_39-E07-M13R_c	cAI_10-D04-M13R_c	cCI_01-G11-M13R_c
cA_39-E12-M13R_c	cAI_10-D11-M13R_c	cCI_01-H11-M13R_c
cA_39-F01-M13R_c	cAI_10-F01-M13R_c	cCI_02-A03-M13R_c
cA_39-F10-M13R_c	cAI_10-F12-M13R_c	cCI_02-A08-M13R_c
cA_39-G02-M13R_c	cAI_10-G12-M13R_c	cCI_02-A09-M13R_c
cA_39-H03-M13R_c	cAI_10-H11-M13R_c	cCI_02-B02-M13R_c
cA_39-H09-M13R_c	cAI_11-A09-M13R_c	cCI_02-B10-M13R_c
cA_40-A01-M13R_c	cAI_11-B06-M13R_c	cCI_02-C02-M13R_c
cA_40-A04-M13R_c	cAI_11-B07-M13R_c	cCI_02-C11-M13R_c
cA_40-A05-M13R_c	cAI_11-C01-M13R_c	cCI_02-D04-M13R_c
cA_40-A10-M13R_c	cAI_11-C03-M13R_c	cCI_02-D05-M13R_c
cA_40-B02-M13R_c	cAI_11-C09-M13R_c	cCI_02-D07-M13R_c
cA_40-B03-M13R_c	cAI_11-C12-M13R_c	cCI_02-D08-M13R_c
cA_40-C10-M13R_c	cAI_11-D11-M13R_c	cCI_02-D09-M13R_c
cA_40-D04-M13R_c	cAI_11-E10-M13R_c	cCI_02-F08-M13R_c
cA_40-E06-M13R_c	cAI_11-G04-M13R_c	cCI_02-F12-M13R_c
cA_40-E07-M13R_c	cAI_11-H01-M13R_c	cCI_03-A07-M13R_c
cA_40-F02-M13R_c	cAI_11-H11-M13R_c	cCI_03-B03-M13R_c
cA_40-G05-M13R_c	cAI_12-A01-M13R_c	cCI_03-C03-M13R_c
cA_40-H06-M13R_c	cAI_12-A05-M13R_c	cCI_03-D03-M13R_c
cA_41-B03-M13R_c	cAI_12-C02-M13R_c	cCI_03-E01-M13R_c
cA_41-B06-M13R_c	cAI_12-C05-M13R_c	cCI_03-F04-M13R_c
cA_41-B10-M13R_c	cAI_12-D01-M13R_c	cCI_03-F06-M13R_c
cA_41-C07-M13R_c	cAI_12-D08-M13R_c	cCI_03-F07-M13R_c
cA_41-C10-M13R_c	cAI_12-D10-M13R_c	cCI_03-F08-M13R_c
cA_41-D01-M13R_c	cAI_12-E01-M13R_c	cCI_03-F09-M13R_c
cA_41-D04-M13R_c	cAI_12-E05-M13R_c	cCI_03-G03-M13R_c
cA_41-D06-M13R_c	cAI_12-E12-M13R_c	cCI_03-G04-M13R_c
cA_41-D10-M13R_c	cAI_12-F06-M13R_c	cCI_03-H02-M13R_c
cA_41-D12-M13R_c	cAI_12-F08-M13R_c	cCI_04-A10-M13R_c
cA_41-E02-M13R_c	cAI_12-G05-M13R_c	cCI_04-B04-M13R_c
cA_41-F08-M13R_c	cAI_12-H11-M13R_c	cCI_04-B10-M13R_c
cA_41-F09-M13R_c	cAI_13-A03-M13R_c	cCI_04-C06-M13R_c
cAI_02-A11-M13R_c	cAI_13-B06-M13R_c	cCI_04-C12-M13R_c
cAI_02-B12-M13R_c	cAI_13-C10-M13R_c	cCI_04-D02-M13R_c
cAI_02-C01-M13R_c	cAI_13-C12-M13R_c	cCI_04-D07-M13R_c
cAI_02-C04-M13R_c	cAI_13-E11-M13R_c	cCI_04-E07-M13R_c
cAI_02-D12-M13R_c	cAI_13-F05-M13R_c	cCI_04-E08-M13R_c
cAI_02-E01-M13R_c	cAI_13-H09-M13R_c	cCI_04-F02-M13R_c
cAI_02-G10-M13R_c	cAI_14-A08-M13R_c	cCI_04-G04-M13R_c
cAI_02-H06-M13R_c	cAI_14-A12-M13R_c	cCI_05-A01-M13R_c
cAI_02-H08-M13R_c	cAI_14-B06-M13R_c	cCI_05-A03-M13R_c
cAI_02-H09-M13R_c	cAI_14-C02-M13R_c	cCI_05-B03-M13R_c
cAI_03-A02-M13R_c	cAI_14-C07-M13R_c	cCI_05-B05-M13R_c
cAI_03-A05-M13R_c	cAI_14-D02-M13R_c	cCI_05-B08-M13R_c
cAI_03-B09-M13R_c	cAI_14-D12-M13R_c	cCI_05-B12-M13R_c
cAI_03-C01-M13R_c	cAI_14-E07-M13R_c	cCI_05-D06-M13R_c
cAI_03-D07-M13R_c	cAI_14-F12-M13R_c	cCI_05-F07-M13R_c
cAI_03-D08-M13R_c	cAI_14-G05-M13R_c	cCI_06-A03-M13R_c
cAI_03-F02-M13R_c	cAI_14-G10-M13R_c	cCI_06-A06-M13R_c
cAI_03-G08-M13R_c	cAI_14-G12-M13R_c	cCI_06-A08-M13R_c
cAI_03-H08-M13R_c	cAI_14-H03-M13R_c	cCI_06-B08-M13R_c
cAI_04-C10-M13R_c	cAI_15-B12-M13R_c	cCI_06-C02-M13R_c
cAI_04-D10-M13R_c	cAI_15-C08-M13R_c	cCI_06-C08-M13R_c
cAI_04-E11-M13R_c	cAI_15-C11-M13R_c	cCI_06-D06-M13R_c
cAI_04-F05-M13R_c	cAI_15-D06-M13R_c	cCI_06-E01-M13R_c
cAI_04-F12-M13R_c	cAI_15-E03-M13R_c	cCI_06-E06-M13R_c
cAI_04-H02-M13R_c	cAI_15-E05-M13R_c	cCI_06-F06-M13R_c
cAI_04-H03-M13R_c	cAI_15-F07-M13R_c	cCI_06-F09-M13R_c
cAI_04-H05-M13R_c	cAI_15-F08-M13R_c	cCI_07-A02-M13R_c
cAI_04-H10-M13R_c	cAI_15-F09-M13R_c	cCI_07-A03-M13R_c
cAI_05-A06-M13R_c	cAI_15-G03-M13R_c	cCI_07-A09-M13R_c
cAI_05-A07-M13R_c	cAI_15-G04-M13R_c	cCI_07-A12-M13R_c
cAI_05-B04-M13R_c	cAI_15-H06-M13R_c	cCI_07-C05-M13R_c
cAI_05-D07-M13R_c	cAI_15-H09-M13R_c	cCI_07-C08-M13R_c
cAI_05-D10-M13R_c	cAI_16-A07-M13R_c	cCI_07-C11-M13R_c
cAI_05-G02-M13R_c	cAI_16-B02-M13R_c	cCI_07-D08-M13R_c
cAI_05-G11-M13R_c	cAI_16-C03-M13R_c	cCI_07-D12-M13R_c
cAI_05-H05-M13R_c	cAI_16-C09-M13R_c	cCI_07-E07-M13R_c
cAI_05-H09-M13R_c	cAI_16-D07-M13R_c	cCI_07-F08-M13R_c
cAI_06-A07-M13R_c	cAI_16-E05-M13R_c	cCI_07-H04-M13R_c
cAI_06-D04-M13R_c	cAI_16-E06-M13R_c	cCI_07-H06-M13R_c
cAI_06-E12-M13R_c	cAI_16-E10-M13R_c	cCI_07-H09-M13R_c
cAI_06-G05-M13R_c	cAI_16-E12-M13R_c	cCI_08-B07-M13R_c
cAI_06-H11-M13R_c	cAI_16-F07-M13R_c	cCI_08-B10-M13R_c
cAI_07-A08-M13R_c	cAI_17-B04-M13R_c	cCI_08-C01-M13R_c
cAI_07-B03-M13R_c	cAI_17-B09-M13R_c	cCI_08-C04-M13R_c
cAI_07-B05-M13R_c	cAI_17-D04-M13R_c	cCI_08-C06-M13R_c
cAI_07-B08-M13R_c	cAI_17-D05-M13R_c	cCI_08-D04-M13R_c
cAI_07-D04-M13R_c	cAI_17-E11-M13R_c	cCI_08-D07-M13R_c
cAI_07-D06-M13R_c	cAI_17-H05-M13R_c	cCI_08-E08-M13R_c
cAI_07-D12-M13R_c	cAI_17-H11-M13R_c	cCI_08-G01-M13R_c
cAI_07-E07-M13R_c	cAI_18-A09-M13R_c	cCI_08-G02-M13R_c
cAI_08-A03-M13R_c	cAI_18-D12-M13R_c	cCI_08-H04-M13R_c
cAI_08-A08-M13R_c	cAI_18-E01-M13R_c	cCI_09-A06-M13R_c
cAI_08-B02-M13R_c	cAI_18-F06-M13R_c	cCI_09-A11-M13R_c
cAI_08-B11-M13R_c	cAI_18-H02-M13R_c	cCI_09-B11-M13R_c
cAI_08-C02-M13R_c	cAI_19-A07-M13R_c	cCI_09-B12-M13R_c
cAI_08-C03-M13R_c	cAI_19-B07-M13R_c	cCI_09-E04-M13R_c
cAI_08-C05-M13R_c	cAI_19-B08-M13R_c	cCI_09-E07-M13R_c
cAI_08-C09-M13R_c	cAI_19-D04-M13R_c	cCI_09-F03-M13R_c
cAI_08-D10-M13R_c	cAI_19-H05-M13R_c	cCI_09-F09-M13R_c
cAI_08-E03-M13R_c	cAI_19-H08-M13R_c	cCI_09-F10-M13R_c
cAI_08-E12-M13R_c	cAI_20-C07-M13R_c	cCI_09-F12-M13R_c
cAI_08-G02-M13R_c	cAI_20-F07-M13R_c	cCI_09-G02-M13R_c
cAI_08-G03-M13R_c	cAI_20-G11-M13R_c	cCI_09-G08-M13R_c
cAI_08-H07-M13R_c	cAI_20-H03-M13R_c	cCI_09-H03-M13R_c
cAI_09-B07-M13R_c	cAI_20-H04-M13R_c	cCI_09-H04-M13R_c
cAI_09-B11-M13R_c	cAI_20-H06-M13R_c	cCI_10-A06-M13R_c
cAI_09-D07-M13R_c	cAI_21-B12-M13R_c	cCI_10-B06-M13R_c
cAI_09-D12-M13R_c	cAI_21-D07-M13R_c	cCI_10-C10-M13R_c
cAI_09-F04-M13R_c	cAI_21-D09-M13R_c	cCI_10-D01-M13R_c
cAI_09-F12-M13R_c	cAI_21-D12-M13R_c	cCI_10-D11-M13R_c
cAI_10-B01-M13R_c	cAI_21-E03-M13R_c	cCI_10-E03-M13R_c
cAI_10-B02-M13R_c	cAI_21-E12-M13R_c	cCI_10-E04-M13R_c
cAI_10-B03-M13R_c	cAI_21-F01-M13R_c	cCI_10-F10-M13R_c
cAI_10-C06-M13R_c	cAI_21-F02-M13R_c	cCI_10-G02-M13R_c
cAI_10-C07-M13R_c	cAI_21-F08-M13R_c	cCI_10-G03-M13R_c
cAI_10-D04-M13R_c	cAI_21-G09-M13R_c	cCI_10-G09-M13R_c
cAI_10-F01-M13R_c	cAI_21-H01-M13R_c	cCI_10-H01-M13R_c
cAI_10-F12-M13R_c	cAI_21-H09-M13R_c	cCI_11-A03-M13R_c
cAI_10-G12-M13R_c	cAI_22-A01-M13R_c	cCI_11-A06-M13R_c
cAI_10-H11-M13R_c	cAI_22-A02-M13R_c	cCI_11-A09-M13R_c
cAI_11-A09-M13R_c	cAI_22-A03-M13R_c	cCI_11-C11-M13R_c
cAI_11-B06-M13R_c	cAI_22-A09-M13R_c	cCI_11-D05-M13R_c
cAI_11-B07-M13R_c	cAI_22-A10-M13R_c	cCI_11-D10-M13R_c
cAI_11-C01-M13R_c	cAI_22-A11-M13R_c	cCI_11-E09-M13R_c
cAI_11-C03-M13R_c	cAI_22-B03-M13R_c	cCI_11-F08-M13R_c
cAI_11-C10-M13R_c	cAI_22-B05-M13R_c	cCI_11-G05-M13R_c
cAI_11-C12-M13R_c	cAI_22-B09-M13R_c	cCI_11-G10-M13R_c
cAI_11-D09-M13R_c	cAI_22-B11-M13R_c	cCI_12-A10-M13R_c
cAI_11-D11-M13R_c	cAI_22-C02-M13R_c	cCI_12-C08-M13R_c
cAI_11-E10-M13R_c	cAI_22-C11-M13R_c	cCI_12-C09-M13R_c
cAI_11-G04-M13R_c	cAI_22-D08-M13R_c	cCI_12-D01-M13R_c
cAI_11-H11-M13R_c	cAI_22-D09-M13R_c	cCI_12-E08-M13R_c
cAI_12-A01-M13R_c	cAI_22-D11-M13R_c	cCI_12-E11-M13R_c
cAI_12-A05-M13R_c	cAI_22-F03-M13R_c	cCI_12-F05-M13R_c
cAI_12-B09-M13R_c	cAI_22-G09-M13R_c	cCI_12-F11-M13R_c
cAI_12-C02-M13R_c	cAI_22-H06-M13R_c	cCI_12-G01-M13R_c
cAI_12-C05-M13R_c	cAI_22-H07-M13R_c	cCI_12-G10-M13R_c
cAI_12-D08-M13R_c	cAI_22-H10-M13R_c	cCI_12-H04-M13R_c
cAI_12-D10-M13R_c	cAI_23-A12-M13R_c	cCI_12-H10-M13R_c
cAI_12-E01-M13R_c	cAI_23-B09-M13R_c	cCI_13-B04-M13R_c
cAI_12-E12-M13R_c	cAI_23-C04-M13R_c	cCI_13-B11-M13R_c
cAI_12-F06-M13R_c	cAI_23-D04-M13R_c	cCI_13-C08-M13R_c
cAI_12-F07-M13R_c	cAI_23-D10-M13R_c	cCI_13-D06-M13R_c
cAI_12-F08-M13R_c	cAI_23-F04-M13R_c	cCI_13-D08-M13R_c
cAI_12-G05-M13R_c	cAI_23-G09-M13R_c	cCI_13-D09-M13R_c
cAI_12-H11-M13R_c	cAI_23-H05-M13R_c	cCI_13-E01-M13R_c
cAI_13-A03-M13R_c	cAI_23-H10-M13R_c	cCI_13-E04-M13R_c
cAI_13-B06-M13R_c	cAI_23-H12-M13R_c	cCI_13-E05-M13R_c
cAI_13-C12-M13R_c	cAI_24-B01-M13R_c	cCI_13-F09-M13R_c
cAI_13-D11-M13R_c	cAI_24-B06-M13R_c	cCI_13-G02-M13R_c
cAI_13-E11-M13R_c	cAI_24-C03-M13R_c	cCI_13-H06-M13R_c
cAI_13-F05-M13R_c	cAI_24-C04-M13R_c	cCI_14-A03-M13R_c
cAI_13-H09-M13R_c	cAI_24-F11-M13R_c	cCI_14-A05-M13R_c
cAI_14-A12-M13R_c	cAI_24-G01-M13R_c	cCI_14-B06-M13R_c
cAI_14-C02-M13R_c	cAI_24-H03-M13R_c	cCI_14-B07-M13R_c
cAI_14-C07-M13R_c	cAI_25-A05-M13R_c	cCI_14-B11-M13R_c
cAI_14-D12-M13R_c	cAI_25-B04-M13R_c	cCI_14-C03-M13R_c
cAI_14-E07-M13R_c	cAI_25-B09-M13R_c	cCI_14-C04-M13R_c
cAI_14-G05-M13R_c	cAI_25-E12-M13R_c	cCI_14-C06-M13R_c
cAI_14-G10-M13R_c	cAI_25-F04-M13R_c	cCI_14-C08-M13R_c
cAI_14-G12-M13R_c	cAI_26-A02-M13R_c	cCI_14-E02-M13R_c
cAI_15-A05-M13R_c	cAI_26-A08-M13R_c	cCI_14-E06-M13R_c
cAI_15-A09-M13R_c	cAI_26-A09-M13R_c	cCI_14-E07-M13R_c
cAI_15-B12-M13R_c	cAI_26-A10-M13R_c	cCI_14-E09-M13R_c
cAI_15-C08-M13R_c	cAI_26-B06-M13R_c	cCI_14-F02-M13R_c
cAI_15-C11-M13R_c	cAI_26-B10-M13R_c	cCI_14-F04-M13R_c
cAI_15-E03-M13R_c	cAI_26-C03-M13R_c	cCI_14-F05-M13R_c
cAI_15-E09-M13R_c	cAI_26-C06-M13R_c	cCI_14-G05-M13R_c
cAI_15-F08-M13R_c	cAI_26-C09-M13R_c	cCI_14-G09-M13R_c
cAI_15-F09-M13R_c	cAI_26-D07-M13R_c	cCI_14-H04-M13R_c
cAI_15-G02-M13R_c	cAI_26-D10-M13R_c	cCI_14-H11-M13R_c
cAI_15-G03-M13R_c	cAI_26-F01-M13R_c	cCI_15-A05-M13R_c
cAI_15-G04-M13R_c	cAI_26-H09-M13R_c	cCI_15-B04-M13R_c
cAI_15-H06-M13R_c	cAI_27-C08-M13R_c	cCI_15-E04-M13R_c
cAI_15-H09-M13R_c	cAI_27-D02-M13R_c	cCI_15-E08-M13R_c
cAI_16-A07-M13R_c	cAI_27-E09-M13R_c	cCI_15-E10-M13R_c
cAI_16-B02-M13R_c	cAI_27-F05-M13R_c	cCI_15-F05-M13R_c
cAI_16-C03-M13R_c	cAI_27-F08-M13R_c	cCI_15-G06-M13R_c
cAI_16-D03-M13R_c	cAI_27-F11-M13R_c	cCI_15-G07-M13R_c
cAI_16-D07-M13R_c	cAI_27-G12-M13R_c	cCI_15-H12-M13R_c
cAI_16-E06-M13R_c	cAI_27-H03-M13R_c	cCI_16-A01-M13R_c
cAI_16-E10-M13R_c	cAI_27-H12-M13R_c	cCI_16-B11-M13R_c
cAI_16-F07-M13R_c	cAI_28-A07-M13R_c	cCI_16-C04-M13R_c
cAI_16-F12-M13R_c	cAI_28-B04-M13R_c	cCI_16-C08-M13R_c
cAI_16-G12-M13R_c	cAI_28-B07-M13R_c	cCI_16-D08-M13R_c
cAI_17-B04-M13R_c	cAI_28-B08-M13R_c	cCI_16-D09-M13R_c
cAI_17-B09-M13R_c	cAI_28-C01-M13R_c	cCI_16-E03-M13R_c
cAI_17-D04-M13R_c	cAI_28-C02-M13R_c	cCI_16-F05-M13R_c
cAI_17-D05-M13R_c	cAI_28-C07-M13R_c	cCI_16-F10-M13R_c
cAI_17-D09-M13R_c	cAI_28-C09-M13R_c	cCI_16-F11-M13R_c
cAI_17-H03-M13R_c	cAI_28-D04-M13R_c	cCI_16-G03-M13R_c
cAI_17-H05-M13R_c	cAI_28-E01-M13R_c	cCI_17-B09-M13R_c
cAI_17-H11-M13R_c	cAI_28-E06-M13R_c	cCI_17-C04-M13R_c
cAI_18-A11-M13R_c	cAI_28-F06-M13R_c	cCI_17-D11-M13R_c
cAI_18-D12-M13R_c	cAI_28-G07-M13R_c	cCI_17-E06-M13R_c
cAI_18-E01-M13R_c	cAI_28-G12-M13R_c	cCI_17-E09-M13R_c
cAI_18-E04-M13R_c	cAI_28-H01-M13R_c	cCI_17-G05-M13R_c
cAI_18-F06-M13R_c	cAI_28-H10-M13R_c	cCI_17-H06-M13R_c
cAI_18-H02-M13R_c	cAI_28-H11-M13R_c	cCI_17-H08-M13R_c
cAI_19-A07-M13R_c	cAI_29-B12-M13R_c	cCI_18-A01-M13R_c
cAI_19-B07-M13R_c	cAI_29-C08-M13R_c	cCI_18-B03-M13R_c
cAI_19-B08-M13R_c	cAI_29-C10-M13R_c	cCI_18-B07-M13R_c
cAI_19-D04-M13R_c	cAI_29-D04-M13R_c	cCI_18-D08-M13R_c
cAI_19-G01-M13R_c	cAI_29-D09-M13R_c	cCI_18-D12-M13R_c
cAI_19-G07-M13R_c	cAI_29-G06-M13R_c	cCI_18-E02-M13R_c
cAI_19-H05-M13R_c	cAI_29-H01-M13R_c	cCI_18-F03-M13R_c
cAI_19-H08-M13R_c	cAI_30-A09-M13R_c	cCI_18-F07-M13R_c
cAI_20-F07-M13R_c	cAI_30-C03-M13R_c	cCI_18-F10-M13R_c
cAI_20-F10-M13R_c	cAI_30-D12-M13R_c	cCI_18-H09-M13R_c
cAI_20-G11-M13R_c	cAI_30-E04-M13R_c	cCI_19-A04-M13R_c
cAI_20-H03-M13R_c	cAI_30-F06-M13R_c	cCI_19-A06-M13R_c
cAI_20-H06-M13R_c	cAI_30-G01-M13R_c	cCI_19-B06-M13R_c
cAI_21-D07-M13R_c	cAI_30-H06-M13R_c	cCI_19-C03-M13R_c
cAI_21-D09-M13R_c	cAI_30-H12-M13R_c	cCI_19-C04-M13R_c
cAI_21-D12-M13R_c	cAI_31-B02-M13R_c	cCI_19-D03-M13R_c
cAI_21-E03-M13R_c	cAI_31-D12-M13R_c	cCI_19-D04-M13R_c
cAI_21-E12-M13R_c	cAI_31-E03-M13R_c	cCI_19-D09-M13R_c
cAI_21-F02-M13R_c	cAI_31-E05-M13R_c	cCI_19-E01-M13R_c
cAI_21-F08-M13R_c	cAI_31-E06-M13R_c	cCI_19-E10-M13R_c
cAI_21-H01-M13R_c	cAI_31-E08-M13R_c	cCI_19-G02-M13R_c
cAI_21-H06-M13R_c	cAI_31-H03-M13R_c	cCI_19-G06-M13R_c
cAI_21-H09-M13R_c	cAI_31-H06-M13R_c	cCI_19-G10-M13R_c
cAI_22-A01-M13R_c	cAI_32-A07-M13R_c	cCI_19-G11-M13R_c
cAI_22-A02-M13R_c	cAI_32-B08-M13R_c	cCI_20-A01-M13R_c
cAI_22-A03-M13R_c	cAI_32-C11-M13R_c	cCI_20-A09-M13R_c
cAI_22-A07-M13R_c	cAI_32-D02-M13R_c	cCI_20-B04-M13R_c
cAI_22-A09-M13R_c	cAI_32-E07-M13R_c	cCI_20-B05-M13R_c
cAI_22-A10-M13R_c	cAI_32-F04-M13R_c	cCI_20-C12-M13R_c
cAI_22-A11-M13R_c	cAI_32-F12-M13R_c	cCI_20-D02-M13R_c
cAI_22-B03-M13R_c	cAI_33-A11-M13R_c	cCI_20-D08-M13R_c
cAI_22-B05-M13R_c	cAI_33-C02-M13R_c	cCI_20-E12-M13R_c
cAI_22-B09-M13R_c	cAI_33-C10-M13R_c	cCI_20-F04-M13R_c
cAI_22-B11-M13R_c	cAI_33-D01-M13R_c	cCI_20-F08-M13R_c
cAI_22-C02-M13R_c	cAI_33-D02-M13R_c	cCI_20-F09-M13R_c
cAI_22-C11-M13R_c	cAI_33-D07-M13R_c	cCI_20-G01-M13R_c
cAI_22-D09-M13R_c	cAI_33-E11-M13R_c	cCI_20-G02-M13R_c
cAI_22-F03-M13R_c	cAI_33-H09-M13R_c	cCI_20-G03-M13R_c
cAI_22-H06-M13R_c	cAI_34-B09-M13R_c	cCI_20-G09-M13R_c
cAI_22-H10-M13R_c	cAI_34-C08-M13R_c	cCI_20-H02-M13R_c
cAI_23-B09-M13R_c	cAI_34-C10-M13R_c	cCI_20-H09-M13R_c
cAI_23-D04-M13R_c	cAI_34-D09-M13R_c	cCI_20-H10-M13R_c
cAI_23-D10-M13R_c	cAI_34-E01-M13R_c	cCI_21-A07-M13R_c
cAI_23-F04-M13R_c	cAI_34-E07-M13R_c	cCI_21-A09-M13R_c
cAI_23-H05-M13R_c	cAI_34-F04-M13R_c	cCI_21-A12-M13R_c
cAI_23-H10-M13R_c	cAI_34-F05-M13R_c	cCI_21-B07-M13R_c
cAI_24-A05-M13R_c	cAI_34-H01-M13R_c	cCI_21-C01-M13R_c
cAI_24-B01-M13R_c	cAI_34-H08-M13R_c	cCI_21-C08-M13R_c
cAI_24-B06-M13R_c	cAI_35-A07-M13R_c	cCI_21-C11-M13R_c
cAI_24-C03-M13R_c	cAI_35-A12-M13R_c	cCI_21-F04-M13R_c
cAI_24-C04-M13R_c	cAI_35-B05-M13R_c	cCI_21-G09-M13R_c
cAI_24-H03-M13R_c	cAI_35-D05-M13R_c	cCI_21-H10-M13R_c
cAI_24-H08-M13R_c	cAI_35-D08-M13R_c	cCI_22-A05-M13R_c
cAI_25-A05-M13R_c	cAI_35-E01-M13R_c	cCI_22-D02-M13R_c
cAI_25-B02-M13R_c	cAI_35-E09-M13R_c	cCI_22-D03-M13R_c
cAI_25-B09-M13R_c	cAI_36-A11-M13R_c	cCI_22-E01-M13R_c
cAI_25-F04-M13R_c	cAI_36-B08-M13R_c	cCI_22-E06-M13R_c
cAI_26-A02-M13R_c	cAI_36-D09-M13R_c	cCI_23-A07-M13R_c
cAI_26-A09-M13R_c	cAI_36-E04-M13R_c	cCI_23-B07-M13R_c
cAI_26-A10-M13R_c	cAI_36-F01-M13R_c	cCI_23-B11-M13R_c
cAI_26-B06-M13R_c	cAI_36-F11-M13R_c	cCI_23-F03-M13R_c
cAI_26-B10-M13R_c	cAI_36-G12-M13R_c	cCI_23-F05-M13R_c
cAI_26-B12-M13R_c	cAI_37-A11-M13R_c	cCI_23-F07-M13R_c
cAI_26-C03-M13R_c	cAI_37-B05-M13R_c	cCI_24-A09-M13R_c
cAI_26-C06-M13R_c	cAI_37-B11-M13R_c	cCI_24-B01-M13R_c
cAI_26-D07-M13R_c	cAI_37-C02-M13R_c	cCI_24-B05-M13R_c
cAI_26-D08-M13R_c	cAI_37-D02-M13R_c	cCI_24-B07-M13R_c
cAI_26-D10-M13R_c	cAI_37-E07-M13R_c	cCI_24-B08-M13R_c
cAI_26-E11-M13R_c	cAI_37-E08-M13R_c	cCI_24-C07-M13R_c
cAI_26-F01-M13R_c	cAI_37-E10-M13R_c	cCI_24-C10-M13R_c
cAI_26-H09-M13R_c	cAI_37-E12-M13R_c	cCI_24-D04-M13R_c
cAI_27-A05-M13R_c	cAI_37-F02-M13R_c	cCI_24-D12-M13R_c
cAI_27-A10-M13R_c	cAI_37-F04-M13R_c	cCI_24-E09-M13R_c
cAI_27-C08-M13R_c	cAI_37-G12-M13R_c	cCI_24-F05-M13R_c
cAI_27-D02-M13R_c	cAI_37-H07-M13R_c	cCI_24-H07-M13R_c
cAI_27-F05-M13R_c	cAI_38-B02-M13R_c	cCI_25-B03-M13R_c
cAI_27-F11-M13R_c	cAI_38-B08-M13R_c	cCI_25-B08-M13R_c
cAI_27-F12-M13R_c	cAI_38-C07-M13R_c	cCI_25-D06-M13R_c
cAI_27-H03-M13R_c	cAI_38-C12-M13R_c	cCI_25-E11-M13R_c
cAI_27-H12-M13R_c	cAI_38-D10-M13R_c	cCI_25-F01-M13R_c
cAI_28-A07-M13R_c	cAI_38-E12-M13R_c	cCI_25-G04-M13R_c
cAI_28-A10-M13R_c	cAI_38-F01-M13R_c	cCI_25-G05-M13R_c
cAI_28-B02-M13R_c	cAI_38-G06-M13R_c	cCI_26-A09-M13R_c
cAI_28-B04-M13R_c	cAI_38-H01-M13R_c	cCI_26-C03-M13R_c
cAI_28-B07-M13R_c	cAI_38-H05-M13R_c	cCI_26-C07-M13R_c
cAI_28-B08-M13R_c	cAI_39-A09-M13R_c	cCI_26-C10-M13R_c
cAI_28-B09-M13R_c	cAI_39-C02-M13R_c	cCI_26-D12-M13R_c
cAI_28-C01-M13R_c	cAI_39-D01-M13R_c	cCI_26-E01-M13R_c
cAI_28-C02-M13R_c	cAI_39-D11-M13R_c	cCI_26-E02-M13R_c
cAI_28-D04-M13R_c	cAI_39-E02-M13R_c	cCI_26-E05-M13R_c
cAI_28-E01-M13R_c	cAI_39-G04-M13R_c	cCI_26-E08-M13R_c
cAI_28-E06-M13R_c	cAI_39-G07-M13R_c	cCI_26-E12-M13R_c
cAI_28-F04-M13R_c	cCI_01-B04-M13R_c	cCI_26-F06-M13R_c
cAI_28-F06-M13R_c	cCI_01-B06-M13R_c	cCI_26-F08-M13R_c
cAI_28-G12-M13R_c	cCI_01-D01-M13R_c	cCI_27-A06-M13R_c
cAI_28-H01-M13R_c	cCI_01-D03-M13R_c	cCI_27-B02-M13R_c
cAI_28-H10-M13R_c	cCI_01-D09-M13R_c	cCI_27-D02-M13R_c
cAI_29-C08-M13R_c	cCI_01-D12-M13R_c	cCI_27-E03-M13R_c
cAI_29-D04-M13R_c	cCI_01-E08-M13R_c	cCI_27-E04-M13R_c
cAI_29-G06-M13R_c	cCI_01-F03-M13R_c	cCI_27-H01-M13R_c
cAI_30-C03-M13R_c	cCI_01-G04-M13R_c	cCI_27-H02-M13R_c
cAI_30-D12-M13R_c	cCI_01-G07-M13R_c	cCI_27-H04-M13R_c
cAI_30-E04-M13R_c	cCI_01-G11-M13R_c	cCI_27-H10-M13R_c
cAI_30-G01-M13R_c	cCI_01-H07-M13R_c	cCI_28-A10-M13R_c
cAI_31-A10-M13R_c	cCI_01-H11-M13R_c	cCI_28-A12-M13R_c
cAI_31-D12-M13R_c	cCI_02-B02-M13R_c	cCI_28-C03-M13R_c
cAI_31-E03-M13R_c	cCI_02-C08-M13R_c	cCI_28-C12-M13R_c
cAI_31-E05-M13R_c	cCI_02-D04-M13R_c	cCI_28-D06-M13R_c
cAI_31-E06-M13R_c	cCI_02-D05-M13R_c	cCI_28-D10-M13R_c
cAI_31-E08-M13R_c	cCI_02-D09-M13R_c	cCI_28-E04-M13R_c
cAI_31-E11-M13R_c	cCI_02-E04-M13R_c	cCI_28-F05-M13R_c
cAI_31-G10-M13R_c	cCI_02-F08-M13R_c	cCI_28-F07-M13R_c
cAI_31-H03-M13R_c	cCI_02-G10-M13R_c	cCI_28-F11-M13R_c
cAI_31-H06-M13R_c	cCI_02-H06-M13R_c	cCI_28-H01-M13R_c
cAI_32-A07-M13R_c	cCI_03-A02-M13R_c	cCI_28-H07-M13R_c
cAI_32-B08-M13R_c	cCI_03-A07-M13R_c	cCI_28-H08-M13R_c
cAI_32-D02-M13R_c	cCI_03-C03-M13R_c	cCI_29-B08-M13R_c
cAI_32-E07-M13R_c	cCI_03-C09-M13R_c	cCI_29-D04-M13R_c
cAI_32-F12-M13R_c	cCI_03-E01-M13R_c	cCI_29-D06-M13R_c
cAI_33-A03-M13R_c	cCI_03-E02-M13R_c	cCI_29-D11-M13R_c
cAI_33-A11-M13R_c	cCI_03-E09-M13R_c	cCI_29-E11-M13R_c
cAI_33-C02-M13R_c	cCI_03-F04-M13R_c	cCI_29-F03-M13R_c
cAI_33-C10-M13R_c	cCI_03-F08-M13R_c	cCI_29-F08-M13R_c
cAI_33-D01-M13R_c	cCI_03-F09-M13R_c	cCI_29-H05-M13R_c
cAI_33-D02-M13R_c	cCI_03-G03-M13R_c	cCI_29-H07-M13R_c
cAI_33-E11-M13R_c	cCI_03-G05-M13R_c	cCI_30-A10-M13R_c
cAI_33-H03-M13R_c	cCI_03-G07-M13R_c	cCI_30-B01-M13R_c
cAI_33-H08-M13R_c	cCI_04-A10-M13R_c	cCI_30-B02-M13R_c
cAI_33-H09-M13R_c	cCI_04-B04-M13R_c	cCI_30-B03-M13R_c
cAI_34-B03-M13R_c	cCI_04-B10-M13R_c	cCI_30-B12-M13R_c
cAI_34-B09-M13R_c	cCI_04-C06-M13R_c	cCI_30-C04-M13R_c
cAI_34-C08-M13R_c	cCI_04-C08-M13R_c	cCI_30-C12-M13R_c
cAI_34-C10-M13R_c	cCI_04-C12-M13R_c	cCI_30-D05-M13R_c
cAI_34-D09-M13R_c	cCI_04-D02-M13R_c	cCI_30-D06-M13R_c
cAI_34-E01-M13R_c	cCI_04-D05-M13R_c	cCI_30-D12-M13R_c
cAI_34-E07-M13R_c	cCI_04-D07-M13R_c	cCI_30-E03-M13R_c
cAI_34-F04-M13R_c	cCI_04-E08-M13R_c	cCI_30-E04-M13R_c
cAI_34-H01-M13R_c	cCI_04-E09-M13R_c	cCI_30-E10-M13R_c
cAI_34-H08-M13R_c	cCI_04-F02-M13R_c	cCI_30-E11-M13R_c
cAI_35-A06-M13R_c	cCI_04-F06-M13R_c	cCI_30-E12-M13R_c
cAI_35-A07-M13R_c	cCI_04-H02-M13R_c	cCI_30-F07-M13R_c
cAI_35-A12-M13R_c	cCI_05-A01-M13R_c	cCI_30-F10-M13R_c
cAI_35-B05-M13R_c	cCI_05-A02-M13R_c	cCI_30-G02-M13R_c
cAI_35-D08-M13R_c	cCI_05-A03-M13R_c	cCI_30-H03-M13R_c
cAI_35-E05-M13R_c	cCI_05-B03-M13R_c	cCI_31-A01-M13R_c
cAI_35-E09-M13R_c	cCI_05-B05-M13R_c	cCI_31-B01-M13R_c
cAI_35-G05-M13R_c	cCI_05-B08-M13R_c	cCI_31-B06-M13R_c
cAI_36-A11-M13R_c	cCI_05-D06-M13R_c	cCI_31-C02-M13R_c
cAI_36-B08-M13R_c	cCI_06-A03-M13R_c	cCI_31-G02-M13R_c
cAI_36-D07-M13R_c	cCI_06-A06-M13R_c	cCI_32-A02-M13R_c
cAI_36-E04-M13R_c	cCI_06-A08-M13R_c	cCI_32-B09-M13R_c
cAI_36-F11-M13R_c	cCI_06-B08-M13R_c	cCI_32-C06-M13R_c
cAI_36-G12-M13R_c	cCI_06-C02-M13R_c	cCI_32-C08-M13R_c
cAI_37-A01-M13R_c	cCI_06-C08-M13R_c	cCI_32-D05-M13R_c
cAI_37-A11-M13R_c	cCI_06-D06-M13R_c	cCI_32-F04-M13R_c
cAI_37-B05-M13R_c	cCI_06-E01-M13R_c	cCI_32-F07-M13R_c
cAI_37-B11-M13R_c	cCI_06-E06-M13R_c	cCI_32-F08-M13R_c
cAI_37-C02-M13R_c	cCI_06-E08-M13R_c	cCI_32-G03-M13R_c
cAI_37-D02-M13R_c	cCI_06-F09-M13R_c	cCI_32-G10-M13R_c
cAI_37-E07-M13R_c	cCI_06-H05-M13R_c	cCI_32-H02-M13R_c
cAI_37-E08-M13R_c	cCI_06-H09-M13R_c	cCI_33-A08-M13R_c
cAI_37-E10-M13R_c	cCI_07-A03-M13R_c	cCI_33-B05-M13R_c
cAI_37-E12-M13R_c	cCI_07-A09-M13R_c	cCI_33-B12-M13R_c
cAI_37-F02-M13R_c	cCI_07-A12-M13R_c	cCI_33-C02-M13R_c
cAI_37-F04-M13R_c	cCI_07-C05-M13R_c	cCI_33-C11-M13R_c
cAI_37-G11-M13R_c	cCI_07-C11-M13R_c	cCI_33-D02-M13R_c
cAI_37-G12-M13R_c	cCI_07-D08-M13R_c	cCI_33-D07-M13R_c
cAI_37-H07-M13R_c	cCI_07-D12-M13R_c	cCI_33-E05-M13R_c
cAI_38-B08-M13R_c	cCI_07-E01-M13R_c	cCI_33-F04-M13R_c
cAI_38-C07-M13R_c	cCI_07-E07-M13R_c	cCI_33-G07-M13R_c
cAI_38-C12-M13R_c	cCI_07-F02-M13R_c	cCI_33-G09-M13R_c
cAI_38-D12-M13R_c	cCI_07-F04-M13R_c	cCI_33-G10-M13R_c
cAI_38-F01-M13R_c	cCI_07-H04-M13R_c	cCI_33-G11-M13R_c
cAI_38-G06-M13R_c	cCI_07-H06-M13R_c	cCI_33-H11-M13R_c
cAI_38-H01-M13R_c	cCI_07-H08-M13R_c	cCI_34-A06-M13R_c
cAI_38-H06-M13R_c	cCI_07-H09-M13R_c	cCI_34-A07-M13R_c
cAI_39-A09-M13R_c	cCI_08-A11-M13R_c	cCI_34-A08-M13R_c
cAI_39-C02-M13R_c	cCI_08-B01-M13R_c	cCI_34-E01-M13R_c
cAI_39-D01-M13R_c	cCI_08-B07-M13R_c	cCI_34-E06-M13R_c
cAI_39-D11-M13R_c	cCI_08-B10-M13R_c	cCI_34-E09-M13R_c
cAI_39-G04-M13R_c	cCI_08-B11-M13R_c	cCI_34-F02-M13R_c
cAI_39-G07-M13R_c	cCI_08-B12-M13R_c	cCI_34-F04-M13R_c
cCI_01-A01-M13R_c	cCI_08-C01-M13R_c	cCI_34-F06-M13R_c
cCI_01-A06-M13R_c	cCI_08-C04-M13R_c	cCI_34-F08-M13R_c
cCI_01-B04-M13R_c	cCI_08-D05-M13R_c	cCI_34-H02-M13R_c
cCI_01-D01-M13R_c	cCI_08-D07-M13R_c	cCI_35-A04-M13R_c
cCI_01-D03-M13R_c	cCI_08-D08-M13R_c	cCI_35-A06-M13R_c
cCI_01-D09-M13R_c	cCI_08-E08-M13R_c	cCI_35-B02-M13R_c
cCI_01-D12-M13R_c	cCI_08-F04-M13R_c	cCI_35-B06-M13R_c
cCI_01-E05-M13R_c	cCI_08-G01-M13R_c	cCI_35-B12-M13R_c
cCI_01-E08-M13R_c	cCI_08-G06-M13R_c	cCI_35-C04-M13R_c
cCI_01-E10-M13R_c	cCI_08-H04-M13R_c	cCI_35-C08-M13R_c
cCI_01-F03-M13R_c	cCI_09-A06-M13R_c	cCI_35-D02-M13R_c
cCI_01-G04-M13R_c	cCI_09-A09-M13R_c	cCI_35-D03-M13R_c
cCI_01-G07-M13R_c	cCI_09-A11-M13R_c	cCI_35-D06-M13R_c
cCI_01-G11-M13R_c	cCI_09-B09-M13R_c	cCI_35-D07-M13R_c
cCI_01-H11-M13R_c	cCI_09-B11-M13R_c	cCI_35-E01-M13R_c
cCI_02-A09-M13R_c	cCI_09-B12-M13R_c	cCI_35-G01-M13R_c
cCI_02-B02-M13R_c	cCI_09-C12-M13R_c	cCI_35-G08-M13R_c
cCI_02-C02-M13R_c	cCI_09-E04-M13R_c	cCI_35-H02-M13R_c
cCI_02-C04-M13R_c	cCI_09-E07-M13R_c	cCI_35-H05-M13R_c
cCI_02-C08-M13R_c	cCI_09-F10-M13R_c	cCI_36-A05-M13R_c
cCI_02-C11-M13R_c	cCI_09-F12-M13R_c	cCI_36-B02-M13R_c
cCI_02-D04-M13R_c	cCI_09-G08-M13R_c	cCI_36-C01-M13R_c
cCI_02-D09-M13R_c	cCI_09-H03-M13R_c	cCI_36-D07-M13R_c
cCI_02-E04-M13R_c	cCI_09-H04-M13R_c	cCI_36-E09-M13R_c
cCI_02-F08-M13R_c	cCI_09-H07-M13R_c	cCI_36-E12-M13R_c
cCI_02-F12-M13R_c	cCI_09-H11-M13R_c	cCI_36-F08-M13R_c
cCI_02-G10-M13R_c	cCI_10-A06-M13R_c	cCI_36-F10-M13R_c
cCI_02-H06-M13R_c	cCI_10-B06-M13R_c	cCI_36-G10-M13R_c
cCI_03-A07-M13R_c	cCI_10-C10-M13R_c	cCI_37-A04-M13R_c
cCI_03-A08-M13R_c	cCI_10-D10-M13R_c	cCI_37-A10-M13R_c
cCI_03-C03-M13R_c	cCI_10-E03-M13R_c	cCI_37-B03-M13R_c
cCI_03-E09-M13R_c	cCI_10-E05-M13R_c	cCI_37-B04-M13R_c
cCI_03-F04-M13R_c	cCI_10-E06-M13R_c	cCI_37-B12-M13R_c
cCI_03-F06-M13R_c	cCI_10-E10-M13R_c	cCI_37-C01-M13R_c
cCI_03-F07-M13R_c	cCI_10-G02-M13R_c	cCI_37-C11-M13R_c
cCI_03-F08-M13R_c	cCI_10-G04-M13R_c	cCI_37-D01-M13R_c
cCI_03-G03-M13R_c	cCI_10-H08-M13R_c	cCI_37-D11-M13R_c
cCI_03-G04-M13R_c	cCI_11-A03-M13R_c	cCI_37-G04-M13R_c
cCI_03-G05-M13R_c	cCI_11-A06-M13R_c	cCI_37-H06-M13R_c
cCI_03-G07-M13R_c	cCI_11-D05-M13R_c	cCI_37-H09-M13R_c
cCI_03-H02-M13R_c	cCI_11-E05-M13R_c	cCI_37-H12-M13R_c
cCI_04-A10-M13R_c	cCI_11-F08-M13R_c	cCI_38-A05-M13R_c
cCI_04-B04-M13R_c	cCI_11-G05-M13R_c	cCI_38-A07-M13R_c
cCI_04-B10-M13R_c	cCI_11-G06-M13R_c	cCI_38-A12-M13R_c
cCI_04-C06-M13R_c	cCI_11-G10-M13R_c	cCI_38-C07-M13R_c
cCI_04-C12-M13R_c	cCI_12-A05-M13R_c	cCI_38-D03-M13R_c
cCI_04-D02-M13R_c	cCI_12-A10-M13R_c	cCI_38-D05-M13R_c
cCI_04-D05-M13R_c	cCI_12-B03-M13R_c	cCI_38-E01-M13R_c
cCI_04-D07-M13R_c	cCI_12-C08-M13R_c	cCI_38-F05-M13R_c
cCI_04-E08-M13R_c	cCI_12-D01-M13R_c	cCI_38-G01-M13R_c
cCI_04-F02-M13R_c	cCI_12-E11-M13R_c	cCI_38-H03-M13R_c
cCI_04-H02-M13R_c	cCI_12-G01-M13R_c	cCI_38-H07-M13R_c
cCI_05-A01-M13R_c	cCI_12-G10-M13R_c	cCI_39-C10-M13R_c
cCI_05-A02-M13R_c	cCI_12-H04-M13R_c	cCI_39-D06-M13R_c
cCI_05-A03-M13R_c	cCI_12-H09-M13R_c	cCI_39-D08-M13R_c
cCI_05-A10-M13R_c	cCI_13-A09-M13R_c	cCI_39-D10-M13R_c
cCI_05-B03-M13R_c	cCI_13-B03-M13R_c	cCI_39-E09-M13R_c
cCI_05-B05-M13R_c	cCI_13-B04-M13R_c	cCI_39-F09-M13R_c
cCI_05-B08-M13R_c	cCI_13-C06-M13R_c	cCI_39-G01-M13R_c
cCI_05-B12-M13R_c	cCI_13-C08-M13R_c	cCI_39-G09-M13R_c
cCI_05-D06-M13R_c	cCI_13-D06-M13R_c	cCI_39-G11-M13R_c
cCI_06-A03-M13R_c	cCI_13-D10-M13R_c	cCI_40-A05-M13R_c
cCI_06-A06-M13R_c	cCI_13-E04-M13R_c	cCI_40-B09-M13R_c
cCI_06-A08-M13R_c	cCI_13-E05-M13R_c	cCI_40-C01-M13R_c
cCI_06-C02-M13R_c	cCI_13-E12-M13R_c	cCI_40-C11-M13R_c
cCI_06-C08-M13R_c	cCI_13-F09-M13R_c	cCI_40-E02-M13R_c
cCI_06-D06-M13R_c	cCI_13-G02-M13R_c	cCI_40-F02-M13R_c
cCI_06-E04-M13R_c	cCI_13-H06-M13R_c	cCI_40-G04-M13R_c
cCI_06-E06-M13R_c	cCI_14-B06-M13R_c	cCI_40-H02-M13R_c
cCI_06-E08-M13R_c	cCI_14-B07-M13R_c	cCI_41-A06-M13R_c
cCI_06-F09-M13R_c	cCI_14-B11-M13R_c	cCI_41-B03-M13R_c
cCI_06-H05-M13R_c	cCI_14-B12-M13R_c	cCI_41-B10-M13R_c
cCI_07-A02-M13R_c	cCI_14-C03-M13R_c	cCI_41-D09-M13R_c
cCI_07-A03-M13R_c	cCI_14-C06-M13R_c	cCI_41-D11-M13R_c
cCI_07-A09-M13R_c	cCI_14-C08-M13R_c	cCI_41-F10-M13R_c
cCI_07-A12-M13R_c	cCI_14-E02-M13R_c	cCI_41-F12-M13R_c
cCI_07-B01-M13R_c	cCI_14-E07-M13R_c	cCI_42-B03-M13R_c
cCI_07-B08-M13R_c	cCI_14-E09-M13R_c	cCI_42-B11-M13R_c
cCI_07-C05-M13R_c	cCI_14-F02-M13R_c	cCI_42-C01-M13R_c
cCI_07-C11-M13R_c	cCI_14-F04-M13R_c	cCI_42-C10-M13R_c
cCI_07-D08-M13R_c	cCI_14-F05-M13R_c	cCI_42-C12-M13R_c
cCI_07-D09-M13R_c	cCI_14-G05-M13R_c	cCI_42-D03-M13R_c
cCI_07-D12-M13R_c	cCI_14-G09-M13R_c	cCI_42-D05-M13R_c
cCI_07-E01-M13R_c	cCI_14-G12-M13R_c	cCI_42-E10-M13R_c
cCI_07-E07-M13R_c	cCI_14-H01-M13R_c	cCI_42-F05-M13R_c
cCI_07-F02-M13R_c	cCI_14-H04-M13R_c	cCI_42-G01-M13R_c
cCI_07-F08-M13R_c	cCI_14-H08-M13R_c	cCI_42-G08-M13R_c
cCI_07-G02-M13R_c	cCI_15-B06-M13R_c	cCI_42-G11-M13R_c
cCI_07-H04-M13R_c	cCI_15-C06-M13R_c	cCI_43-A04-M13R_c
cCI_07-H06-M13R_c	cCI_15-C10-M13R_c	cCI_43-B06-M13R_c
cCI_07-H08-M13R_c	cCI_15-E03-M13R_c	cCI_43-B10-M13R_c
cCI_07-H09-M13R_c	cCI_15-E04-M13R_c	cCI_43-C04-M13R_c
cCI_08-A11-M13R_c	cCI_15-E08-M13R_c	cCI_43-D06-M13R_c
cCI_08-B01-M13R_c	cCI_15-E10-M13R_c	cCI_43-E02-M13R_c
cCI_08-B10-M13R_c	cCI_15-F05-M13R_c	cCI_43-E07-M13R_c
cCI_08-B12-M13R_c	cCI_15-G06-M13R_c	cCI_43-E11-M13R_c
cCI_08-C01-M13R_c	cCI_15-G07-M13R_c	cCI_43-F08-M13R_c
cCI_08-C04-M13R_c	cCI_15-G09-M13R_c	cCI_43-F11-M13R_c
cCI_08-C06-M13R_c	cCI_15-H06-M13R_c	cCI_43-F12-M13R_c
cCI_08-D05-M13R_c	cCI_15-H12-M13R_c	cCI_43-G01-M13R_c
cCI_08-D07-M13R_c	cCI_16-A01-M13R_c	cCI_43-G03-M13R_c
cCI_08-D08-M13R_c	cCI_16-A02-M13R_c	cCI_43-H09-M13R_c
cCI_08-E08-M13R_c	cCI_16-A10-M13R_c	cCI_44-B02-M13R_c
cCI_08-G01-M13R_c	cCI_16-B11-M13R_c	cCI_44-B03-M13R_c
cCI_08-G02-M13R_c	cCI_16-B12-M13R_c	cCI_44-B06-M13R_c
cCI_08-G06-M13R_c	cCI_16-C04-M13R_c	cCI_44-C01-M13R_c
cCI_08-H08-M13R_c	cCI_16-D08-M13R_c	cCI_44-C04-M13R_c
cCI_09-A05-M13R_c	cCI_16-D09-M13R_c	cCI_44-C06-M13R_c
cCI_09-A06-M13R_c	cCI_16-E03-M13R_c	cCI_44-C08-M13R_c
cCI_09-A09-M13R_c	cCI_16-F01-M13R_c	cCI_44-D05-M13R_c
cCI_09-A11-M13R_c	cCI_16-F11-M13R_c	cCI_44-D06-M13R_c
cCI_09-B11-M13R_c	cCI_16-G03-M13R_c	cCI_44-D07-M13R_c
cCI_09-B12-M13R_c	cCI_16-H10-M13R_c	cCI_44-E01-M13R_c
cCI_09-C12-M13R_c	cCI_17-B04-M13R_c	cCI_44-E02-M13R_c
cCI_09-E04-M13R_c	cCI_17-B09-M13R_c	cCI_44-E06-M13R_c
cCI_09-E06-M13R_c	cCI_17-B10-M13R_c	cCI_44-F05-M13R_c
cCI_09-E07-M13R_c	cCI_17-C04-M13R_c	cCI_44-G04-M13R_c
cCI_09-E12-M13R_c	cCI_17-C05-M13R_c	cCI_44-H07-M13R_c
cCI_09-F03-M13R_c	cCI_17-C08-M13R_c	cCI_45-A03-M13R_c
cCI_09-F05-M13R_c	cCI_17-D10-M13R_c	cCI_45-A04-M13R_c
cCI_09-F09-M13R_c	cCI_17-E06-M13R_c	cCI_45-A06-M13R_c
cCI_09-F10-M13R_c	cCI_17-E09-M13R_c	cCI_45-A08-M13R_c
cCI_09-F12-M13R_c	cCI_17-F03-M13R_c	cCI_45-A10-M13R_c
cCI_09-G01-M13R_c	cCI_17-F04-M13R_c	cCI_45-B06-M13R_c
cCI_09-G02-M13R_c	cCI_17-F08-M13R_c	cCI_45-B09-M13R_c
cCI_09-G08-M13R_c	cCI_17-G05-M13R_c	cCI_45-C05-M13R_c
cCI_09-H03-M13R_c	cCI_17-H05-M13R_c	cCI_45-C10-M13R_c
cCI_09-H07-M13R_c	cCI_17-H06-M13R_c	cCI_45-C11-M13R_c
cCI_09-H11-M13R_c	cCI_17-H08-M13R_c	cCI_45-D05-M13R_c
cCI_10-A06-M13R_c	cCI_18-B03-M13R_c	cCI_45-D12-M13R_c
cCI_10-B06-M13R_c	cCI_18-B07-M13R_c	cCI_45-E05-M13R_c
cCI_10-C10-M13R_c	cCI_18-B11-M13R_c	cCI_45-E09-M13R_c
cCI_10-D10-M13R_c	cCI_18-C06-M13R_c	cCI_45-G11-M13R_c
cCI_10-E03-M13R_c	cCI_18-D12-M13R_c	cCI_45-H06-M13R_c
cCI_10-E05-M13R_c	cCI_18-E02-M13R_c	cCI_45-H12-M13R_c
cCI_10-E10-M13R_c	cCI_18-E09-M13R_c	cCI_46-A03-M13R_c
cCI_10-F08-M13R_c	cCI_18-E12-M13R_c	cCI_46-B09-M13R_c
cCI_10-F10-M13R_c	cCI_18-F03-M13R_c	cCI_46-B10-M13R_c
cCI_10-G02-M13R_c	cCI_18-F07-M13R_c	cCI_46-B11-M13R_c
cCI_10-G03-M13R_c	cCI_18-F10-M13R_c	cCI_46-B12-M13R_c
cCI_10-H01-M13R_c	cCI_18-G01-M13R_c	cCI_46-C03-M13R_c
cCI_11-A03-M13R_c	cCI_18-G07-M13R_c	cCI_46-C07-M13R_c
cCI_11-A06-M13R_c	cCI_18-H09-M13R_c	cCI_46-C11-M13R_c
cCI_11-C01-M13R_c	cCI_19-A03-M13R_c	cCI_46-D01-M13R_c
cCI_11-D05-M13R_c	cCI_19-A06-M13R_c	cCI_46-D06-M13R_c
cCI_11-E09-M13R_c	cCI_19-B09-M13R_c	cCI_46-D11-M13R_c
cCI_11-F08-M13R_c	cCI_19-B12-M13R_c	cCI_46-E02-M13R_c
cCI_11-G05-M13R_c	cCI_19-D03-M13R_c	cCI_46-E06-M13R_c
cCI_11-G10-M13R_c	cCI_19-D04-M13R_c	cCI_46-E07-M13R_c
cCI_12-A10-M13R_c	cCI_19-D08-M13R_c	cCI_46-E09-M13R_c
cCI_12-C08-M13R_c	cCI_19-D09-M13R_c	cCI_46-F04-M13R_c
cCI_12-D01-M13R_c	cCI_19-E01-M13R_c	cCI_46-F08-M13R_c
cCI_12-E11-M13R_c	cCI_19-E03-M13R_c	cCI_46-G04-M13R_c
cCI_12-F11-M13R_c	cCI_19-E10-M13R_c	cCI_46-H03-M13R_c
cCI_12-H04-M13R_c	cCI_19-G02-M13R_c	cCI_47-A05-M13R_c
cCI_12-H09-M13R_c	cCI_19-G06-M13R_c	cCI_47-C05-M13R_c
cCI_12-H10-M13R_c	cCI_19-G11-M13R_c	cCI_47-D02-M13R_c
cCI_13-A09-M13R_c	cCI_20-A01-M13R_c	cCI_47-D07-M13R_c
cCI_13-B04-M13R_c	cCI_20-A09-M13R_c	cCI_47-D12-M13R_c
cCI_13-C08-M13R_c	cCI_20-A12-M13R_c	cCI_47-E05-M13R_c
cCI_13-D06-M13R_c	cCI_20-B05-M13R_c	cCI_47-F11-M13R_c
cCI_13-D10-M13R_c	cCI_20-C04-M13R_c	cCI_47-G01-M13R_c
cCI_13-D12-M13R_c	cCI_20-C12-M13R_c	cCI_47-G02-M13R_c
cCI_13-E04-M13R_c	cCI_20-D02-M13R_c	cCI_47-G03-M13R_c
cCI_13-E05-M13R_c	cCI_20-D07-M13R_c	cCI_47-G05-M13R_c
cCI_13-E12-M13R_c	cCI_20-D08-M13R_c	cCI_47-H03-M13R_c
cCI_13-F09-M13R_c	cCI_20-E12-M13R_c	cCI_47-H05-M13R_c
cCI_13-G02-M13R_c	cCI_20-F04-M13R_c	cCI_47-H07-M13R_c
cCI_13-H06-M13R_c	cCI_20-F08-M13R_c	cCI_47-H11-M13R_c
cCI_14-A05-M13R_c	cCI_20-F09-M13R_c	cCI_48-A08-M13R_c
cCI_14-B06-M13R_c	cCI_20-G01-M13R_c	cCI_48-B01-M13R_c
cCI_14-B07-M13R_c	cCI_20-G02-M13R_c	cCI_48-B04-M13R_c
cCI_14-B11-M13R_c	cCI_20-G03-M13R_c	cCI_48-C02-M13R_c
cCI_14-C03-M13R_c	cCI_20-G06-M13R_c	cCI_48-C12-M13R_c
cCI_14-C04-M13R_c	cCI_20-G09-M13R_c	cCI_48-D09-M13R_c
cCI_14-C06-M13R_c	cCI_20-H02-M13R_c	cCI_48-D12-M13R_c
cCI_14-C08-M13R_c	cCI_20-H10-M13R_c	cCI_48-E01-M13R_c
cCI_14-E07-M13R_c	cCI_21-A07-M13R_c	cCI_48-F01-M13R_c
cCI_14-E09-M13R_c	cCI_21-A09-M13R_c	cCI_48-F11-M13R_c
cCI_14-F02-M13R_c	cCI_21-A12-M13R_c	cCI_48-G08-M13R_c
cCI_14-F04-M13R_c	cCI_21-B07-M13R_c	cCI_48-G10-M13R_c
cCI_14-F05-M13R_c	cCI_21-B12-M13R_c	cCI_48-H09-M13R_c
cCI_14-G05-M13R_c	cCI_21-C01-M13R_c	cCI_49-B03-M13R_c
cCI_14-G09-M13R_c	cCI_21-C06-M13R_c	cCI_49-B06-M13R_c
cCI_14-G12-M13R_c	cCI_21-C07-M13R_c	cCI_49-B11-M13R_c
cCI_14-H01-M13R_c	cCI_21-C08-M13R_c	cCI_49-C06-M13R_c
cCI_14-H04-M13R_c	cCI_21-C11-M13R_c	cCI_49-C10-M13R_c
cCI_14-H08-M13R_c	cCI_21-D01-M13R_c	cCI_49-D02-M13R_c
cCI_15-A05-M13R_c	cCI_21-E03-M13R_c	cCI_49-D03-M13R_c
cCI_15-B06-M13R_c	cCI_21-G03-M13R_c	cCI_49-D12-M13R_c
cCI_15-C06-M13R_c	cCI_21-G09-M13R_c	cCI_49-E09-M13R_c
cCI_15-C10-M13R_c	cCI_21-H06-M13R_c	cCI_49-H03-M13R_c
cCI_15-C11-M13R_c	cCI_22-D01-M13R_c	cCI_49-H04-M13R_c
cCI_15-E08-M13R_c	cCI_22-D02-M13R_c	cCI_49-H06-M13R_c
cCI_15-E10-M13R_c	cCI_22-D11-M13R_c	cCI_49-H07-M13R_c
cCI_15-F05-M13R_c	cCI_22-E06-M13R_c	cCI_49-H10-M13R_c
cCI_15-G06-M13R_c	cCI_22-G05-M13R_c	cCI_49-H11-M13R_c
cCI_15-G07-M13R_c	cCI_22-H05-M13R_c	cCI_50-A06-M13R_c
cCI_15-H06-M13R_c	cCI_23-B11-M13R_c	cCI_50-D01-M13R_c
cCI_15-H12-M13R_c	cCI_23-C08-M13R_c	cCI_50-D09-M13R_c
cCI_16-A01-M13R_c	cCI_23-D10-M13R_c	cCI_50-D11-M13R_c
cCI_16-A02-M13R_c	cCI_23-E11-M13R_c	cCI_50-G08-M13R_c
cCI_16-B11-M13R_c	cCI_23-F07-M13R_c	cCI_50-G09-M13R_c
cCI_16-C04-M13R_c	cCI_23-G11-M13R_c	cCI_50-G12-M13R_c
cCI_16-C08-M13R_c	cCI_23-G12-M13R_c	cCI_51-B03-M13R_c
cCI_16-D04-M13R_c	cCI_24-A09-M13R_c	cCI_51-C10-M13R_c
cCI_16-D08-M13R_c	cCI_24-B01-M13R_c	cCI_51-D05-M13R_c
cCI_16-D09-M13R_c	cCI_24-B08-M13R_c	cCI_51-F01-M13R_c
cCI_16-D10-M13R_c	cCI_24-C07-M13R_c	cCI_51-G02-M13R_c
cCI_16-E02-M13R_c	cCI_24-C09-M13R_c	cCI_51-G07-M13R_c
cCI_16-E03-M13R_c	cCI_24-C10-M13R_c	cCI_51-G08-M13R_c
cCI_16-F01-M13R_c	cCI_24-D04-M13R_c	cCI_51-H03-M13R_c
cCI_16-F10-M13R_c	cCI_24-D12-M13R_c	cCI_51-H06-M13R_c
cCI_16-F11-M13R_c	cCI_24-E09-M13R_c	cCI_52-A03-M13R_c
cCI_16-G03-M13R_c	cCI_24-F05-M13R_c	cCI_52-A04-M13R_c
cCI_16-H10-M13R_c	cCI_24-G03-M13R_c	cCI_52-A06-M13R_c
cCI_17-B09-M13R_c	cCI_24-H07-M13R_c	cCI_52-A10-M13R_c
cCI_17-C04-M13R_c	cCI_25-B03-M13R_c	cCI_52-B03-M13R_c
cCI_17-C05-M13R_c	cCI_25-C11-M13R_c	cCI_52-B11-M13R_c
cCI_17-D04-M13R_c	cCI_25-D06-M13R_c	cCI_52-C07-M13R_c
cCI_17-D10-M13R_c	cCI_25-E11-M13R_c	cCI_52-D04-M13R_c
cCI_17-D11-M13R_c	cCI_25-F01-M13R_c	cCI_52-D08-M13R_c
cCI_17-E06-M13R_c	cCI_26-A11-M13R_c	cCI_52-D10-M13R_c
cCI_17-E09-M13R_c	cCI_26-B01-M13R_c	cCI_52-D11-M13R_c
cCI_17-E10-M13R_c	cCI_26-B07-M13R_c	cCI_52-E10-M13R_c
cCI_17-F03-M13R_c	cCI_26-B11-M13R_c	cCI_52-E11-M13R_c
cCI_17-F04-M13R_c	cCI_26-C03-M13R_c	cCI_52-F06-M13R_c
cCI_17-G05-M13R_c	cCI_26-C10-M13R_c	cCI_52-F09-M13R_c
cCI_17-H05-M13R_c	cCI_26-D03-M13R_c	cCI_52-F11-M13R_c
cCI_17-H06-M13R_c	cCI_26-D08-M13R_c	cCI_52-H05-M13R_c
cCI_17-H08-M13R_c	cCI_26-D11-M13R_c	cCI_52-H07-M13R_c
cCI_18-A11-M13R_c	cCI_26-D12-M13R_c	cCI_52-H10-M13R_c
cCI_18-B03-M13R_c	cCI_26-E01-M13R_c	cCI_53-A08-M13R_c
cCI_18-B07-M13R_c	cCI_26-E02-M13R_c	cCI_53-A11-M13R_c
cCI_18-B11-M13R_c	cCI_26-E06-M13R_c	cCI_53-B01-M13R_c
cCI_18-C06-M13R_c	cCI_26-E08-M13R_c	cCI_53-B11-M13R_c
cCI_18-D08-M13R_c	cCI_26-E12-M13R_c	cCI_53-C11-M13R_c
cCI_18-D12-M13R_c	cCI_26-F05-M13R_c	cCI_53-D06-M13R_c
cCI_18-E02-M13R_c	cCI_26-F08-M13R_c	cCI_53-E06-M13R_c
cCI_18-E09-M13R_c	cCI_26-H01-M13R_c	cCI_53-E12-M13R_c
cCI_18-E12-M13R_c	cCI_26-H04-M13R_c	cCI_53-F05-M13R_c
cCI_18-F03-M13R_c	cCI_26-H06-M13R_c	cCI_53-F08-M13R_c
cCI_18-F07-M13R_c	cCI_27-A06-M13R_c	cCI_53-F11-M13R_c
cCI_18-F10-M13R_c	cCI_27-A08-M13R_c	cCI_53-F12-M13R_c
cCI_18-G01-M13R_c	cCI_27-B02-M13R_c	cCI_53-H01-M13R_c
cCI_18-G07-M13R_c	cCI_27-C04-M13R_c	cCI_53-H05-M13R_c
cCI_18-H09-M13R_c	cCI_27-C07-M13R_c	cCI_54-A07-M13R_c
cCI_18-H12-M13R_c	cCI_27-D11-M13R_c	cCI_54-A08-M13R_c
cCI_19-A03-M13R_c	cCI_27-E03-M13R_c	cCI_54-B02-M13R_c
cCI_19-A06-M13R_c	cCI_27-E10-M13R_c	cCI_54-D09-M13R_c
cCI_19-A11-M13R_c	cCI_27-H02-M13R_c	cCI_54-D11-M13R_c
cCI_19-B12-M13R_c	cCI_27-H04-M13R_c	cCI_54-D12-M13R_c
cCI_19-C03-M13R_c	cCI_27-H10-M13R_c	cCI_54-E06-M13R_c
cCI_19-D03-M13R_c	cCI_28-A03-M13R_c	cCI_54-E09-M13R_c
cCI_19-D08-M13R_c	cCI_28-A09-M13R_c	cCI_54-F03-M13R_c
cCI_19-D09-M13R_c	cCI_28-A10-M13R_c	cCI_54-H03-M13R_c
cCI_19-E01-M13R_c	cCI_28-A12-M13R_c	cCI_54-H04-M13R_c
cCI_19-G02-M13R_c	cCI_28-B03-M13R_c	cCI_54-H09-M13R_c
cCI_19-G06-M13R_c	cCI_28-B10-M13R_c	cCI_55-A06-M13R_c
cCI_19-G08-M13R_c	cCI_28-C03-M13R_c	cCI_55-A10-M13R_c
cCI_19-G10-M13R_c	cCI_28-C12-M13R_c	cCI_55-B01-M13R_c
cCI_19-G11-M13R_c	cCI_28-D03-M13R_c	cCI_55-C07-M13R_c
cCI_20-A01-M13R_c	cCI_28-D06-M13R_c	cCI_55-C12-M13R_c
cCI_20-A07-M13R_c	cCI_28-E04-M13R_c	cCI_55-D04-M13R_c
cCI_20-A09-M13R_c	cCI_28-E05-M13R_c	cCI_55-D06-M13R_c
cCI_20-A12-M13R_c	cCI_28-F07-M13R_c	cCI_55-F01-M13R_c
cCI_20-B04-M13R_c	cCI_28-F11-M13R_c	cCI_56-A03-M13R_c
cCI_20-B05-M13R_c	cCI_28-H01-M13R_c	cCI_56-A06-M13R_c
cCI_20-C12-M13R_c	cCI_28-H07-M13R_c	cCI_56-B04-M13R_c
cCI_20-D02-M13R_c	cCI_28-H08-M13R_c	cCI_56-D03-M13R_c
cCI_20-D07-M13R_c	cCI_29-A03-M13R_c	cCI_56-D08-M13R_c
cCI_20-E05-M13R_c	cCI_29-B08-M13R_c	cCI_56-E04-M13R_c
cCI_20-E12-M13R_c	cCI_29-C03-M13R_c	cCI_56-F02-M13R_c
cCI_20-F04-M13R_c	cCI_29-D06-M13R_c	cCI_56-F04-M13R_c
cCI_20-F05-M13R_c	cCI_29-D08-M13R_c	cCI_56-F07-M13R_c
cCI_20-F08-M13R_c	cCI_29-D11-M13R_c	cCI_56-F09-M13R_c
cCI_20-F09-M13R_c	cCI_29-E06-M13R_c	cCI_56-G04-M13R_c
cCI_20-G01-M13R_c	cCI_29-E11-M13R_c	cCI_56-G06-M13R_c
cCI_20-G02-M13R_c	cCI_29-F03-M13R_c	cCI_56-H08-M13R_c
cCI_20-G03-M13R_c	cCI_29-F08-M13R_c	cCI_56-H09-M13R_c
cCI_20-G04-M13R_c	cCI_29-H05-M13R_c	cCI_57-B03-M13R_c
cCI_20-G06-M13R_c	cCI_30-A09-M13R_c	cCI_57-E09-M13R_c
cCI_20-G07-M13R_c	cCI_30-A10-M13R_c	cCI_57-F06-M13R_c
cCI_20-G09-M13R_c	cCI_30-B01-M13R_c	cCI_58-B03-M13R_c
cCI_20-H02-M13R_c	cCI_30-B02-M13R_c	cCI_58-B06-M13R_c
cCI_20-H05-M13R_c	cCI_30-B03-M13R_c	cCI_58-B08-M13R_c
cCI_20-H09-M13R_c	cCI_30-B04-M13R_c	cCI_58-C11-M13R_c
cCI_20-H10-M13R_c	cCI_30-B12-M13R_c	cCI_58-D11-M13R_c
cCI_21-A04-M13R_c	cCI_30-C12-M13R_c	cCI_58-E03-M13R_c
cCI_21-A07-M13R_c	cCI_30-D05-M13R_c	cCI_58-F02-M13R_c
cCI_21-A09-M13R_c	cCI_30-D12-M13R_c	cCI_58-F07-M13R_c
cCI_21-B07-M13R_c	cCI_30-E03-M13R_c	cCI_58-F10-M13R_c
cCI_21-C01-M13R_c	cCI_30-E04-M13R_c	cCI_58-G01-M13R_c
cCI_21-C08-M13R_c	cCI_30-E10-M13R_c	cCI_58-H12-M13R_c
cCI_21-C11-M13R_c	cCI_30-E12-M13R_c	cCI_59-A06-M13R_c
cCI_21-D01-M13R_c	cCI_30-F03-M13R_c	cCI_59-B09-M13R_c
cCI_21-F04-M13R_c	cCI_30-F07-M13R_c	cCI_59-B10-M13R_c
cCI_21-G03-M13R_c	cCI_30-G02-M13R_c	cCI_59-C02-M13R_c
cCI_21-G09-M13R_c	cCI_30-G03-M13R_c	cCI_59-C07-M13R_c
cCI_21-H10-M13R_c	cCI_31-A01-M13R_c	cCI_59-D07-M13R_c
cCI_22-A07-M13R_c	cCI_31-B01-M13R_c	cCI_59-E04-M13R_c
cCI_22-D01-M13R_c	cCI_31-B06-M13R_c	cCI_59-E08-M13R_c
cCI_22-D02-M13R_c	cCI_31-C02-M13R_c	cCI_59-G05-M13R_c
cCI_22-D03-M13R_c	cCI_31-D05-M13R_c	cCI_59-G10-M13R_c
cCI_22-D11-M13R_c	cCI_31-E04-M13R_c	cCI_59-H10-M13R_c
cCI_22-E01-M13R_c	cCI_31-E08-M13R_c	cCI_60-A10-M13R_c
cCI_22-E06-M13R_c	cCI_31-E10-M13R_c	cCI_60-B01-M13R_c
cCI_22-G05-M13R_c	cCI_31-F02-M13R_c	cCI_60-B05-M13R_c
cCI_22-H05-M13R_c	cCI_31-F09-M13R_c	cCI_60-B08-M13R_c
cCI_23-A07-M13R_c	cCI_31-G02-M13R_c	cCI_60-D01-M13R_c
cCI_23-A12-M13R_c	cCI_31-G06-M13R_c	cCI_60-D03-M13R_c
cCI_23-B07-M13R_c	cCI_32-A02-M13R_c	cCI_60-E01-M13R_c
cCI_23-B08-M13R_c	cCI_32-B09-M13R_c	cCI_60-F07-M13R_c
cCI_23-B11-M13R_c	cCI_32-B12-M13R_c	cCI_60-F12-M13R_c
cCI_23-B12-M13R_c	cCI_32-C06-M13R_c	cCI_60-G07-M13R_c
cCI_23-E11-M13R_c	cCI_32-C08-M13R_c	cCI_60-G09-M13R_c
cCI_23-F03-M13R_c	cCI_32-C09-M13R_c	cCI_60-G10-M13R_c
cCI_23-F07-M13R_c	cCI_32-D05-M13R_c	cCI_60-H09-M13R_c
cCI_23-G11-M13R_c	cCI_32-E04-M13R_c	cCI_60-H10-M13R_c
cCI_24-A12-M13R_c	cCI_32-F03-M13R_c	cCI_60-H11-M13R_c
cCI_24-B01-M13R_c	cCI_32-F04-M13R_c	cCI_61-B09-M13R_c
cCI_24-B07-M13R_c	cCI_32-F07-M13R_c	cCI_61-B12-M13R_c
cCI_24-B08-M13R_c	cCI_32-F08-M13R_c	cCI_61-C01-M13R_c
cCI_24-C07-M13R_c	cCI_32-F12-M13R_c	cCI_61-C07-M13R_c
cCI_24-C09-M13R_c	cCI_32-G03-M13R_c	cCI_61-D01-M13R_c
cCI_24-C10-M13R_c	cCI_32-G10-M13R_c	cCI_61-D12-M13R_c
cCI_24-D04-M13R_c	cCI_32-H02-M13R_c	cCI_61-E03-M13R_c
cCI_24-D12-M13R_c	cCI_33-A08-M13R_c	cCI_61-E04-M13R_c
cCI_24-E09-M13R_c	cCI_33-B04-M13R_c	cCI_61-E12-M13R_c
cCI_24-F05-M13R_c	cCI_33-B06-M13R_c	cCI_61-F10-M13R_c
cCI_24-G03-M13R_c	cCI_33-B11-M13R_c	cCI_61-G06-M13R_c
cCI_24-H07-M13R_c	cCI_33-B12-M13R_c	cCI_61-H06-M13R_c
cCI_24-H11-M13R_c	cCI_33-C05-M13R_c	cCI_62-A01-M13R_c
cCI_25-A05-M13R_c	cCI_33-C11-M13R_c	cCI_62-A07-M13R_c
cCI_25-B03-M13R_c	cCI_33-E05-M13R_c	cCI_62-A08-M13R_c
cCI_25-B06-M13R_c	cCI_33-E07-M13R_c	cCI_62-D05-M13R_c
cCI_25-B08-M13R_c	cCI_33-F04-M13R_c	cCI_62-E09-M13R_c
cCI_25-D06-M13R_c	cCI_33-G09-M13R_c	cCI_62-E12-M13R_c
cCI_25-E11-M13R_c	cCI_33-G10-M13R_c	cCI_62-F03-M13R_c
cCI_25-F01-M13R_c	cCI_33-G11-M13R_c	cCI_62-F06-M13R_c
cCI_25-G04-M13R_c	cCI_33-G12-M13R_c	cCI_62-F07-M13R_c
cCI_25-G05-M13R_c	cCI_33-H01-M13R_c	cCI_62-F10-M13R_c
cCI_25-H10-M13R_c	cCI_33-H11-M13R_c	cCI_62-G04-M13R_c
cCI_26-A04-M13R_c	cCI_34-A06-M13R_c	cCI_62-G08-M13R_c
cCI_26-A09-M13R_c	cCI_34-A07-M13R_c	cCI_62-G10-M13R_c
cCI_26-A11-M13R_c	cCI_34-A08-M13R_c	cCI_62-H08-M13R_c
cCI_26-B07-M13R_c	cCI_34-D02-M13R_c	cCI_62-H10-M13R_c
cCI_26-B11-M13R_c	cCI_34-E01-M13R_c	cCI_63-A04-M13R_c
cCI_26-C03-M13R_c	cCI_34-E07-M13R_c	cCI_63-A09-M13R_c
cCI_26-C07-M13R_c	cCI_34-F02-M13R_c	cCI_63-B07-M13R_c
cCI_26-C10-M13R_c	cCI_34-F04-M13R_c	cCI_63-B10-M13R_c
cCI_26-D05-M13R_c	cCI_34-F06-M13R_c	cCI_63-C10-M13R_c
cCI_26-D08-M13R_c	cCI_34-F08-M13R_c	cCI_63-C12-M13R_c
cCI_26-D11-M13R_c	cCI_34-G01-M13R_c	cCI_63-D11-M13R_c
cCI_26-D12-M13R_c	cCI_34-H02-M13R_c	cCI_63-E04-M13R_c
cCI_26-E01-M13R_c	cCI_34-H07-M13R_c	cCI_63-E05-M13R_c
cCI_26-E02-M13R_c	cCI_35-A04-M13R_c	cCI_63-F03-M13R_c
cCI_26-E05-M13R_c	cCI_35-B12-M13R_c	cCI_63-F05-M13R_c
cCI_26-E06-M13R_c	cCI_35-C03-M13R_c	cCI_63-F06-M13R_c
cCI_26-E08-M13R_c	cCI_35-D02-M13R_c	cCI_63-F10-M13R_c
cCI_26-E12-M13R_c	cCI_35-D06-M13R_c	cCI_63-F12-M13R_c
cCI_26-F05-M13R_c	cCI_35-D07-M13R_c	cCI_63-H11-M13R_c
cCI_26-F06-M13R_c	cCI_35-D09-M13R_c	cCI_64-A04-M13R_c
cCI_26-F08-M13R_c	cCI_35-G08-M13R_c	cCI_64-A12-M13R_c
cCI_26-H01-M13R_c	cCI_35-H02-M13R_c	cCI_64-B02-M13R_c
cCI_26-H04-M13R_c	cCI_35-H05-M13R_c	cCI_64-B05-M13R_c
cCI_26-H06-M13R_c	cCI_36-A03-M13R_c	cCI_64-C03-M13R_c
cCI_27-A06-M13R_c	cCI_36-A05-M13R_c	cCI_64-C06-M13R_c
[truncated: 5,568 more rows]

## Sheet: GO_T+Ma5
Gene Ontology terms (GO terms) statistically over or under represented in Tendral+MNSV-Ma5 list of genes.
	GO-ID	Term	Category	P-Value	#Test	#Ref	Over/Under
Biological process
	GO:0006886	intracellular protein transport	P	6.42359e-08	31	108	under
	GO:0042254	ribosome biogenesis	P	1.11369e-06	26	90	under
	GO:0042309	homoiothermy	P	2.52364e-06	3	34	under
	GO:0050826	response to freezing	P	2.52364e-06	3	34	under
	GO:0009853	photorespiration	P	2.93415e-06	2	30	under
	GO:0006413	translational initiation	P	8.30882e-06	6	40	under
	GO:0007169	transmembrane receptor protein tyrosine kinase signaling pathway	P	8.77432e-06	24	4	over
	GO:0042775	mitochondrial ATP synthesis coupled electron transport	P	8.81528e-06	1	25	under
	GO:0019941	modification-dependent protein catabolic process	P	1.41446e-05	31	92	under
	GO:0015986	ATP synthesis coupled proton transport	P	2.22945e-05	6	38	under
	GO:0007018	microtubule-based movement	P	0.000138451	16	2	over
	GO:0009698	phenylpropanoid metabolic process	P	0.000278782	27	9	over
	GO:0006414	translational elongation	P	0.000398396	6	31	under
	GO:0009624	response to nematode	P	0.000431668	12	1	over
	GO:0046351	disaccharide biosynthetic process	P	0.000431668	12	1	over
	GO:0006888	ER to Golgi vesicle-mediated transport	P	0.000519964	1	17	under
	GO:0006468	protein phosphorylation	P	0.000635526	158	134	over
	GO:0044767	single-organism developmental process	P	0.000646974	38	91	under
	GO:0007275	multicellular organismal development	P	0.000670657	52	114	under
	GO:0007264	small GTPase mediated signal transduction	P	0.000708981	27	72	under
	GO:0015995	chlorophyll biosynthetic process	P	0.000739939	17	4	over
	GO:0016579	protein deubiquitination	P	0.000890979	3	22	under
	GO:0015979	photosynthesis	P	0.00119639	61	40	over
	GO:0005985	sucrose metabolic process	P	0.00146828	8	0	over
	GO:0048856	anatomical structure development	P	0.00154743	44	98	under
	GO:0040011	locomotion	P	0.00163492	1	15	under
	GO:0046395	carboxylic acid catabolic process	P	0.00167867	31	15	over
	GO:0009734	auxin mediated signaling pathway	P	0.00187922	19	6	over
	GO:0030244	cellulose biosynthetic process	P	0.00207103	12	2	over
	GO:0072330	monocarboxylic acid biosynthetic process	P	0.0024722	50	32	over
	GO:0010035	response to inorganic substance	P	0.00309864	82	63	over
	GO:0048878	chemical homeostasis	P	0.00316935	0	10	under
	GO:0000226	microtubule cytoskeleton organization	P	0.00316935	0	10	under
	GO:0009846	pollen germination	P	0.00316935	0	10	under
	GO:0005991	trehalose metabolic process	P	0.00349371	10	1	over
	GO:0006399	tRNA metabolic process	P	0.00361353	19	51	under
	GO:0043687	post-translational protein modification	P	0.00378922	2	16	under
	GO:0016117	carotenoid biosynthetic process	P	0.00401076	11	2	over
	GO:0006032	chitin catabolic process	P	0.00401076	11	2	over
	GO:0006558	L-phenylalanine metabolic process	P	0.00401076	11	2	over
	GO:0051169	nuclear transport	P	0.00411062	3	19	under
	GO:0006417	regulation of translation	P	0.00412336	4	21	under
	GO:2001141	regulation of RNA biosynthetic process	P	0.00420466	223	214	over
	GO:0034470	ncRNA processing	P	0.00472312	8	30	under
Molecular function
	GO:0003735	structural constituent of ribosome	F	2.60694e-35	61	333	under
	GO:0050825	ice binding	F	2.52364e-06	3	34	under
	GO:0016705	oxidoreductase activity, acting on paired donors, with incorporation or reduction of molecular oxygen	F	5.25446e-05	37	14	over
	GO:0005509	calcium ion binding	F	6.10931e-05	97	65	over
	GO:0016760	cellulose synthase (UDP-forming) activity	F	0.00028704	10	0	over
	GO:0004867	serine-type endopeptidase inhibitor activity	F	0.000399469	18	4	over
	GO:0016638	oxidoreductase activity, acting on the CH-NH2 group of donors	F	0.000399469	18	4	over
	GO:0008137	NADH dehydrogenase (ubiquinone) activity	F	0.000481719	0	14	under
	GO:0004842	ubiquitin-protein ligase activity	F	0.000514882	16	52	under
	GO:0016207	4-coumarate-CoA ligase activity	F	0.000649239	9	0	over
	GO:0016841	ammonia-lyase activity	F	0.000649239	9	0	over
	GO:0004672	protein kinase activity	F	0.000664812	175	152	over
	GO:0004129	cytochrome-c oxidase activity	F	0.000921368	1	16	under
	GO:0003743	translation initiation factor activity	F	0.000983057	11	40	under
	GO:0004601	peroxidase activity	F	0.00114632	46	26	over
	GO:0004497	monooxygenase activity	F	0.0013962	50	30	over
	GO:0016987	sigma factor activity	F	0.00146828	8	0	over
	GO:0003747	translation release factor activity	F	0.00146828	8	0	over
	GO:0019829	cation-transporting ATPase activity	F	0.00148817	7	30	under
	GO:0044769	ATPase activity, coupled to transmembrane movement of ions, rotational mechanism	F	0.00160527	4	23	under
	GO:0016702	oxidoreductase activity, acting on single donors with incorporation of molecular oxygen, incorporation of two atoms of oxygen	F	0.00171748	21	7	over
	GO:0008121	ubiquinol-cytochrome-c reductase activity	F	0.00173204	0	11	under
	GO:0005525	GTP binding	F	0.00175606	55	115	under
	GO:0005507	copper ion binding	F	0.00212874	46	28	over
	GO:0004568	chitinase activity	F	0.00401076	11	2	over
	GO:0016762	xyloglucan:xyloglucosyl transferase activity	F	0.00404741	13	3	over
Cellular component
	GO:0022625	cytosolic large ribosomal subunit	C	2.76662e-14	16	110	under
	GO:0022627	cytosolic small ribosomal subunit	C	5.08076e-14	3	67	under
	GO:0045271	respiratory chain complex I	C	6.66879e-12	0	45	under
	GO:0009535	chloroplast thylakoid membrane	C	6.00379e-07	104	59	over
	GO:0009543	chloroplast thylakoid lumen	C	9.29099e-07	25	3	over
	GO:0048046	apoplast	C	4.41091e-06	81	44	over
	GO:0005732	small nucleolar ribonucleoprotein complex	C	5.57419e-06	0	21	under
	GO:0009505	plant-type cell wall	C	4.33211e-05	52	25	over
	GO:0005730	nucleolus	C	9.00683e-05	5	32	under
	GO:0030120	vesicle coat	C	0.000131233	0	16	under
	GO:0009570	chloroplast stroma	C	0.000164704	107	77	over
	GO:0005750	mitochondrial respiratory chain complex III	C	0.000481719	0	14	under
	GO:0005753	mitochondrial proton-transporting ATP synthase complex	C	0.00092936	0	13	under
	GO:0080008	Cul4-RING ubiquitin ligase complex	C	0.00122845	9	35	under
	GO:0033177	proton-transporting two-sector ATPase complex, proton-transporting domain	C	0.00163492	1	15	under
	GO:0030131	clathrin adaptor complex	C	0.00179956	0	12	under
	GO:0005741	mitochondrial outer membrane	C	0.00226122	2	17	under
	GO:0033176	proton-transporting V-type ATPase complex	C	0.00290391	1	14	under
	GO:0012505	endomembrane system	C	0.00313391	27	66	under
	GO:0009514	glyoxysome	C	0.00401076	11	2	over
	GO:0005788	endoplasmic reticulum lumen	C	0.00401076	11	2	over
	GO:0033178	proton-transporting two-sector ATPase complex, catalytic domain	C	0.00412336	4	21	under

## Sheet: GO_T+Ma5-3´264
Gene Ontology terms (GO terms) statistically over or under represented in Tendral+MNSV-Ma5/3´264 list of genes.
	GO-ID	Term	P-Value	#Test	#Ref	Over/Under
Biological process
	GO:0007169	transmembrane receptor protein tyrosine kinase signaling pathway	8.37423e-06	23	5	over
	GO:0006413	translational initiation	1.3923e-05	5	41	under
	GO:0019941	modification-dependent protein catabolic process	1.69085e-05	27	96	under
	GO:0009853	photorespiration	1.75737e-05	2	30	under
	GO:0042775	mitochondrial ATP synthesis coupled electron transport	2.95736e-05	1	25	under
	GO:0051246	regulation of protein metabolic process	5.50854e-05	13	59	under
	GO:0006468	protein phosphorylation	6.09808e-05	152	140	over
	GO:0042254	ribosome biogenesis	0.000121187	27	89	under
	GO:0009624	response to nematode	0.000159218	12	1	over
	GO:0006032	chitin catabolic process	0.000159218	12	1	over
	GO:0015995	chlorophyll biosynthetic process	0.000204275	17	4	over
	GO:0006635	fatty acid beta-oxidation	0.000364546	11	1	over
	GO:0007264	small GTPase mediated signal transduction	0.000410723	23	76	under
	GO:0019684	photosynthesis, light reaction	0.000524094	22	8	over
	GO:0006952	defense response	0.000526132	68	53	over
	GO:0009698	phenylpropanoid metabolic process	0.000531677	25	11	over
	GO:0042309	homoiothermy	0.000590259	5	32	under
	GO:0050826	response to freezing	0.000590259	5	32	under
	GO:0042221	response to chemical stimulus	0.00135219	151	154	over
	GO:0043687	post-translational protein modification	0.00138794	1	17	under
	GO:0006888	ER to Golgi vesicle-mediated transport	0.00138794	1	17	under
	GO:0009966	regulation of signal transduction	0.00138794	1	17	under
	GO:0034470	ncRNA processing	0.00141942	6	32	under
	GO:0009620	response to fungus	0.00178635	18	7	over
	GO:0005992	trehalose biosynthetic process	0.00187267	9	1	over
	GO:0015986	ATP synthesis coupled proton transport	0.00192313	8	36	under
	GO:0006414	translational elongation	0.00216572	6	31	under
	GO:0008380	RNA splicing	0.00216572	6	31	under
	GO:0006397	mRNA processing	0.0022555	5	28	under
	GO:0016998	cell wall macromolecule catabolic process	0.00264676	11	2	over
	GO:0006073	cellular glucan metabolic process	0.00265354	32	20	over
	GO:0044767	single-organism developmental process	0.00369651	36	93	under
	GO:0009639	response to red or far red light	0.00396827	1	15	under
	GO:0040011	locomotion	0.00396827	1	15	under
	GO:0090150	establishment of protein localization to membrane	0.00396827	1	15	under
	GO:0051336	regulation of hydrolase activity	0.00396827	1	15	under
	GO:0009894	regulation of catabolic process	0.00396827	1	15	under
	GO:0006626	protein targeting to mitochondrion	0.00409649	0	11	under
Molecular function
	GO:0003735	structural constituent of ribosome	1.59137e-23	69	325	under
	GO:0016705	oxidoreductase activity, acting on paired donors, with incorporation or reduction of molecular oxygen	1.95186e-05	36	15	over
	GO:0004867	serine-type endopeptidase inhibitor activity	0.00010201	18	4	over
	GO:0004029	aldehyde dehydrogenase (NAD) activity	0.000119306	10	0	over
	GO:0004568	chitinase activity	0.000159218	12	1	over
	GO:0003743	translation initiation factor activity	0.000162273	8	43	under
	GO:0016757	transferase activity, transferring glycosyl groups	0.000277365	93	78	over
	GO:0051213	dioxygenase activity	0.000314067	32	16	over
	GO:0019843	rRNA binding	0.00034034	10	47	under
	GO:0008565	protein transporter activity	0.000543048	13	52	under
	GO:0003700	sequence-specific DNA binding transcription factor activity	0.000556402	129	123	over
	GO:0050825	ice binding	0.000590259	5	32	under
	GO:0016987	sigma factor activity	0.000727547	8	0	over
	GO:0008026	ATP-dependent helicase activity	0.000936619	5	31	under
	GO:0004601	peroxidase activity	0.00106549	43	29	over
	GO:0016879	ligase activity, forming carbon-nitrogen bonds	0.00128771	31	87	under
	GO:0016984	ribulose-bisphosphate carboxylase activity	0.00131213	0	13	under
	GO:0008137	NADH dehydrogenase (ubiquinone) activity	0.00138438	0	14	under
	GO:0004781	sulfate adenylyltransferase (ATP) activity	0.00179623	7	0	over
	GO:0005509	calcium ion binding	0.00211204	85	77	over
	GO:0019829	cation-transporting ATPase activity	0.00216572	6	31	under
	GO:0016701	oxidoreductase activity, acting on single donors with incorporation of molecular oxygen	0.0022087	20	9	over
	GO:0020037	heme binding	0.00224882	90	83	over
	GO:0004497	monooxygenase activity	0.00272214	46	34	over
	GO:0005507	copper ion binding	0.00273529	43	31	over
	GO:0004674	protein serine/threonine kinase activity	0.00319342	114	113	over
	GO:0008121	ubiquinol-cytochrome-c reductase activity	0.00409649	0	11	under
	GO:0004448	isocitrate dehydrogenase activity	0.00419079	8	1	over
Cellular component
	GO:0022625	cytosolic large ribosomal subunit	4.5368e-11	17	109	under
	GO:0045271	respiratory chain complex I	8.27313e-11	0	45	under
	GO:0009535	chloroplast thylakoid membrane	2.63626e-10	106	57	over
	GO:0022627	cytosolic small ribosomal subunit	3.61912e-10	5	65	under
	GO:0009543	chloroplast thylakoid lumen	8.37423e-06	23	5	over
	GO:0000139	Golgi membrane	0.000211438	0	17	under
	GO:0048046	apoplast	0.000311769	71	54	over
	GO:0030120	vesicle coat	0.000390633	0	16	under
	GO:0080008	Cul4-RING ubiquitin ligase complex	0.000587949	7	37	under
	GO:0009523	photosystem II	0.000624599	24	10	over
	GO:0033176	proton-transporting V-type ATPase complex	0.00073109	0	15	under
	GO:0005753	mitochondrial proton-transporting ATP synthase complex	0.00131213	0	13	under
	GO:0005750	mitochondrial respiratory chain complex III	0.00138438	0	14	under
	GO:0044428	nuclear part	0.00139635	25	75	under
	GO:0009505	plant-type cell wall	0.00157099	45	32	over
	GO:0009573	chloroplast ribulose bisphosphate carboxylase complex	0.00230542	0	12	under
	GO:0030131	clathrin adaptor complex	0.00230542	0	12	under
	GO:0009514	glyoxysome	0.00264676	11	2	over
	GO:0005732	small nucleolar ribonucleoprotein complex	0.00301165	2	19	under
	GO:0033177	proton-transporting two-sector ATPase complex, proton-transporting domain	0.00396827	1	15	under

## Sheet: GO_PJ+Ma5-3´264
Gene Ontology terms (GO terms) statistically over or under represented in Planters Jumbo+MNSV-Ma5/3´264 list of genes.
	GO-ID	Term	P-Value	#Test	#Ref	Over/Under
Biological process
	GO:0006511	ubiquitin-dependent protein catabolic process	8.17605e-06	10	76	under
	GO:0007264	small GTPase mediated signal transduction	1.18826e-05	13	86	under
	GO:0007169	transmembrane receptor protein tyrosine kinase signaling pathway	4.48359e-05	20	8	over
	GO:0006886	intracellular protein transport	5.30852e-05	24	115	under
	GO:0015986	ATP synthesis coupled proton transport	7.12763e-05	3	41	under
	GO:0006413	translational initiation	0.000211938	4	42	under
	GO:0007049	cell cycle	0.000833276	5	41	under
	GO:0005976	polysaccharide metabolic process	0.000956518	35	32	over
	GO:0006417	regulation of translation	0.000971683	1	24	under
	GO:0034660	ncRNA metabolic process	0.00127992	15	73	under
	GO:0042254	ribosome biogenesis	0.00133114	22	94	under
	GO:0046351	disaccharide biosynthetic process	0.00136411	10	3	over
	GO:0030001	metal ion transport	0.00150027	39	39	over
	GO:0005985	sucrose metabolic process	0.00224974	7	1	over
	GO:0044707	single-multicellular organism process	0.00237937	52	172	under
Molecular function
	GO:0003735	structural constituent of ribosome	5.93285e-18	55	339	under
	GO:0005525	GTP binding	1.32595e-07	25	145	under
	GO:0005509	calcium ion binding	4.32531e-07	84	78	over
	GO:0004553	hydrolase activity, hydrolyzing O-glycosyl compounds	1.35131e-05	58	52	over
	GO:0016987	sigma factor activity	0.000128249	8	0	over
	GO:0004029	aldehyde dehydrogenase (NAD) activity	0.000295397	9	1	over
	GO:0008135	translation factor activity, nucleic acid binding	0.000494928	15	78	under
	GO:0008134	transcription factor binding	0.000620908	1	26	under
	GO:0016878	acid-thiol ligase activity	0.000672959	13	5	over
	GO:0016758	transferase activity, transferring hexosyl groups	0.0010269	53	58	over
	GO:0003700	sequence-specific DNA binding transcription factor activity	0.00104583	107	145	over
	GO:0000156	phosphorelay response regulator activity	0.00136411	10	3	over
	GO:0046961	proton-transporting ATPase activity, rotational mechanism	0.00160274	1	23	under
	GO:0019843	rRNA binding	0.00172588	8	49	under
	GO:0019787	small conjugating protein ligase activity	0.00178105	12	63	under
Cellular component
	GO:0005746	mitochondrial respiratory chain	1.10963e-06	3	53	under
	GO:0022627	cytosolic small ribosomal subunit	4.08983e-06	6	64	under
	GO:0045271	respiratory chain complex I	7.57781e-06	2	43	under
	GO:0022625	cytosolic large ribosomal subunit	0.000167982	22	104	under
	GO:0033178	proton-transporting two-sector ATPase complex, catalytic domain	0.000971683	1	24	under
	GO:0044428	nuclear part	0.00123126	18	82	under
	GO:0000502	proteasome complex	0.00221518	2	27	under
