# Supplementary material for: Transcriptomic profiling of Melon necrotic spot virus-infected melon plants revealed virus strain and plant cultivar-specific alterations
Source: BMC Genomics. 2016 Jun 7;17:429. doi: 10.1186/s12864-016-2772-5 (PMC4897865; doi:10.1186/s12864-016-2772-5)
Supplement: Additional file 2: Table S2. — Gene Ontology terms (GO terms) of the different clusters obtained in Tendral cotyledons. Significant GO terms from the different clusters obtained according to the differentially expressed gene pattern in Tendral cotyledons infected with MNSV-Mα5 and MNSV-Mα5/3’264. % enrichment means the representation of the GO term in relation to the complete array. Genes belonging to each cluster are listed in contiguous spread sheets. A selection of genes from clusters 2 and 11 that had expression levels above 10 times as compared to their control (FC ≥ 10) is also listed. (XLSX 347 kb) [file 12864_2016_2772_MOESM2_ESM.xlsx]

## Sheet: GO Terms
	Category	GO-ID	GO Term	P-Value	% Enrichment
Cluster 6	F	GO:0005509	calcium ion binding	4.58829e-06	16.0494
	F	GO:0004601	peroxidase activity	9.05256e-05	19.4444
	P	GO:0030244	cellulose biosynthetic process	9.70236e-05	42.8571
	P	GO:0006979	response to oxidative stress	0.000146891	15.9292
	F	GO:0016702	oxidoreductase activity, acting on single donors with incorporation of molecular oxygen, incorporation of two atoms of oxygen	0.000186503	28.5714
	P	GO:0019748	secondary metabolic process	0.000354819	21.7391
	P	GO:0010288	response to lead ion	0.000408275	57.1429
Cluster 8	F	GO:0004108	citrate (Si)-synthase activity	1.40605e-06	83.3333
	P	GO:0009611	response to wounding	2.16053e-05	26.4706
	F	GO:0004867	serine-type endopeptidase inhibitor activity	4.95245e-05	31.8182
Cluster 10	P	GO:0006511	ubiquitin-dependent protein catabolic process	1.1898e-11	23.2558
	F	GO:0004298	threonine-type endopeptidase activity	7.04909e-06	31.8182
	F	GO:0003997	acyl-CoA oxidase activity	7.49834e-06	80
	F	GO:0003995	acyl-CoA dehydrogenase activity	7.49834e-06	80
	C	GO:0005839	proteasome core complex	9.82744e-06	30.4348
	P	GO:0006635	fatty acid beta-oxidation	3.47965e-05	41.6667
	P	GO:0009825	multidimensional cell growth	4.39646e-05	100
	P	GO:0010200	response to chitin	4.78659e-05	30
	C	GO:0005634	nucleus	0.000151439	6.26703
	F	GO:0004869	cysteine-type endopeptidase inhibitor activity	0.000234826	29.4118
	F	GO:0008234	cysteine-type peptidase activity	0.000320123	18.4211
	C	GO:0005777	peroxisome	0.000507397	11.5789
Cluster 4	C	GO:0009535	chloroplast thylakoid membrane	2.38521e-28	38.6503
	C	GO:0009570	chloroplast stroma	4.08765e-12	24.4565
	P	GO:0015995	chlorophyll biosynthetic process	8.59184e-09	57.1429
	C	GO:0009543	chloroplast thylakoid lumen	5.43748e-08	46.4286
	P	GO:0019684	photosynthesis, light reaction	9.78017e-06	36.6667
	P	GO:0006952	defense response	0.000108281	19.0083
	P	GO:0009607	response to biotic stimulus	0.00018416	17.9688
	P	GO:0009664	plant-type cell wall organization	0.000257989	46.1538
	F	GO:0005528	FK506 binding	0.000298171	55.5556
	C	GO:0048046	apoplast	0.000330897	17.6
	P	GO:0019253	reductive pentose-phosphate cycle	0.000352898	33.3333
	P	GO:0006869	lipid transport	0.00044965	27.027
	F	GO:0005344	oxygen transporter activity	0.000497349	100
	C	GO:0016363	nuclear matrix	0.000497349	100
	F	GO:0016705	oxidoreductase activity, acting on paired donors, with incorporation or reduction of molecular oxygen	0.000502411	23.5294
	P	GO:0006544	glycine metabolic process	0.000595007	35
	C	GO:0031225	anchored to membrane	0.00081989	21.3115
	C	GO:0009654	oxygen evolving complex	0.000955537	45.4545
	F	GO:0016774	phosphotransferase activity, carboxyl group as acceptor	0.000955537	45.4545
	F	GO:0016741	transferase activity, transferring one-carbon groups	0.00106739	17.2727
	P	GO:0015671	oxygen transport	0.0011319	57.1429
	F	GO:0019825	oxygen binding	0.0011319	57.1429
Cluster 5	C	GO:0009570	chloroplast stroma	1.39145e-06	19.0217
	C	GO:0009535	chloroplast thylakoid membrane	5.98359e-06	19.0184
	F	GO:0003747	translation release factor activity	6.48095e-06	75
	F	GO:0016719	carotene 7,8-desaturase activity	4.16335e-05	100
	P	GO:0006415	translational termination	4.22003e-05	60
	F	GO:0016760	cellulose synthase (UDP-forming) activity	4.22003e-05	60
	P	GO:0009773	photosynthetic electron transport in photosystem I	0.000151879	62.5
	C	GO:0009509	chromoplast	0.000151879	62.5
	P	GO:0016117	carotenoid biosynthetic process	0.000279189	46.1538
	P	GO:0030244	cellulose biosynthetic process	0.000455474	42.8571
	F	GO:0043168	anion binding	0.000551972	10.9073
Cluster 7	C	GO:0009536	plastid	6.1999e-08	8.33841
	P	GO:0007018	microtubule-based movement	1.2081e-07	50
	C	GO:0005874	microtubule	2.44337e-05	33.3333
	P	GO:0051258	protein polymerization	5.60328e-05	35
Cluster 9	P	GO:0006629	lipid metabolic process	2.77914e-05	9.40767
	P	GO:0051503	adenine nucleotide transport	5.80943e-05	100
	F	GO:0000156	phosphorelay response regulator activity	8.54543e-05	38.4615

## Sheet: Clusters of activated genes
Cluster 1
c15d_01-B01-M13R_c	Similar to Putative leucine-rich repeat receptor-like protein kinase At2g19210 (Arabidopsis thaliana) (uniprot_sprot:sp|O65924|Y2921_ARATH)
c15d_01-F01-M13R_c	Similar to Mitogen-activated protein kinase homolog MMK2 (Medicago sativa) (uniprot_sprot:sp|Q40353|MMK2_MEDSA)
c15d_04-B08-M13R_c	None
c15d_04-E11-M13R_c	Similar to Auxin-induced protein 5NG4 (Pinus taeda PE=2 SV=1) (uniprot_sprot:sp|Q6J163|5NG4_PINTA)
c15d_04-H12-M13R_c	Similar to Galactosylgalactosylxylosylprotein 3-beta-glucuronosyltransferase 1 (Homo sapiens) (uniprot_sprot:sp|Q9P2W7|B3GA1_HUMAN)
c15d_05-C06-M13R_c	Similar to Putative disease resistance protein At4g11170 (Arabidopsis thaliana) (uniprot_sprot:sp|O82500|Y4117_ARATH)
c15d_05-G09-M13R_c	Similar to Scarecrow-like protein 9 (Arabidopsis thaliana) (uniprot_sprot:sp|O80933|SCL9_ARATH)
c15d_07-B08-M13R_c	None
c15d_08-G05-M13R_c	Similar to Whole genome shotgun sequence of line PN40024, scaffold_304.assembly12x (Fragment) (Vitis vinifera) (uniref90:UniRef90_D7UE26)
c15d_09-D02-M13R_c	Similar to WUSCHEL-related homeobox 4 (Arabidopsis thaliana) (uniprot_sprot:sp|Q6X7J9|WOX4_ARATH)
c15d_09-D04-M13R_c	Similar to Predicted protein (Populus trichocarpa) (uniref90:UniRef90_B9I1N3)
c15d_11-A09-M13R_c	Similar to Cyclin-A3-2 (Arabidopsis thaliana) (uniprot_sprot:sp|Q9C6A9|CCA32_ARATH)
c15d_17-B12-M13R_c	Similar to Predicted protein (Populus) (uniref90:UniRef90_B9GLS1)
c15d_23-F12-M13R_c	Similar to Serine carboxypeptidase-like 45 (Arabidopsis thaliana) (uniprot_sprot:sp|Q93Y09|SCP45_ARATH)
c15d_25-F08-M13R_c	Similar to Putative uncharacterized protein (Vitis vinifera) (uniref90:UniRef90_A5C0V2)
c15d_26-B12-M13R_c	Similar to 50S ribosomal protein L3-2, chloroplastic (Arabidopsis thaliana) (uniprot_sprot:sp|Q9LRN8|RK3B_ARATH)
c15d_27-E06-M13R_c	Similar to Protein preY, mitochondrial, putative (Ricinus communis) (uniref90:UniRef90_B9SYS9)
c15d_32-C09-M13R_c	Similar to RING-H2 zinc finger protein RHA1a (Arabidopsis thaliana) (uniprot_sprot:sp|Q9SUS4|RHA1A_ARATH)
c15d_32-E12-M13R_c	Similar to Protein transport protein SEC24-1 (Saccharomyces castellii) (uniprot_sprot:sp|Q875V8|SC241_SACCA)
c15d_40-E01-M13R_c	Similar to PREDICTED: hypothetical protein (Vitis vinifera) (uniref90:UniRef90_UPI00019861E8)
c15d_40-G03-M13R_c	Similar to Whole genome shotgun sequence of line PN40024, scaffold_26.assembly12x (Vitis vinifera) (uniref90:UniRef90_A5C631)
c15d_41-A06-M13R_c	Similar to Putative uncharacterized protein (Ricinus communis) (uniref90:UniRef90_B9RVZ1)
c15d_41-B08-M13R_c	None
c46d_05-D04-M13R_c	Similar to Putative uncharacterized protein (Glycine max) (uniref90:UniRef90_C6SYE1)
c46d_07-C10-M13R_c	Similar to Protein cornichon homolog 4 (Arabidopsis thaliana) (uniprot_sprot:sp|Q84W04|CNIH4_ARATH)
c46d_07-G01-M13R_c	Similar to Leucine-rich repeat transmembrane protein kinase, putative (Ricinus communis) (uniref90:UniRef90_B9S154)
c46d_07-H04-M13R_c	None
c46d_10-G03-M13R_c	Similar to Zinc finger CCCH domain-containing protein 30 (Oryza sativa subsp. japonica) (uniprot_sprot:sp|Q7XM16|C3H30_ORYSJ)
c46d_11-C01-M13R_c	Similar to Solute carrier family 35 member B1 (Dictyostelium discoideum) (uniprot_sprot:sp|Q54I86|S35B1_DICDI)
c46d_13-E04-M13R_c	Similar to Rhomboid family member 1 (Danio rerio) (uniprot_sprot:sp|Q6GMF8|RHDF1_DANRE)
c46d_15-E08-M13R_c	Similar to Mitochondrial import inner membrane translocase subunit TIM14 (Bos taurus) (uniprot_sprot:sp|Q3ZBN8|TIM14_BOVIN)
c46d_15-H10-M13R_c	Similar to Predicted protein (Populus trichocarpa) (uniref90:UniRef90_B9I745)
c46d_16-E07-M13R_c	PREDICTED: hypothetical protein [Vitis vinifera]
c46d_17-G01-M13R_c	None
c46d_19-D10-M13R_c	Similar to Putative uncharacterized protein (Vitis vinifera) (uniref90:UniRef90_A5B4X1)
c46d_24-A04-M13R_c	Similar to Probable receptor-like protein kinase At1g80640 (Arabidopsis thaliana) (uniprot_sprot:sp|Q0V7T5|Y1864_ARATH)
c46d_29-D09-M13R_c	Similar to PREDICTED: hypothetical protein (Vitis vinifera) (uniref90:UniRef90_UPI000198499A)
c46d_30-A01-M13R_c	Similar to Probable receptor-like protein kinase At1g80640 (Arabidopsis thaliana) (uniprot_sprot:sp|Q0V7T5|Y1864_ARATH)
c46d_30-B08-M13R_c	None
c46d_30-C08-M13R_c	None
c46d_32-F06-M13R_c	Similar to Ethylene-responsive transcription factor ERF098 (Arabidopsis thaliana) (uniprot_sprot:sp|Q9LTC5|ERF98_ARATH)
c46d_32-H08-M13R_c	arginine/serine-rich splicing factor, putative [Ricinus communis]
c46d_35-D01-M13R_c	Similar to Putative uncharacterized protein (Glycine max) (uniref90:UniRef90_C6T4K8)
c46d_35-H01-M13R_c	Similar to Uncharacterized protein At5g39865 (Arabidopsis thaliana) (uniprot_sprot:sp|Q9FLE8|Y5986_ARATH)
c46d_36-B07-M13R_c	None
c46d_36-E08-M13R_c	Similar to PREDICTED: hypothetical protein (Vitis vinifera) (uniref90:UniRef90_UPI00015C97D6)
c46d_36-H11-M13R_c	Similar to Ethylene-responsive transcription factor CRF4 (Arabidopsis thaliana) (uniprot_sprot:sp|Q9SUE3|CRF4_ARATH)
c46d_39-F06-M13R_c	Similar to Putative uncharacterized protein (Cucumis melo subsp. melo) (uniref90:UniRef90_E5GCA6)
c46d_40-D07-M13R_c	predicted protein [Populus trichocarpa]
cA_01-H09-M13R_c	Similar to Putative uncharacterized protein F3C3.9 (Arabidopsis thaliana) (uniref90:UniRef90_Q9FVQ7)
cA_02-F01-M13R_c	None
cA_03-A11-M13R_c	Similar to Putative polyol transporter 1 (Arabidopsis thaliana) (uniprot_sprot:sp|Q9XIH7|PLT1_ARATH)
cA_03-E09-M13R_c	Similar to Auxin-induced protein 5NG4 (Pinus taeda PE=2 SV=1) (uniprot_sprot:sp|Q6J163|5NG4_PINTA)
cA_04-H10-M13R_c	Similar to Sugar transport protein 13 (Arabidopsis thaliana) (uniprot_sprot:sp|Q94AZ2|STP13_ARATH)
cA_05-A08-M13R_c	Similar to Histone deacetylase HDT1 (Glycine max) (uniprot_sprot:sp|Q8LJS2|HDT1_SOYBN)
cA_06-A10-M13R_c	Similar to Whole genome shotgun sequence of line PN40024, scaffold_7.assembly12x (Fragment) (Vitis vinifera) (uniref90:UniRef90_D7TJ80)
cA_06-C12-M13R_c	Similar to Ethylene-responsive transcription factor 1B (Arabidopsis thaliana) (uniprot_sprot:sp|Q8LDC8|ERF92_ARATH)
cA_11-E01-M13R_c	None
cA_14-E10-M13R_c	Similar to Predicted protein (Fragment) (Populus trichocarpa) (uniref90:UniRef90_B9H523)
cA_14-E12-M13R_c	Similar to G-type lectin S-receptor-like serine/threonine-protein kinase At1g11330 (Arabidopsis thaliana) (uniprot_sprot:sp|Q9SXB8|Y1133_ARATH)
cA_16-B06-M13R_c	None
cA_17-F02-M13R_c	Similar to 4-coumarate--CoA ligase-like 5 (Arabidopsis thaliana) (uniprot_sprot:sp|Q84P21|4CLL5_ARATH)
cA_17-G06-M13R_c	Similar to Probable nucleoredoxin 1 (Arabidopsis thaliana) (uniprot_sprot:sp|O80763|NRX1_ARATH)
cA_18-G11-M13R_c	None
cA_19-E12-M13R_c	predicted protein [Populus trichocarpa]
cA_19-F08-M13R_c	Similar to Mini-chromosome maintenance complex-binding protein (Arabidopsis thaliana) (uniprot_sprot:sp|Q501D5|MCMBP_ARATH)
cA_20-D10-M13R_c	Similar to Solute carrier family 35 member B1 (Dictyostelium discoideum) (uniprot_sprot:sp|Q54I86|S35B1_DICDI)
cA_20-E12-M13R_c	Similar to RING finger protein 5 (Caenorhabditis elegans) (uniprot_sprot:sp|Q09463|RNF5_CAEEL)
cA_21-H10-M13R_c	Similar to At1g67810 (Arabidopsis) (uniref90:UniRef90_Q9FXE3)
cA_22-D06-M13R_c	Similar to Putative uncharacterized protein (Ricinus communis) (uniref90:UniRef90_B9SGP9)
cA_22-H06-M13R_c	Similar to Auxin-induced protein 5NG4 (Pinus taeda PE=2 SV=1) (uniprot_sprot:sp|Q6J163|5NG4_PINTA)
cA_25-B05-M13R_c	None
cA_25-C05-M13R_c	Similar to Putative uncharacterized protein (Vitis vinifera) (uniref90:UniRef90_A5CBV1)
cA_25-H06-M13R_c	Similar to PREDICTED: hypothetical protein (Vitis vinifera) (uniref90:UniRef90_UPI0001982929)
cA_27-C05-M13R_c	Similar to E3 ubiquitin-protein ligase CHIP (Arabidopsis thaliana) (uniprot_sprot:sp|Q9SRS9|CHIP_ARATH)
cA_27-F02-M13R_c	Similar to Putative uncharacterized protein (Vitis vinifera) (uniref90:UniRef90_A5ASH9)
cA_27-F05-M13R_c	Similar to Putative uncharacterized protein (Glycine max) (uniref90:UniRef90_C6T9M3)
cA_28-E04-M13R_c	Similar to Predicted protein (Populus trichocarpa) (uniref90:UniRef90_B9HM10)
cA_30-A03-M13R_c	Similar to 60S ribosomal protein L6 (Mesembryanthemum crystallinum) (uniprot_sprot:sp|P34091|RL6_MESCR)
cA_35-C07-M13R_c	Similar to UDP-glucosyltransferase UGT73B3 (Arabidopsis thaliana) (uniprot_sprot:sp|Q8W491|UG733_ARATH)
cA_37-G10-M13R_c	None
cA_39-A09-M13R_c	Similar to Strictosidine synthase 1 (Arabidopsis thaliana) (uniprot_sprot:sp|P94111|STS1_ARATH)
cA_39-B01-M13R_c	Similar to Cysteine-rich repeat secretory protein 38 (Arabidopsis thaliana) (uniprot_sprot:sp|Q9LRJ9|CRR38_ARATH)
cA_41-F08-M13R_c	None
cAI_02-D12-M13R_c	Similar to Endoplasmin homolog (Catharanthus roseus) (uniprot_sprot:sp|P35016|ENPL_CATRO)
cAI_02-H06-M13R_c	Similar to Sister chromatid cohesion protein DCC1 (Danio rerio) (uniprot_sprot:sp|Q66I84|DCC1_DANRE)
cAI_04-H02-M13R_c	None
cAI_05-A07-M13R_c	Similar to Whole genome shotgun sequence of line PN40024, scaffold_10.assembly12x (Fragment) (Vitis vinifera) (uniref90:UniRef90_D7TAD6)
cAI_05-G02-M13R_c	Similar to Glutathione S-transferase 103-1A (Arabidopsis thaliana) (uniprot_sprot:sp|P46421|GSTXA_ARATH)
cAI_06-E12-M13R_c	Similar to BTB/POZ domain-containing protein At2g24240 (Arabidopsis thaliana) (uniprot_sprot:sp|Q9ZUH1|Y2424_ARATH)
cAI_07-D04-M13R_c	Similar to Peroxisomal membrane protein PMP22 (Arabidopsis thaliana) (uniprot_sprot:sp|Q9ZS51|PMP22_ARATH)
cAI_07-E07-M13R_c	PREDICTED: hypothetical protein [Vitis vinifera]
cAI_09-B07-M13R_c	Similar to Putative uncharacterized protein (Medicago truncatula) (uniref90:UniRef90_B7FMP5)
cAI_10-F12-M13R_c	Similar to Adenosine 3'-phospho 5'-phosphosulfate transporter 2 (Pongo abelii) (uniprot_sprot:sp|Q5R831|S35B3_PONAB)
cAI_11-C10-M13R_c	Similar to Nucleoside transporter, putative (Ricinus communis) (uniref90:UniRef90_B9SFD5)
cAI_13-H09-M13R_c	Similar to Myb-related protein Myb4 (Oryza sativa subsp. japonica) (uniprot_sprot:sp|Q7XBH4|MYB4_ORYSJ)
cAI_14-C02-M13R_c	Similar to RING-H2 finger protein ATL48 (Arabidopsis thaliana) (uniprot_sprot:sp|Q7X843|ATL48_ARATH)
cAI_14-G12-M13R_c	Similar to E3 ubiquitin-protein ligase SINAT5 (Arabidopsis thaliana) (uniprot_sprot:sp|Q8S3N1|SINA5_ARATH)
cAI_15-E03-M13R_c	Similar to Putative uncharacterized protein (Ricinus communis) (uniref90:UniRef90_B9RVZ1)
cAI_16-B02-M13R_c	None
cAI_16-E10-M13R_c	None
cAI_16-F12-M13R_c	Similar to Putative uncharacterized protein (Oryza sativa Indica Group) (uniref90:UniRef90_A2X247)
cAI_21-F02-M13R_c	Similar to Replication protein A 32 kDa subunit (Rattus norvegicus) (uniprot_sprot:sp|Q63528|RFA2_RAT)
cAI_22-C02-M13R_c	Similar to Predicted protein (Populus trichocarpa) (uniref90:UniRef90_B9N5Y9)
cAI_22-H10-M13R_c	Similar to Predicted protein (Populus trichocarpa) (uniref90:UniRef90_B9GHR3)
cAI_24-B06-M13R_c	Similar to Primary amine oxidase (Pisum sativum PE=1 SV=1) (uniprot_sprot:sp|Q43077|AMO_PEA)
cAI_24-C03-M13R_c	Similar to Probable peptide/nitrate transporter At1g59740 (Arabidopsis thaliana) (uniprot_sprot:sp|Q93VV5|PTR16_ARATH)
cAI_24-H08-M13R_c	Similar to Basic blue protein (Arabidopsis thaliana) (uniprot_sprot:sp|Q8LG89|BABL_ARATH)
cAI_25-F04-M13R_c	None
cAI_26-A10-M13R_c	Similar to Transcription factor bHLH35 (Arabidopsis thaliana) (uniprot_sprot:sp|Q2HIV9|BH035_ARATH)
cAI_26-B10-M13R_c	Similar to Predicted protein (Populus trichocarpa) (uniref90:UniRef90_B9GKM3)
cAI_27-C08-M13R_c	Similar to PREDICTED: hypothetical protein (Vitis vinifera) (uniref90:UniRef90_UPI0001982929)
cAI_28-B02-M13R_c	Similar to Putative uncharacterized protein (Ricinus communis) (uniref90:UniRef90_B9RNA8)
cAI_28-D04-M13R_c	Similar to Origin recognition complex subunit 6 (Arabidopsis thaliana) (uniprot_sprot:sp|Q9ZVH3|ORC6_ARATH)
cAI_28-H01-M13R_c	Similar to Putative uncharacterized protein (Ricinus communis) (uniref90:UniRef90_B9S552)
cAI_31-A10-M13R_c	Similar to Putative uncharacterized protein (Glycine max) (uniref90:UniRef90_C6T0J9)
cAI_33-E11-M13R_c	Similar to NAC domain-containing protein 90 (Arabidopsis thaliana) (uniprot_sprot:sp|Q9FMR3|NAC90_ARATH)
cAI_33-H03-M13R_c	Similar to GDSL esterase/lipase At5g03610 (Arabidopsis thaliana) (uniprot_sprot:sp|Q9LZS7|GDL71_ARATH)
cAI_37-D02-M13R_c	Similar to Cysteine-rich receptor-like protein kinase 2 (Arabidopsis thaliana) (uniprot_sprot:sp|Q9CAL3|CRK2_ARATH)
cAI_39-G04-M13R_c	None
cCI_01-D03-M13R_c	None
cCI_01-D09-M13R_c	Similar to WD repeat and HMG-box DNA-binding protein 1 (Xenopus laevis) (uniprot_sprot:sp|O13046|WDHD1_XENLA)
cCI_01-H11-M13R_c	Similar to Anthocyanidin 3-O-glucosyltransferase (Petunia hybrida) (uniprot_sprot:sp|Q43716|UFOG_PETHY)
cCI_03-C03-M13R_c	Similar to Gibberellin 20 oxidase 2 (Oryza sativa subsp. japonica) (uniprot_sprot:sp|Q0JH50|GAOX2_ORYSJ)
cCI_06-A03-M13R_c	Similar to Auxin-induced protein 5NG4 (Pinus taeda PE=2 SV=1) (uniprot_sprot:sp|Q6J163|5NG4_PINTA)
cCI_06-A06-M13R_c	None
cCI_06-E04-M13R_c	Similar to Whole genome shotgun sequence of line PN40024, scaffold_85.assembly12x (Fragment) (Vitis vinifera) (uniref90:UniRef90_D7T0X0)
cCI_06-F09-M13R_c	RecName: Full=Peroxidase 2; AltName: Full=CUP2
cCI_07-B01-M13R_c	Similar to Auxin response factor 6 (Arabidopsis thaliana) (uniprot_sprot:sp|Q9ZTX8|ARFF_ARATH)
cCI_07-C05-M13R_c	Similar to LOB domain-containing protein 36 (Arabidopsis thaliana) (uniprot_sprot:sp|Q9FKZ3|LBD36_ARATH)
cCI_07-D09-M13R_c	Similar to Predicted protein (Populus trichocarpa) (uniref90:UniRef90_B9HAT5)
cCI_07-E01-M13R_c	Similar to U-box domain-containing protein 4 (Arabidopsis thaliana) (uniprot_sprot:sp|O22193|PUB4_ARATH)
cCI_08-G01-M13R_c	Similar to Probable WRKY transcription factor 41 (Arabidopsis thaliana) (uniprot_sprot:sp|Q8H0Y8|WRK41_ARATH)
cCI_09-A06-M13R_c	Similar to Putative polyol transporter 1 (Arabidopsis thaliana) (uniprot_sprot:sp|Q9XIH7|PLT1_ARATH)
cCI_09-F03-M13R_c	None
cCI_09-F05-M13R_c	conserved hypothetical protein [Ricinus communis]
cCI_09-F10-M13R_c	Similar to Strictosidine synthase 1 (Arabidopsis thaliana) (uniprot_sprot:sp|P94111|STS1_ARATH)
cCI_12-A10-M13R_c	Similar to F-box protein At5g07610 (Arabidopsis thaliana) (uniprot_sprot:sp|Q9FLS0|FB253_ARATH)
cCI_13-E12-M13R_c	Similar to Serpin-ZX (Arabidopsis thaliana) (uniprot_sprot:sp|Q9S7T8|SPZX_ARATH)
cCI_14-B11-M13R_c	Similar to Putative NAC domain-containing protein 94 (Arabidopsis thaliana) (uniprot_sprot:sp|Q9FIW5|NAC94_ARATH)
cCI_14-H01-M13R_c	None
cCI_15-C06-M13R_c	None
cCI_15-C11-M13R_c	Similar to Phytanoyl-CoA dioxygenase domain-containing protein 1 (Bos taurus) (uniprot_sprot:sp|Q0IIB1|PHYD1_BOVIN)
cCI_18-E02-M13R_c	Similar to Cytochrome c-type biogenesis protein CcmE (Aromatoleum aromaticum (strain EbN1)) (uniprot_sprot:sp|Q5P3K6|CCME_AROAE)
cCI_19-D09-M13R_c	None
cCI_19-G10-M13R_c	Similar to UDP-glucuronate 4-epimerase 2 (Arabidopsis thaliana) (uniprot_sprot:sp|Q9LPC1|GAE2_ARATH)
cCI_20-A01-M13R_c	Similar to Acyl-CoA-binding domain-containing protein 4 (Arabidopsis thaliana) (uniprot_sprot:sp|Q9MA55|ACBP4_ARATH)
cCI_20-G02-M13R_c	None
cCI_20-H10-M13R_c	Similar to 4-coumarate--CoA ligase 1 (Nicotiana tabacum) (uniprot_sprot:sp|O24145|4CL1_TOBAC)
cCI_22-D11-M13R_c	Similar to Tubby-like F-box protein 8 (Oryza sativa subsp. japonica) (uniprot_sprot:sp|Q75HX5|TLP8_ORYSJ)
cCI_23-A12-M13R_c	None
cCI_23-B11-M13R_c	Similar to Probable WRKY transcription factor 51 (Arabidopsis thaliana) (uniprot_sprot:sp|Q93WU9|WRK51_ARATH)
cCI_24-A12-M13R_c	Similar to Putative E3 ubiquitin-protein ligase XBAT31 (Arabidopsis thaliana) (uniprot_sprot:sp|Q94B55|XB31_ARATH)
cCI_24-B01-M13R_c	Similar to UPF0481 protein At3g47200 (Arabidopsis thaliana) (uniprot_sprot:sp|Q9SD53|Y3720_ARATH)
cCI_24-B07-M13R_c	Similar to Cytokinin-O-glucosyltransferase 1 (Arabidopsis thaliana) (uniprot_sprot:sp|Q9ZQ99|COGT1_ARATH)
cCI_24-C09-M13R_c	Similar to DNA-binding protein BIN4 (Arabidopsis thaliana) (uniprot_sprot:sp|Q9FLU1|BIN4_ARATH)
cCI_24-F05-M13R_c	Similar to G-type lectin S-receptor-like serine/threonine-protein kinase At4g27290 (Arabidopsis thaliana) (uniprot_sprot:sp|O81832|Y4729_ARATH)
cCI_25-E11-M13R_c	Similar to Gibberellin 20 oxidase 2 (Oryza sativa subsp. japonica) (uniprot_sprot:sp|Q0JH50|GAOX2_ORYSJ)
cCI_25-G05-M13R_c	Similar to DNA directed RNA polymerase, 7 kDa subunit (A.thaliana) (tair10_pep:AT5G41010.1)
cCI_26-E08-M13R_c	None
cCI_27-H06-M13R_c	Similar to Putative uncharacterized protein (Ricinus communis) (uniref90:UniRef90_B9SZN1)
cCI_28-F07-M13R_c	Similar to Probable nitronate monooxygenase (Bacillus subtilis) (uniprot_sprot:sp|O05413|2NPD_BACSU)
cCI_28-H04-M13R_c	Similar to Plasma membrane ATPase 4 (Nicotiana plumbaginifolia) (uniprot_sprot:sp|Q03194|PMA4_NICPL)
cCI_29-G02-M13R_c	conserved hypothetical protein [Ricinus communis]
cCI_30-A09-M13R_c	Similar to Squamosa promoter-binding-like protein 17 (Oryza sativa subsp. japonica) (uniprot_sprot:sp|A3C057|SPL17_ORYSJ)
cCI_31-H09-M13R_c	Similar to Probable disease resistance protein At5g66900 (Arabidopsis thaliana) (uniprot_sprot:sp|Q9FKZ1|DRL42_ARATH)
cCI_35-A04-M13R_c	Similar to Anthocyanin 5-O-glucosyltransferase (Arabidopsis thaliana) (uniprot_sprot:sp|Q0WW21|UGAGT_ARATH)
cCI_40-B06-M13R_c	None
cCI_40-B09-M13R_c	None
cCI_41-A06-M13R_c	Similar to GATA transcription factor 5 (Arabidopsis thaliana) (uniprot_sprot:sp|Q9FH57|GATA5_ARATH)
cCI_42-B11-M13R_c	Similar to Lysine histidine transporter 1 (Arabidopsis thaliana) (uniprot_sprot:sp|Q9FKS8|LHT1_ARATH)
cCI_43-B06-M13R_c	Similar to Endoplasmin homolog (Catharanthus roseus) (uniprot_sprot:sp|P35016|ENPL_CATRO)
cCI_44-B03-M13R_c	None
cCI_44-E12-M13R_c	None
cCI_45-E05-M13R_c	Similar to Lectin-domain containing receptor kinase VI.3 (Arabidopsis thaliana) (uniprot_sprot:sp|Q9M020|LRK63_ARATH)
cCI_45-H12-M13R_c	Similar to Probable nucleoredoxin 1 (Arabidopsis thaliana) (uniprot_sprot:sp|O80763|NRX1_ARATH)
cCI_46-B11-M13R_c	Similar to NAC domain protein, IPR003441 (Populus trichocarpa) (uniref90:UniRef90_B9MVE5)
cCI_46-E02-M13R_c	None
cCI_47-H03-M13R_c	Similar to Nudix hydrolase 2 (Arabidopsis thaliana) (uniprot_sprot:sp|Q94B74|NUDT2_ARATH)
cCI_48-A11-M13R_c	None
cCI_50-D11-M13R_c	Similar to Putative uncharacterized protein (Ricinus communis) (uniref90:UniRef90_B9RAF2)
cCI_51-H03-M13R_c	Similar to Serine/threonine-protein phosphatase PP1 isozyme 4 (Arabidopsis thaliana) (uniprot_sprot:sp|P48484|PP14_ARATH)
cCI_52-A04-M13R_c	Similar to Metal tolerance protein C2 (Arabidopsis thaliana) (uniprot_sprot:sp|Q6ICY4|MTPC2_ARATH)
cCI_52-A10-M13R_c	Similar to Calcium ion binding protein, putative (Ricinus communis) (uniref90:UniRef90_B9T715)
cCI_52-D08-M13R_c	Similar to Ethylene-responsive transcription factor 1B (Arabidopsis thaliana) (uniprot_sprot:sp|Q8LDC8|ERF92_ARATH)
cCI_53-D06-M13R_c	Similar to Alpha-1,6-mannosyl-glycoprotein 2-beta-N-acetylglucosaminyltransferase (Rattus norvegicus) (uniprot_sprot:sp|Q09326|MGAT2_RAT)
cCI_54-D12-M13R_c	None
cCI_56-A06-M13R_c	Similar to Cysteine-rich receptor-like protein kinase 25 (Arabidopsis thaliana) (uniprot_sprot:sp|Q9M0X5|CRK25_ARATH)
cCI_56-H09-M13R_c	Similar to Acid phosphatase 1 (Solanum lycopersicum) (uniprot_sprot:sp|P27061|PPA1_SOLLC)
cCI_57-D06-M13R_c	Similar to Receptor-like protein 12 (Arabidopsis thaliana) (uniprot_sprot:sp|Q9C9H7|RLP12_ARATH)
cCI_58-F10-M13R_c	Similar to NADH dehydrogenase [ubiquinone] iron-sulfur protein 4, mitochondrial (Homo sapiens) (uniprot_sprot:sp|O43181|NDUS4_HUMAN)
cCI_59-B09-M13R_c	None
cCI_59-G02-M13R_c	Similar to Predicted protein (Populus trichocarpa) (uniref90:UniRef90_A9PAK5)
cCI_61-G11-M13R_c	Similar to Whole genome shotgun sequence of line PN40024, scaffold_85.assembly12x (Fragment) (Vitis vinifera) (uniref90:UniRef90_D7T0X0)
cCI_62-G08-M13R_c	None
cCI_62-H02-M13R_c	Similar to E3 ubiquitin-protein ligase SINAT5 (Arabidopsis thaliana) (uniprot_sprot:sp|Q8S3N1|SINA5_ARATH)
cCI_62-H07-M13R_c	Similar to Putative uncharacterized protein (Fragment) (Glycine max) (uniref90:UniRef90_C6T541)
cCI_63-D02-M13R_c	Similar to Probable esterase At1g33990 (Arabidopsis thaliana) (uniprot_sprot:sp|Q9FVW3|Y1399_ARATH)
cCI_63-H11-M13R_c	Similar to Predicted protein (Populus trichocarpa) (uniref90:UniRef90_B9HJ87)
cCI_64-F05-M13R_c	Similar to F-box protein At5g07610 (Arabidopsis thaliana) (uniprot_sprot:sp|Q9FLS0|FB253_ARATH)
cCI_64-F12-M13R_c	similar to U88 - Human herpesvirus 6
cCI_65-H12-M13R_c	Similar to Polygalacturonase inhibitor (Pyrus communis) (uniprot_sprot:sp|Q05091|PGIP_PYRCO)
cCI_66-B03-M13R_c	predicted protein [Populus trichocarpa]
cCI_67-G05-M13R_c	Similar to Peroxidase 15 (Ipomoea batatas) (uniprot_sprot:sp|Q9LEH3|PER15_IPOBA)
cCL1025Contig1	Similar to Cleavage and polyadenylation specificity factor subunit 5 (Danio rerio) (uniprot_sprot:sp|Q7T3C6|CPSF5_DANRE)
cCL1028Contig1	Similar to Uncharacterized protein At5g39865 (Arabidopsis thaliana) (uniprot_sprot:sp|Q9FLE8|Y5986_ARATH)
cCL1094Contig1	Similar to Pollen-specific protein SF3 (Helianthus annuus) (uniprot_sprot:sp|P29675|SF3_HELAN)
cCL1101Contig1	None
cCL1103Contig1	Similar to Putative uncharacterized protein (Ricinus communis) (uniref90:UniRef90_B9S8Z5)
cCL1113Contig1	Similar to Proteasome subunit beta type-2-A (Arabidopsis thaliana) (uniprot_sprot:sp|O23714|PSB2A_ARATH)
cCL1156Contig2	Similar to Whole genome shotgun sequence of line PN40024, scaffold_19.assembly12x (Fragment) (Vitis vinifera) (uniref90:UniRef90_D7TMI4)
cCL1243Contig1	Similar to Predicted protein (Populus trichocarpa) (uniref90:UniRef90_B9N2Q0)
cCL1296Contig1	Similar to Putative metal ion-binding protein (Fragment) (Arachis hypogaea) (uniref90:UniRef90_B4UWD1)
cCL1304Contig1	Similar to Succinate/fumarate mitochondrial transporter (Saccharomyces cerevisiae) (uniprot_sprot:sp|P33303|SFC1_YEAST)
cCL1315Contig1	Similar to Whole genome shotgun sequence of line PN40024, scaffold_404.assembly12x (Fragment) (Vitis vinifera) (uniref90:UniRef90_E0CW28)
cCL1323Contig1	Similar to Putative uncharacterized protein (Cucumis melo subsp. melo) (uniref90:UniRef90_E5GCA6)
cCL1401Contig1	Similar to Putative uncharacterized protein (Glycine max) (uniref90:UniRef90_C6T4K8)
cCL1403Contig1	Similar to Whole genome shotgun sequence of line PN40024, scaffold_4.assembly12x (Fragment) (Vitis vinifera) (uniref90:UniRef90_D7SKH9)
cCL1435Contig1	Similar to Whole genome shotgun sequence of line PN40024, scaffold_10.assembly12x (Fragment) (Vitis vinifera) (uniref90:UniRef90_D7TAZ5)
cCL1443Contig1	Similar to 1-aminocyclopropane-1-carboxylate oxidase homolog 1 (Arabidopsis thaliana) (uniprot_sprot:sp|Q84MB3|ACCH1_ARATH)
cCL1483Contig1	Similar to LL-diaminopimelate aminotransferase, chloroplastic (Arabidopsis thaliana) (uniprot_sprot:sp|Q93ZN9|DAPAT_ARATH)
cCL1487Contig1	Similar to Mannosyl-oligosaccharide 1,2-alpha-mannosidase MNS3 (Arabidopsis thaliana) (uniprot_sprot:sp|Q93Y37|MNS3_ARATH)
cCL1514Contig1	Similar to Abscisic acid receptor PYL5 (Arabidopsis thaliana) (uniprot_sprot:sp|Q9FLB1|PYL5_ARATH)
cCL1532Contig1	None
cCL1556Contig1	Similar to Calcium-binding protein KIC (Arabidopsis thaliana) (uniprot_sprot:sp|Q9ZPX9|KIC_ARATH)
cCL1584Contig1	Similar to 60S ribosomal protein L7-1 (Arabidopsis thaliana) (uniprot_sprot:sp|Q9SAI5|RL71_ARATH)
cCL1622Contig1	Similar to Serine/threonine-protein kinase PBS1 (Arabidopsis thaliana) (uniprot_sprot:sp|Q9FE20|PBS1_ARATH)
cCL164Contig1	Similar to Whole genome shotgun sequence of line PN40024, scaffold_31.assembly12x (Fragment) (Vitis vinifera) (uniref90:UniRef90_D7SWK8)
cCL1678Contig2	Similar to Predicted protein (Populus trichocarpa) (uniref90:UniRef90_B9MTX7)
cCL1682Contig1	Similar to Interferon-related developmental regulator 1 (Sus scrofa) (uniprot_sprot:sp|Q5S1U6|IFRD1_PIG)
cCL1690Contig1	Similar to Amino acid permease 2 (Arabidopsis thaliana) (uniprot_sprot:sp|Q38967|AAP2_ARATH)
cCL1713Contig1	Similar to Histone H4 (Glycine max PE=3 SV=1) (uniprot_sprot:sp|P0CG89|H4_SOYBN)
cCL1726Contig1	Similar to Ethylene-responsive transcription factor 1B (Arabidopsis thaliana) (uniprot_sprot:sp|Q8LDC8|ERF92_ARATH)
cCL1754Contig1	Similar to Whole genome shotgun sequence of line PN40024, scaffold_34.assembly12x (Fragment) (Vitis vinifera) (uniref90:UniRef90_D7T010)
cCL1756Contig1	Similar to Basic 7S globulin (Glycine max) (uniprot_sprot:sp|P13917|7SB1_SOYBN)
cCL1768Contig1	Similar to Probable glutathione S-transferase (Nicotiana tabacum PE=2 SV=1) (uniprot_sprot:sp|Q03666|GSTX4_TOBAC)
cCL1798Contig1	Similar to Predicted protein (Populus trichocarpa) (uniref90:UniRef90_B9HLA4)
cCL1798Contig2	Similar to Predicted protein (Populus trichocarpa) (uniref90:UniRef90_B9HLA4)
cCL1801Contig1	Similar to 60S ribosomal protein L27-3 (Arabidopsis thaliana) (uniprot_sprot:sp|P51419|RL273_ARATH)
cCL183Contig1	Similar to Protein transport protein Sec61 subunit beta (Arabidopsis thaliana) (uniprot_sprot:sp|P38389|SC61B_ARATH)
cCL183Contig2	Similar to Protein transport protein Sec61 subunit beta (Arabidopsis thaliana) (uniprot_sprot:sp|P38389|SC61B_ARATH)
cCL187Contig1	Similar to 60S ribosomal protein L28-1 (Arabidopsis thaliana) (uniprot_sprot:sp|O82204|RL281_ARATH)
cCL1885Contig1	Similar to Alkaline ceramidase 3 (Mus musculus) (uniprot_sprot:sp|Q9D099|ACER3_MOUSE)
cCL1917Contig1	Similar to Predicted protein (Populus trichocarpa) (uniref90:UniRef90_B9HJF5)
cCL1926Contig1	Similar to Probable sugar phosphate/phosphate translocator At2g25520 (Arabidopsis thaliana) (uniprot_sprot:sp|Q9SKJ7|PT225_ARATH)
cCL1953Contig1	Similar to Mitochondrial carnitine/acylcarnitine carrier-like protein (Arabidopsis thaliana) (uniprot_sprot:sp|Q93XM7|MCAT_ARATH)
cCL1954Contig1	Similar to Putative uncharacterized protein (Glycine max) (uniref90:UniRef90_C6T066)
cCL1968Contig1	Similar to Putative uncharacterized protein (Glycine max) (uniref90:UniRef90_C6SZD6)
cCL2039Contig1	Similar to Guanine deaminase (Bacillus subtilis) (uniprot_sprot:sp|O34598|GUAD_BACSU)
cCL2052Contig1	conserved hypothetical protein [Ricinus communis]
cCL2177Contig1	Similar to Proliferating cell nuclear antigen (Nicotiana tabacum) (uniprot_sprot:sp|O82797|PCNA_TOBAC)
cCL2187Contig1	Similar to PREDICTED: hypothetical protein (Vitis vinifera) (uniref90:UniRef90_UPI0001983143)
cCL2212Contig1	None
cCL2246Contig1	Similar to Glutamyl-tRNA reductase 2, chloroplastic (Cucumis sativus) (uniprot_sprot:sp|P49295|HEM12_CUCSA)
cCL2285Contig1	Similar to Histone H2B (Nicotiana tabacum) (uniprot_sprot:sp|P93354|H2B_TOBAC)
cCL2285Contig2	Similar to Histone H2B (Nicotiana tabacum) (uniprot_sprot:sp|P93354|H2B_TOBAC)
cCL234Contig2	Similar to 10 kDa chaperonin (Arabidopsis thaliana) (uniprot_sprot:sp|P34893|CH10_ARATH)
cCL2366Contig1	Similar to Dolichyl-diphosphooligosaccharide--protein glycosyltransferase subunit STT3 (Dictyostelium discoideum) (uniprot_sprot:sp|Q54NM9|STT3_DICDI)
cCL2491Contig1	Similar to Probable ADP-ribosylation factor GTPase-activating protein AGD14 (Arabidopsis thaliana) (uniprot_sprot:sp|Q8RXE7|AGD14_ARATH)
cCL2524Contig1	None
cCL254Contig2	Similar to Probable glutathione S-transferase (Glycine max) (uniprot_sprot:sp|P32110|GSTX6_SOYBN)
cCL2654Contig1	PREDICTED: hypothetical protein [Vitis vinifera]
cCL2678Contig1	Similar to Protein preY, mitochondrial, putative (Ricinus communis) (uniref90:UniRef90_B9SYS9)
cCL2695Contig1	Similar to Uncharacterized protein y4oV (Rhizobium sp. (strain NGR234)) (uniprot_sprot:sp|P55607|Y4OV_RHISN)
cCL2705Contig1	Similar to Putative uncharacterized protein (Cucumis melo subsp. melo) (uniref90:UniRef90_E5GBF3)
cCL2715Contig1	Similar to Whole genome shotgun sequence of line PN40024, scaffold_7.assembly12x (Fragment) (Vitis vinifera) (uniref90:UniRef90_D7TJ80)
cCL2762Contig1	Similar to Putative uncharacterized protein (Glycine max) (uniref90:UniRef90_C6SWS5)
cCL2765Contig1	None
cCL276Contig1	Similar to SAUR family protein (Populus trichocarpa) (uniref90:UniRef90_B9GMP4)
cCL276Contig2	Similar to SAUR family protein (Populus trichocarpa) (uniref90:UniRef90_B9GMP4)
cCL2770Contig1	Similar to Putative uncharacterized protein (Ricinus communis) (uniref90:UniRef90_B9R7R0)
cCL2820Contig1	Similar to Basic 7S globulin (Glycine max) (uniprot_sprot:sp|P13917|7SB1_SOYBN)
cCL2860Contig1	Similar to Putative uncharacterized protein (Ricinus communis) (uniref90:UniRef90_B9S988)
cCL2896Contig1	Similar to Phosphoribosylglycinamide formyltransferase, chloroplastic (Vigna unguiculata) (uniprot_sprot:sp|P52423|PUR3_VIGUN)
cCL2901Contig1	Similar to Probable histone H2AXb (Arabidopsis thaliana) (uniprot_sprot:sp|Q9S9K7|H2AXB_ARATH)
cCL2904Contig1	Similar to Whole genome shotgun sequence of line PN40024, scaffold_10.assembly12x (Fragment) (Vitis vinifera) (uniref90:UniRef90_D7TAD6)
cCL2912Contig1	Similar to Mitogen-activated protein kinase homolog MMK2 (Medicago sativa) (uniprot_sprot:sp|Q40353|MMK2_MEDSA)
cCL292Contig1	Similar to Translocon-associated protein, beta subunit, putative (Ricinus communis) (uniref90:UniRef90_B9RH13)
cCL2942Contig1	Similar to Phenylalanine ammonia-lyase (Populus trichocarpa) (uniprot_sprot:sp|P45730|PALY_POPTR)
cCL2998Contig1	unknown protein; 24137-33208 [Arabidopsis thaliana]
cCL3021Contig1	None
cCL3042Contig1	Similar to Putative uncharacterized protein (Vitis vinifera) (uniref90:UniRef90_A5AMS1)
cCL3047Contig1	PREDICTED: hypothetical protein [Vitis vinifera]
cCL304Contig1	Similar to Histone H3.2 (Triticum aestivum PE=1 SV=2) (uniprot_sprot:sp|P68428|H32_WHEAT)
cCL304Contig2	Similar to Histone H3.2 (Triticum aestivum PE=1 SV=2) (uniprot_sprot:sp|P68428|H32_WHEAT)
cCL304Contig3	Similar to Histone H3.2 (Triticum aestivum PE=1 SV=2) (uniprot_sprot:sp|P68428|H32_WHEAT)
cCL306Contig1	Similar to Thioredoxin H-type (Populus jackii PE=1 SV=1) (uniprot_sprot:sp|P85801|TRXH_POPJC)
cCL3088Contig1	Similar to Putative uncharacterized protein (Cucumis) (uniref90:UniRef90_B0F814)
cCL30Contig1	Similar to 40S ribosomal protein S28 (Zea mays) (uniprot_sprot:sp|P46302|RS28_MAIZE)
cCL311Contig1	Similar to Guanylate kinase (Mus musculus) (uniprot_sprot:sp|Q64520|KGUA_MOUSE)
cCL3143Contig1	None
cCL3149Contig1	None
cCL3193Contig1	Similar to Probable glutathione peroxidase 8 (Arabidopsis thaliana) (uniprot_sprot:sp|Q8LBU2|GPX8_ARATH)
cCL3240Contig1	Similar to 12-oxophytodienoate reductase 2 (Arabidopsis thaliana) (uniprot_sprot:sp|Q8GYB8|OPR2_ARATH)
cCL3256Contig1	Similar to Peptide methionine sulfoxide reductase B3, chloroplastic (Oryza sativa subsp. japonica) (uniprot_sprot:sp|Q6AUK5|MSRB3_ORYSJ)
cCL3293Contig1	Similar to Ethylene-responsive transcription factor RAP2-3 (Arabidopsis thaliana) (uniprot_sprot:sp|P42736|RAP23_ARATH)
cCL3297Contig1	Similar to Nicotianamine aminotransferase A (Hordeum vulgare) (uniprot_sprot:sp|Q9ST02|NAATA_HORVU)
cCL3304Contig1	Similar to Putative uncharacterized protein (Ricinus communis) (uniref90:UniRef90_B9SFV1)
cCL3337Contig1	Similar to Myb-related protein 308 (Antirrhinum majus) (uniprot_sprot:sp|P81393|MYB08_ANTMA)
cCL3349Contig1	Similar to Predicted protein (Populus trichocarpa) (uniref90:UniRef90_B9H506)
cCL335Contig1	Similar to PXMP2/4 family protein 4 (Dictyostelium discoideum) (uniprot_sprot:sp|Q54FR4|PX24D_DICDI)
cCL33Contig1	Similar to Probable phospholipid hydroperoxide glutathione peroxidase 6, mitochondrial (Arabidopsis thaliana) (uniprot_sprot:sp|O48646|GPX6_ARATH)
cCL3404Contig1	Similar to PREDICTED: hypothetical protein (Vitis vinifera) (uniref90:UniRef90_UPI00015C9495)
cCL3412Contig1	Similar to Putative uncharacterized protein (Glycine max) (uniref90:UniRef90_C6SZH4)
cCL3430Contig1	Similar to 1-aminocyclopropane-1-carboxylate oxidase (Prunus mume) (uniprot_sprot:sp|Q9MB94|ACCO_PRUMU)
cCL3446Contig1	Similar to Probable inactive purple acid phosphatase 29 (Arabidopsis thaliana) (uniprot_sprot:sp|Q9FMK9|PPA29_ARATH)
cCL3467Contig1	Similar to F-box protein CPR30 (Arabidopsis thaliana) (uniprot_sprot:sp|Q9SU30|CPR30_ARATH)
cCL3476Contig1	Similar to Protein disulfide-isomerase like 2-2 (Arabidopsis thaliana) (uniprot_sprot:sp|Q9MAU6|PDI22_ARATH)
cCL3487Contig1	Similar to Predicted protein (Populus trichocarpa) (uniref90:UniRef90_B9HF42)
cCL3490Contig1	Similar to Histone deacetylase HDT1 (Glycine max) (uniprot_sprot:sp|Q8LJS2|HDT1_SOYBN)
cCL3495Contig1	Similar to Chorismate mutase, chloroplastic (Arabidopsis thaliana) (uniprot_sprot:sp|P42738|CHMU_ARATH)
cCL3509Contig1	Similar to Probable disease resistance protein At4g33300 (Arabidopsis thaliana) (uniprot_sprot:sp|Q9SZA7|DRL29_ARATH)
cCL3527Contig1	Similar to Whole genome shotgun sequence of line PN40024, scaffold_0.assembly12x (Fragment) (Vitis vinifera) (uniref90:UniRef90_D7SIA2)
cCL360Contig3	Similar to Transmembrane emp24 domain-containing protein 10 (Takifugu rubripes) (uniprot_sprot:sp|Q90515|TMEDA_TAKRU)
cCL3627Contig1	Similar to Prolyl 4-hydroxylase subunit alpha-1 (Rattus norvegicus) (uniprot_sprot:sp|P54001|P4HA1_RAT)
cCL3668Contig1	Similar to 40S ribosomal protein S2-3 (Arabidopsis thaliana) (uniprot_sprot:sp|P49688|RS23_ARATH)
cCL3683Contig1	Similar to Ethylene-responsive transcription factor 1B (Arabidopsis thaliana) (uniprot_sprot:sp|Q8LDC8|ERF92_ARATH)
cCL3705Contig1	Similar to Aquaporin NIP1-2 (Arabidopsis thaliana) (uniprot_sprot:sp|Q8LFP7|NIP12_ARATH)
cCL3707Contig1	Similar to Putative uncharacterized protein (Ricinus communis) (uniref90:UniRef90_B9S1G2)
cCL3763Contig1	None
cCL3774Contig1	Similar to Phenylalanine ammonia-lyase (Stylosanthes humilis) (uniprot_sprot:sp|P45732|PALY_STYHU)
cCL379Contig1	Similar to Ethylene-responsive transcription factor 3 (Arabidopsis thaliana) (uniprot_sprot:sp|O80339|ERF82_ARATH)
cCL3840Contig1	Similar to Ethylene-responsive transcription factor ERF118 (Arabidopsis thaliana) (uniprot_sprot:sp|Q9CA27|EF118_ARATH)
cCL3868Contig1	Similar to Cinnamyl alcohol dehydrogenase 1 (Ocimum basilicum) (uniprot_sprot:sp|Q2KNL5|CADH1_OCIBA)
cCL4046Contig1	Similar to Dolichol-phosphate mannosyltransferase (Homo sapiens) (uniprot_sprot:sp|O60762|DPM1_HUMAN)
cCL4079Contig1	Similar to Probable metal-nicotianamine transporter YSL7 (Arabidopsis thaliana) (uniprot_sprot:sp|Q9SHY2|YSL7_ARATH)
cCL4117Contig1	Similar to U-box domain-containing protein 38 (Arabidopsis thaliana) (uniprot_sprot:sp|Q9FJP6|PUB38_ARATH)
cCL4185Contig1	None
cCL4203Contig1	Similar to PREDICTED: hypothetical protein (Vitis vinifera) (uniref90:UniRef90_UPI0001982929)
cCL4262Contig1	Similar to Putative uncharacterized protein (fabids) (uniref90:UniRef90_C6T3W6)
cCL4305Contig1	Similar to Anthranilate N-benzoyltransferase protein 2 (Dianthus caryophyllus) (uniprot_sprot:sp|O23917|HCBT2_DIACA)
cCL431Contig2	Similar to Predicted protein (rosids) (uniref90:UniRef90_B9MSX7)
cCL4345Contig1	Similar to RING-H2 finger protein ATL51 (Arabidopsis thaliana) (uniprot_sprot:sp|Q9SRQ8|ATL51_ARATH)
cCL4375Contig1	Similar to Signal peptidase complex catalytic subunit SEC11C (Pongo abelii) (uniprot_sprot:sp|Q5RC30|SC11C_PONAB)
cCL4417Contig1	Similar to Dolichyl-diphosphooligosaccharide--protein glycosyltransferase subunit STT3 (Dictyostelium discoideum) (uniprot_sprot:sp|Q54NM9|STT3_DICDI)
cCL4429Contig1	Similar to Hypersensitive-induced response protein 4 (Arabidopsis thaliana) (uniprot_sprot:sp|Q9FHM7|HIR4_ARATH)
cCL4471Contig1	Similar to F-box protein At4g35930 (Arabidopsis thaliana) (uniprot_sprot:sp|Q5XF11|FB248_ARATH)
cCL4501Contig1	Similar to Putative uncharacterized protein (Populus trichocarpa) (uniref90:UniRef90_A9PHS3)
cCL451Contig1	Similar to 1-aminocyclopropane-1-carboxylate oxidase 1 (Cucumis melo) (uniprot_sprot:sp|Q04644|ACCO1_CUCME)
cCL4559Contig1	Similar to Probable rRNA-processing protein EBP2 homolog (Arabidopsis thaliana) (uniprot_sprot:sp|Q9LUJ5|EBP2_ARATH)
cCL457Contig1	Similar to Predicted protein (Populus trichocarpa) (uniref90:UniRef90_A9PFF5)
cCL4629Contig1	Similar to Putative uncharacterized protein (Ricinus communis) (uniref90:UniRef90_B9RLA8)
cCL4644Contig1	Similar to Putative uncharacterized protein (Glycine max) (uniref90:UniRef90_C6TE96)
cCL4678Contig1	Similar to Hydroquinone glucosyltransferase (Rauvolfia serpentina) (uniprot_sprot:sp|Q9AR73|HQGT_RAUSE)
cCL4714Contig1	Similar to Predicted protein (Populus trichocarpa) (uniref90:UniRef90_B9HB04)
cCL4760Contig1	Similar to Putative uncharacterized protein (fabids) (uniref90:UniRef90_C6T3W6)
cCL4779Contig1	Similar to 3-isopropylmalate dehydrogenase, chloroplastic (Brassica napus PE=2 SV=1) (uniprot_sprot:sp|P29102|LEU3_BRANA)
cCL4803Contig1	Similar to Uncharacterized protein At4g06744 (Arabidopsis thaliana) (uniprot_sprot:sp|Q8W3M4|Y4744_ARATH)
cCL4808Contig1	Similar to Putative uncharacterized protein (Cucumis melo subsp. melo) (uniref90:UniRef90_E5GBF3)
cCL4868Contig1	None
cCL4873Contig1	Similar to Probable receptor-like protein kinase At2g47060 (Arabidopsis thaliana) (uniprot_sprot:sp|O80719|Y2706_ARATH)
cCL4883Contig1	Similar to Interferon-related developmental regulator 1 (Sus scrofa) (uniprot_sprot:sp|Q5S1U6|IFRD1_PIG)
cCL488Contig2	Similar to 3-hydroxyisobutyryl-CoA hydrolase-like protein 5 (Arabidopsis thaliana) (uniprot_sprot:sp|Q9SHJ8|HIBC8_ARATH)
cCL4916Contig1	Similar to Uncharacterized protein yqjG (Escherichia coli (strain K12)) (uniprot_sprot:sp|P42620|YQJG_ECOLI)
cCL4926Contig1	Similar to At2g37820 (Arabidopsis thaliana) (uniref90:UniRef90_Q6NM27)
cCL5007Contig1	Similar to Heterogeneous nuclear ribonucleoprotein F (Bos taurus) (uniprot_sprot:sp|Q5E9J1|HNRPF_BOVIN)
cCL505Contig1	conserved hypothetical protein [Ricinus communis]
cCL505Contig2	conserved hypothetical protein [Ricinus communis]
cCL5070Contig1	Similar to G-type lectin S-receptor-like serine/threonine-protein kinase At1g34300 (Arabidopsis thaliana) (uniprot_sprot:sp|Q9XID3|Y1343_ARATH)
cCL5075Contig1	Similar to ADP-ribosylation factor GTPase-activating protein AGD12 (Arabidopsis thaliana) (uniprot_sprot:sp|Q9FVJ3|AGD12_ARATH)
cCL5113Contig1	Similar to E3 ubiquitin-protein ligase RING1 (Arabidopsis thaliana) (uniprot_sprot:sp|Q9LX93|ATL55_ARATH)
cCL5127Contig1	Similar to Histone H3.2 (Nicotiana tabacum) (uniprot_sprot:sp|Q76MV0|H32_TOBAC)
cCL5133Contig1	Similar to Caffeoyl-CoA O-methyltransferase 1 (Populus trichocarpa) (uniprot_sprot:sp|O65862|CAMT1_POPTR)
cCL5143Contig1	conserved hypothetical protein [Ricinus communis]
cCL5145Contig1	Similar to Tetratricopeptide repeat protein 4 homolog (Dictyostelium discoideum) (uniprot_sprot:sp|Q54M20|TTC4_DICDI)
cCL5185Contig1	None
cCL5186Contig1	Similar to Putative leucine-rich repeat receptor-like protein kinase At2g19210 (Arabidopsis thaliana) (uniprot_sprot:sp|O65924|Y2921_ARATH)
cCL5205Contig1	Similar to Galactosylgalactosylxylosylprotein 3-beta-glucuronosyltransferase 1 (Homo sapiens) (uniprot_sprot:sp|Q9P2W7|B3GA1_HUMAN)
cCL520Contig1	Similar to Protein transport protein Sec61 subunit alpha (Dictyostelium discoideum) (uniprot_sprot:sp|Q54XK2|SC61A_DICDI)
cCL5243Contig1	Similar to Predicted protein (Populus trichocarpa) (uniref90:UniRef90_B9HRR0)
cCL5245Contig1	Similar to Apolipoprotein d, putative (Ricinus communis) (uniref90:UniRef90_B9SBY6)
cCL5295Contig1	Similar to Origin recognition complex subunit 2 (Arabidopsis thaliana) (uniprot_sprot:sp|Q38899|ORC2_ARATH)
cCL5371Contig1	None
cCL5412Contig1	Similar to Whole genome shotgun sequence of line PN40024, scaffold_16.assembly12x (Fragment) (Vitis vinifera) (uniref90:UniRef90_D7TBA6)
cCL5459Contig1	Similar to Membrane-anchored ubiquitin-fold protein 3 (Arabidopsis thaliana) (uniprot_sprot:sp|Q9SW27|MUB3_ARATH)
cCL5466Contig1	None
cCL5486Contig1	Similar to Probable ADP-ribosylation factor GTPase-activating protein AGD11 (Arabidopsis thaliana) (uniprot_sprot:sp|Q8L7A4|AGD11_ARATH)
cCL554Contig1	unnamed protein product [Vitis vinifera]
cCL5572Contig1	Similar to Cysteine-rich receptor-like protein kinase 2 (Arabidopsis thaliana) (uniprot_sprot:sp|Q9CAL3|CRK2_ARATH)
cCL561Contig1	Similar to Putative uncharacterized protein (Glycine max) (uniref90:UniRef90_C6TD66)
cCL5620Contig1	Similar to RNA binding protein, putative (Ricinus communis) (uniref90:UniRef90_B9T2I7)
cCL5634Contig1	Similar to Lipoxygenase 2, chloroplastic (Arabidopsis thaliana) (uniprot_sprot:sp|P38418|LOX2_ARATH)
cCL567Contig1	Similar to Probable glutathione S-transferase (Glycine max) (uniprot_sprot:sp|P32110|GSTX6_SOYBN)
cCL5684Contig1	Similar to PREDICTED: hypothetical protein (Vitis vinifera) (uniref90:UniRef90_UPI000198415E)
cCL5787Contig1	Similar to GATA transcription factor 5 (Arabidopsis thaliana) (uniprot_sprot:sp|Q9FH57|GATA5_ARATH)
cCL5801Contig1	Similar to Probable serine/threonine-protein kinase At1g18390 (Arabidopsis thaliana) (uniprot_sprot:sp|P0C5E2|Y1839_ARATH)
cCL5810Contig1	None
cCL5876Contig1	Similar to Putative uncharacterized protein (Vitis vinifera) (uniref90:UniRef90_A5C4T4)
cCL5885Contig1	Similar to PREDICTED: hypothetical protein (Vitis vinifera) (uniref90:UniRef90_UPI0001984F08)
cCL5932Contig1	Similar to 18.5 kDa class I heat shock protein (Glycine max) (uniprot_sprot:sp|P05478|HSP16_SOYBN)
cCL5968Contig1	Similar to Whole genome shotgun sequence of line PN40024, scaffold_16.assembly12x (Fragment) (Vitis vinifera) (uniref90:UniRef90_D7TBM2)
cCL6013Contig1	Similar to PREDICTED: hypothetical protein (Vitis vinifera) (uniref90:UniRef90_UPI0001984F08)
cCL605Contig1	None
cCL6117Contig1	Similar to Histone H4 (Glycine max PE=3 SV=1) (uniprot_sprot:sp|P0CG89|H4_SOYBN)
cCL6147Contig1	Similar to Putative uncharacterized protein (Ricinus communis) (uniref90:UniRef90_B9SZC3)
cCL614Contig1	Similar to Nuclear transcription factor Y subunit B-8 (Arabidopsis thaliana) (uniprot_sprot:sp|Q8VYK4|NFYB8_ARATH)
cCL6162Contig1	None
cCL6173Contig1	Similar to PREDICTED: hypothetical protein (Vitis vinifera) (uniref90:UniRef90_UPI0001984728)
cCL618Contig1	unknown [Cucumis sativus]
cCL6190Contig1	Similar to Predicted protein (Populus) (uniref90:UniRef90_B9GLS1)
cCL6195Contig1	Similar to Remorin (Cucumis melo subsp. melo) (uniref90:UniRef90_E5GBY5)
cCL6205Contig1	Similar to DNA binding protein, putative (Ricinus communis) (uniref90:UniRef90_B9T7C9)
cCL6252Contig1	Similar to Hydroquinone glucosyltransferase (Rauvolfia serpentina) (uniprot_sprot:sp|Q9AR73|HQGT_RAUSE)
cCL6267Contig1	Similar to Probable receptor-like protein kinase At5g24010 (Arabidopsis thaliana) (uniprot_sprot:sp|Q9FLW0|Y5241_ARATH)
cCL6268Contig1	Similar to Probable nucleoredoxin 1 (Arabidopsis thaliana) (uniprot_sprot:sp|O80763|NRX1_ARATH)
cCL65Contig1	Similar to 18.5 kDa class I heat shock protein (Glycine max) (uniprot_sprot:sp|P05478|HSP16_SOYBN)
cCL65Contig3	Similar to 18.5 kDa class I heat shock protein (Glycine max) (uniprot_sprot:sp|P05478|HSP16_SOYBN)
cCL668Contig1	Similar to Nudix hydrolase 2 (Arabidopsis thaliana) (uniprot_sprot:sp|Q94B74|NUDT2_ARATH)
cCL66Contig1	None
cCL743Contig1	Similar to Glutathione S-transferase (Hyoscyamus muticus PE=1 SV=1) (uniprot_sprot:sp|P46423|GSTF_HYOMU)
cCL743Contig2	Similar to Glutathione S-transferase (Hyoscyamus muticus PE=1 SV=1) (uniprot_sprot:sp|P46423|GSTF_HYOMU)
cCL763Contig1	Similar to Whole genome shotgun sequence of line PN40024, scaffold_4.assembly12x (Fragment) (Vitis vinifera) (uniref90:UniRef90_D7SJF6)
cCL774Contig1	Similar to 40S ribosomal protein S27-2 (Arabidopsis thaliana) (uniprot_sprot:sp|Q9M2F1|RS272_ARATH)
cCL807Contig1	Similar to RING finger protein 5 (Caenorhabditis elegans) (uniprot_sprot:sp|Q09463|RNF5_CAEEL)
cCL809Contig1	Similar to Putative uncharacterized protein (Medicago truncatula) (uniref90:UniRef90_B7FMP5)
cCL82Contig1	Similar to Isoflavone reductase homolog (Solanum tuberosum PE=2 SV=1) (uniprot_sprot:sp|P52578|IFRH_SOLTU)
cCL82Contig2	Similar to Isoflavone reductase homolog (Solanum tuberosum PE=2 SV=1) (uniprot_sprot:sp|P52578|IFRH_SOLTU)
cCL86Contig1	Similar to RING-H2 finger protein ATL48 (Arabidopsis thaliana) (uniprot_sprot:sp|Q7X843|ATL48_ARATH)
cCL909Contig2	Similar to Cytochrome b5 isoform 1 (Arabidopsis thaliana) (uniprot_sprot:sp|Q42342|CYB51_ARATH)
cCL97Contig1	Similar to Putative uncharacterized protein (Cucumis melo subsp. melo) (uniref90:UniRef90_E5GBH1)
cCL986Contig1	Similar to Histone deacetylase HDT1 (Glycine max) (uniprot_sprot:sp|Q8LJS2|HDT1_SOYBN)
cCL991Contig1	Similar to Triosephosphate isomerase, cytosolic (Arabidopsis thaliana) (uniprot_sprot:sp|P48491|TPIS_ARATH)
cCM93_c	Similar to Putative uncharacterized protein Sb01g037820 (Andropogoneae) (uniref90:UniRef90_C5WMK8)
cF014_c	Similar to U-box domain-containing protein 8 (Arabidopsis thaliana) (uniprot_sprot:sp|O81902|PUB8_ARATH)
cF081_c	Similar to Translocon-associated protein, beta subunit, putative (Ricinus communis) (uniref90:UniRef90_B9RH13)
cF195_c	Similar to 60S ribosomal protein L24 (Prunus avium) (uniprot_sprot:sp|Q9FUL4|RL24_PRUAV)
cF266_c	None
cFR10K21_c	ubiquitin/ribosomal protein 27a [Prunus avium]
cFR10M19_c	Similar to Whole genome shotgun sequence of line PN40024, scaffold_122.assembly12x (Fragment) (Vitis vinifera) (uniref90:UniRef90_D7UDF0)
cFR11A9_c	Similar to PREDICTED: hypothetical protein (Vitis vinifera) (uniref90:UniRef90_UPI0001982A65)
cFR11D2_c	None
cFR12D3_c	Similar to Enhancer of yellow 2 transcription factor homolog (Mus musculus) (uniprot_sprot:sp|Q9JIX0|ENY2_MOUSE)
cFR13M24_c	Similar to Indole-3-acetate beta-glucosyltransferase 2 (Arabidopsis thaliana) (uniprot_sprot:sp|Q9ZVY5|IABG2_ARATH)
cFR13M8_c	Similar to MLO-like protein 8 (Arabidopsis thaliana) (uniprot_sprot:sp|O22757|MLO8_ARATH)
cFR13P11_c	Similar to MLO-like protein 8 (Arabidopsis thaliana) (uniprot_sprot:sp|O22757|MLO8_ARATH)
cFR15F16_c	Similar to Putative uncharacterized protein (Glycine max) (uniref90:UniRef90_C6SW25)
cFR15N18_c	Similar to Predicted protein (Populus trichocarpa) (uniref90:UniRef90_B9IQ02)
cFR16A19_c	Similar to Dof zinc finger protein DOF2.3 (Arabidopsis thaliana) (uniprot_sprot:sp|O22967|DOF23_ARATH)
cFR16D19_c	Similar to E3 ubiquitin-protein ligase AIP2 (Arabidopsis thaliana) (uniprot_sprot:sp|Q8RXD3|AIP2_ARATH)
cFR17J9_c	Similar to Probable LRR receptor-like serine/threonine-protein kinase At2g16250 (Arabidopsis thaliana) (uniprot_sprot:sp|C0LGK4|Y2165_ARATH)
cFR17L2_c	Similar to Thermosensitive gluconokinase (Escherichia coli (strain K12)) (uniprot_sprot:sp|P39208|IDNK_ECOLI)
cFR17L24_c	Similar to Uncharacterized protein yqjG (Escherichia coli (strain K12)) (uniprot_sprot:sp|P42620|YQJG_ECOLI)
cFR17N16_c	Similar to Probable receptor-like protein kinase At5g24010 (Arabidopsis thaliana) (uniprot_sprot:sp|Q9FLW0|Y5241_ARATH)
cFR18A13_c	Similar to Probable nucleoredoxin 1 (Arabidopsis thaliana) (uniprot_sprot:sp|O80763|NRX1_ARATH)
cHS_06-C07-M13R_c	Similar to Thioredoxin-like protein HCF164, chloroplastic (Oryza sativa subsp. japonica) (uniprot_sprot:sp|Q7Y0D4|TR164_ORYSJ)
cHS_06-F01-M13R_c	None
cHS_09-F04-M13R_c	Similar to Purine permease 3 (Arabidopsis thaliana) (uniprot_sprot:sp|Q9FZ95|PUP3_ARATH)
cHS_10-H09-M13R_c	None
cHS_11-C05-M13R_c	Similar to Putative uncharacterized protein (Glycine max) (uniref90:UniRef90_C6T3P6)
cHS_13-E04-M13R_c	Similar to Transcription factor bHLH143 (Arabidopsis thaliana) (uniprot_sprot:sp|Q9FY69|BH143_ARATH)
cHS_14-G10-M13R_c	Similar to SAUR family protein (Populus trichocarpa) (uniref90:UniRef90_B9IBX4)
cHS_18-B10-M13R_c	Similar to Putative uncharacterized protein (Vitis vinifera) (uniref90:UniRef90_A5ASH9)
cHS_18-G02-M13R_c	Similar to Putative uncharacterized protein (Ricinus communis) (uniref90:UniRef90_B9RLA8)
cHS_23-D04-M13R_c	Similar to LAG1 longevity assurance homolog 3 (Arabidopsis thaliana) (uniprot_sprot:sp|Q6NQI8|LAG13_ARATH)
cHS_24-E03-M13R_c	Similar to Whole genome shotgun sequence of line PN40024, scaffold_25.assembly12x (Fragment) (Vitis vinifera) (uniref90:UniRef90_D7TW01)
cHS_24-H03-M13R_c	None
cHS_27-G11-M13R_c	Similar to DnaJ homolog subfamily B member 11 (Rattus norvegicus) (uniprot_sprot:sp|Q6TUG0|DJB11_RAT)
cHS_28-C04-M13R_c	Similar to Putative uncharacterized protein (Ricinus communis) (uniref90:UniRef90_B9R8L0)
cHS_28-C08-M13R_c	Similar to Nucleolar GTP-binding protein 1 (Encephalitozoon cuniculi) (uniprot_sprot:sp|Q8SVJ8|NOG1_ENCCU)
cHS_32-H12-M13R_c	Similar to E3 ubiquitin-protein ligase PUB23 (Arabidopsis thaliana) (uniprot_sprot:sp|Q84TG3|PUB23_ARATH)
cHS_37-H01-M13R_c	hypothetical protein OsI_16675 [Oryza sativa Indica Group]
cP3.10_c	None
cP5.23_c	Similar to Probable peptide/nitrate transporter At1g59740 (Arabidopsis thaliana) (uniprot_sprot:sp|Q93VV5|PTR16_ARATH)
cPS_03-D03-M13R_c	Similar to Whole genome shotgun sequence of line PN40024, scaffold_16.assembly12x (Fragment) (Vitis vinifera) (uniref90:UniRef90_D7TBM2)
cPS_04-D10-M13R_c	Similar to L-type lectin-domain containing receptor kinase IX.1 (Arabidopsis thaliana) (uniprot_sprot:sp|Q9LXA5|LRK91_ARATH)
cPS_05-C01-M13R_c	hypothetical protein OsI_16675 [Oryza sativa Indica Group]
cPS_07-C04-M13R_c	Similar to Putative uncharacterized protein (Ricinus communis) (uniref90:UniRef90_B9S9E8)
cPS_07-F06-M13R_c	Similar to Cytochrome c-type biogenesis protein CcmE (Aromatoleum aromaticum (strain EbN1)) (uniprot_sprot:sp|Q5P3K6|CCME_AROAE)
cPS_09-E10-M13R_c	Similar to Polygalacturonase inhibitor (Pyrus communis) (uniprot_sprot:sp|Q05091|PGIP_PYRCO)
cPS_09-F07-M13R_c	Similar to Glutathione gamma-glutamylcysteinyltransferase 3 (Lotus japonicus) (uniprot_sprot:sp|Q2QKL5|PCS3_LOTJA)
cPS_10-B03-M13R_c	Similar to Putative uncharacterized protein (Ricinus communis) (uniref90:UniRef90_B9SP73)
cPS_10-E01-M13R_c	None
cPS_13-E03-M13R_c	Similar to Peroxisome biogenesis protein 19-1 (Arabidopsis thaliana) (uniprot_sprot:sp|Q9SRQ3|PE191_ARATH)
cPS_13-E08-M13R_c	None
cPS_14-E07-M13R_c	Similar to PREDICTED: hypothetical protein (Vitis vinifera) (uniref90:UniRef90_UPI00019851B2)
cPS_16-G05-M13R_c	Similar to TMV resistance protein N (Nicotiana glutinosa) (uniprot_sprot:sp|Q40392|TMVRN_NICGU)
cPS_17-G07-M13R_c	Similar to Gibberellin 20 oxidase 2 (Oryza sativa subsp. japonica) (uniprot_sprot:sp|Q0JH50|GAOX2_ORYSJ)
cPS_17-H08-M13R_c	Similar to Phenylalanine ammonia-lyase (Pinus taeda) (uniprot_sprot:sp|P52777|PALY_PINTA)
cPS_18-B05-M13R_c	None
cPS_18-F07-M13R_c	Similar to Peroxidase 51 (Arabidopsis thaliana) (uniprot_sprot:sp|Q9SZE7|PER51_ARATH)
cPS_19-F10-M13R_c	Similar to Sister chromatid cohesion protein DCC1 (Danio rerio) (uniprot_sprot:sp|Q66I84|DCC1_DANRE)
cPS_20-B08-M13R_c	Similar to Peptide methionine sulfoxide reductase (Fragaria ananassa PE=2 SV=2) (uniprot_sprot:sp|P54152|MSRA_FRAAN)
cPS_20-H10-M13R_c	Similar to Serine/threonine-protein kinase SAPK3 (Oryza sativa subsp. japonica) (uniprot_sprot:sp|P0C5D6|SAPK3_ORYSJ)
cPS_21-C03-M13R_c	Similar to Whole genome shotgun sequence of line PN40024, scaffold_5.assembly12x (Fragment) (Vitis vinifera) (uniref90:UniRef90_D7U3H5)
cPS_21-E09-M13R_c	Similar to High-affinity nitrate transporter 3.1 (Arabidopsis thaliana) (uniprot_sprot:sp|Q9FGS5|NRT31_ARATH)
cPS_21-F03-M13R_c	Similar to Putative uncharacterized protein (Vitis vinifera) (uniref90:UniRef90_A5BGJ2)
cPS_23-A06-M13R_c	Similar to Allene oxide synthase, chloroplastic (Arabidopsis thaliana) (uniprot_sprot:sp|Q96242|CP74A_ARATH)
cPS_23-E10-M13R_c	Similar to Putative ER lumen protein retaining receptor C28H8.4 (Caenorhabditis elegans) (uniprot_sprot:sp|Q09473|ERD22_CAEEL)
cPS_25-E11-M13R_c	Similar to Whole genome shotgun sequence of line PN40024, scaffold_4.assembly12x (Fragment) (Vitis vinifera) (uniref90:UniRef90_D7SJL0)
cPS_25-F05-M13R_c	Similar to ATP binding protein, putative (Ricinus communis) (uniref90:UniRef90_B9RUJ6)
cPS_26-E02-M13R_c	Similar to Probable L-type lectin-domain containing receptor kinase VI.1 (Arabidopsis thaliana) (uniprot_sprot:sp|Q9SR87|LRK61_ARATH)
cPS_26-F03-M13R_c	Similar to Protein BPS1, chloroplastic (Arabidopsis thaliana) (uniprot_sprot:sp|Q9LMM6|BPS1_ARATH)
cPS_28-H11-M13R_c	Similar to Uncharacterized protein yqeH (Bacillus subtilis) (uniprot_sprot:sp|P54453|YQEH_BACSU)
cPS_32-A06-M13R_c	Similar to Whole genome shotgun sequence of line PN40024, scaffold_10.assembly12x (Fragment) (Vitis vinifera) (uniref90:UniRef90_D7TAD6)
cPS_32-H11-M13R_c	None
cPS_33-A02-M13R_c	Similar to Putative uncharacterized protein (Glycine max) (uniref90:UniRef90_C6SVQ9)
cPS_33-B04-M13R_c	Similar to Protein disulfide-isomerase like 2-2 (Arabidopsis thaliana) (uniprot_sprot:sp|Q9MAU6|PDI22_ARATH)
cPS_33-E10-M13R_c	Similar to Uncharacterized protein At1g18480 (Arabidopsis thaliana) (uniprot_sprot:sp|Q944L7|Y1480_ARATH)
cPS_34-F11-M13R_c	Similar to NAC domain-containing protein 90 (Arabidopsis thaliana) (uniprot_sprot:sp|Q9FMR3|NAC90_ARATH)
cPS_34-G08-M13R_c	Similar to Whole genome shotgun sequence of line PN40024, scaffold_8.assembly12x (Fragment) (Vitis vinifera) (uniref90:UniRef90_D7SV54)
cPS_36-A05-M13R_c	Similar to 6-phosphofructokinase 3 (Arabidopsis thaliana) (uniprot_sprot:sp|Q94AA4|K6PF3_ARATH)
cPS_36-F01-M13R_c	Similar to Whole genome shotgun sequence of line PN40024, scaffold_16.assembly12x (Fragment) (Vitis vinifera) (uniref90:UniRef90_D7TC57)
cPS_37-B06-M13R_c	Similar to Calcium-dependent protein kinase 1 (Arabidopsis thaliana) (uniprot_sprot:sp|Q06850|CDPK1_ARATH)
cPS_39-A07-M13R_c	Similar to UPF0497 membrane protein 17 (Ricinus communis) (uniprot_sprot:sp|B9SXY8|U497H_RICCO)
cPS_39-E08-M13R_c	Similar to Ethylene-responsive transcription factor 9 (Arabidopsis thaliana) (uniprot_sprot:sp|Q9FE67|ERF80_ARATH)
cPS_39-H01-M13R_c	Similar to Heat shock 70 kDa protein, mitochondrial (Phaseolus vulgaris PE=2 SV=1) (uniprot_sprot:sp|Q01899|HSP7M_PHAVU)
cPS_40-B02-M13R_c	Similar to Whole genome shotgun sequence of line PN40024, scaffold_85.assembly12x (Fragment) (Vitis vinifera) (uniref90:UniRef90_D7T0X0)
cPS_40-D04-M13R_c	None
cPS_41-A10-M13R_c	Similar to Wall-associated receptor kinase 2 (Arabidopsis thaliana) (uniprot_sprot:sp|Q9LMP1|WAK2_ARATH)
cPSI_04-C05-M13R_c	Similar to Probable ADP-ribosylation factor GTPase-activating protein AGD14 (Arabidopsis thaliana) (uniprot_sprot:sp|Q8RXE7|AGD14_ARATH)
cPSI_04-F02-M13R_c	Similar to Auxin-induced protein 5NG4 (Pinus taeda PE=2 SV=1) (uniprot_sprot:sp|Q6J163|5NG4_PINTA)
cPSI_05-C10-M13R_c	Similar to Protein disulfide-isomerase 5-2 (Arabidopsis thaliana) (uniprot_sprot:sp|Q94F09|PDI52_ARATH)
cPSI_05-E01-M13R_c	Similar to ATP binding protein, putative (Ricinus communis) (uniref90:UniRef90_B9RUJ6)
cPSI_06-B03-M13R_c	Similar to 6-phosphofructokinase 3 (Arabidopsis thaliana) (uniprot_sprot:sp|Q94AA4|K6PF3_ARATH)
cPSI_06-D12-M13R_c	Similar to Probable serine/threonine-protein kinase WNK11 (Arabidopsis thaliana) (uniprot_sprot:sp|Q6ICW6|WNK11_ARATH)
cPSI_09-E09-M13R_c	hypothetical protein [Vitis vinifera]
cPSI_10-G12-M13R_c	None
cPSI_11-A08-M13R_c	Similar to Protein transport protein Sec61 subunit gamma (Oryza sativa subsp. japonica) (uniprot_sprot:sp|P38385|SC61G_ORYSJ)
cPSI_11-D10-M13R_c	Similar to Wall-associated receptor kinase 2 (Arabidopsis thaliana) (uniprot_sprot:sp|Q9LMP1|WAK2_ARATH)
cPSI_11-E09-M13R_c	Similar to Isoflavone reductase homolog (Solanum tuberosum PE=2 SV=1) (uniprot_sprot:sp|P52578|IFRH_SOLTU)
cPSI_12-B03-M13R_c	Similar to Nudix hydrolase 15, mitochondrial (Arabidopsis thaliana) (uniprot_sprot:sp|Q8GYB1|NUD15_ARATH)
cPSI_13-E06-M13R_c	None
cPSI_14-H03-M13R_c	Similar to Putative uncharacterized protein (Ricinus communis) (uniref90:UniRef90_B9SR01)
cPSI_15-E08-M13R_c	Similar to Queuine tRNA-ribosyltransferase (Xenopus tropicalis) (uniprot_sprot:sp|Q28HC6|TGT_XENTR)
cPSI_15-F05-M13R_c	Similar to G-type lectin S-receptor-like serine/threonine-protein kinase B120 (Arabidopsis thaliana) (uniprot_sprot:sp|O81906|B120_ARATH)
cPSI_19-B03-M13R_c	Similar to Probable dimethyladenosine transferase (Mus musculus) (uniprot_sprot:sp|Q9D0D4|DIMT1_MOUSE)
cPSI_20-H06-M13R_c	Similar to Eukaryotic translation initiation factor 6-2 (Arabidopsis thaliana) (uniprot_sprot:sp|Q9M060|IF62_ARATH)
cPSI_21-E11-M13R_c	Similar to Putative uncharacterized protein (Ricinus communis) (uniref90:UniRef90_B9SR01)
cPSI_23-A01-M13R_c	Similar to At1g70420/F17O7_4 (Arabidopsis) (uniref90:UniRef90_O64594)
cPSI_23-F06-M13R_c	Similar to Heat shock cognate 70 kDa protein (Petunia hybrida) (uniprot_sprot:sp|P09189|HSP7C_PETHY)
cPSI_23-H01-M13R_c	Similar to Whole genome shotgun sequence of line PN40024, scaffold_49.assembly12x (Fragment) (Vitis vinifera) (uniref90:UniRef90_D7SZA9)
cPSI_25-C01-M13R_c	None
cPSI_25-F01-M13R_c	Similar to Putative uncharacterized protein (Vitis vinifera) (uniref90:UniRef90_A5ASH9)
cPSI_25-G03-M13R_c	Similar to Probable DNA primase large subunit (Arabidopsis thaliana) (uniprot_sprot:sp|Q84WJ2|PRI2_ARATH)
cPSI_27-A08-M13R_c	Similar to Putative uncharacterized protein (Vitis vinifera) (uniref90:UniRef90_A5AUZ5)
cPSI_27-A09-M13R_c	None
cPSI_27-F08-M13R_c	None
cPSI_28-B01-M13R_c	Similar to Probable serine/threonine-protein kinase At1g18390 (Arabidopsis thaliana) (uniprot_sprot:sp|P0C5E2|Y1839_ARATH)
cPSI_28-G06-M13R_c	Similar to Putative uncharacterized protein (Ricinus communis) (uniref90:UniRef90_B9S7I9)
cPSI_29-A02-M13R_c	Similar to Urease accessory protein ureD (Anaeromyxobacter sp. (strain Fw109-5)) (uniprot_sprot:sp|A7HHM9|URED_ANADF)
cPSI_37-D05-M13R_c	Similar to DnaJ homolog subfamily B member 11 (Rattus norvegicus) (uniprot_sprot:sp|Q6TUG0|DJB11_RAT)
cPSI_37-E01-M13R_c	Similar to Dolichol-phosphate mannosyltransferase (Homo sapiens) (uniprot_sprot:sp|O60762|DPM1_HUMAN)
cPSI_37-H09-M13R_c	Similar to Uncharacterized amino-acid permease C15C4.04c (Schizosaccharomyces pombe) (uniprot_sprot:sp|O60113|YG64_SCHPO)
cPSI_38-E04-M13R_c	Similar to Nudix hydrolase 2 (Arabidopsis thaliana) (uniprot_sprot:sp|Q94B74|NUDT2_ARATH)
cPSI_38-E05-M13R_c	Similar to Uncharacterized protein yqjG (Escherichia coli (strain K12)) (uniprot_sprot:sp|P42620|YQJG_ECOLI)
cPSI_38-F05-M13R_c	Similar to Cytochrome P450 98A2 (Glycine max) (uniprot_sprot:sp|O48922|C98A2_SOYBN)
cPSI_38-H09-M13R_c	Similar to E3 ubiquitin-protein ligase RHF1A (Arabidopsis thaliana) (uniprot_sprot:sp|Q4TU14|RHF1A_ARATH)
cPSI_39-B07-M13R_c	Similar to Predicted protein (Populus trichocarpa) (uniref90:UniRef90_B9HRR0)
cPSI_39-F05-M13R_c	Similar to Cysteine-rich receptor-like protein kinase 2 (Arabidopsis thaliana) (uniprot_sprot:sp|Q9CAL3|CRK2_ARATH)
cPSI_39-H07-M13R_c	Similar to Putative uncharacterized protein (fabids) (uniref90:UniRef90_B9RIP0)
cPSI_39-H08-M13R_c	Similar to 1-aminocyclopropane-1-carboxylate synthase (Glycine max) (uniprot_sprot:sp|P31531|1A1C_SOYBN)
cSSH1K7_c	None
cSSH1P13_c	protease inhibitor 1 [Zinnia elegans]
cSSH4P6_c	Similar to Predicted protein (Populus trichocarpa) (uniref90:UniRef90_B9MTW2)
cSSH6A19_c	None
cSSH6C9_c	Similar to Phosphatidate phosphatase LPIN2 (Homo sapiens) (uniprot_sprot:sp|Q92539|LPIN2_HUMAN)
cSSH9I1_c	Similar to Alpha-galactosidase (Coffea arabica PE=1 SV=1) (uniprot_sprot:sp|Q42656|AGAL_COFAR)
Cluster 6
c15d_01-E02-M13R_c	Similar to Predicted protein (Populus trichocarpa) (uniref90:UniRef90_B9H7C0)
c15d_01-F06-M13R_c	Similar to Zinc transporter 1 (Arabidopsis thaliana) (uniprot_sprot:sp|O81123|ZIP1_ARATH)
c15d_01-H02-M13R_c	Similar to Whole genome shotgun sequence of line PN40024, scaffold_67.assembly12x (Fragment) (Vitis vinifera) (uniref90:UniRef90_D7T4Q8)
c15d_03-H04-M13R_c	Similar to Syntaxin-121 (Arabidopsis thaliana) (uniprot_sprot:sp|Q9ZSD4|SY121_ARATH)
c15d_09-F03-M13R_c	Similar to O-methyltransferase 3 (Dictyostelium discoideum) (uniprot_sprot:sp|Q8T199|OMT3_DICDI)
c15d_10-A11-M13R_c	Similar to Protein argonaute 5 (Arabidopsis thaliana) (uniprot_sprot:sp|Q9SJK3|AGO5_ARATH)
c15d_10-G07-M13R_c	Similar to O-acyltransferase WSD1 (Arabidopsis thaliana) (uniprot_sprot:sp|Q93ZR6|WSD1_ARATH)
c15d_10-H03-M13R_c	Similar to Putative uncharacterized protein (Cucumis melo subsp. melo) (uniref90:UniRef90_E5GBW4)
c15d_12-B10-M13R_c	Similar to F-box/LRR-repeat protein 17 (Arabidopsis thaliana) (uniprot_sprot:sp|Q8W104|FBL17_ARATH)
c15d_15-A07-M13R_c	Similar to Putative uncharacterized protein (fabids) (uniref90:UniRef90_C6T3W6)
c15d_15-H06-M13R_c	Similar to Predicted protein (Populus trichocarpa) (uniref90:UniRef90_B9HT34)
c15d_16-F06-M13R_c	Similar to Ras-related protein ARA-1 (Arabidopsis thaliana) (uniprot_sprot:sp|P19892|ARA1_ARATH)
c15d_17-G02-M13R_c	predicted protein [Populus trichocarpa]
c15d_19-H02-M13R_c	Similar to NADP-dependent malic enzyme (Phaseolus vulgaris) (uniprot_sprot:sp|P12628|MAOX_PHAVU)
c15d_21-F06-M13R_c	Similar to Whole genome shotgun sequence of line PN40024, scaffold_36.assembly12x (Fragment) (Vitis vinifera) (uniref90:UniRef90_E0CUD5)
c15d_24-A03-M13R_c	Similar to Probable leucine-rich repeat receptor-like serine/threonine-protein kinase At3g14840 (Arabidopsis thaliana) (uniprot_sprot:sp|C0LGN2|Y3148_ARATH)
c15d_30-C04-M13R_c	Similar to Protein disulfide-isomerase 5-1 (Arabidopsis thaliana) (uniprot_sprot:sp|Q8GYD1|PDI51_ARATH)
c15d_30-F09-M13R_c	Similar to 7-dehydrocholesterol reductase (Arabidopsis thaliana) (uniprot_sprot:sp|Q9LDU6|ST7R_ARATH)
c15d_31-E05-M13R_c	None
c15d_31-F08-M13R_c	Similar to Cleavage and polyadenylation specificity factor subunit 5 (Danio rerio) (uniprot_sprot:sp|Q7T3C6|CPSF5_DANRE)
c15d_33-B05-M13R_c	Similar to Predicted protein (Populus trichocarpa) (uniref90:UniRef90_B9N5U2)
c15d_38-E06-M13R_c	Similar to NAC domain protein, IPR003441 (Populus trichocarpa) (uniref90:UniRef90_B9MVT6)
c15d_39-B04-M13R_c	Similar to Probable mitochondrial chaperone BCS1-B (Dictyostelium discoideum) (uniprot_sprot:sp|Q54DY9|BCS1B_DICDI)
c15d_40-G02-M13R_c	Similar to Whole genome shotgun sequence of line PN40024, scaffold_16.assembly12x (Fragment) (Vitis vinifera) (uniref90:UniRef90_D7TCL0)
c46d_02-B09-M13R_c	Similar to G-type lectin S-receptor-like serine/threonine-protein kinase At1g34300 (Arabidopsis thaliana) (uniprot_sprot:sp|Q9XID3|Y1343_ARATH)
c46d_02-H11-M13R_c	Similar to Ribonucleoside-diphosphate reductase large subunit (Arabidopsis thaliana) (uniprot_sprot:sp|Q9SJ20|RIR1_ARATH)
c46d_04-D12-M13R_c	Similar to Zinc-metallopeptidase, peroxisomal (Arabidopsis thaliana) (uniprot_sprot:sp|O22941|PXM16_ARATH)
c46d_04-E08-M13R_c	Similar to Proline-rich receptor-like protein kinase PERK8 (Arabidopsis thaliana) (uniprot_sprot:sp|Q9FFW5|PERK8_ARATH)
c46d_06-B06-M13R_c	Similar to Probable L-type lectin-domain containing receptor kinase S.5 (Arabidopsis thaliana) (uniprot_sprot:sp|Q9FG33|LRKS5_ARATH)
c46d_07-G04-M13R_c	None
c46d_10-B08-M13R_c	Similar to Putative uncharacterized protein (Ricinus communis) (uniref90:UniRef90_B9S9U6)
c46d_11-D04-M13R_c	Similar to 10 kDa chaperonin (Arabidopsis thaliana) (uniprot_sprot:sp|P34893|CH10_ARATH)
c46d_12-H03-M13R_c	Similar to Polygalacturonase (Cucumis melo subsp. melo) (uniref90:UniRef90_E5GBI5)
c46d_14-A07-M13R_c	None
c46d_14-C08-M13R_c	Similar to Probable WRKY transcription factor 51 (Arabidopsis thaliana) (uniprot_sprot:sp|Q93WU9|WRK51_ARATH)
c46d_14-E11-M13R_c	Similar to Whole genome shotgun sequence of line PN40024, scaffold_7.assembly12x (Fragment) (Vitis vinifera) (uniref90:UniRef90_D7TH79)
c46d_17-H12-M13R_c	Similar to Heat shock cognate 70 kDa protein (Petunia hybrida) (uniprot_sprot:sp|P09189|HSP7C_PETHY)
c46d_18-A09-M13R_c	Similar to Zinc finger CCCH domain-containing protein 20 (Arabidopsis thaliana) (uniprot_sprot:sp|O82199|C3H20_ARATH)
c46d_20-H03-M13R_c	Similar to Methyltransferase-like protein 2 (Arabidopsis thaliana) (uniprot_sprot:sp|Q8LFA9|METL2_ARATH)
c46d_21-B01-M13R_c	Similar to Serpin-ZX (Arabidopsis thaliana) (uniprot_sprot:sp|Q9S7T8|SPZX_ARATH)
c46d_22-G04-M13R_c	Similar to Mitochondrial substrate carrier family protein B (Dictyostelium discoideum) (uniprot_sprot:sp|Q54MZ4|MCFB_DICDI)
c46d_24-F06-M13R_c	Similar to Remorin (Cucumis melo subsp. melo) (uniref90:UniRef90_E5GBY5)
c46d_25-A04-M13R_c	Similar to DNA replication licensing factor mcm2 (Xenopus laevis) (uniprot_sprot:sp|P55861|MCM2_XENLA)
c46d_25-A10-M13R_c	Similar to F-box protein PP2-B15 (Arabidopsis thaliana) (uniprot_sprot:sp|O80494|P2B15_ARATH)
c46d_29-H04-M13R_c	Similar to Probable NADH dehydrogenase (Dictyostelium discoideum) (uniprot_sprot:sp|Q55CD9|NDH_DICDI)
c46d_31-G03-M13R_c	None
c46d_32-E09-M13R_c	None
c46d_33-E10-M13R_c	None
c46d_33-G11-M13R_c	Similar to Catalytic, putative (Ricinus communis) (uniref90:UniRef90_B9T6U0)
c46d_34-A05-M13R_c	Similar to Nitrile-specifier protein 5 (Arabidopsis thaliana) (uniprot_sprot:sp|Q93XW5|NSP5_ARATH)
c46d_34-E04-M13R_c	Similar to Cysteine proteinase inhibitor 6 (Arabidopsis thaliana) (uniprot_sprot:sp|Q8H0X6|CYT6_ARATH)
c46d_35-F10-M13R_c	Similar to Heat shock protein 83 (Ipomoea nil) (uniprot_sprot:sp|P51819|HSP83_IPONI)
c46d_36-G05-M13R_c	Similar to RNA binding protein, putative (Ricinus communis) (uniref90:UniRef90_B9T2I7)
c46d_37-A07-M13R_c	Similar to Cell division control protein 45 homolog (Schizosaccharomyces pombe) (uniprot_sprot:sp|O74113|CDC45_SCHPO)
c46d_40-F11-M13R_c	Similar to 3-ketoacyl-CoA thiolase 2, peroxisomal (Arabidopsis thaliana) (uniprot_sprot:sp|Q56WD9|THIK2_ARATH)
cA_01-B03-M13R_c	unknown [Picea sitchensis]
cA_01-B09-M13R_c	None
cA_02-A06-M13R_c	Similar to (+)-neomenthol dehydrogenase (Arabidopsis thaliana) (uniprot_sprot:sp|Q9M2E2|SDR1_ARATH)
cA_02-E04-M13R_c	Similar to Ubiquitin-like protein 5 (Arabidopsis thaliana) (uniprot_sprot:sp|Q9FGZ9|UBL5_ARATH)
cA_02-F03-M13R_c	None
cA_03-F07-M13R_c	Similar to Syntaxin-121 (Arabidopsis thaliana) (uniprot_sprot:sp|Q9ZSD4|SY121_ARATH)
cA_04-G12-M13R_c	Similar to Aspartic proteinase nepenthesin-2 (Nepenthes gracilis) (uniprot_sprot:sp|Q766C2|NEP2_NEPGR)
cA_05-A05-M13R_c	Similar to Putative uncharacterized protein Sb01g037820 (Andropogoneae) (uniref90:UniRef90_C5WMK8)
cA_05-D05-M13R_c	Similar to Protein disulfide-isomerase (Datisca glomerata) (uniprot_sprot:sp|Q9XF61|PDI_DATGL)
cA_06-F11-M13R_c	None
cA_07-E10-M13R_c	Similar to Transcription factor MYB98 (Arabidopsis thaliana) (uniprot_sprot:sp|Q9S7L2|MYB98_ARATH)
cA_09-A02-M13R_c	Similar to Cation transport regulator-like protein 2 (Rattus norvegicus) (uniprot_sprot:sp|Q641Z5|CHAC2_RAT)
cA_09-B04-M13R_c	Similar to Putative syntaxin-24 (Arabidopsis thaliana) (uniprot_sprot:sp|Q9C615|SYP24_ARATH)
cA_09-D01-M13R_c	Similar to Acidic endochitinase (Nicotiana tabacum PE=1 SV=1) (uniprot_sprot:sp|P29060|CHIA_TOBAC)
cA_09-D12-M13R_c	Similar to JHL06B08.8 protein (Jatropha curcas) (uniref90:UniRef90_E6NU96)
cA_09-F03-M13R_c	Similar to Respiratory burst oxidase homolog protein C (Solanum tuberosum) (uniprot_sprot:sp|Q2HXL0|RBOHC_SOLTU)
cA_09-H01-M13R_c	Similar to UPF0160 protein (Dictyostelium discoideum) (uniprot_sprot:sp|Q55G91|U160_DICDI)
cA_10-G01-M13R_c	Similar to Whole genome shotgun sequence of line PN40024, scaffold_67.assembly12x (Fragment) (Vitis vinifera) (uniref90:UniRef90_D7T4Q8)
cA_11-A12-M13R_c	None
cA_12-E02-M13R_c	Similar to Probable cyclic nucleotide-gated ion channel 20, chloroplastic (Arabidopsis thaliana) (uniprot_sprot:sp|Q9LD37|CNG20_ARATH)
cA_12-E12-M13R_c	Similar to Predicted protein (Populus trichocarpa) (uniref90:UniRef90_B9HZ98)
cA_12-F11-M13R_c	Similar to Predicted protein (Populus trichocarpa) (uniref90:UniRef90_B9H2F7)
cA_12-H07-M13R_c	Similar to Probable WRKY transcription factor 71 (Arabidopsis thaliana) (uniprot_sprot:sp|Q93WV4|WRK71_ARATH)
cA_13-E10-M13R_c	None
cA_13-F05-M13R_c	Similar to Putative uncharacterized protein (Medicago truncatula) (uniref90:UniRef90_B7FMP5)
cA_14-B09-M13R_c	hypothetical protein [Vitis vinifera]
cA_14-G04-M13R_c	Similar to Protein cornichon homolog 4 (Arabidopsis thaliana) (uniprot_sprot:sp|Q84W04|CNIH4_ARATH)
cA_14-H01-M13R_c	Similar to Whole genome shotgun sequence of line PN40024, scaffold_60.assembly12x (Vitis vinifera) (uniref90:UniRef90_A5BGY9)
cA_15-A09-M13R_c	Similar to Predicted protein (Populus trichocarpa) (uniref90:UniRef90_B9IQQ0)
cA_15-C03-M13R_c	Similar to GTP-binding protein yptV3 (Volvox carteri) (uniprot_sprot:sp|P36862|YPTV3_VOLCA)
cA_15-C06-M13R_c	Similar to Alpha-galactosidase (Coffea arabica PE=1 SV=1) (uniprot_sprot:sp|Q42656|AGAL_COFAR)
cA_16-F12-M13R_c	Similar to Isocitrate dehydrogenase [NAD] regulatory subunit 1, mitochondrial (Arabidopsis thaliana) (uniprot_sprot:sp|Q8LFC0|IDH1_ARATH)
cA_18-F06-M13R_c	Similar to Enolase 1, chloroplastic (Arabidopsis thaliana) (uniprot_sprot:sp|Q9C9C4|ENO1_ARATH)
cA_19-B11-M13R_c	Similar to Protein PHLOEM PROTEIN 2-LIKE A9 (Arabidopsis thaliana) (uniprot_sprot:sp|Q9SA16|P2A09_ARATH)
cA_19-F10-M13R_c	Similar to Transcription factor, putative (Ricinus communis) (uniref90:UniRef90_B9SKE7)
cA_20-A05-M13R_c	Similar to Protein transport protein Sec61 subunit gamma (Oryza sativa subsp. japonica) (uniprot_sprot:sp|P38385|SC61G_ORYSJ)
cA_20-G09-M13R_c	Similar to Zinc finger protein MAGPIE (Arabidopsis thaliana) (uniprot_sprot:sp|Q9ZWA6|MGP_ARATH)
cA_20-H01-M13R_c	Similar to Vacuolar-sorting receptor 7 (Arabidopsis thaliana) (uniprot_sprot:sp|Q8L7E3|VSR7_ARATH)
cA_20-H09-M13R_c	Similar to Uncharacterized protein At3g23325 (Arabidopsis thaliana) (uniprot_sprot:sp|Q9LW64|SF3BA_ARATH)
cA_21-A04-M13R_c	None
cA_22-A08-M13R_c	Similar to Secologanin synthase (Catharanthus roseus) (uniprot_sprot:sp|Q05047|C72A1_CATRO)
cA_22-C03-M13R_c	Similar to Probable glutathione S-transferase (Glycine max) (uniprot_sprot:sp|P32110|GSTX6_SOYBN)
cA_22-C06-M13R_c	Similar to Putative uncharacterized protein (Ricinus communis) (uniref90:UniRef90_B9SLR5)
cA_23-A03-M13R_c	Similar to Probable histone H2A.5 (Arabidopsis thaliana) (uniprot_sprot:sp|Q94F49|H2A5_ARATH)
cA_23-D04-M13R_c	Similar to Syntaxin-52 (Arabidopsis thaliana) (uniprot_sprot:sp|Q94KK7|SYP52_ARATH)
cA_23-D05-M13R_c	Similar to Cytochrome P450 81D1 (Arabidopsis thaliana) (uniprot_sprot:sp|Q9FG65|C81D1_ARATH)
cA_23-D09-M13R_c	Similar to Probable glutathione S-transferase (Glycine max) (uniprot_sprot:sp|P32110|GSTX6_SOYBN)
cA_23-E01-M13R_c	None
cA_23-H05-M13R_c	Similar to Putative uncharacterized protein (Ricinus communis) (uniref90:UniRef90_B9RBZ6)
cA_24-A02-M13R_c	Similar to Whole genome shotgun sequence of line PN40024, scaffold_141.assembly12x (Fragment) (Vitis vinifera) (uniref90:UniRef90_D7SQM3)
cA_24-C07-M13R_c	Similar to Predicted protein (Fragment) (Populus trichocarpa) (uniref90:UniRef90_B9HF64)
cA_25-B01-M13R_c	Similar to Probable WRKY transcription factor 70 (Arabidopsis thaliana) (uniprot_sprot:sp|Q9LY00|WRK70_ARATH)
cA_25-C02-M13R_c	Similar to Epoxide hydrolase 2 (Homo sapiens) (uniprot_sprot:sp|P34913|HYES_HUMAN)
cA_25-D01-M13R_c	Similar to NAC domain-containing protein 78 (Arabidopsis thaliana) (uniprot_sprot:sp|Q84K00|NAC78_ARATH)
cA_26-A06-M13R_c	Similar to Probable LRR receptor-like serine/threonine-protein kinase At1g56140 (Arabidopsis thaliana) (uniprot_sprot:sp|C0LGH3|Y5614_ARATH)
cA_26-A12-M13R_c	Similar to Peroxidase 2 (Fragment) (Cucumis sativus PE=2 SV=1) (uniprot_sprot:sp|P19135|PER2_CUCSA)
cA_26-D08-M13R_c	Similar to Predicted protein (Populus trichocarpa) (uniref90:UniRef90_B9HUU4)
cA_27-C07-M13R_c	Similar to Adenosine 3'-phospho 5'-phosphosulfate transporter 2 (Pongo abelii) (uniprot_sprot:sp|Q5R831|S35B3_PONAB)
cA_28-E03-M13R_c	Similar to Predicted protein (Populus trichocarpa) (uniref90:UniRef90_B9HAT5)
cA_28-H03-M13R_c	Similar to Putative uncharacterized protein (Glycine max) (uniref90:UniRef90_C6TFT5)
cA_29-D04-M13R_c	Similar to Mannose/glucose-specific lectin (Fragment) (Parkia platycephala PE=1 SV=1) (uniprot_sprot:sp|P83304|LEC_PARPC)
cA_29-F08-M13R_c	Similar to Glutathione gamma-glutamylcysteinyltransferase 3 (Lotus japonicus) (uniprot_sprot:sp|Q2QKL5|PCS3_LOTJA)
cA_30-G03-M13R_c	Similar to Probable WRKY transcription factor 15 (Arabidopsis thaliana) (uniprot_sprot:sp|O22176|WRK15_ARATH)
cA_31-A09-M13R_c	Similar to UDP-arabinose 4-epimerase 1 (Arabidopsis thaliana) (uniprot_sprot:sp|Q9SA77|ARAE1_ARATH)
cA_31-B03-M13R_c	Similar to Calmodulin binding protein, putative (Ricinus communis) (uniref90:UniRef90_B9T1E0)
cA_31-B05-M13R_c	Similar to Putative uncharacterized protein (Ricinus communis) (uniref90:UniRef90_B9SKC8)
cA_31-H06-M13R_c	Similar to Solute carrier family 25 member 39 (Danio rerio) (uniprot_sprot:sp|Q7SXW0|S2539_DANRE)
cA_32-A02-M13R_c	None
cA_33-E01-M13R_c	Similar to Protein grpE (Nitrobacter winogradskyi (strain Nb-255 / ATCC 25391)) (uniprot_sprot:sp|Q3SW78|GRPE_NITWN)
cA_34-G05-M13R_c	Similar to Probable protein phosphatase 2C 10 (Arabidopsis thaliana) (uniprot_sprot:sp|Q9S9Z7|P2C10_ARATH)
cA_34-H04-M13R_c	Similar to 1-aminocyclopropane-1-carboxylate oxidase homolog 1 (Arabidopsis thaliana) (uniprot_sprot:sp|Q84MB3|ACCH1_ARATH)
cA_35-A07-M13R_c	Similar to PREDICTED: hypothetical protein (Vitis vinifera) (uniref90:UniRef90_UPI00019852B6)
cA_35-E06-M13R_c	Similar to Membrane-anchored ubiquitin-fold protein 1 (Arabidopsis thaliana) (uniprot_sprot:sp|Q9MAB9|MUB1_ARATH)
cA_37-G07-M13R_c	None
cA_38-B11-M13R_c	None
cA_38-D02-M13R_c	None
cA_38-D07-M13R_c	Similar to Isocitrate dehydrogenase [NAD] regulatory subunit 1, mitochondrial (Arabidopsis thaliana) (uniprot_sprot:sp|Q8LFC0|IDH1_ARATH)
cA_39-D10-M13R_c	Similar to UDP-glucosyltransferase UGT73B3 (Arabidopsis thaliana) (uniprot_sprot:sp|Q8W491|UG733_ARATH)
cA_39-E07-M13R_c	None
cA_39-H03-M13R_c	Similar to Protein cornichon homolog 4 (Arabidopsis thaliana) (uniprot_sprot:sp|Q84W04|CNIH4_ARATH)
cA_40-E06-M13R_c	None
cA_40-G05-M13R_c	None
cAI_02-B12-M13R_c	Similar to PREDICTED: hypothetical protein (Vitis vinifera) (uniref90:UniRef90_UPI0001983B44)
cAI_02-G10-M13R_c	Similar to Cytochrome P450 94A1 (Vicia sativa) (uniprot_sprot:sp|O81117|C94A1_VICSA)
cAI_02-H08-M13R_c	None
cAI_02-H09-M13R_c	Similar to PREDICTED: hypothetical protein (Vitis vinifera) (uniref90:UniRef90_UPI0001985FB3)
cAI_04-C10-M13R_c	unnamed protein product [Vitis vinifera]
cAI_04-D10-M13R_c	Similar to Predicted protein (Populus trichocarpa) (uniref90:UniRef90_B9HDG6)
cAI_04-F05-M13R_c	Similar to HVA22-like protein i (Arabidopsis thaliana) (uniprot_sprot:sp|Q8LE10|HA22I_ARATH)
cAI_04-H10-M13R_c	Similar to GEM-like protein 5 (Arabidopsis thaliana) (uniprot_sprot:sp|Q9LYV6|GEML5_ARATH)
cAI_05-C02-M13R_c	Similar to Protein transport protein SEC24-1 (Saccharomyces castellii) (uniprot_sprot:sp|Q875V8|SC241_SACCA)
cAI_05-D10-M13R_c	Similar to Putative uncharacterized protein (Vitis vinifera) (uniref90:UniRef90_A5B1W0)
cAI_05-H05-M13R_c	Similar to Predicted protein (Populus trichocarpa) (uniref90:UniRef90_B9HEL5)
cAI_06-D04-M13R_c	None
cAI_07-A08-M13R_c	Similar to Whole genome shotgun sequence of line PN40024, scaffold_25.assembly12x (Fragment) (Vitis vinifera) (uniref90:UniRef90_D7TW01)
cAI_08-B02-M13R_c	Similar to Whole genome shotgun sequence of line PN40024, scaffold_2.assembly12x (Fragment) (Vitis vinifera) (uniref90:UniRef90_D7U131)
cAI_08-B11-M13R_c	Similar to Whole genome shotgun sequence of line PN40024, scaffold_16.assembly12x (Fragment) (Vitis vinifera) (uniref90:UniRef90_D7TCL0)
cAI_08-C09-M13R_c	None
cAI_08-E12-M13R_c	Similar to Probable glutathione S-transferase (Glycine max) (uniprot_sprot:sp|P32110|GSTX6_SOYBN)
cAI_08-H07-M13R_c	Similar to Probable glutathione S-transferase (Glycine max) (uniprot_sprot:sp|P32110|GSTX6_SOYBN)
cAI_10-B03-M13R_c	Similar to Predicted protein (Populus trichocarpa) (uniref90:UniRef90_B9IFR1)
cAI_10-C07-M13R_c	Similar to Chitotriosidase-1 (Homo sapiens) (uniprot_sprot:sp|Q13231|CHIT1_HUMAN)
cAI_10-F01-M13R_c	Similar to Whole genome shotgun sequence of line PN40024, scaffold_66.assembly12x (Fragment) (Vitis vinifera) (uniref90:UniRef90_D7TWT2)
cAI_10-H11-M13R_c	Similar to Protein disulfide-isomerase (Datisca glomerata) (uniprot_sprot:sp|Q9XF61|PDI_DATGL)
cAI_11-B07-M13R_c	Similar to Helicase SEN1 (Saccharomyces cerevisiae) (uniprot_sprot:sp|Q00416|SEN1_YEAST)
cAI_12-A01-M13R_c	Similar to Uncharacterized UDP-glucosyltransferase At1g05675 (Arabidopsis thaliana) (uniprot_sprot:sp|P0C7P7|Y1567_ARATH)
cAI_12-A05-M13R_c	Similar to Myb-related protein Myb4 (Oryza sativa subsp. japonica) (uniprot_sprot:sp|Q7XBH4|MYB4_ORYSJ)
cAI_12-C05-M13R_c	Similar to Putative uncharacterized protein (Glycine max) (uniref90:UniRef90_C6SZH4)
cAI_12-D08-M13R_c	Similar to UPF0497 membrane protein 17 (Ricinus communis) (uniprot_sprot:sp|B9SXY8|U497H_RICCO)
cAI_12-F08-M13R_c	None
cAI_12-G05-M13R_c	None
cAI_12-H11-M13R_c	Similar to Endoglucanase 7 (Arabidopsis thaliana) (uniprot_sprot:sp|O04478|GUN7_ARATH)
cAI_15-A09-M13R_c	Similar to Mitochondrial import inner membrane translocase subunit Tim10 (Arabidopsis thaliana) (uniprot_sprot:sp|Q9ZW33|TIM10_ARATH)
cAI_15-C08-M13R_c	Similar to Probable nitronate monooxygenase (Bacillus subtilis) (uniprot_sprot:sp|O05413|2NPD_BACSU)
cAI_15-C11-M13R_c	Similar to Predicted protein (Fragment) (Populus trichocarpa) (uniref90:UniRef90_B9GF05)
cAI_15-F08-M13R_c	Similar to Expansin-A4 (Arabidopsis thaliana) (uniprot_sprot:sp|O48818|EXPA4_ARATH)
cAI_15-G04-M13R_c	Similar to Probable 1-deoxy-D-xylulose-5-phosphate synthase, chloroplastic (Oryza sativa subsp. japonica) (uniprot_sprot:sp|O22567|DXS_ORYSJ)
cAI_16-A07-M13R_c	Similar to Ammonium transporter 1 member 1 (Arabidopsis thaliana) (uniprot_sprot:sp|P54144|AMT11_ARATH)
cAI_17-B04-M13R_c	Similar to Cysteine-rich repeat secretory protein 38 (Arabidopsis thaliana) (uniprot_sprot:sp|Q9LRJ9|CRR38_ARATH)
cAI_19-D04-M13R_c	Similar to Peroxidase 21 (Arabidopsis thaliana) (uniprot_sprot:sp|Q42580|PER21_ARATH)
cAI_20-H03-M13R_c	PREDICTED: hypothetical protein [Vitis vinifera]
cAI_21-D07-M13R_c	Similar to Trans-cinnamate 4-monooxygenase (Glycine max) (uniprot_sprot:sp|Q42797|TCMO_SOYBN)
cAI_21-D12-M13R_c	Similar to Probable carboxylesterase 6 (Arabidopsis thaliana) (uniprot_sprot:sp|Q9SX25|CXE6_ARATH)
cAI_21-H01-M13R_c	Similar to Probable WRKY transcription factor 75 (Arabidopsis thaliana) (uniprot_sprot:sp|Q9FYA2|WRK75_ARATH)
cAI_21-H09-M13R_c	Similar to ABC transporter G family member 29 (Arabidopsis thaliana) (uniprot_sprot:sp|Q94A18|AB29G_ARATH)
cAI_22-A01-M13R_c	Similar to Lysosomal Pro-X carboxypeptidase (Mus musculus) (uniprot_sprot:sp|Q7TMR0|PCP_MOUSE)
cAI_22-A02-M13R_c	Similar to Cucumber peeling cupredoxin (Cucumis sativus PE=1 SV=3) (uniprot_sprot:sp|P29602|CPC_CUCSA)
cAI_22-A09-M13R_c	Similar to Putative uncharacterized protein (Vitis vinifera) (uniref90:UniRef90_A5C436)
cAI_22-B09-M13R_c	Similar to GEM-like protein 4 (Arabidopsis thaliana) (uniprot_sprot:sp|Q9FTA0|GEML4_ARATH)
cAI_22-F03-M13R_c	Similar to Elicitor-responsive protein 1 (Oryza sativa subsp. japonica) (uniprot_sprot:sp|Q0JHU5|ERG1_ORYSJ)
cAI_22-H06-M13R_c	Similar to Transcription factor bHLH13 (Arabidopsis thaliana) (uniprot_sprot:sp|Q9LNJ5|BH013_ARATH)
cAI_23-B09-M13R_c	Similar to Probable WRKY transcription factor 33 (Arabidopsis thaliana) (uniprot_sprot:sp|Q8S8P5|WRK33_ARATH)
cAI_23-D10-M13R_c	Similar to Serine/threonine-protein kinase At5g01020 (Arabidopsis thaliana) (uniprot_sprot:sp|Q8GXZ3|Y5102_ARATH)
cAI_23-H05-M13R_c	Similar to Predicted protein (Populus trichocarpa) (uniref90:UniRef90_B9HWH3)
cAI_26-A09-M13R_c	Similar to Lipoxygenase 7, chloroplastic (Oryza sativa subsp. japonica) (uniprot_sprot:sp|P38419|LOXC1_ORYSJ)
cAI_26-C06-M13R_c	Similar to Putative membrane-bound O-acyltransferase C24H6.01c (Schizosaccharomyces pombe) (uniprot_sprot:sp|Q09758|YA71_SCHPO)
cAI_26-E11-M13R_c	Similar to Phenylalanine ammonia-lyase (Populus trichocarpa) (uniprot_sprot:sp|P45730|PALY_POPTR)
cAI_27-F11-M13R_c	Similar to Asparagine synthetase domain-containing protein 1 (Danio rerio) (uniprot_sprot:sp|Q8JFW1|ASND1_DANRE)
cAI_28-B04-M13R_c	Similar to Metacaspase-1 (Arabidopsis thaliana) (uniprot_sprot:sp|Q7XJE6|MCA1_ARATH)
cAI_28-E06-M13R_c	Similar to Probable LRR receptor-like serine/threonine-protein kinase At1g51860 (Arabidopsis thaliana) (uniprot_sprot:sp|C0LGG4|Y1518_ARATH)
cAI_30-E04-M13R_c	None
cAI_30-G01-M13R_c	Similar to Homeodomain-leucine zipper protein HD4 (Gossypium hirsutum) (uniref90:UniRef90_E2FGB7)
cAI_32-F12-M13R_c	Similar to Ribosome biogenesis protein BRX1 homolog (Xenopus laevis) (uniprot_sprot:sp|Q8UVY2|BRX1_XENLA)
cAI_33-C02-M13R_c	Similar to E3 ubiquitin-protein ligase RGLG2 (Arabidopsis thaliana) (uniprot_sprot:sp|Q9LY87|RGLG2_ARATH)
cAI_34-E07-M13R_c	Similar to Putative uncharacterized protein (Ricinus communis) (uniref90:UniRef90_B9SM00)
cAI_34-F04-M13R_c	None
cAI_34-H01-M13R_c	None
cAI_35-A07-M13R_c	Similar to Putative uncharacterized protein (Cucumis melo subsp. melo) (uniref90:UniRef90_E5GCL8)
cAI_35-A12-M13R_c	Similar to Protein transport protein Sec61 subunit alpha (Dictyostelium discoideum) (uniprot_sprot:sp|Q54XK2|SC61A_DICDI)
cAI_35-B05-M13R_c	Similar to Probable boron transporter 6 (Arabidopsis thaliana) (uniprot_sprot:sp|Q3E954|BOR6_ARATH)
cAI_35-G05-M13R_c	Similar to Cation transport regulator-like protein 2 (Rattus norvegicus) (uniprot_sprot:sp|Q641Z5|CHAC2_RAT)
cAI_36-A11-M13R_c	Similar to GPN-loop GTPase 3 (Danio rerio) (uniprot_sprot:sp|Q6ZM63|GPN3_DANRE)
cAI_36-B08-M13R_c	Similar to PREDICTED: hypothetical protein (Vitis vinifera) (uniref90:UniRef90_UPI000198539E)
cAI_37-A11-M13R_c	Similar to SEC12-like protein 1 (Arabidopsis thaliana) (uniprot_sprot:sp|Q8GYE0|PHF1_ARATH)
cAI_37-E08-M13R_c	Similar to Chitinase 10 (Oryza sativa subsp. japonica) (uniprot_sprot:sp|Q5NB11|CHI10_ORYSJ)
cAI_37-H07-M13R_c	unnamed protein product [Vitis vinifera]
cAI_38-C07-M13R_c	Similar to Whole genome shotgun sequence of line PN40024, scaffold_60.assembly12x (Fragment) (Vitis vinifera) (uniref90:UniRef90_D7UA05)
cAI_38-G06-M13R_c	Similar to High affinity nitrate transporter 2.5 (Arabidopsis thaliana) (uniprot_sprot:sp|Q9LPV5|NRT25_ARATH)
cAI_39-C02-M13R_c	None
cAI_39-G07-M13R_c	Similar to Whole genome shotgun sequence of line PN40024, scaffold_58.assembly12x (Fragment) (Vitis vinifera) (uniref90:UniRef90_D7SR56)
cCI_01-H07-M13R_c	None
cCI_02-G10-M13R_c	Similar to PREDICTED: hypothetical protein (Vitis vinifera) (uniref90:UniRef90_UPI0001984728)
cCI_03-F08-M13R_c	Similar to Probable cyclic nucleotide-gated ion channel 20, chloroplastic (Arabidopsis thaliana) (uniprot_sprot:sp|Q9LD37|CNG20_ARATH)
cCI_04-B10-M13R_c	Similar to Calcium-transporting ATPase 12, plasma membrane-type (Arabidopsis thaliana) (uniprot_sprot:sp|Q9LY77|ACA12_ARATH)
cCI_08-B10-M13R_c	None
cCI_09-B12-M13R_c	Similar to UPF0496 protein At2g18630 (Arabidopsis thaliana) (uniprot_sprot:sp|Q56XQ0|U496I_ARATH)
cCI_11-D05-M13R_c	Similar to Metal-nicotianamine transporter YSL3 (Arabidopsis thaliana) (uniprot_sprot:sp|Q2EF88|YSL3_ARATH)
cCI_12-D01-M13R_c	Similar to ABC transporter C family member 3 (Arabidopsis thaliana) (uniprot_sprot:sp|Q9LK64|AB3C_ARATH)
cCI_13-D12-M13R_c	Similar to Uncharacterized protein slp1 (Schizosaccharomyces pombe) (uniprot_sprot:sp|O59729|SLPI_SCHPO)
cCI_13-F09-M13R_c	Similar to Uncharacterized UDP-glucosyltransferase At1g05675 (Arabidopsis thaliana) (uniprot_sprot:sp|P0C7P7|Y1567_ARATH)
cCI_14-B06-M13R_c	Similar to 60S ribosomal protein L19-2 (Arabidopsis thaliana) (uniprot_sprot:sp|Q9LUQ6|RL192_ARATH)
cCI_14-C06-M13R_c	None
cCI_14-F02-M13R_c	Similar to Mitochondrial import inner membrane translocase subunit Tim17 (Arabidopsis thaliana) (uniprot_sprot:sp|Q9SP35|TIM17_ARATH)
cCI_14-G09-M13R_c	None
cCI_16-D08-M13R_c	Similar to Probable mitochondrial chaperone bcs1 (Schizosaccharomyces pombe) (uniprot_sprot:sp|Q9P6Q3|BCS1_SCHPO)
cCI_18-B07-M13R_c	Similar to GEM-like protein 5 (Arabidopsis thaliana) (uniprot_sprot:sp|Q9LYV6|GEML5_ARATH)
cCI_18-B11-M13R_c	Similar to TMV resistance protein N (Nicotiana glutinosa) (uniprot_sprot:sp|Q40392|TMVRN_NICGU)
cCI_18-E12-M13R_c	None
cCI_18-F10-M13R_c	Similar to Scarecrow-like protein 14 (Arabidopsis thaliana) (uniprot_sprot:sp|Q9XE58|SCL14_ARATH)
cCI_19-D08-M13R_c	Similar to Scarecrow-like protein 9 (Arabidopsis thaliana) (uniprot_sprot:sp|O80933|SCL9_ARATH)
cCI_19-E01-M13R_c	Similar to Endochitinase PR4 (Phaseolus vulgaris) (uniprot_sprot:sp|P27054|CHI4_PHAVU)
cCI_19-G02-M13R_c	Similar to Pathogenesis-related protein PRB1-2 (Hordeum vulgare PE=2 SV=1) (uniprot_sprot:sp|P35792|PR12_HORVU)
cCI_19-G06-M13R_c	Similar to Hexokinase-1 (Spinacia oleracea) (uniprot_sprot:sp|Q9SEK3|HXK1_SPIOL)
cCI_20-C12-M13R_c	Similar to G-type lectin S-receptor-like serine/threonine-protein kinase At1g67520 (Arabidopsis thaliana) (uniprot_sprot:sp|O64793|Y1675_ARATH)
cCI_20-D02-M13R_c	Similar to Predicted protein (Populus trichocarpa) (uniref90:UniRef90_B9H7M4)
cCI_20-G01-M13R_c	Similar to Lysosomal Pro-X carboxypeptidase (Mus musculus) (uniprot_sprot:sp|Q7TMR0|PCP_MOUSE)
cCI_21-A07-M13R_c	Similar to Calmodulin-like protein 11 (Arabidopsis thaliana) (uniprot_sprot:sp|Q9LIK5|CML11_ARATH)
cCI_21-B07-M13R_c	beta-1,3-glucanase [Prunus persica]
cCI_21-C01-M13R_c	Similar to L-ascorbate oxidase (Cucumis sativus PE=1 SV=1) (uniprot_sprot:sp|P14133|ASO_CUCSA)
cCI_22-A07-M13R_c	Similar to Probable sodium-coupled neutral amino acid transporter 6 (Xenopus tropicalis) (uniprot_sprot:sp|Q28HE5|S38A6_XENTR)
cCI_23-F07-M13R_c	None
cCI_24-H07-M13R_c	Similar to Chitin-inducible gibberellin-responsive protein 1 (Oryza sativa subsp. japonica) (uniprot_sprot:sp|Q69VG1|CIGR1_ORYSJ)
cCI_25-F01-M13R_c	Similar to Calcium-transporting ATPase 4, plasma membrane-type (Arabidopsis thaliana) (uniprot_sprot:sp|O22218|ACA4_ARATH)
cCI_26-C10-M13R_c	None
cCI_26-D05-M13R_c	Similar to Probable signal peptidase complex subunit 1 (Arabidopsis thaliana) (uniprot_sprot:sp|Q944J0|SPCS1_ARATH)
cCI_26-E01-M13R_c	Similar to Hypersensitive-induced response protein 4 (Arabidopsis thaliana) (uniprot_sprot:sp|Q9FHM7|HIR4_ARATH)
cCI_26-H06-M13R_c	Similar to E3 ubiquitin-protein ligase ATL42 (Arabidopsis thaliana) (uniprot_sprot:sp|Q5XF85|ATL42_ARATH)
cCI_28-A12-M13R_c	PREDICTED: hypothetical protein [Vitis vinifera]
cCI_28-C03-M13R_c	Similar to Zinc-metallopeptidase, peroxisomal (Arabidopsis thaliana) (uniprot_sprot:sp|O22941|PXM16_ARATH)
cCI_28-E04-M13R_c	None
cCI_28-H07-M13R_c	Similar to Anthocyanidin 3-O-glucosyltransferase (Petunia hybrida) (uniprot_sprot:sp|Q43716|UFOG_PETHY)
cCI_29-D06-M13R_c	Similar to Predicted protein (Populus trichocarpa) (uniref90:UniRef90_B9H305)
cCI_29-E11-M13R_c	Similar to LRR receptor-like serine/threonine-protein kinase GSO1 (Arabidopsis thaliana) (uniprot_sprot:sp|C0LGQ5|GSO1_ARATH)
cCI_29-F03-M13R_c	Similar to F-box/kelch-repeat protein At1g55270 (Arabidopsis thaliana) (uniprot_sprot:sp|Q93W93|FBK22_ARATH)
cCI_30-D12-M13R_c	None
cCI_32-B09-M13R_c	Similar to Phospholipid-transporting ATPase 10 (Arabidopsis thaliana) (uniprot_sprot:sp|Q9LI83|ALA10_ARATH)
cCI_32-D05-M13R_c	None
cCI_32-G10-M13R_c	Similar to Secologanin synthase (Catharanthus roseus) (uniprot_sprot:sp|Q05047|C72A1_CATRO)
cCI_33-C11-M13R_c	Similar to Probable protein phosphatase 2C 25 (Arabidopsis thaliana) (uniprot_sprot:sp|O80871|P2C25_ARATH)
cCI_33-E01-M13R_c	hypothetical protein [Vitis vinifera]
cCI_33-E05-M13R_c	Similar to Lysosomal Pro-X carboxypeptidase (Bos taurus) (uniprot_sprot:sp|Q2TA14|PCP_BOVIN)
cCI_33-G09-M13R_c	Similar to Rac-like GTP-binding protein ARAC7 (Arabidopsis thaliana) (uniprot_sprot:sp|O82480|RAC7_ARATH)
cCI_33-H04-M13R_c	Similar to ATP-dependent DNA helicase 2 subunit KU70 (Arabidopsis thaliana) (uniprot_sprot:sp|Q9FQ08|KU70_ARATH)
cCI_34-A08-M13R_c	Similar to Predicted protein (Populus trichocarpa) (uniref90:UniRef90_B9H5K0)
cCI_35-B06-M13R_c	Similar to Putative uncharacterized protein (fabids) (uniref90:UniRef90_C6T3W6)
cCI_35-H05-M13R_c	Similar to Ras-related protein ARA-1 (Arabidopsis thaliana) (uniprot_sprot:sp|P19892|ARA1_ARATH)
cCI_36-A05-M13R_c	Similar to PREDICTED: hypothetical protein (Vitis vinifera) (uniref90:UniRef90_UPI0001985BF4)
cCI_36-G10-M13R_c	Similar to Chloroplast processing peptidase (Arabidopsis thaliana) (uniprot_sprot:sp|Q8H0W1|PLSP1_ARATH)
cCI_37-A10-M13R_c	Similar to Cysteine-rich receptor-like protein kinase 29 (Arabidopsis thaliana) (uniprot_sprot:sp|Q8S9L6|CRK29_ARATH)
cCI_38-A05-M13R_c	Similar to Protein BONZAI 3 (Arabidopsis thaliana) (uniprot_sprot:sp|Q5XQC7|BON3_ARATH)
cCI_38-F05-M13R_c	Similar to Stromal cell-derived factor 2-like protein (Arabidopsis thaliana) (uniprot_sprot:sp|Q93ZE8|SDF2_ARATH)
cCI_39-E09-M13R_c	Similar to G-type lectin S-receptor-like serine/threonine-protein kinase At1g34300 (Arabidopsis thaliana) (uniprot_sprot:sp|Q9XID3|Y1343_ARATH)
cCI_41-D09-M13R_c	Similar to Predicted protein (Populus trichocarpa) (uniref90:UniRef90_B9I1M3)
cCI_42-G01-M13R_c	Similar to Cytokinin-O-glucosyltransferase 1 (Arabidopsis thaliana) (uniprot_sprot:sp|Q9ZQ99|COGT1_ARATH)
cCI_43-C10-M13R_c	Similar to Oxysterol-binding protein-related protein 3C (Arabidopsis thaliana) (uniprot_sprot:sp|Q93Y40|ORP3C_ARATH)
cCI_43-F08-M13R_c	Similar to Reticuline oxidase-like protein (Arabidopsis thaliana) (uniprot_sprot:sp|Q9SVG4|RETOL_ARATH)
cCI_43-G01-M13R_c	Similar to Probable mitochondrial chaperone bcs1 (Schizosaccharomyces pombe) (uniprot_sprot:sp|Q9P6Q3|BCS1_SCHPO)
cCI_44-C01-M13R_c	Similar to G-type lectin S-receptor-like serine/threonine-protein kinase At1g67520 (Arabidopsis thaliana) (uniprot_sprot:sp|O64793|Y1675_ARATH)
cCI_44-D05-M13R_c	None
cCI_44-D07-M13R_c	Similar to Probable serine/threonine-protein kinase At1g18390 (Arabidopsis thaliana) (uniprot_sprot:sp|P0C5E2|Y1839_ARATH)
cCI_44-E01-M13R_c	Similar to Probable glutathione S-transferase (Nicotiana tabacum PE=2 SV=1) (uniprot_sprot:sp|Q03662|GSTX1_TOBAC)
cCI_44-E02-M13R_c	None
cCI_46-A03-M13R_c	None
cCI_46-B09-M13R_c	Similar to Putative uncharacterized protein (Cucumis melo subsp. melo) (uniref90:UniRef90_E5GBK5)
cCI_47-G05-M13R_c	None
cCI_47-H05-M13R_c	Similar to Aspartic proteinase Asp1 (Oryza sativa subsp. japonica) (uniprot_sprot:sp|Q0IU52|ASP1_ORYSJ)
cCI_48-A05-M13R_c	Similar to Lysine histidine transporter 1 (Arabidopsis thaliana) (uniprot_sprot:sp|Q9FKS8|LHT1_ARATH)
cCI_48-B04-M13R_c	Similar to Serine/threonine-protein kinase HT1 (Arabidopsis thaliana) (uniprot_sprot:sp|Q2MHE4|HT1_ARATH)
cCI_49-B03-M13R_c	Similar to Uncharacterized isomerase BH0283 (Bacillus halodurans) (uniprot_sprot:sp|Q9KG32|Y283_BACHD)
cCI_49-C10-M13R_c	None
cCI_49-D02-M13R_c	Similar to Lysyl-tRNA synthetase (Arabidopsis thaliana) (uniprot_sprot:sp|Q9ZPI1|SYK_ARATH)
cCI_49-H10-M13R_c	None
cCI_50-G08-M13R_c	Similar to Probable serine/threonine-protein kinase At1g18390 (Arabidopsis thaliana) (uniprot_sprot:sp|P0C5E2|Y1839_ARATH)
cCI_50-G12-M13R_c	Similar to Phosphate transporter PHO1 homolog 3 (Arabidopsis thaliana) (uniprot_sprot:sp|Q6R8G7|PHO13_ARATH)
cCI_51-C01-M13R_c	Similar to Putative phospholipid-transporting ATPase 9 (Arabidopsis thaliana) (uniprot_sprot:sp|Q9SX33|ALA9_ARATH)
cCI_51-D05-M13R_c	Similar to Probable serine/threonine-protein kinase At1g18390 (Arabidopsis thaliana) (uniprot_sprot:sp|P0C5E2|Y1839_ARATH)
cCI_52-B03-M13R_c	Similar to Probable glutathione S-transferase (Glycine max) (uniprot_sprot:sp|P32110|GSTX6_SOYBN)
cCI_52-B09-M13R_c	None
cCI_52-F06-M13R_c	Similar to Putative uncharacterized protein (Ricinus communis) (uniref90:UniRef90_B9T5V9)
cCI_53-A11-M13R_c	Similar to Putative uncharacterized protein (Ricinus communis) (uniref90:UniRef90_B9RG32)
cCI_53-B01-M13R_c	Similar to Rho GDP-dissociation inhibitor 1 (Arabidopsis thaliana) (uniprot_sprot:sp|Q9SFC6|GDIR_ARATH)
cCI_53-F08-M13R_c	Similar to UPF0497 membrane protein 17 (Ricinus communis) (uniprot_sprot:sp|B9SXY8|U497H_RICCO)
cCI_54-D02-M13R_c	Similar to GDSL esterase/lipase At5g03820 (Arabidopsis thaliana) (uniprot_sprot:sp|Q9LZC5|GDL73_ARATH)
cCI_54-H03-M13R_c	Similar to Predicted protein (Populus trichocarpa) (uniref90:UniRef90_B9H7M4)
cCI_55-F01-M13R_c	predicted protein [Populus trichocarpa]
cCI_56-H08-M13R_c	Similar to Probable LRR receptor-like serine/threonine-protein kinase At1g51860 (Arabidopsis thaliana) (uniprot_sprot:sp|C0LGG4|Y1518_ARATH)
cCI_58-B08-M13R_c	Similar to Pathogenesis-related protein P2 (Solanum lycopersicum PE=2 SV=1) (uniprot_sprot:sp|P32045|PRP2_SOLLC)
cCI_60-A10-M13R_c	Similar to Putative uncharacterized protein (Selaginella moellendorffii) (uniref90:UniRef90_D8QY50)
cCI_60-B05-M13R_c	None
cCI_60-B08-M13R_c	Similar to Uncharacterized membrane protein At4g09580 (Arabidopsis thaliana) (uniprot_sprot:sp|Q8L586|Y4958_ARATH)
cCI_60-D03-M13R_c	Similar to Sphingosine-1-phosphate lyase (Arabidopsis thaliana) (uniprot_sprot:sp|Q9C509|SGPL_ARATH)
cCI_60-E01-M13R_c	None
cCI_60-H09-M13R_c	Similar to Probable LRR receptor-like serine/threonine-protein kinase At1g51860 (Arabidopsis thaliana) (uniprot_sprot:sp|C0LGG4|Y1518_ARATH)
cCI_62-A01-M13R_c	Similar to Probable inactive receptor kinase At3g02880 (Arabidopsis thaliana) (uniprot_sprot:sp|Q9M8T0|Y3288_ARATH)
cCI_62-F03-M13R_c	Similar to Nuclease, putative (Ricinus communis) (uniref90:UniRef90_B9RUE6)
cCI_62-F06-M13R_c	Similar to Probable carboxylesterase 6 (Arabidopsis thaliana) (uniprot_sprot:sp|Q9SX25|CXE6_ARATH)
cCI_62-F07-M13R_c	Similar to Thioredoxin H-type (Populus jackii PE=1 SV=1) (uniprot_sprot:sp|P85801|TRXH_POPJC)
cCI_64-B08-M13R_c	None
cCI_64-E07-M13R_c	Similar to Mannosyl-oligosaccharide 1,2-alpha-mannosidase MNS3 (Arabidopsis thaliana) (uniprot_sprot:sp|Q93Y37|MNS3_ARATH)
cCI_64-F11-M13R_c	Similar to Transmembrane and coiled-coil domain-containing protein 4 (Mus musculus) (uniprot_sprot:sp|Q91WU4|TMCO4_MOUSE)
cCI_64-H05-M13R_c	Similar to Probable serine/threonine-protein kinase At1g18390 (Arabidopsis thaliana) (uniprot_sprot:sp|P0C5E2|Y1839_ARATH)
cCI_65-A04-M13R_c	Similar to PREDICTED: hypothetical protein (Vitis vinifera) (uniref90:UniRef90_UPI0001985293)
cCI_65-B01-M13R_c	Similar to Protein BONZAI 3 (Arabidopsis thaliana) (uniprot_sprot:sp|Q5XQC7|BON3_ARATH)
cCI_66-B10-M13R_c	Similar to Secologanin synthase (Catharanthus roseus) (uniprot_sprot:sp|Q05047|C72A1_CATRO)
cCI_66-G05-M13R_c	Similar to U-box domain-containing protein 32 (Arabidopsis thaliana) (uniprot_sprot:sp|Q94A51|PUB32_ARATH)
cCI_67-C10-M13R_c	None
cCI_68-E05-M13R_c	None
cCI_68-F01-M13R_c	Similar to Whole genome shotgun sequence of line PN40024, scaffold_147.assembly12x (Fragment) (Vitis vinifera) (uniref90:UniRef90_D7SSF5)
cCI_68-H07-M13R_c	Similar to Aspartic proteinase nepenthesin-1 (Nepenthes gracilis) (uniprot_sprot:sp|Q766C3|NEP1_NEPGR)
cCI_68-H10-M13R_c	Similar to Probable leucine-rich repeat receptor-like serine/threonine-protein kinase At5g15730 (Arabidopsis thaliana) (uniprot_sprot:sp|Q9LFV3|Y5157_ARATH)
cCI_69-F02-M13R_c	Similar to Putative uncharacterized protein (Glycine max) (uniref90:UniRef90_C6TEF3)
cCI_69-H07-M13R_c	Similar to Aspartic proteinase nepenthesin-2 (Nepenthes gracilis) (uniprot_sprot:sp|Q766C2|NEP2_NEPGR)
cCL1004Contig1	Similar to RING-H2 finger protein ATL2 (Arabidopsis thaliana) (uniprot_sprot:sp|Q8L9T5|ATL2_ARATH)
cCL102Contig1	None
cCL1035Contig1	Similar to Proteasome subunit alpha type-4 (Spinacia oleracea) (uniprot_sprot:sp|P52427|PSA4_SPIOL)
cCL105Contig1	Similar to Putative uncharacterized protein (Ricinus communis) (uniref90:UniRef90_B9SY08)
cCL1072Contig1	Similar to Probable serine/threonine-protein kinase At1g18390 (Arabidopsis thaliana) (uniprot_sprot:sp|P0C5E2|Y1839_ARATH)
cCL1072Contig2	Similar to Probable serine/threonine-protein kinase At1g18390 (Arabidopsis thaliana) (uniprot_sprot:sp|P0C5E2|Y1839_ARATH)
cCL1087Contig1	Similar to Aspartic proteinase nepenthesin-2 (Nepenthes gracilis) (uniprot_sprot:sp|Q766C2|NEP2_NEPGR)
cCL1107Contig1	Similar to Auxin-induced in root cultures protein 12 (Arabidopsis thaliana) (uniprot_sprot:sp|Q94BT2|AIR12_ARATH)
cCL1112Contig1	Similar to NAC domain-containing protein 2 (Arabidopsis thaliana) (uniprot_sprot:sp|Q39013|NAC2_ARATH)
cCL1116Contig1	None
cCL1117Contig1	Similar to Calcium-binding protein CML42 (Arabidopsis thaliana) (uniprot_sprot:sp|Q9SVG9|CML42_ARATH)
cCL1117Contig2	Similar to Calcium-binding protein CML42 (Arabidopsis thaliana) (uniprot_sprot:sp|Q9SVG9|CML42_ARATH)
cCL1122Contig1	Similar to Cellulose synthase-like protein D3 (Arabidopsis thaliana) (uniprot_sprot:sp|Q9M9M4|CSLD3_ARATH)
cCL1124Contig1	None
cCL1126Contig1	Similar to UDP-glucosyltransferase UGT73B3 (Arabidopsis thaliana) (uniprot_sprot:sp|Q8W491|UG733_ARATH)
cCL1139Contig2	Similar to Adenine phosphoribosyltransferase 1, chloroplastic (Arabidopsis thaliana) (uniprot_sprot:sp|P31166|APT1_ARATH)
cCL1145Contig1	Similar to DNA directed RNA polymerase, 7 kDa subunit (A.thaliana) (tair10_pep:AT5G41010.1)
cCL1147Contig1	Similar to HVA22-like protein d (Arabidopsis thaliana) (uniprot_sprot:sp|Q9S760|HA22D_ARATH)
cCL1162Contig1	Similar to Protein LURP-one-related 15 (Arabidopsis thaliana) (uniprot_sprot:sp|Q9LZX1|LOR15_ARATH)
cCL1179Contig1	Similar to Mitochondrial substrate carrier family protein B (Dictyostelium discoideum) (uniprot_sprot:sp|Q54MZ4|MCFB_DICDI)
cCL1193Contig1	Similar to 17.9 kDa class II heat shock protein (Glycine max) (uniprot_sprot:sp|P05477|HSP21_SOYBN)
cCL1215Contig1	None
cCL121Contig1	Similar to Putative uncharacterized protein (Ricinus communis) (uniref90:UniRef90_B9STI8)
cCL1226Contig2	Similar to Predicted protein (Populus trichocarpa) (uniref90:UniRef90_B9H506)
cCL1243Contig2	Similar to Predicted protein (Populus trichocarpa) (uniref90:UniRef90_B9N2Q0)
cCL1246Contig1	Similar to Pectinesterase 3 (Phaseolus vulgaris) (uniprot_sprot:sp|Q43111|PME3_PHAVU)
cCL1260Contig1	Similar to Glucosamine--fructose-6-phosphate aminotransferase [isomerizing] 2 (Mus musculus) (uniprot_sprot:sp|Q9Z2Z9|GFPT2_MOUSE)
cCL1276Contig1	None
cCL1279Contig1	Similar to Reticuline oxidase-like protein (Arabidopsis thaliana) (uniprot_sprot:sp|Q9SVG4|RETOL_ARATH)
cCL130Contig1	Similar to Hypoxia-responsive family protein (Citrus sinensis) (uniref90:UniRef90_Q1I1D6)
cCL130Contig2	Similar to Hypoxia-responsive family protein (Citrus sinensis) (uniref90:UniRef90_Q1I1D6)
cCL1310Contig1	None
cCL1312Contig1	Similar to NADP-dependent malic enzyme (Phaseolus vulgaris) (uniprot_sprot:sp|P12628|MAOX_PHAVU)
cCL1331Contig2	Similar to Protein TIFY 11A (Arabidopsis thaliana) (uniprot_sprot:sp|Q9LDU5|TI11A_ARATH)
cCL1345Contig1	None
cCL1345Contig2	None
cCL1364Contig1	Similar to H/ACA ribonucleoprotein complex subunit 2-like protein (Arabidopsis thaliana) (uniprot_sprot:sp|Q9LEY9|NHP2_ARATH)
cCL1365Contig1	Similar to Calcium-transporting ATPase 1, chloroplastic (Arabidopsis thaliana) (uniprot_sprot:sp|Q37145|ACA1_ARATH)
cCL1369Contig1	Similar to Putative uncharacterized protein (Medicago truncatula) (uniref90:UniRef90_B7FJG9)
cCL136Contig1	None
cCL140Contig1	Similar to Metal ion binding protein (Cucumis melo subsp. melo) (uniref90:UniRef90_E5GBD2)
cCL140Contig2	Similar to Metal ion binding protein (Cucumis melo subsp. melo) (uniref90:UniRef90_E5GBD2)
cCL1462Contig1	Similar to Probable protein phosphatase 2C 49 (Arabidopsis thaliana) (uniprot_sprot:sp|Q3EAF9|P2C49_ARATH)
cCL1470Contig1	None
cCL1477Contig1	Similar to Phospholipid-transporting ATPase 3 (Arabidopsis thaliana) (uniprot_sprot:sp|Q9XIE6|ALA3_ARATH)
cCL147Contig1	Similar to 60S ribosomal protein L23a (Daucus carota) (uniprot_sprot:sp|Q9AT35|RL23A_DAUCA)
cCL1536Contig1	Similar to Zinc finger AN1 domain-containing stress-associated protein 12 (Arabidopsis thaliana) (uniprot_sprot:sp|Q67YE6|SAP12_ARATH)
cCL1536Contig2	Similar to Zinc finger AN1 domain-containing stress-associated protein 12 (Arabidopsis thaliana) (uniprot_sprot:sp|Q67YE6|SAP12_ARATH)
cCL153Contig1	Similar to Glutaminyl-peptide cyclotransferase (Arabidopsis thaliana) (uniprot_sprot:sp|Q84WV9|QPCT_ARATH)
cCL1556Contig2	Similar to Calcium-binding protein KIC (Arabidopsis thaliana) (uniprot_sprot:sp|Q9ZPX9|KIC_ARATH)
cCL1567Contig1	Similar to Beta-1,3-galactosyltransferase 7 (Arabidopsis thaliana) (uniprot_sprot:sp|Q6NQB7|B3GT7_ARATH)
cCL1567Contig2	Similar to Beta-1,3-galactosyltransferase 7 (Arabidopsis thaliana) (uniprot_sprot:sp|Q6NQB7|B3GT7_ARATH)
cCL1573Contig1	Similar to Putative uncharacterized protein (Medicago truncatula) (uniref90:UniRef90_B7FK95)
cCL1578Contig1	Similar to Whole genome shotgun sequence of line PN40024, scaffold_16.assembly12x (Fragment) (Vitis vinifera) (uniref90:UniRef90_D7TCL0)
cCL1587Contig1	Similar to Probable WRKY transcription factor 11 (Arabidopsis thaliana) (uniprot_sprot:sp|Q9SV15|WRK11_ARATH)
cCL1591Contig1	Similar to Lysosomal Pro-X carboxypeptidase (Bos taurus) (uniprot_sprot:sp|Q2TA14|PCP_BOVIN)
cCL1599Contig1	None
cCL1599Contig2	None
cCL1614Contig1	Similar to UPF0497 membrane protein 12 (Glycine max PE=2 SV=1) (uniprot_sprot:sp|C6SVQ5|U497C_SOYBN)
cCL1614Contig2	Similar to UPF0497 membrane protein 12 (Glycine max PE=2 SV=1) (uniprot_sprot:sp|C6SVQ5|U497C_SOYBN)
cCL1623Contig1	Similar to F-box protein At1g70590 (Arabidopsis thaliana) (uniprot_sprot:sp|Q94C27|FB84_ARATH)
cCL1624Contig1	Similar to PREDICTED: hypothetical protein (Vitis vinifera) (uniref90:UniRef90_UPI0001985C0A)
cCL1637Contig1	Similar to RING zinc finger protein-like protein (Cucumis melo) (uniref90:UniRef90_Q84KA3)
cCL1648Contig1	Similar to PREDICTED: hypothetical protein (Vitis vinifera) (uniref90:UniRef90_UPI0001983B44)
cCL1662Contig1	Similar to Vesicle-associated membrane protein 721 (Arabidopsis thaliana) (uniprot_sprot:sp|Q9ZTW3|VA721_ARATH)
cCL1662Contig2	Similar to Vesicle-associated membrane protein 721 (Arabidopsis thaliana) (uniprot_sprot:sp|Q9ZTW3|VA721_ARATH)
cCL1671Contig1	Similar to O-acyltransferase WSD1 (Arabidopsis thaliana) (uniprot_sprot:sp|Q93ZR6|WSD1_ARATH)
cCL167Contig1	Similar to Cucumber peeling cupredoxin (Cucumis sativus PE=1 SV=3) (uniprot_sprot:sp|P29602|CPC_CUCSA)
cCL1680Contig1	Similar to Pathogen-induced protein CuPi1 (Cucumis sativus) (uniref90:UniRef90_O24512)
cCL1714Contig1	Similar to At4g31130 (Arabidopsis) (uniref90:UniRef90_Q9M089)
cCL172Contig1	Similar to 17.6 kDa class I heat shock protein 3 (Arabidopsis thaliana) (uniprot_sprot:sp|P13853|HS17C_ARATH)
cCL172Contig2	Similar to 17.6 kDa class I heat shock protein 3 (Arabidopsis thaliana) (uniprot_sprot:sp|P13853|HS17C_ARATH)
cCL1740Contig1	Similar to Serpin-ZX (Arabidopsis thaliana) (uniprot_sprot:sp|Q9S7T8|SPZX_ARATH)
cCL1750Contig1	Similar to Predicted protein (Populus trichocarpa) (uniref90:UniRef90_B9GG82)
cCL1762Contig1	None
cCL1771Contig1	Similar to Glutaredoxin-C9 (Arabidopsis thaliana) (uniprot_sprot:sp|Q9SGP6|GRXC9_ARATH)
cCL1784Contig1	Similar to Aspartic proteinase nepenthesin-1 (Nepenthes gracilis) (uniprot_sprot:sp|Q766C3|NEP1_NEPGR)
cCL1789Contig1	Similar to Putative uncharacterized protein (Vitis vinifera) (uniref90:UniRef90_A5AUD3)
cCL1813Contig1	Similar to Predicted protein (Malpighiales) (uniref90:UniRef90_B9ILN4)
cCL1815Contig1	Similar to PREDICTED: hypothetical protein (Vitis vinifera) (uniref90:UniRef90_UPI000198539E)
cCL1818Contig1	Similar to 60s acidic ribosomal protein P1 (Arabidopsis thaliana) (uniref90:UniRef90_Q9FLV1)
cCL1820Contig1	Similar to Phenylalanine ammonia-lyase (Populus trichocarpa) (uniprot_sprot:sp|P45730|PALY_POPTR)
cCL1823Contig1	Similar to PREDICTED: hypothetical protein (Vitis vinifera) (uniref90:UniRef90_UPI0001984C6D)
cCL1830Contig1	Similar to Mitochondrial outer membrane protein porin of 34 kDa (Solanum tuberosum PE=1 SV=2) (uniprot_sprot:sp|P42055|VDAC1_SOLTU)
cCL1847Contig2	Similar to Bax inhibitor 1 (Arabidopsis thaliana) (uniprot_sprot:sp|Q9LD45|BI1_ARATH)
cCL1852Contig1	Similar to Uncharacterized UDP-glucosyltransferase At1g05675 (Arabidopsis thaliana) (uniprot_sprot:sp|P0C7P7|Y1567_ARATH)
cCL1857Contig1	Similar to Predicted protein (Populus trichocarpa) (uniref90:UniRef90_B9I745)
cCL1859Contig1	Similar to Calcium-dependent protein kinase 28 (Arabidopsis thaliana) (uniprot_sprot:sp|Q9FKW4|CDPKS_ARATH)
cCL1870Contig1	Similar to Ubiquitin-like protein 5 (Arabidopsis thaliana) (uniprot_sprot:sp|Q9FGZ9|UBL5_ARATH)
cCL1873Contig1	Similar to 4-hydroxyphenylpyruvate dioxygenase (Arabidopsis thaliana) (uniprot_sprot:sp|P93836|HPPD_ARATH)
cCL1888Contig1	None
cCL1901Contig1	Similar to Predicted protein (Populus trichocarpa) (uniref90:UniRef90_B9HTM6)
cCL1909Contig1	Similar to Trans-cinnamate 4-monooxygenase (Zinnia elegans) (uniprot_sprot:sp|Q43240|TCMO_ZINEL)
cCL1930Contig2	Similar to Nudix hydrolase 26, chloroplastic (Arabidopsis thaliana) (uniprot_sprot:sp|Q9CAF2|NUD26_ARATH)
cCL1936Contig1	PREDICTED: hypothetical protein [Vitis vinifera]
cCL1947Contig1	Similar to Caffeic acid 3-O-methyltransferase (Prunus dulcis) (uniprot_sprot:sp|Q43609|COMT1_PRUDU)
cCL1975Contig1	Similar to Prolyl 4-hydroxylase alpha subunit, putative (Ricinus communis) (uniref90:UniRef90_B9T4J5)
cCL1988Contig1	Similar to Probable phospholipid hydroperoxide glutathione peroxidase (Citrus sinensis) (uniprot_sprot:sp|Q06652|GPX4_CITSI)
cCL1990Contig1	Similar to Predicted protein (Populus trichocarpa) (uniref90:UniRef90_B9GNA6)
cCL1992Contig1	Similar to SNAP25 homologous protein SNAP33 (Arabidopsis thaliana) (uniprot_sprot:sp|Q9S7P9|SNP33_ARATH)
cCL2005Contig1	None
cCL2024Contig1	None
cCL2057Contig1	Similar to Predicted protein (Populus trichocarpa) (uniref90:UniRef90_B9H180)
cCL2062Contig1	Similar to Peroxidase 73 (Arabidopsis thaliana) (uniprot_sprot:sp|Q43873|PER73_ARATH)
cCL2097Contig1	Similar to UDP-galactose transporter 2 (Arabidopsis thaliana) (uniprot_sprot:sp|Q9SRE4|UGAL2_ARATH)
cCL2122Contig2	Similar to Annexin D5 (Arabidopsis thaliana) (uniprot_sprot:sp|Q9C9X3|ANXD5_ARATH)
cCL2136Contig1	Similar to 6-phosphogluconate dehydrogenase, decarboxylating (Synechococcus elongatus (strain PCC 7942)) (uniprot_sprot:sp|P21577|6PGD_SYNE7)
cCL2137Contig1	Similar to Calmodulin-like protein 4 (Arabidopsis thaliana) (uniprot_sprot:sp|Q9LX27|CML4_ARATH)
cCL213Contig1	Similar to Predicted protein (Fragment) (Populus trichocarpa) (uniref90:UniRef90_B9MU59)
cCL2142Contig1	Similar to Probable glutathione S-transferase (Glycine max) (uniprot_sprot:sp|P32110|GSTX6_SOYBN)
cCL2152Contig1	Similar to Bifunctional dihydroflavonol 4-reductase/flavanone 4-reductase (Malus domestica) (uniprot_sprot:sp|Q9XES5|DFRA_MALDO)
cCL216Contig1	None
cCL216Contig2	None
cCL2173Contig1	Similar to Thioredoxin reductase 2 (Arabidopsis thaliana) (uniprot_sprot:sp|Q39242|TRXB2_ARATH)
cCL2253Contig1	Similar to Putative uncharacterized protein (Ricinus communis) (uniref90:UniRef90_B9T6D7)
cCL2263Contig1	Similar to Nuclease, putative (Ricinus communis) (uniref90:UniRef90_B9RUE6)
cCL2266Contig1	Similar to Dihydroflavonol-4-reductase (Arabidopsis thaliana) (uniprot_sprot:sp|P51102|DFRA_ARATH)
cCL2269Contig1	Similar to Peroxidase 2 (Fragment) (Cucumis sativus PE=2 SV=1) (uniprot_sprot:sp|P19135|PER2_CUCSA)
cCL228Contig1	Similar to Multiprotein-bridging factor 1b (Arabidopsis thaliana) (uniprot_sprot:sp|Q9LXT3|MBF1B_ARATH)
cCL229Contig1	None
cCL229Contig2	None
cCL2301Contig1	Similar to U-box domain-containing protein 21 (Arabidopsis thaliana) (uniprot_sprot:sp|Q5PNY6|PUB21_ARATH)
cCL2303Contig1	Similar to PREDICTED: hypothetical protein (Vitis vinifera) (uniref90:UniRef90_UPI0001983E21)
cCL2335Contig1	Similar to Putative uncharacterized protein (Ricinus communis) (uniref90:UniRef90_B9T1K2)
cCL2352Contig1	Similar to Probable WRKY transcription factor 41 (Arabidopsis thaliana) (uniprot_sprot:sp|Q8H0Y8|WRK41_ARATH)
cCL2360Contig1	Similar to Probable glutathione S-transferase (Nicotiana tabacum PE=2 SV=1) (uniprot_sprot:sp|Q03662|GSTX1_TOBAC)
cCL2373Contig1	Similar to Catalytic, putative (Ricinus communis) (uniref90:UniRef90_B9T6U0)
cCL2376Contig1	unknown [Medicago truncatula]
cCL2400Contig1	Similar to Putative ALA-interacting subunit 2 (Arabidopsis thaliana) (uniprot_sprot:sp|Q67YS6|ALIS2_ARATH)
cCL2415Contig1	Similar to Putative uncharacterized protein (Vitis vinifera) (uniref90:UniRef90_A5AMS1)
cCL2436Contig1	Similar to Naringenin,2-oxoglutarate 3-dioxygenase (Callistephus chinensis) (uniprot_sprot:sp|Q05963|FL3H_CALCH)
cCL2465Contig1	Similar to Calmodulin (Capsicum annuum) (uniprot_sprot:sp|P93087|CALM_CAPAN)
cCL2466Contig1	None
cCL2466Contig2	None
cCL2475Contig1	Similar to Ankyrin repeat family protein (Cucumis melo subsp. melo) (uniref90:UniRef90_E5GC67)
cCL2531Contig1	Similar to Exostosin-2 (Drosophila melanogaster) (uniprot_sprot:sp|Q9Y169|EXT2_DROME)
cCL2536Contig1	Similar to Heat shock 70 kDa protein, mitochondrial (Phaseolus vulgaris PE=2 SV=1) (uniprot_sprot:sp|Q01899|HSP7M_PHAVU)
cCL254Contig1	Similar to Probable glutathione S-transferase (Glycine max) (uniprot_sprot:sp|P32110|GSTX6_SOYBN)
cCL2563Contig1	None
cCL2568Contig1	Similar to Microsomal glutathione S-transferase 3 (Bos taurus) (uniprot_sprot:sp|Q3T100|MGST3_BOVIN)
cCL256Contig1	Similar to Probable glutathione S-transferase (Nicotiana tabacum PE=2 SV=1) (uniprot_sprot:sp|Q03662|GSTX1_TOBAC)
cCL256Contig2	Similar to Probable glutathione S-transferase (Nicotiana tabacum PE=2 SV=1) (uniprot_sprot:sp|Q03662|GSTX1_TOBAC)
cCL2579Contig1	Similar to Prolyl 4-hydroxylase subunit alpha-2 (Caenorhabditis elegans) (uniprot_sprot:sp|Q20065|P4HA2_CAEEL)
cCL2614Contig1	Hypothetical protein CBG23547 [Caenorhabditis briggsae]
cCL2616Contig1	None
cCL2628Contig1	None
cCL2639Contig1	None
cCL2643Contig1	Similar to F-box protein PP2-B15 (Arabidopsis thaliana) (uniprot_sprot:sp|O80494|P2B15_ARATH)
cCL2665Contig1	Similar to Auxin-induced protein PCNT115 (Nicotiana tabacum PE=2 SV=1) (uniprot_sprot:sp|P40691|A115_TOBAC)
cCL266Contig1	Similar to PREDICTED: hypothetical protein (Vitis vinifera) (uniref90:UniRef90_UPI00019843D5)
cCL266Contig2	Similar to PREDICTED: hypothetical protein (Vitis vinifera) (uniref90:UniRef90_UPI00019843D5)
cCL2676Contig1	Similar to Putative uncharacterized protein (Ricinus communis) (uniref90:UniRef90_B9S6D0)
cCL2716Contig1	Similar to Putative uncharacterized protein (Vitis vinifera) (uniref90:UniRef90_A5BH42)
cCL2723Contig1	Similar to External NADH-ubiquinone oxidoreductase 1, mitochondrial (Saccharomyces cerevisiae) (uniprot_sprot:sp|P40215|NDH1_YEAST)
cCL2745Contig1	Similar to Alpha-glucosidase yihQ (Escherichia coli (strain K12)) (uniprot_sprot:sp|P32138|YIHQ_ECOLI)
cCL2747Contig1	None
cCL2779Contig1	Similar to Protease 2 (Moraxella lacunata) (uniprot_sprot:sp|Q59536|PTRB_MORLA)
cCL2784Contig1	None
cCL2799Contig1	Similar to Uncharacterized glycosyl hydrolase Rv2006/MT2062 (Mycobacterium tuberculosis) (uniprot_sprot:sp|Q10850|Y2006_MYCTU)
cCL27Contig2	Similar to Protein disulfide-isomerase (Datisca glomerata) (uniprot_sprot:sp|Q9XF61|PDI_DATGL)
cCL2802Contig1	Similar to Leucine-rich repeat receptor protein kinase EXS (Arabidopsis thaliana) (uniprot_sprot:sp|Q9LYN8|EXS_ARATH)
cCL2809Contig1	Similar to Probable glycosyltransferase At3g07620 (Arabidopsis thaliana) (uniprot_sprot:sp|Q9SSE8|GLYT1_ARATH)
cCL284Contig1	None
cCL284Contig2	None
cCL2947Contig1	None
cCL2965Contig1	Similar to Uncharacterized protein At4g33100 (Arabidopsis thaliana) (uniprot_sprot:sp|Q9SMZ9|Y4331_ARATH)
cCL2969Contig1	Similar to Putative uncharacterized protein (Cucumis melo subsp. melo) (uniref90:UniRef90_E5GBM6)
cCL2986Contig1	PREDICTED: hypothetical protein [Vitis vinifera]
cCL2995Contig1	Similar to Probable leucine-rich repeat receptor-like serine/threonine-protein kinase At5g15730 (Arabidopsis thaliana) (uniprot_sprot:sp|Q9LFV3|Y5157_ARATH)
cCL299Contig1	Similar to FK506-binding protein 2-2 (Arabidopsis thaliana) (uniprot_sprot:sp|Q38936|FKB22_ARATH)
cCL3000Contig1	Similar to PREDICTED: hypothetical protein (Vitis vinifera) (uniref90:UniRef90_UPI0001984728)
cCL3022Contig1	Similar to Abhydrolase domain-containing protein 4 (Mus musculus) (uniprot_sprot:sp|Q8VD66|ABHD4_MOUSE)
cCL3037Contig1	Similar to Cytokinin-O-glucosyltransferase 1 (Arabidopsis thaliana) (uniprot_sprot:sp|Q9ZQ99|COGT1_ARATH)
cCL3071Contig1	Similar to Predicted protein (Arabidopsis) (uniref90:UniRef90_D7L4H5)
cCL3073Contig1	Similar to Phospho-2-dehydro-3-deoxyheptonate aldolase 1, chloroplastic (Arabidopsis thaliana) (uniprot_sprot:sp|P29976|AROF_ARATH)
cCL3089Contig1	Similar to Vacuolar-sorting receptor 7 (Arabidopsis thaliana) (uniprot_sprot:sp|Q8L7E3|VSR7_ARATH)
cCL3103Contig1	Similar to Putative syntaxin-24 (Arabidopsis thaliana) (uniprot_sprot:sp|Q9C615|SYP24_ARATH)
cCL3131Contig1	Similar to Putative vesicle-associated membrane protein 726 (Arabidopsis thaliana) (uniprot_sprot:sp|Q9MAS5|VA726_ARATH)
cCL3152Contig1	predicted protein [Populus trichocarpa]
cCL3164Contig1	Similar to Putative peptidase (Cucumis melo subsp. melo) (uniref90:UniRef90_E5GCJ0)
cCL3192Contig1	Similar to Putative uncharacterized protein (Ricinus communis) (uniref90:UniRef90_B9RNC3)
cCL3204Contig1	Similar to Enhanced disease susceptibility 1 (Vitis vinifera) (uniref90:UniRef90_B2KL75)
cCL3215Contig1	Similar to Whole genome shotgun sequence of line PN40024, scaffold_41.assembly12x (Fragment) (Vitis vinifera) (uniref90:UniRef90_D7U931)
cCL3231Contig1	Similar to Dof zinc finger protein DOF2.3 (Arabidopsis thaliana) (uniprot_sprot:sp|O22967|DOF23_ARATH)
cCL3245Contig1	Similar to BON1-associated protein 2 (Arabidopsis thaliana) (uniprot_sprot:sp|Q58FX0|BAP2_ARATH)
cCL3276Contig1	Similar to Ethylene-responsive transcription factor ERF114 (Arabidopsis thaliana) (uniprot_sprot:sp|Q9FH54|EF114_ARATH)
cCL3281Contig1	Similar to Protein cornichon homolog 4 (Arabidopsis thaliana) (uniprot_sprot:sp|Q84W04|CNIH4_ARATH)
cCL3286Contig1	Similar to Predicted protein (Populus trichocarpa) (uniref90:UniRef90_B9N9L1)
cCL3300Contig1	Similar to Cellulose synthase-like protein G3 (Arabidopsis thaliana) (uniprot_sprot:sp|Q0WVN5|CSLG3_ARATH)
cCL3308Contig1	Similar to Alpha-1,4-glucan-protein synthase [UDP-forming] 2 (Solanum tuberosum) (uniprot_sprot:sp|Q8RU27|UPTG2_SOLTU)
cCL3360Contig1	Similar to Probable WRKY transcription factor 53 (Arabidopsis thaliana) (uniprot_sprot:sp|Q9SUP6|WRK53_ARATH)
cCL3361Contig1	Similar to GEM-like protein 4 (Arabidopsis thaliana) (uniprot_sprot:sp|Q9FTA0|GEML4_ARATH)
cCL3384Contig1	Similar to Glutathione S-transferase zeta class (Euphorbia esula PE=2 SV=1) (uniprot_sprot:sp|P57108|GSTZ_EUPES)
cCL3389Contig1	Similar to 60S ribosomal protein L11-1 (Arabidopsis thaliana) (uniprot_sprot:sp|P42795|RL111_ARATH)
cCL3392Contig1	Similar to Predicted protein (Populus trichocarpa) (uniref90:UniRef90_B9IAM3)
cCL3399Contig1	Similar to Solute carrier family 25 member 44 (Mus musculus) (uniprot_sprot:sp|Q8BGF9|S2544_MOUSE)
cCL3425Contig1	Similar to Epoxide hydrolase 2 (Sus scrofa) (uniprot_sprot:sp|Q6Q2C2|HYES_PIG)
cCL3450Contig1	Similar to Peroxidase 15 (Ipomoea batatas) (uniprot_sprot:sp|Q9LEH3|PER15_IPOBA)
cCL3464Contig1	Similar to 4-coumarate--CoA ligase-like 7 (Arabidopsis thaliana) (uniprot_sprot:sp|Q9M0X9|4CLL7_ARATH)
cCL3486Contig1	Similar to LOB domain-containing protein 1 (Arabidopsis thaliana) (uniprot_sprot:sp|Q9LQR0|LBD1_ARATH)
cCL3489Contig1	Similar to Ethylene-responsive transcription factor 9 (Arabidopsis thaliana) (uniprot_sprot:sp|Q9FE67|ERF80_ARATH)
cCL3572Contig1	Similar to Probable DNA-directed RNA polymerases I, II, and III subunit RPABC3 (Caenorhabditis elegans) (uniprot_sprot:sp|Q19826|RPAB3_CAEEL)
cCL3578Contig1	Similar to Epoxide hydrolase 2 (Mus musculus) (uniprot_sprot:sp|P34914|HYES_MOUSE)
cCL3579Contig1	Similar to Probable serine/threonine-protein kinase At1g18390 (Arabidopsis thaliana) (uniprot_sprot:sp|P0C5E2|Y1839_ARATH)
cCL3597Contig1	Similar to Whole genome shotgun sequence of line PN40024, scaffold_0.assembly12x (Fragment) (Vitis vinifera) (uniref90:UniRef90_D7SJ23)
cCL360Contig2	Similar to Transmembrane emp24 domain-containing protein 10 (Takifugu rubripes) (uniprot_sprot:sp|Q90515|TMEDA_TAKRU)
cCL361Contig1	Similar to DNA binding protein, putative (Ricinus communis) (uniref90:UniRef90_B9SS02)
cCL3643Contig1	Similar to Predicted protein (Populus trichocarpa) (uniref90:UniRef90_B9H5X3)
cCL3654Contig1	Similar to GTP-binding protein yptV3 (Volvox carteri) (uniprot_sprot:sp|P36862|YPTV3_VOLCA)
cCL371Contig1	Similar to Probable calcium-binding protein CML30 (Arabidopsis thaliana) (uniprot_sprot:sp|Q9MBG5|CML30_ARATH)
cCL3746Contig1	Similar to Cationic peroxidase 1 (Arachis hypogaea) (uniprot_sprot:sp|P22195|PER1_ARAHY)
cCL3779Contig1	Similar to Probable mitochondrial 2-oxoglutarate/malate carrier protein (Dictyostelium discoideum) (uniprot_sprot:sp|Q54PY7|M2OM_DICDI)
cCL3791Contig1	Similar to 60S ribosomal protein L14-1 (Arabidopsis thaliana) (uniprot_sprot:sp|Q9SIM4|RL141_ARATH)
cCL3796Contig1	Similar to Probable glutathione S-transferase (Glycine max) (uniprot_sprot:sp|P32110|GSTX6_SOYBN)
cCL3823Contig1	Similar to Alpha-1,4-glucan-protein synthase [UDP-forming] (Pisum sativum) (uniprot_sprot:sp|O04300|UPTG_PEA)
cCL3828Contig1	Similar to Chitin-inducible gibberellin-responsive protein 1 (Oryza sativa subsp. japonica) (uniprot_sprot:sp|Q69VG1|CIGR1_ORYSJ)
cCL3854Contig1	Similar to Monodehydroascorbate reductase (Solanum lycopersicum) (uniprot_sprot:sp|Q43497|MDAR_SOLLC)
cCL3873Contig1	Similar to Zinc transporter 4, chloroplastic (Arabidopsis thaliana) (uniprot_sprot:sp|O04089|ZIP4_ARATH)
cCL3876Contig1	Similar to Putative uncharacterized protein (Glycine max) (uniref90:UniRef90_C6T419)
cCL3903Contig1	None
cCL390Contig1	Similar to Whole genome shotgun sequence of line PN40024, scaffold_49.assembly12x (Fragment) (Vitis vinifera) (uniref90:UniRef90_D7SZA9)
cCL390Contig2	Similar to Whole genome shotgun sequence of line PN40024, scaffold_49.assembly12x (Fragment) (Vitis vinifera) (uniref90:UniRef90_D7SZA9)
cCL390Contig3	Similar to Whole genome shotgun sequence of line PN40024, scaffold_49.assembly12x (Fragment) (Vitis vinifera) (uniref90:UniRef90_D7SZA9)
cCL3914Contig1	Similar to Germin-like protein 5-1 (Oryza sativa subsp. japonica) (uniprot_sprot:sp|Q6I544|GL52_ORYSJ)
cCL392Contig1	Similar to Probable CCR4-associated factor 1 homolog 11 (Arabidopsis thaliana) (uniprot_sprot:sp|Q9FMS6|CAF1K_ARATH)
cCL3964Contig1	Similar to Whole genome shotgun sequence of line PN40024, scaffold_2.assembly12x (Fragment) (Vitis vinifera) (uniref90:UniRef90_D7U093)
cCL3978Contig1	Similar to Uncharacterized protein At5g48480 (Arabidopsis thaliana) (uniprot_sprot:sp|Q9LV66|Y5848_ARATH)
cCL3998Contig1	Similar to Putative uncharacterized protein (Cucumis melo subsp. melo) (uniref90:UniRef90_E5GB38)
cCL39Contig1	Similar to Putative uncharacterized protein (Vitis vinifera) (uniref90:UniRef90_A5BRM6)
cCL4008Contig1	Similar to Ethylene-responsive transcription factor ERF114 (Arabidopsis thaliana) (uniprot_sprot:sp|Q9FH54|EF114_ARATH)
cCL4037Contig1	Similar to Putative uncharacterized protein (Ricinus communis) (uniref90:UniRef90_B9RD29)
cCL403Contig1	Similar to 60S ribosomal protein L37-3 (Arabidopsis thaliana) (uniprot_sprot:sp|Q8LEM8|RL373_ARATH)
cCL403Contig3	Similar to 60S ribosomal protein L37-3 (Arabidopsis thaliana) (uniprot_sprot:sp|Q8LEM8|RL373_ARATH)
cCL4066Contig1	Similar to Whole genome shotgun sequence of line PN40024, scaffold_9.assembly12x (Fragment) (Vitis vinifera) (uniref90:UniRef90_D7T157)
cCL408Contig1	Similar to Zinc finger CCCH domain-containing protein 29 (Arabidopsis thaliana) (uniprot_sprot:sp|Q9XEE6|C3H29_ARATH)
cCL4114Contig1	Similar to E3 ubiquitin-protein ligase AIP2 (Arabidopsis thaliana) (uniprot_sprot:sp|Q8RXD3|AIP2_ARATH)
cCL411Contig1	Similar to Aminotransferase YbdL (Escherichia coli (strain K12)) (uniprot_sprot:sp|P77806|YBDL_ECOLI)
cCL4139Contig1	Similar to Probable protein phosphatase 2C 25 (Arabidopsis thaliana) (uniprot_sprot:sp|O80871|P2C25_ARATH)
cCL4141Contig1	Similar to Putative uncharacterized protein (Ricinus communis) (uniref90:UniRef90_B9RGT8)
cCL4144Contig1	Similar to Receptor-like serine/threonine-protein kinase SD1-8 (Arabidopsis thaliana) (uniprot_sprot:sp|O81905|SD18_ARATH)
cCL4165Contig1	None
cCL4181Contig1	Similar to Probable tyrosine-protein phosphatase At1g05000 (Arabidopsis thaliana) (uniprot_sprot:sp|Q9ZVN4|Y1500_ARATH)
cCL4186Contig1	Similar to Prolyl 4-hydroxylase subunit alpha-1 (Rattus norvegicus) (uniprot_sprot:sp|P54001|P4HA1_RAT)
cCL418Contig1	Similar to Allene oxide cyclase 3, chloroplastic (Arabidopsis thaliana) (uniprot_sprot:sp|Q9LS01|AOC3_ARATH)
cCL4212Contig1	Similar to Stromal 70 kDa heat shock-related protein, chloroplastic (Pisum sativum) (uniprot_sprot:sp|Q02028|HSP7S_PEA)
cCL4238Contig1	Similar to Putative uncharacterized protein (Ricinus communis) (uniref90:UniRef90_B9S793)
cCL4272Contig1	Similar to Probable protein phosphatase 2C 12 (Arabidopsis thaliana) (uniprot_sprot:sp|Q9FX08|P2C12_ARATH)
cCL4273Contig1	Similar to Probable beta-1,3-galactosyltransferase 19 (Arabidopsis thaliana) (uniprot_sprot:sp|Q9LV16|B3GTJ_ARATH)
cCL4291Contig1	PREDICTED: hypothetical protein [Vitis vinifera]
cCL4313Contig1	Similar to Whole genome shotgun sequence of line PN40024, scaffold_0.assembly12x (Fragment) (Vitis vinifera) (uniref90:UniRef90_D7SI51)
cCL4322Contig1	Similar to Phospho-2-dehydro-3-deoxyheptonate aldolase 1, chloroplastic (Arabidopsis thaliana) (uniprot_sprot:sp|P29976|AROF_ARATH)
cCL4346Contig1	Similar to Putative uncharacterized protein (Ricinus communis) (uniref90:UniRef90_B9RB22)
cCL4354Contig1	Similar to Cysteine proteinase inhibitor 6 (Arabidopsis thaliana) (uniprot_sprot:sp|Q8H0X6|CYT6_ARATH)
cCL4355Contig1	Similar to Signal recognition particle 19 kDa protein (Oryza sativa subsp. japonica) (uniprot_sprot:sp|P49964|SRP19_ORYSJ)
cCL4370Contig1	Similar to Probable glutathione S-transferase (Glycine max) (uniprot_sprot:sp|P32110|GSTX6_SOYBN)
cCL4399Contig1	Similar to Probable protein phosphatase 2C 10 (Arabidopsis thaliana) (uniprot_sprot:sp|Q9S9Z7|P2C10_ARATH)
cCL4401Contig1	Similar to Protein kinase 2B, chloroplastic (Arabidopsis thaliana) (uniprot_sprot:sp|O49840|APK2B_ARATH)
cCL4410Contig1	PREDICTED: hypothetical protein [Vitis vinifera]
cCL4418Contig1	None
cCL441Contig2	Similar to Casein kinase I isoform delta-like (Arabidopsis thaliana) (uniprot_sprot:sp|P42158|KC1D_ARATH)
cCL442Contig1	Similar to Predicted protein (Populus trichocarpa) (uniref90:UniRef90_B9N5Y9)
cCL4456Contig1	Similar to Predicted protein (Populus trichocarpa) (uniref90:UniRef90_B9H1A4)
cCL4458Contig1	Similar to Formin-like protein 3 (Arabidopsis thaliana) (uniprot_sprot:sp|O23373|FH3_ARATH)
cCL4480Contig1	Similar to Ethylene-responsive transcription factor-like protein At4g13040 (Arabidopsis thaliana) (uniprot_sprot:sp|Q56XP9|ERFL1_ARATH)
cCL4489Contig1	Similar to Zinc finger CCCH domain-containing protein 66 (Arabidopsis thaliana) (uniprot_sprot:sp|Q9LUZ4|C3H66_ARATH)
cCL4503Contig1	Similar to Putative peptidase (Cucumis melo subsp. melo) (uniref90:UniRef90_E5GCJ0)
cCL4507Contig1	Similar to p21-activated protein kinase-interacting protein 1-like (Danio rerio) (uniprot_sprot:sp|Q6TNS2|PK1IP_DANRE)
cCL4518Contig1	None
cCL4523Contig1	Similar to Putative N-acetylglucosaminyltransferase III (Cucumis sativus) (uniref90:UniRef90_Q700J8)
cCL4534Contig1	Similar to Myricetin O-methyltransferase (Catharanthus roseus PE=1 SV=1) (uniprot_sprot:sp|Q8GSN1|MOMT_CATRO)
cCL4554Contig1	Similar to Cucumisin (Cucumis melo PE=1 SV=1) (uniprot_sprot:sp|Q39547|CUCM1_CUCME)
cCL4587Contig1	Similar to Putative uncharacterized protein (Vitis vinifera) (uniref90:UniRef90_A5BGJ2)
cCL4604Contig1	Similar to Uncharacterized acetyltransferase At3g50280 (Arabidopsis thaliana) (uniprot_sprot:sp|Q9SND9|Y3028_ARATH)
cCL4607Contig1	Similar to Reticuline oxidase-like protein (Arabidopsis thaliana) (uniprot_sprot:sp|Q9SVG4|RETOL_ARATH)
cCL4635Contig1	Similar to Probable WRKY transcription factor 40 (Arabidopsis thaliana) (uniprot_sprot:sp|Q9SAH7|WRK40_ARATH)
cCL4642Contig1	None
cCL4681Contig1	Similar to Cysteine-rich receptor-like protein kinase 29 (Arabidopsis thaliana) (uniprot_sprot:sp|Q8S9L6|CRK29_ARATH)
cCL4693Contig1	Similar to Probable protein phosphatase 2C 63 (Arabidopsis thaliana) (uniprot_sprot:sp|O81760|P2C63_ARATH)
cCL472Contig1	Similar to Ribonuclease 3 (Arabidopsis thaliana) (uniprot_sprot:sp|P42815|RNS3_ARATH)
cCL4748Contig1	None
cCL4758Contig1	None
cCL476Contig1	Similar to Probable carboxylesterase 6 (Arabidopsis thaliana) (uniprot_sprot:sp|Q9SX25|CXE6_ARATH)
cCL476Contig2	Similar to Probable carboxylesterase 6 (Arabidopsis thaliana) (uniprot_sprot:sp|Q9SX25|CXE6_ARATH)
cCL4773Contig1	Similar to PREDICTED: hypothetical protein (Vitis vinifera) (uniref90:UniRef90_UPI00015CAC5A)
cCL4774Contig1	Similar to Whole genome shotgun sequence of line PN40024, scaffold_4.assembly12x (Fragment) (Vitis vinifera) (uniref90:UniRef90_D7SJL0)
cCL4777Contig1	Similar to Whole genome shotgun sequence of line PN40024, scaffold_60.assembly12x (Fragment) (Vitis vinifera) (uniref90:UniRef90_D7UA05)
cCL4785Contig1	Similar to E3 ubiquitin-protein ligase RGLG2 (Arabidopsis thaliana) (uniprot_sprot:sp|Q9LY87|RGLG2_ARATH)
cCL4787Contig1	Similar to Probable LRR receptor-like serine/threonine-protein kinase At2g24230 (Arabidopsis thaliana) (uniprot_sprot:sp|C0LGK9|Y2242_ARATH)
cCL4793Contig1	Similar to Predicted protein (Populus trichocarpa) (uniref90:UniRef90_B9H5X3)
cCL4819Contig1	Similar to Vacuolar cation/proton exchanger 2 (Oryza sativa subsp. japonica) (uniprot_sprot:sp|Q5KQN0|CAX2_ORYSJ)
cCL4826Contig1	Similar to Agmatine coumaroyltransferase (Arabidopsis thaliana) (uniprot_sprot:sp|Q9FNP9|AGCT_ARATH)
cCL4856Contig1	None
cCL4859Contig1	None
cCL4871Contig1	Similar to Peroxidase N1 (Nicotiana tabacum) (uniprot_sprot:sp|Q9XIV8|PERN1_TOBAC)
cCL4878Contig1	Similar to Probable protein phosphatase 2C 75 (Arabidopsis thaliana) (uniprot_sprot:sp|Q9FLI3|P2C75_ARATH)
cCL488Contig1	Similar to 3-hydroxyisobutyryl-CoA hydrolase-like protein 5 (Arabidopsis thaliana) (uniprot_sprot:sp|Q9SHJ8|HIBC8_ARATH)
cCL4898Contig1	Similar to Putative uncharacterized protein (Vitis vinifera) (uniref90:UniRef90_A5C0A8)
cCL4922Contig1	Similar to Serine/threonine-protein phosphatase PP1 isozyme 4 (Arabidopsis thaliana) (uniprot_sprot:sp|P48484|PP14_ARATH)
cCL4944Contig1	Similar to Predicted protein (Populus trichocarpa) (uniref90:UniRef90_B9H305)
cCL4947Contig1	Similar to PREDICTED: hypothetical protein (Vitis vinifera) (uniref90:UniRef90_UPI0001984871)
cCL5001Contig1	Similar to 17.6 kDa class I heat shock protein 3 (Arabidopsis thaliana) (uniprot_sprot:sp|P13853|HS17C_ARATH)
cCL5024Contig1	Similar to Putative uncharacterized protein (Cucumis melo subsp. melo) (uniref90:UniRef90_E5GB41)
cCL5029Contig1	Similar to Minor histocompatibility antigen H13 (Mus musculus) (uniprot_sprot:sp|Q9D8V0|HM13_MOUSE)
cCL5040Contig1	Similar to Glyceraldehyde-3-phosphate dehydrogenase, cytosolic (Ginkgo biloba PE=2 SV=1) (uniprot_sprot:sp|Q39769|G3PC_GINBI)
cCL5071Contig1	Similar to PRA1 family protein D (Arabidopsis thaliana) (uniprot_sprot:sp|P93829|PRA1D_ARATH)
cCL510Contig1	Similar to Whole genome shotgun sequence of line PN40024, scaffold_0.assembly12x (Fragment) (Vitis vinifera) (uniref90:UniRef90_D7SGX8)
cCL5119Contig1	Similar to Probable protein phosphatase 2C 42 (Arabidopsis thaliana) (uniprot_sprot:sp|Q0V7V2|P2C42_ARATH)
cCL5149Contig1	None
cCL5167Contig1	Similar to Lipoxygenase 7, chloroplastic (Oryza sativa subsp. japonica) (uniprot_sprot:sp|P38419|LOXC1_ORYSJ)
cCL5180Contig1	Similar to Probable WRKY transcription factor 51 (Arabidopsis thaliana) (uniprot_sprot:sp|Q93WU9|WRK51_ARATH)
cCL5184Contig1	Similar to Putative uncharacterized protein (Ricinus communis) (uniref90:UniRef90_B9RFX1)
cCL5239Contig1	Similar to Histone H2A.1 (Solanum lycopersicum PE=2 SV=1) (uniprot_sprot:sp|P25469|H2A1_SOLLC)
cCL5249Contig1	Similar to Guanine nucleotide-binding protein alpha-2 subunit (Glycine max) (uniprot_sprot:sp|P93163|GPA2_SOYBN)
cCL5262Contig1	Similar to Phytanoyl-CoA dioxygenase domain-containing protein 1 (Bos taurus) (uniprot_sprot:sp|Q0IIB1|PHYD1_BOVIN)
cCL5276Contig1	Similar to Disease resistance response protein, putative (Ricinus communis) (uniref90:UniRef90_B9RLI8)
cCL5279Contig1	Similar to mRNA, 952 bp sequence (Nicotiana tabacum) (uniref90:UniRef90_Q9AVP1)
cCL5284Contig1	Similar to Probable urea active transporter 1 (Schizosaccharomyces pombe) (uniprot_sprot:sp|O94469|DUR31_SCHPO)
cCL5285Contig1	Similar to Expansin-like B1 (Oryza sativa subsp. japonica) (uniprot_sprot:sp|Q850K7|EXLB1_ORYSJ)
cCL5305Contig1	None
cCL531Contig1	Similar to Pto-interacting protein 1 (Solanum lycopersicum) (uniprot_sprot:sp|Q41328|PTI1_SOLLC)
cCL5340Contig1	Similar to Ras-related protein RGP1 (Oryza sativa subsp. japonica) (uniprot_sprot:sp|P25766|RGP1_ORYSJ)
cCL5342Contig1	None
cCL5345Contig1	Similar to Leucine-rich repeat receptor-like tyrosine-protein kinase At2g41820 (Arabidopsis thaliana) (uniprot_sprot:sp|O22938|Y2182_ARATH)
cCL5353Contig1	Similar to Probable serine/threonine-protein kinase At1g18390 (Arabidopsis thaliana) (uniprot_sprot:sp|P0C5E2|Y1839_ARATH)
cCL5368Contig1	Similar to Predicted protein (Arabidopsis) (uniref90:UniRef90_D7L4H5)
cCL5393Contig1	Similar to Predicted protein (Populus trichocarpa) (uniref90:UniRef90_B9H6X5)
cCL5416Contig1	Similar to 4-coumarate--CoA ligase-like 5 (Arabidopsis thaliana) (uniprot_sprot:sp|Q84P21|4CLL5_ARATH)
cCL542Contig1	Similar to Mitogen-activated protein kinase 3 (Arabidopsis thaliana) (uniprot_sprot:sp|Q39023|MPK3_ARATH)
cCL5456Contig1	Similar to Cytokinin riboside 5'-monophosphate phosphoribohydrolase LOG8 (Arabidopsis thaliana) (uniprot_sprot:sp|Q84MC2|LOG8_ARATH)
cCL5460Contig1	Similar to Pheophorbide a oxygenase, chloroplastic (Arabidopsis thaliana) (uniprot_sprot:sp|Q9FYC2|PAO_ARATH)
cCL5557Contig1	Similar to Probable thylakoidal processing peptidase 2, chloroplastic (Arabidopsis thaliana) (uniprot_sprot:sp|Q9M9Z2|TPP2_ARATH)
cCL5631Contig1	Similar to Transcription factor bHLH47 (Arabidopsis thaliana) (uniprot_sprot:sp|Q9SN74|BH047_ARATH)
cCL5679Contig1	Similar to Probably inactive leucine-rich repeat receptor-like protein kinase At5g48380 (Arabidopsis thaliana) (uniprot_sprot:sp|Q9ASS4|Y5838_ARATH)
cCL567Contig2	Similar to Probable glutathione S-transferase (Glycine max) (uniprot_sprot:sp|P32110|GSTX6_SOYBN)
cCL5698Contig1	Similar to Fiber protein Fb25 (Gossypium barbadense) (uniref90:UniRef90_Q6UA14)
cCL570Contig1	Similar to Isopentenyl-diphosphate Delta-isomerase I (Camptotheca acuminata) (uniprot_sprot:sp|O48964|IDI1_CAMAC)
cCL5727Contig1	Similar to Predicted protein (Fragment) (Populus trichocarpa) (uniref90:UniRef90_B9H523)
cCL5734Contig1	Similar to Probable VAMP-like protein At1g33475 (Arabidopsis thaliana) (uniprot_sprot:sp|Q84WF5|VAMPL_ARATH)
cCL5735Contig1	Similar to Respiratory burst oxidase homolog protein C (Solanum tuberosum) (uniprot_sprot:sp|Q2HXL0|RBOHC_SOLTU)
cCL5737Contig1	Similar to PPPDE peptidase domain-containing protein 2 (Homo sapiens) (uniprot_sprot:sp|Q6ICB0|PPDE2_HUMAN)
cCL573Contig1	Similar to B2 protein (Daucus carota PE=2 SV=1) (uniprot_sprot:sp|P37707|B2_DAUCA)
cCL5750Contig1	Similar to Uncharacterized protein At1g18480 (Arabidopsis thaliana) (uniprot_sprot:sp|Q944L7|Y1480_ARATH)
cCL5772Contig1	Similar to Zinc finger CCCH domain-containing protein 31 (Arabidopsis thaliana) (uniprot_sprot:sp|O22243|C3H31_ARATH)
cCL577Contig1	Similar to Calmodulin-like protein 11 (Arabidopsis thaliana) (uniprot_sprot:sp|Q9LIK5|CML11_ARATH)
cCL577Contig2	Similar to Calmodulin-like protein 11 (Arabidopsis thaliana) (uniprot_sprot:sp|Q9LIK5|CML11_ARATH)
cCL5782Contig1	Similar to Putative lipid phosphate phosphatase 3, chloroplastic (Arabidopsis thaliana) (uniprot_sprot:sp|Q8LFD1|LPP3_ARATH)
cCL5783Contig1	Similar to Zinc finger protein 1 (Triticum aestivum PE=2 SV=1) (uniprot_sprot:sp|Q42430|ZFP1_WHEAT)
cCL5800Contig1	Similar to Auxin-induced protein PCNT115 (Nicotiana tabacum PE=2 SV=1) (uniprot_sprot:sp|P40691|A115_TOBAC)
cCL5802Contig1	Similar to Probable mitochondrial chaperone BCS1-B (Dictyostelium discoideum) (uniprot_sprot:sp|Q54DY9|BCS1B_DICDI)
cCL5817Contig1	Similar to L-lactate dehydrogenase A (Hordeum vulgare PE=1 SV=1) (uniprot_sprot:sp|P22988|LDHA_HORVU)
cCL5832Contig1	None
cCL5861Contig1	Similar to Heat shock factor protein HSF24 (Solanum peruvianum) (uniprot_sprot:sp|P22335|HSF24_SOLPE)
cCL5883Contig1	Similar to Serpin-ZX (Arabidopsis thaliana) (uniprot_sprot:sp|Q9S7T8|SPZX_ARATH)
cCL588Contig1	Similar to 6-phosphofructokinase 5, chloroplastic (Arabidopsis thaliana) (uniprot_sprot:sp|Q8VYN6|K6PF5_ARATH)
cCL5902Contig1	Similar to 22.7 kDa class IV heat shock protein (Pisum sativum) (uniprot_sprot:sp|P19244|HSP41_PEA)
cCL591Contig1	Similar to Putative uncharacterized protein (Vitis vinifera) (uniref90:UniRef90_A5B688)
cCL593Contig1	Similar to Prolyl 4-hydroxylase subunit alpha-1 (Rattus norvegicus) (uniprot_sprot:sp|P54001|P4HA1_RAT)
cCL5944Contig1	Similar to Putative calcium-binding protein CML19 (Oryza sativa subsp. japonica) (uniprot_sprot:sp|Q8RYJ8|CML19_ORYSJ)
cCL5949Contig1	Similar to Lysine histidine transporter 1 (Arabidopsis thaliana) (uniprot_sprot:sp|Q9FKS8|LHT1_ARATH)
cCL5957Contig1	Similar to TMV resistance protein N (Nicotiana glutinosa) (uniprot_sprot:sp|Q40392|TMVRN_NICGU)
cCL5962Contig1	Similar to ABC transporter A family member 2 (Arabidopsis thaliana) (uniprot_sprot:sp|Q84K47|AB2A_ARATH)
cCL6044Contig1	Similar to PREDICTED: hypothetical protein (Vitis vinifera) (uniref90:UniRef90_UPI000198297B)
cCL604Contig1	Similar to Inorganic pyrophosphatase 2 (Arabidopsis thaliana) (uniprot_sprot:sp|Q9FZ62|PPSP2_ARATH)
cCL6051Contig1	Similar to Predicted protein (Fragment) (Populus trichocarpa) (uniref90:UniRef90_B9PFK1)
cCL6056Contig1	Similar to Bax inhibitor 1 (Arabidopsis thaliana) (uniprot_sprot:sp|Q9LD45|BI1_ARATH)
cCL606Contig1	Similar to Uncharacterized membrane protein At4g09580 (Arabidopsis thaliana) (uniprot_sprot:sp|Q8L586|Y4958_ARATH)
cCL6074Contig1	None
cCL6101Contig1	predicted protein [Populus trichocarpa]
cCL6121Contig1	Similar to Uncharacterized acetyltransferase At3g50280 (Arabidopsis thaliana) (uniprot_sprot:sp|Q9SND9|Y3028_ARATH)
cCL6125Contig1	Similar to Flavoprotein wrbA (Desulfovibrio magneticus (strain ATCC 700980 / DSM 13731 / RS-1)) (uniprot_sprot:sp|C4XGC2|WRBA_DESMR)
cCL6134Contig1	Similar to Probable protein phosphatase 2C 38 (Arabidopsis thaliana) (uniprot_sprot:sp|Q9LHJ9|P2C38_ARATH)
cCL6165Contig1	Similar to Calcium-transporting ATPase 3, endoplasmic reticulum-type (Arabidopsis thaliana) (uniprot_sprot:sp|Q9SY55|ECA3_ARATH)
cCL6170Contig1	Similar to Multiprotein-bridging factor 1c (Arabidopsis thaliana) (uniprot_sprot:sp|Q9LV58|MBF1C_ARATH)
cCL617Contig1	Similar to Probable nucleoredoxin 1 (Arabidopsis thaliana) (uniprot_sprot:sp|O80763|NRX1_ARATH)
cCL6181Contig1	Similar to Calreticulin-3 (Arabidopsis thaliana) (uniprot_sprot:sp|O04153|CALR3_ARATH)
cCL618Contig2	unknown [Cucumis sativus]
cCL620Contig1	Similar to ALA-interacting subunit 3 (Arabidopsis thaliana) (uniprot_sprot:sp|Q9SLK2|ALIS3_ARATH)
cCL6213Contig1	Similar to F-box/kelch-repeat protein At5g60570 (Arabidopsis thaliana) (uniprot_sprot:sp|Q9FKJ0|FK132_ARATH)
cCL6224Contig1	Similar to Probable protein phosphatase 2C 38 (Arabidopsis thaliana) (uniprot_sprot:sp|Q9LHJ9|P2C38_ARATH)
cCL6247Contig1	Similar to Probable WRKY transcription factor 75 (Arabidopsis thaliana) (uniprot_sprot:sp|Q9FYA2|WRK75_ARATH)
cCL624Contig2	Similar to Peroxisomal membrane protein PMP22 (Arabidopsis thaliana) (uniprot_sprot:sp|Q9ZS51|PMP22_ARATH)
cCL6263Contig1	Similar to B2 protein (Daucus carota PE=2 SV=1) (uniprot_sprot:sp|P37707|B2_DAUCA)
cCL660Contig1	None
cCL682Contig1	Similar to Predicted protein (Populus trichocarpa) (uniref90:UniRef90_B9I3D9)
cCL699Contig1	Similar to Predicted protein (Populus trichocarpa) (uniref90:UniRef90_B9GJA8)
cCL699Contig2	Similar to Predicted protein (Populus trichocarpa) (uniref90:UniRef90_B9GJA8)
cCL714Contig1	Similar to Histone H2A variant 1 (Arabidopsis thaliana) (uniprot_sprot:sp|O23628|H2AV1_ARATH)
cCL720Contig1	Similar to Predicted protein (Populus trichocarpa) (uniref90:UniRef90_B9H991)
cCL735Contig1	None
cCL738Contig1	Similar to Ferredoxin-3, chloroplastic (Zea mays) (uniprot_sprot:sp|P27788|FER3_MAIZE)
cCL738Contig2	Similar to Ferredoxin-3, chloroplastic (Zea mays) (uniprot_sprot:sp|P27788|FER3_MAIZE)
cCL74Contig1	Similar to Chaperone protein dnaJ 72 (Arabidopsis thaliana) (uniprot_sprot:sp|Q0WTI8|DNJ72_ARATH)
cCL772Contig1	Similar to Histone H3.2 (Nicotiana tabacum) (uniprot_sprot:sp|Q76MV0|H32_TOBAC)
cCL779Contig1	Similar to Lactoylglutathione lyase (Oryza sativa subsp. japonica) (uniprot_sprot:sp|Q948T6|LGUL_ORYSJ)
cCL803Contig1	None
cCL803Contig2	None
cCL804Contig1	Similar to Protein SEC13 homolog (Mus musculus) (uniprot_sprot:sp|Q9D1M0|SEC13_MOUSE)
cCL810Contig2	Similar to Protein OBERON 2 (Arabidopsis thaliana) (uniprot_sprot:sp|Q9LUB7|OBE2_ARATH)
cCL825Contig1	Similar to Eukaryotic translation initiation factor 6-2 (Arabidopsis thaliana) (uniprot_sprot:sp|Q9M060|IF62_ARATH)
cCL833Contig2	Similar to Minor allergen Alt a 7 (Alternaria alternata) (uniprot_sprot:sp|P42058|ALTA7_ALTAL)
cCL835Contig1	Similar to Predicted protein (Populus trichocarpa) (uniref90:UniRef90_B9GKD3)
cCL857Contig1	Similar to Elicitor-responsive protein 3 (Oryza sativa subsp. japonica) (uniprot_sprot:sp|Q0JBH9|ERG3_ORYSJ)
cCL877Contig1	Similar to Predicted protein (Populus trichocarpa) (uniref90:UniRef90_A9PCU6)
cCL879Contig1	Similar to Whole genome shotgun sequence of line PN40024, scaffold_16.assembly12x (Fragment) (Vitis vinifera) (uniref90:UniRef90_D7TC54)
cCL890Contig1	Similar to Sugar transport protein 13 (Arabidopsis thaliana) (uniprot_sprot:sp|Q94AZ2|STP13_ARATH)
cCL895Contig1	Similar to Derlin-1 (Arabidopsis thaliana) (uniprot_sprot:sp|Q8VZU9|DERL1_ARATH)
cCL8Contig1	Similar to Small heat shock protein, chloroplastic (Chenopodium rubrum) (uniprot_sprot:sp|P11890|HS23C_CHERU)
cCL8Contig2	Similar to Small heat shock protein, chloroplastic (Chenopodium rubrum) (uniprot_sprot:sp|P11890|HS23C_CHERU)
cCL8Contig3	Similar to Small heat shock protein, chloroplastic (Chenopodium rubrum) (uniprot_sprot:sp|P11890|HS23C_CHERU)
cCL903Contig1	Similar to SNAP25 homologous protein SNAP33 (Arabidopsis thaliana) (uniprot_sprot:sp|Q9S7P9|SNP33_ARATH)
cCL935Contig1	Similar to Protein TIFY 9 (Arabidopsis thaliana) (uniprot_sprot:sp|Q93ZM9|TIF9_ARATH)
cCL935Contig2	Similar to Protein TIFY 9 (Arabidopsis thaliana) (uniprot_sprot:sp|Q93ZM9|TIF9_ARATH)
cCL946Contig1	Similar to Uncharacterized protein At1g14870 (Arabidopsis thaliana) (uniprot_sprot:sp|Q9LQU4|Y1487_ARATH)
cCL954Contig1	stress associated endoplasmic reticulum protein, putative [Ricinus communis]
cCL975Contig1	Similar to Basic blue protein (Cucumis sativus PE=1 SV=1) (uniprot_sprot:sp|P00303|BABL_CUCSA)
cCL977Contig1	Similar to Cation transport regulator-like protein 2 (Rattus norvegicus) (uniprot_sprot:sp|Q641Z5|CHAC2_RAT)
cF095_c	None
cF103_c	Similar to Probable VAMP-like protein At1g33475 (Arabidopsis thaliana) (uniprot_sprot:sp|Q84WF5|VAMPL_ARATH)
cF181_c	Similar to Zinc transporter 1 (Arabidopsis thaliana) (uniprot_sprot:sp|O81123|ZIP1_ARATH)
cF244_c	Similar to Protein BREAST CANCER SUSCEPTIBILITY 1 homolog (Arabidopsis thaliana) (uniprot_sprot:sp|Q8RXD4|BRCA1_ARATH)
cFR10K11_c	Similar to Glutathione S-transferase (Hyoscyamus muticus PE=1 SV=1) (uniprot_sprot:sp|P46423|GSTF_HYOMU)
cFR10M13_c	Similar to Putative uncharacterized protein (Ricinus communis) (uniref90:UniRef90_B9SR93)
cFR11B2_c	Similar to Receptor-like protein kinase HAIKU2 (Arabidopsis thaliana) (uniprot_sprot:sp|Q9LJM4|IKU2_ARATH)
cFR12D23_c	Similar to Protein argonaute 5 (Arabidopsis thaliana) (uniprot_sprot:sp|Q9SJK3|AGO5_ARATH)
cFR12O11_c	Similar to Putative uncharacterized protein (Vitis vinifera) (uniref90:UniRef90_A5B688)
cFR12P10_c	Similar to Trihelix transcription factor GT-3b (Arabidopsis thaliana) (uniprot_sprot:sp|O80450|TGT3B_ARATH)
cFR12P2_c	Similar to Luminal-binding protein 5 (Nicotiana tabacum) (uniprot_sprot:sp|Q03685|BIP5_TOBAC)
cFR13G23_c	Similar to Basic endochitinase A (Secale cereale) (uniprot_sprot:sp|Q9FRV1|CHIA_SECCE)
cFR13P20_c	Similar to Leucine-rich repeat receptor-like serine/threonine/tyrosine-protein kinase SOBIR1 (Arabidopsis thaliana) (uniprot_sprot:sp|Q9SKB2|SBIR1_ARATH)
cFR14A18_c	Similar to 17.6 kDa class I heat shock protein 3 (Arabidopsis thaliana) (uniprot_sprot:sp|P13853|HS17C_ARATH)
cFR14A7_c	Similar to Putative uncharacterized protein (Ricinus communis) (uniref90:UniRef90_B9RW66)
cFR14C10_c	Similar to Glutathione gamma-glutamylcysteinyltransferase 1 (Lotus japonicus) (uniprot_sprot:sp|Q2TSC7|PCS1_LOTJA)
cFR14F16_c	Similar to G-type lectin S-receptor-like serine/threonine-protein kinase At1g11330 (Arabidopsis thaliana) (uniprot_sprot:sp|Q9SXB8|Y1133_ARATH)
cFR14H18_c	hypothetical protein [Antirrhinum hispanicum]
cFR14H23_c	Similar to Receptor-like protein kinase HAIKU2 (Arabidopsis thaliana) (uniprot_sprot:sp|Q9LJM4|IKU2_ARATH)
cFR14K14_c	Similar to Calnexin homolog 1 (Arabidopsis thaliana) (uniprot_sprot:sp|P29402|CALX1_ARATH)
cFR14O23_c	Similar to Eukaryotic translation initiation factor 6-2 (Arabidopsis thaliana) (uniprot_sprot:sp|Q9M060|IF62_ARATH)
cFR16A20_c	Similar to RING-H2 finger protein ATL51 (Arabidopsis thaliana) (uniprot_sprot:sp|Q9SRQ8|ATL51_ARATH)
cFR16F9_c	Similar to Whole genome shotgun sequence of line PN40024, scaffold_60.assembly12x (Vitis vinifera) (uniref90:UniRef90_A5BGY9)
cFR16K6_c	Similar to PREDICTED: hypothetical protein (Vitis vinifera) (uniref90:UniRef90_UPI0001985115)
cFR16M19_c	Similar to Whole genome shotgun sequence of line PN40024, scaffold_8.assembly12x (Fragment) (Vitis vinifera) (uniref90:UniRef90_D7SV51)
cFR16M20_c	Similar to Cellulose synthase-like protein G3 (Arabidopsis thaliana) (uniprot_sprot:sp|Q0WVN5|CSLG3_ARATH)
cFR16N23_c	Similar to NADP-dependent malic enzyme (Phaseolus vulgaris) (uniprot_sprot:sp|P12628|MAOX_PHAVU)
cFR17B4_c	Similar to Ribulose-phosphate 3-epimerase, cytoplasmic isoform (Oryza sativa subsp. japonica) (uniprot_sprot:sp|Q9SE42|RPE1_ORYSJ)
cFR17C5_c	Similar to Putative uncharacterized protein (Ricinus communis) (uniref90:UniRef90_B9RK87)
cFR17C7_c	None
cFR17J17_c	Similar to Zinc finger protein 1 (Triticum aestivum PE=2 SV=1) (uniprot_sprot:sp|Q42430|ZFP1_WHEAT)
cFR17K4_c	None
cFR17L16_c	Similar to Monodehydroascorbate reductase (Solanum lycopersicum) (uniprot_sprot:sp|Q43497|MDAR_SOLLC)
cFR17N13_c	Similar to MLO-like protein 6 (Arabidopsis thaliana) (uniprot_sprot:sp|Q94KB7|MLO6_ARATH)
cFR17P1_c	Similar to Anthocyanidin 3-O-glucosyltransferase (Petunia hybrida) (uniprot_sprot:sp|Q43716|UFOG_PETHY)
cFR18I11_c	Similar to Putative zinc-binding protein (Platanus x acerifolia) (uniref90:UniRef90_Q0VJB4)
cFR18J3_c	Similar to Luminal-binding protein 5 (Nicotiana tabacum) (uniprot_sprot:sp|Q03685|BIP5_TOBAC)
cFR18K21_c	Similar to Enolase 1, chloroplastic (Arabidopsis thaliana) (uniprot_sprot:sp|Q9C9C4|ENO1_ARATH)
cFR18L17_c	Similar to Syntaxin-121 (Arabidopsis thaliana) (uniprot_sprot:sp|Q9ZSD4|SY121_ARATH)
cHS_02-G10-M13R_c	Similar to Lipoxygenase 4, chloroplastic (Arabidopsis thaliana) (uniprot_sprot:sp|Q9FNX8|LOX4_ARATH)
cHS_03-H12-M13R_c	Similar to Probable glutathione S-transferase (Glycine max) (uniprot_sprot:sp|P32110|GSTX6_SOYBN)
cHS_06-F10-M13R_c	Similar to Probable boron transporter 6 (Arabidopsis thaliana) (uniprot_sprot:sp|Q3E954|BOR6_ARATH)
cHS_07-F08-M13R_c	Similar to Cysteine-rich repeat secretory protein 38 (Arabidopsis thaliana) (uniprot_sprot:sp|Q9LRJ9|CRR38_ARATH)
cHS_08-G01-M13R_c	Similar to Allene oxide cyclase 3, chloroplastic (Arabidopsis thaliana) (uniprot_sprot:sp|Q9LS01|AOC3_ARATH)
cHS_09-H05-M13R_c	Similar to Uncharacterized amino-acid permease C15C4.04c (Schizosaccharomyces pombe) (uniprot_sprot:sp|O60113|YG64_SCHPO)
cHS_09-H06-M13R_c	Similar to Probable glutathione S-transferase (Glycine max) (uniprot_sprot:sp|P32110|GSTX6_SOYBN)
cHS_09-H10-M13R_c	None
cHS_10-E06-M13R_c	Similar to Geranylgeranyl pyrophosphate synthase-related protein, chloroplastic (Arabidopsis thaliana) (uniprot_sprot:sp|Q39108|GGR_ARATH)
cHS_10-E11-M13R_c	Similar to RING-H2 finger protein ATL11 (Arabidopsis thaliana) (uniprot_sprot:sp|Q84W40|ATL11_ARATH)
cHS_10-F02-M13R_c	None
cHS_12-H05-M13R_c	Similar to Zinc finger protein 1 (Triticum aestivum PE=2 SV=1) (uniprot_sprot:sp|Q42430|ZFP1_WHEAT)
cHS_15-E05-M13R_c	Similar to Auxin-induced in root cultures protein 12 (Arabidopsis thaliana) (uniprot_sprot:sp|Q94BT2|AIR12_ARATH)
cHS_16-B05-M13R_c	similar to homologue to UP|RPB10_BRANA (Q39290) DNA-directed RNA polymerase II 8.2 kDa polypeptide (RPB10) (RP10) (ABC10) , partial (96%)
cHS_16-G06-M13R_c	Similar to Pentatricopeptide repeat-containing protein, putative (Ricinus communis) (uniref90:UniRef90_B9RGG4)
cHS_17-G09-M13R_c	Similar to Serine/threonine-protein kinase OXI1 (Arabidopsis thaliana) (uniprot_sprot:sp|Q9LSF1|OXI1_ARATH)
cHS_18-A05-M13R_c	Similar to PREDICTED: hypothetical protein (Vitis vinifera) (uniref90:UniRef90_UPI00015CC303)
cHS_18-C05-M13R_c	Similar to UDP-glucosyltransferase UGT73B3 (Arabidopsis thaliana) (uniprot_sprot:sp|Q8W491|UG733_ARATH)
cHS_18-D06-M13R_c	Similar to Putative uncharacterized protein (Ricinus communis) (uniref90:UniRef90_B9RY33)
cHS_18-G08-M13R_c	Similar to Whole genome shotgun sequence of line PN40024, scaffold_180.assembly12x (Fragment) (Vitis vinifera) (uniref90:UniRef90_D7UC14)
cHS_21-A05-M13R_c	Similar to Actin (Gossypium hirsutum PE=3 SV=1) (uniprot_sprot:sp|O81221|ACT_GOSHI)
cHS_21-E03-M13R_c	Similar to WUSCHEL-related homeobox 8 (Oryza sativa subsp. japonica) (uniprot_sprot:sp|Q5QMM3|WOX8_ORYSJ)
cHS_21-H10-M13R_c	Similar to G-type lectin S-receptor-like serine/threonine-protein kinase At1g67520 (Arabidopsis thaliana) (uniprot_sprot:sp|O64793|Y1675_ARATH)
cHS_22-F07-M13R_c	Similar to PREDICTED: hypothetical protein (Vitis vinifera) (uniref90:UniRef90_UPI00019852A4)
cHS_24-C05-M13R_c	Similar to PREDICTED: hypothetical protein (Vitis vinifera) (uniref90:UniRef90_UPI0001982929)
cHS_29-C06-M13R_c	PREDICTED: hypothetical protein [Vitis vinifera]
cHS_29-E08-M13R_c	Similar to Probable serine/threonine-protein kinase At1g18390 (Arabidopsis thaliana) (uniprot_sprot:sp|P0C5E2|Y1839_ARATH)
cHS_30-G06-M13R_c	Similar to Putative uncharacterized protein (Vitis vinifera) (uniref90:UniRef90_A5AIG4)
cHS_31-E08-M13R_c	Similar to Probably inactive leucine-rich repeat receptor-like protein kinase IMK2 (Arabidopsis thaliana) (uniprot_sprot:sp|Q9SCT4|IMK2_ARATH)
cHS_31-G11-M13R_c	Similar to Predicted protein (Populus trichocarpa) (uniref90:UniRef90_B9HDP3)
cHS_31-H03-M13R_c	Similar to Transmembrane and coiled-coil domain-containing protein 4 (Mus musculus) (uniprot_sprot:sp|Q91WU4|TMCO4_MOUSE)
cHS_33-F05-M13R_c	Similar to H/ACA ribonucleoprotein complex subunit 2-like protein (Arabidopsis thaliana) (uniprot_sprot:sp|Q9LEY9|NHP2_ARATH)
cHS_36-A04-M13R_c	Similar to Histone H3.2 (Nicotiana tabacum) (uniprot_sprot:sp|Q76MV0|H32_TOBAC)
cHS_36-A08-M13R_c	Similar to Alanine aminotransferase 2 (Hordeum vulgare PE=2 SV=1) (uniprot_sprot:sp|P52894|ALA2_HORVU)
cHS_36-E04-M13R_c	Similar to Metacaspase-1 (Arabidopsis thaliana) (uniprot_sprot:sp|Q7XJE6|MCA1_ARATH)
cHS_38-A08-M13R_c	None
cHS_39-D02-M13R_c	Similar to Peroxisomal membrane protein PMP34 (Homo sapiens) (uniprot_sprot:sp|O43808|PM34_HUMAN)
cMC088B_c	Similar to Predicted protein (Populus trichocarpa) (uniref90:UniRef90_B9GG82)
cP1.56_c	Similar to Secologanin synthase (Catharanthus roseus) (uniprot_sprot:sp|Q05047|C72A1_CATRO)
cP2.32_c	Similar to Germin-like protein 5-1 (Oryza sativa subsp. japonica) (uniprot_sprot:sp|Q6I544|GL52_ORYSJ)
cP3.09_c	Similar to Ferrochelatase-2, chloroplastic (Cucumis sativus) (uniprot_sprot:sp|P42044|HEMH_CUCSA)
cP5.37_c	Similar to G-type lectin S-receptor-like serine/threonine-protein kinase B120 (Arabidopsis thaliana) (uniprot_sprot:sp|O81906|B120_ARATH)
cP5.59_c	Similar to Lysyl-tRNA synthetase (Arabidopsis thaliana) (uniprot_sprot:sp|Q9ZPI1|SYK_ARATH)
cP5.64_c	Similar to Endo-1,3(4)-beta-glucanase 1 (Schizosaccharomyces pombe) (uniprot_sprot:sp|Q9UT45|ENG1_SCHPO)
cP5.76_c	Similar to Vacuolar cation/proton exchanger 2 (Oryza sativa subsp. japonica) (uniprot_sprot:sp|Q5KQN0|CAX2_ORYSJ)
cPS_03-B11-M13R_c	None
cPS_03-D01-M13R_c	Similar to Ankyrin repeat family protein (Cucumis melo subsp. melo) (uniref90:UniRef90_E5GC67)
cPS_03-H02-M13R_c	Similar to Probable WRKY transcription factor 15 (Arabidopsis thaliana) (uniprot_sprot:sp|O22176|WRK15_ARATH)
cPS_04-A08-M13R_c	Similar to UDP-glucuronic acid decarboxylase 1 (Homo sapiens) (uniprot_sprot:sp|Q8NBZ7|UXS1_HUMAN)
cPS_05-D02-M13R_c	Similar to Auxin-induced protein 5NG4 (Pinus taeda PE=2 SV=1) (uniprot_sprot:sp|Q6J163|5NG4_PINTA)
cPS_05-G01-M13R_c	Similar to 60S ribosomal protein L37-3 (Arabidopsis thaliana) (uniprot_sprot:sp|Q8LEM8|RL373_ARATH)
cPS_06-C06-M13R_c	Similar to Putative serine/threonine-protein kinase (Fragment) (Helianthus annuus PE=1 SV=1) (uniprot_sprot:sp|P85193|PK01_HELAN)
cPS_06-F10-M13R_c	Similar to Protein TRANSPARENT TESTA 12 (Arabidopsis thaliana) (uniprot_sprot:sp|Q9LYT3|TT12_ARATH)
cPS_06-H02-M13R_c	None
cPS_07-D09-M13R_c	Similar to Cytochrome P450 81D1 (Arabidopsis thaliana) (uniprot_sprot:sp|Q9FG65|C81D1_ARATH)
cPS_07-E12-M13R_c	Similar to Ribosome biogenesis protein BRX1 homolog (Xenopus laevis) (uniprot_sprot:sp|Q8UVY2|BRX1_XENLA)
cPS_07-G09-M13R_c	Similar to Whole genome shotgun sequence of line PN40024, scaffold_49.assembly12x (Fragment) (Vitis vinifera) (uniref90:UniRef90_D7SZJ8)
cPS_08-C05-M13R_c	Similar to Glutaredoxin-C9 (Arabidopsis thaliana) (uniprot_sprot:sp|Q9SGP6|GRXC9_ARATH)
cPS_08-E11-M13R_c	Similar to NAC domain-containing protein 78 (Arabidopsis thaliana) (uniprot_sprot:sp|Q84K00|NAC78_ARATH)
cPS_08-E12-M13R_c	Similar to Probable serine/threonine-protein kinase At1g18390 (Arabidopsis thaliana) (uniprot_sprot:sp|P0C5E2|Y1839_ARATH)
cPS_09-C10-M13R_c	Similar to Cysteine-rich receptor-like protein kinase 29 (Arabidopsis thaliana) (uniprot_sprot:sp|Q8S9L6|CRK29_ARATH)
cPS_09-D06-M13R_c	Similar to Phospholipase A1-Igamma2, chloroplastic (Arabidopsis thaliana) (uniprot_sprot:sp|Q3EBR6|PLA16_ARATH)
cPS_09-E01-M13R_c	Similar to Whole genome shotgun sequence of line PN40024, scaffold_66.assembly12x (Fragment) (Vitis vinifera) (uniref90:UniRef90_D7TWH0)
cPS_09-G02-M13R_c	Similar to TMV resistance protein N (Nicotiana glutinosa) (uniprot_sprot:sp|Q40392|TMVRN_NICGU)
cPS_10-A02-M13R_c	Similar to Uncharacterized UDP-glucosyltransferase At1g05675 (Arabidopsis thaliana) (uniprot_sprot:sp|P0C7P7|Y1567_ARATH)
cPS_10-B10-M13R_c	Similar to Cation transport regulator-like protein 2 (Rattus norvegicus) (uniprot_sprot:sp|Q641Z5|CHAC2_RAT)
cPS_10-D10-M13R_c	None
cPS_10-E10-M13R_c	Similar to U-box domain-containing protein 35 (Arabidopsis thaliana) (uniprot_sprot:sp|Q9SW11|PUB35_ARATH)
cPS_11-G06-M13R_c	PREDICTED: hypothetical protein [Vitis vinifera]
cPS_11-H06-M13R_c	None
cPS_12-D06-M13R_c	Similar to Putative uncharacterized protein (Ricinus communis) (uniref90:UniRef90_B9SAC6)
cPS_12-G04-M13R_c	Similar to Phytosulfokine receptor 1 (Daucus carota) (uniprot_sprot:sp|Q8LPB4|PSKR1_DAUCA)
cPS_12-H12-M13R_c	Similar to NAC domain-containing protein 78 (Arabidopsis thaliana) (uniprot_sprot:sp|Q84K00|NAC78_ARATH)
cPS_13-A06-M13R_c	Similar to GDP-mannose transporter GONST1 (Arabidopsis thaliana) (uniprot_sprot:sp|Q941R4|GONS1_ARATH)
cPS_13-D02-M13R_c	Similar to Chitotriosidase-1 (Homo sapiens) (uniprot_sprot:sp|Q13231|CHIT1_HUMAN)
cPS_14-A01-M13R_c	Similar to Mannose/glucose-specific lectin (Fragment) (Parkia platycephala PE=1 SV=1) (uniprot_sprot:sp|P83304|LEC_PARPC)
cPS_14-B09-M13R_c	Similar to Putative calcium-binding protein CML19 (Oryza sativa subsp. japonica) (uniprot_sprot:sp|Q8RYJ8|CML19_ORYSJ)
cPS_14-E05-M13R_c	Similar to PREDICTED: hypothetical protein (Vitis vinifera) (uniref90:UniRef90_UPI000198516E)
cPS_15-E03-M13R_c	Similar to Ribonuclease 3-like protein 3 (Oryza sativa subsp. japonica) (uniprot_sprot:sp|Q69KJ0|RTL3_ORYSJ)
cPS_16-E03-M13R_c	Similar to Dehydration-responsive element-binding protein 2C (Arabidopsis thaliana) (uniprot_sprot:sp|Q8LFR2|DRE2C_ARATH)
cPS_16-H11-M13R_c	Similar to Aspartic proteinase nepenthesin-2 (Nepenthes gracilis) (uniprot_sprot:sp|Q766C2|NEP2_NEPGR)
cPS_17-A05-M13R_c	Similar to DELLA protein RGL2 (Arabidopsis thaliana) (uniprot_sprot:sp|Q8GXW1|RGL2_ARATH)
cPS_17-A12-M13R_c	Similar to Mini-chromosome maintenance complex-binding protein (Arabidopsis thaliana) (uniprot_sprot:sp|Q501D5|MCMBP_ARATH)
cPS_17-F11-M13R_c	Similar to Putative uncharacterized protein (Vitis vinifera) (uniref90:UniRef90_A5B3C2)
cPS_19-A05-M13R_c	Similar to TBC1 domain family member 15 (Mus musculus) (uniprot_sprot:sp|Q9CXF4|TBC15_MOUSE)
cPS_19-C04-M13R_c	Similar to Predicted protein (Populus trichocarpa) (uniref90:UniRef90_B9IQQ0)
cPS_20-C07-M13R_c	Similar to Peroxidase 2 (Fragment) (Cucumis sativus PE=2 SV=1) (uniprot_sprot:sp|P19135|PER2_CUCSA)
cPS_20-F05-M13R_c	Similar to DNA binding protein, putative (Ricinus communis) (uniref90:UniRef90_B9T413)
cPS_20-G04-M13R_c	Similar to Probable calcium-binding protein CML30 (Arabidopsis thaliana) (uniprot_sprot:sp|Q9MBG5|CML30_ARATH)
cPS_21-C12-M13R_c	PREDICTED: hypothetical protein [Vitis vinifera]
cPS_21-E07-M13R_c	None
cPS_23-E07-M13R_c	Similar to Derlin-1 (Arabidopsis thaliana) (uniprot_sprot:sp|Q8VZU9|DERL1_ARATH)
cPS_24-E09-M13R_c	Similar to Whole genome shotgun sequence of line PN40024, scaffold_106.assembly12x (Fragment) (Vitis vinifera) (uniref90:UniRef90_D7TXM6)
cPS_24-F07-M13R_c	Similar to Putative syntaxin-24 (Arabidopsis thaliana) (uniprot_sprot:sp|Q9C615|SYP24_ARATH)
cPS_25-B10-M13R_c	Similar to Zinc finger AN1 domain-containing stress-associated protein 12 (Arabidopsis thaliana) (uniprot_sprot:sp|Q67YE6|SAP12_ARATH)
cPS_26-G01-M13R_c	None
cPS_27-G05-M13R_c	Similar to Probable receptor-like protein kinase At5g20050 (Arabidopsis thaliana) (uniprot_sprot:sp|Q94C25|Y5005_ARATH)
cPS_28-F08-M13R_c	Similar to Putative leucine-rich repeat receptor-like protein kinase At2g19210 (Arabidopsis thaliana) (uniprot_sprot:sp|O65924|Y2921_ARATH)
cPS_28-F10-M13R_c	Similar to Polygalacturonase (Cucumis melo subsp. melo) (uniref90:UniRef90_E5GBI5)
cPS_28-G12-M13R_c	Similar to UDP-galactose transporter 2 (Arabidopsis thaliana) (uniprot_sprot:sp|Q9SRE4|UGAL2_ARATH)
cPS_29-D03-M13R_c	Similar to U-box domain-containing protein 27 (Arabidopsis thaliana) (uniprot_sprot:sp|Q9FLF4|PUB27_ARATH)
cPS_30-E06-M13R_c	predicted protein [Populus trichocarpa]
cPS_30-E10-M13R_c	Similar to MATE efflux family protein 7 (Arabidopsis thaliana) (uniprot_sprot:sp|Q8GXM8|MATE7_ARATH)
cPS_30-G06-M13R_c	Similar to Thioredoxin reductase 2 (Arabidopsis thaliana) (uniprot_sprot:sp|Q39242|TRXB2_ARATH)
cPS_31-G11-M13R_c	Similar to Omega-hydroxypalmitate O-feruloyl transferase (Arabidopsis thaliana) (uniprot_sprot:sp|Q94CD1|HHT1_ARATH)
cPS_32-D11-M13R_c	Similar to Putative uncharacterized protein (Ricinus communis) (uniref90:UniRef90_B9SM00)
cPS_32-H01-M13R_c	Similar to Histone H4 (Glycine max PE=3 SV=1) (uniprot_sprot:sp|P0CG89|H4_SOYBN)
cPS_33-B10-M13R_c	Similar to Heat shock factor protein HSF24 (Solanum peruvianum) (uniprot_sprot:sp|P22335|HSF24_SOLPE)
cPS_33-B12-M13R_c	Similar to Auxin-induced protein PCNT115 (Nicotiana tabacum PE=2 SV=1) (uniprot_sprot:sp|P40691|A115_TOBAC)
cPS_33-C07-M13R_c	None
cPS_33-E06-M13R_c	Similar to LRX2, putative (Ricinus communis) (uniref90:UniRef90_B9RN55)
cPS_33-H01-M13R_c	Similar to Uncharacterized protein L728 (Acanthamoeba polyphaga mimivirus) (uniprot_sprot:sp|Q5UNY4|YL728_MIMIV)
cPS_34-A04-M13R_c	Similar to Probable WRKY transcription factor 40 (Arabidopsis thaliana) (uniprot_sprot:sp|Q9SAH7|WRK40_ARATH)
cPS_34-B05-M13R_c	None
cPS_34-E01-M13R_c	Similar to Heat shock protein binding protein, putative (Ricinus communis) (uniref90:UniRef90_B9R6V3)
cPS_35-C06-M13R_c	None
cPS_35-D07-M13R_c	conserved hypothetical protein [Ricinus communis]
cPS_35-D12-M13R_c	Similar to Alpha-1,4-glucan-protein synthase [UDP-forming] 2 (Solanum tuberosum) (uniprot_sprot:sp|Q8RU27|UPTG2_SOLTU)
cPS_35-E08-M13R_c	Similar to Adenosine 3'-phospho 5'-phosphosulfate transporter 2 (Pongo abelii) (uniprot_sprot:sp|Q5R831|S35B3_PONAB)
cPS_35-G12-M13R_c	Similar to Uncharacterized amino-acid permease C15C4.04c (Schizosaccharomyces pombe) (uniprot_sprot:sp|O60113|YG64_SCHPO)
cPS_36-D06-M13R_c	Similar to Diacylglycerol kinase, alpha, putative (Ricinus communis) (uniref90:UniRef90_B9SIF7)
cPS_36-H08-M13R_c	Similar to DUF246 domain-containing protein At1g04910 (Arabidopsis thaliana) (uniprot_sprot:sp|Q8W486|Y1491_ARATH)
cPS_37-D01-M13R_c	Similar to Whole genome shotgun sequence of line PN40024, scaffold_60.assembly12x (Fragment) (Vitis vinifera) (uniref90:UniRef90_D7UA05)
cPS_38-A12-M13R_c	Similar to Myb-related protein Myb4 (Oryza sativa subsp. japonica) (uniprot_sprot:sp|Q7XBH4|MYB4_ORYSJ)
cPS_38-E06-M13R_c	Similar to Probable WRKY transcription factor 33 (Arabidopsis thaliana) (uniprot_sprot:sp|Q8S8P5|WRK33_ARATH)
cPS_38-G11-M13R_c	Similar to Membrane steroid-binding protein 2 (Arabidopsis thaliana) (uniprot_sprot:sp|Q9M2Z4|MSBP2_ARATH)
cPS_39-B07-M13R_c	Similar to Derlin-1 (Arabidopsis thaliana) (uniprot_sprot:sp|Q8VZU9|DERL1_ARATH)
cPS_39-D03-M13R_c	Similar to Probable adenylate kinase 1, chloroplastic (Arabidopsis thaliana) (uniprot_sprot:sp|Q9ZUU1|KADC1_ARATH)
cPS_39-G09-M13R_c	Similar to Whole genome shotgun sequence of line PN40024, scaffold_158.assembly12x (Fragment) (Vitis vinifera) (uniref90:UniRef90_D7TDP0)
cPS_40-D12-M13R_c	Similar to Probable WRKY transcription factor 33 (Arabidopsis thaliana) (uniprot_sprot:sp|Q8S8P5|WRK33_ARATH)
cPSI_02-C09-M13R_c	Similar to Putative uncharacterized protein (Cucumis melo subsp. melo) (uniref90:UniRef90_E5GCL8)
cPSI_02-D05-M13R_c	Similar to DNA binding protein, putative (Ricinus communis) (uniref90:UniRef90_B9T413)
cPSI_03-B12-M13R_c	Similar to Probable glutathione S-transferase (Glycine max) (uniprot_sprot:sp|P32110|GSTX6_SOYBN)
cPSI_03-D12-M13R_c	Similar to Predicted protein (Populus trichocarpa) (uniref90:UniRef90_B9H7M4)
cPSI_03-F10-M13R_c	Similar to Cation transport regulator-like protein 2 (Rattus norvegicus) (uniprot_sprot:sp|Q641Z5|CHAC2_RAT)
cPSI_04-F07-M13R_c	Similar to Translocon-associated protein, beta subunit, putative (Ricinus communis) (uniref90:UniRef90_B9RH13)
cPSI_04-H04-M13R_c	Similar to Probable calcium-binding protein CML30 (Arabidopsis thaliana) (uniprot_sprot:sp|Q9MBG5|CML30_ARATH)
cPSI_05-A12-M13R_c	Similar to ATP-dependent DNA helicase DDM1 (Arabidopsis thaliana) (uniprot_sprot:sp|Q9XFH4|DDM1_ARATH)
cPSI_05-C05-M13R_c	None
cPSI_06-H10-M13R_c	Similar to Lactoylglutathione lyase (Oryza sativa subsp. japonica) (uniprot_sprot:sp|Q948T6|LGUL_ORYSJ)
cPSI_07-G11-M13R_c	Similar to Uncharacterized membrane protein At4g09580 (Arabidopsis thaliana) (uniprot_sprot:sp|Q8L586|Y4958_ARATH)
cPSI_08-B02-M13R_c	None
cPSI_08-E10-M13R_c	Similar to Vesicle-associated membrane protein 721 (Arabidopsis thaliana) (uniprot_sprot:sp|Q9ZTW3|VA721_ARATH)
cPSI_08-G10-M13R_c	Similar to Putative uncharacterized protein (Vitis vinifera) (uniref90:UniRef90_A5AMS1)
cPSI_09-B05-M13R_c	Similar to Leucine-rich repeat receptor-like serine/threonine/tyrosine-protein kinase SOBIR1 (Arabidopsis thaliana) (uniprot_sprot:sp|Q9SKB2|SBIR1_ARATH)
cPSI_09-F04-M13R_c	Similar to Probable LRR receptor-like serine/threonine-protein kinase At1g51880 (Arabidopsis thaliana) (uniprot_sprot:sp|Q9FZB1|Y5188_ARATH)
cPSI_09-F05-M13R_c	Similar to UPF0098 protein MTH_273 (Methanobacterium thermoautotrophicum) (uniprot_sprot:sp|O26373|Y273_METTH)
cPSI_10-D02-M13R_c	Similar to UPF0497 membrane protein At3g23200 (Arabidopsis thaliana) (uniprot_sprot:sp|Q8L7R5|U497J_ARATH)
cPSI_10-E03-M13R_c	None
cPSI_11-C02-M13R_c	Similar to Serpin-ZX (Arabidopsis thaliana) (uniprot_sprot:sp|Q9S7T8|SPZX_ARATH)
cPSI_12-A05-M13R_c	Similar to Glucosyltransferase, putative (Ricinus communis) (uniref90:UniRef90_B9SSF3)
cPSI_13-A11-M13R_c	Similar to Phenylalanine ammonia-lyase (Stylosanthes humilis) (uniprot_sprot:sp|P45732|PALY_STYHU)
cPSI_14-F11-M13R_c	Similar to Probable glutathione S-transferase (Glycine max) (uniprot_sprot:sp|P32110|GSTX6_SOYBN)
cPSI_14-G02-M13R_c	None
cPSI_16-F09-M13R_c	Similar to Uncharacterized isomerase BH0283 (Bacillus halodurans) (uniprot_sprot:sp|Q9KG32|Y283_BACHD)
cPSI_17-C11-M13R_c	Similar to Scarecrow-like protein 33 (Arabidopsis thaliana) (uniprot_sprot:sp|P0C883|SCL33_ARATH)
cPSI_18-B07-M13R_c	Similar to Putative uncharacterized protein (Vitis vinifera) (uniref90:UniRef90_A5AW24)
cPSI_18-C03-M13R_c	Similar to 4-coumarate--CoA ligase 1 (Nicotiana tabacum) (uniprot_sprot:sp|O24145|4CL1_TOBAC)
cPSI_18-G06-M13R_c	Ca2+ and calmodulin-dependent protein kinase [Sesbania rostrata]
cPSI_20-G03-M13R_c	Similar to Thioredoxin H-type (Populus jackii PE=1 SV=1) (uniprot_sprot:sp|P85801|TRXH_POPJC)
cPSI_21-A08-M13R_c	predicted protein [Populus trichocarpa]
cPSI_21-C03-M13R_c	None
cPSI_21-F03-M13R_c	Similar to Receptor-like protein kinase HSL1 (Arabidopsis thaliana) (uniprot_sprot:sp|Q9SGP2|HSL1_ARATH)
cPSI_21-F07-M13R_c	Similar to 1-aminocyclopropane-1-carboxylate oxidase homolog 1 (Arabidopsis thaliana) (uniprot_sprot:sp|Q84MB3|ACCH1_ARATH)
cPSI_22-A04-M13R_c	None
cPSI_22-B07-M13R_c	Similar to Whole genome shotgun sequence of line PN40024, scaffold_66.assembly12x (Fragment) (Vitis vinifera) (uniref90:UniRef90_D7TWT2)
cPSI_22-H09-M13R_c	None
cPSI_23-A09-M13R_c	PREDICTED: similar to beta-1,3-glucanase 1 [Vitis vinifera]
cPSI_23-A10-M13R_c	Similar to Putative uncharacterized protein (Ricinus communis) (uniref90:UniRef90_B9S7I9)
cPSI_23-H04-M13R_c	Similar to Probable protein phosphatase 2C 10 (Arabidopsis thaliana) (uniprot_sprot:sp|Q9S9Z7|P2C10_ARATH)
cPSI_24-D12-M13R_c	Similar to Putative transcription factor bHLH041 (Arabidopsis thaliana) (uniprot_sprot:sp|Q9LTS4|BH041_ARATH)
cPSI_24-F06-M13R_c	Similar to UDP-glucosyltransferase UGT73B1 (Arabidopsis thaliana) (uniprot_sprot:sp|Q8VZE9|UG731_ARATH)
cPSI_25-A03-M13R_c	Similar to Whole genome shotgun sequence of line PN40024, scaffold_66.assembly12x (Fragment) (Vitis vinifera) (uniref90:UniRef90_D7TWT2)
cPSI_25-C02-M13R_c	Similar to Trihelix transcription factor GT-3a (Arabidopsis thaliana) (uniprot_sprot:sp|Q9SDW0|TGT3A_ARATH)
cPSI_25-D10-M13R_c	None
cPSI_25-D12-M13R_c	Similar to Sphingosine-1-phosphate lyase (Arabidopsis thaliana) (uniprot_sprot:sp|Q9C509|SGPL_ARATH)
cPSI_26-C07-M13R_c	None
cPSI_26-F06-M13R_c	Similar to Calmodulin-binding protein, putative, expressed (Oryza sativa) (uniref90:UniRef90_Q10MN7)
cPSI_26-G10-M13R_c	Similar to Putative uncharacterized protein (Vitis vinifera) (uniref90:UniRef90_A5BGJ2)
cPSI_27-C09-M13R_c	Similar to PREDICTED: hypothetical protein (Vitis vinifera) (uniref90:UniRef90_UPI0001983FBD)
cPSI_27-D05-M13R_c	Similar to Serine/threonine-protein kinase SAPK3 (Oryza sativa subsp. japonica) (uniprot_sprot:sp|P0C5D6|SAPK3_ORYSJ)
cPSI_28-H07-M13R_c	Similar to Whole genome shotgun sequence of line PN40024, scaffold_2.assembly12x (Fragment) (Vitis vinifera) (uniref90:UniRef90_D7U131)
cPSI_29-A04-M13R_c	Similar to PXMP2/4 family protein 4 (Dictyostelium discoideum) (uniprot_sprot:sp|Q54FR4|PX24D_DICDI)
cPSI_29-A07-M13R_c	Similar to Probable galacturonosyltransferase-like 1 (Arabidopsis thaliana) (uniprot_sprot:sp|Q9LN68|GATL1_ARATH)
cPSI_29-B07-M13R_c	Similar to L-type lectin-domain containing receptor kinase IX.1 (Arabidopsis thaliana) (uniprot_sprot:sp|Q9LXA5|LRK91_ARATH)
cPSI_29-D01-M13R_c	Similar to Tryptophan synthase beta chain 2 (Aquifex aeolicus) (uniprot_sprot:sp|O67409|TRPB2_AQUAE)
cPSI_29-D08-M13R_c	Similar to Cucumber peeling cupredoxin (Cucumis sativus PE=1 SV=3) (uniprot_sprot:sp|P29602|CPC_CUCSA)
cPSI_30-C02-M13R_c	Similar to PREDICTED: hypothetical protein (Vitis vinifera) (uniref90:UniRef90_UPI0001983B44)
cPSI_30-D04-M13R_c	Similar to Histone chaperone ASF1B (Arabidopsis thaliana) (uniprot_sprot:sp|Q9LS09|ASF1B_ARATH)
cPSI_30-E06-M13R_c	Similar to Probable WRKY transcription factor 70 (Arabidopsis thaliana) (uniprot_sprot:sp|Q9LY00|WRK70_ARATH)
cPSI_31-A04-M13R_c	Similar to Lecithine-cholesterol acyltransferase-like 4 (Arabidopsis thaliana) (uniprot_sprot:sp|Q71N54|LCAT4_ARATH)
cPSI_31-D12-M13R_c	Similar to Sugar transport protein 13 (Arabidopsis thaliana) (uniprot_sprot:sp|Q94AZ2|STP13_ARATH)
cPSI_31-E09-M13R_c	None
cPSI_31-G02-M13R_c	Similar to Probable NADH dehydrogenase (Dictyostelium discoideum) (uniprot_sprot:sp|Q55CD9|NDH_DICDI)
cPSI_32-A01-M13R_c	Similar to Ankyrin repeat family protein (Cucumis melo subsp. melo) (uniref90:UniRef90_E5GC67)
cPSI_32-A11-M13R_c	None
cPSI_32-H04-M13R_c	Similar to 17.6 kDa class I heat shock protein 3 (Arabidopsis thaliana) (uniprot_sprot:sp|P13853|HS17C_ARATH)
cPSI_33-A02-M13R_c	Similar to Uncharacterized membrane protein At4g09580 (Arabidopsis thaliana) (uniprot_sprot:sp|Q8L586|Y4958_ARATH)
cPSI_33-E03-M13R_c	None
cPSI_33-F06-M13R_c	Similar to Putative F-box protein PP2-B12 (Arabidopsis thaliana) (uniprot_sprot:sp|Q9FLU7|P2B12_ARATH)
cPSI_34-B04-M13R_c	Similar to Probable LRR receptor-like serine/threonine-protein kinase At1g74360 (Arabidopsis thaliana) (uniprot_sprot:sp|C0LGJ1|Y1743_ARATH)
cPSI_34-C02-M13R_c	Similar to Whole genome shotgun sequence of line PN40024, scaffold_100.assembly12x (Fragment) (Vitis vinifera) (uniref90:UniRef90_D7TMR3)
cPSI_34-F11-M13R_c	Similar to Peroxidase 72 (Arabidopsis thaliana) (uniprot_sprot:sp|Q9FJZ9|PER72_ARATH)
cPSI_35-A06-M13R_c	Similar to UDP-glucosyltransferase UGT73B3 (Arabidopsis thaliana) (uniprot_sprot:sp|Q8W491|UG733_ARATH)
cPSI_35-F09-M13R_c	Similar to 60S ribosomal protein L14-1 (Arabidopsis thaliana) (uniprot_sprot:sp|Q9SIM4|RL141_ARATH)
cPSI_36-A10-M13R_c	Similar to Putative receptor-like protein kinase At1g72540 (Arabidopsis thaliana) (uniprot_sprot:sp|Q9CAH1|Y1725_ARATH)
cPSI_36-C11-M13R_c	Similar to Probable indole-3-acetic acid-amido synthetase GH3.1 (Arabidopsis thaliana) (uniprot_sprot:sp|O82333|GH31_ARATH)
cPSI_36-D05-M13R_c	Similar to Probable U3 small nucleolar RNA-associated protein 11 (Oryza sativa subsp. japonica) (uniprot_sprot:sp|Q8S1Z1|UTP11_ORYSJ)
cPSI_36-E08-M13R_c	Similar to Serpin-ZX (Arabidopsis thaliana) (uniprot_sprot:sp|Q9S7T8|SPZX_ARATH)
cPSI_37-D02-M13R_c	Similar to Predicted protein (Populus trichocarpa) (uniref90:UniRef90_B9GNA6)
cPSI_37-E04-M13R_c	Similar to Uncharacterized protein At4g15970 (Arabidopsis thaliana) (uniprot_sprot:sp|P0C042|Y4597_ARATH)
cPSI_37-H05-M13R_c	Similar to PREDICTED: hypothetical protein (Vitis vinifera) (uniref90:UniRef90_UPI000198516E)
cPSI_38-B06-M13R_c	Similar to Amino acid permease 3 (Arabidopsis thaliana) (uniprot_sprot:sp|Q39134|AAP3_ARATH)
cPSI_38-B07-M13R_c	Similar to 7-dehydrocholesterol reductase (Arabidopsis thaliana) (uniprot_sprot:sp|Q9LDU6|ST7R_ARATH)
cPSI_38-C11-M13R_c	Similar to Whole genome shotgun sequence of line PN40024, scaffold_16.assembly12x (Fragment) (Vitis vinifera) (uniref90:UniRef90_D7TCN2)
cPSI_38-D11-M13R_c	Similar to Whole genome shotgun sequence of line PN40024, scaffold_66.assembly12x (Fragment) (Vitis vinifera) (uniref90:UniRef90_D7TWT7)
cPSI_38-D12-M13R_c	Similar to Epoxide hydrolase 2 (Homo sapiens) (uniprot_sprot:sp|P34913|HYES_HUMAN)
cPSI_39-B09-M13R_c	Similar to Phenylalanine ammonia-lyase (Stylosanthes humilis) (uniprot_sprot:sp|P45732|PALY_STYHU)
cPSI_39-C10-M13R_c	Similar to Adenosine 3'-phospho 5'-phosphosulfate transporter 2 (Pongo abelii) (uniprot_sprot:sp|Q5R831|S35B3_PONAB)
cPSI_39-F09-M13R_c	Similar to Putative uncharacterized protein (Vitis vinifera) (uniref90:UniRef90_A5ANN1)
cPSI_39-F12-M13R_c	Similar to AT3g60690/T4C21_100 (Arabidopsis) (uniref90:UniRef90_Q9LZZ4)
cPSI_40-B11-M13R_c	Similar to Predicted protein (Populus trichocarpa) (uniref90:UniRef90_B9MZ21)
cSSH1A14_c	Similar to Histone H3.2 (Nicotiana tabacum) (uniprot_sprot:sp|Q76MV0|H32_TOBAC)
cSSH1C19_c	Similar to Fumarate hydratase 1, mitochondrial (Arabidopsis thaliana) (uniprot_sprot:sp|P93033|FUM1_ARATH)
cSSH1F23_c	Similar to Acidic endochitinase (Cucumis sativus PE=1 SV=1) (uniprot_sprot:sp|P17541|CHIA_CUCSA)
cSSH1P11_c	Similar to 22.7 kDa class IV heat shock protein (Pisum sativum) (uniprot_sprot:sp|P19244|HSP41_PEA)
cSSH2M17_c	None
cSSH4E13_c	Similar to Histone H2AX (Picea abies PE=2 SV=1) (uniprot_sprot:sp|P35063|H2AX_PICAB)
cSSH4N17_c	Similar to Zinc finger protein MAGPIE (Arabidopsis thaliana) (uniprot_sprot:sp|Q9ZWA6|MGP_ARATH)
cSSH4O15_c	Similar to PREDICTED: hypothetical protein (Vitis vinifera) (uniref90:UniRef90_UPI0001984F08)
cSSH6A2_c	Similar to 18.2 kDa class I heat shock protein (Medicago sativa) (uniprot_sprot:sp|P27880|HSP12_MEDSA)
cSSH6B5_c	Similar to Kiwellin (Actinidia deliciosa PE=1 SV=1) (uniprot_sprot:sp|P84527|KIWEL_ACTDE)
cSSH6D14_c	unknown [Cucumis melo]
Cluster 8
c15d_02-F02-M13R_c	Similar to Putative uncharacterized protein (Glycine max) (uniref90:UniRef90_C6T0J9)
c15d_02-G12-M13R_c	Similar to PREDICTED: hypothetical protein (Vitis vinifera) (uniref90:UniRef90_UPI00019834F0)
c15d_04-G04-M13R_c	Similar to PREDICTED: hypothetical protein (Vitis vinifera) (uniref90:UniRef90_UPI00019853D5)
c15d_07-A03-M13R_c	Similar to PITH domain-containing protein At3g04780 (Arabidopsis thaliana) (uniprot_sprot:sp|Q9SQZ9|PITH1_ARATH)
c15d_11-C10-M13R_c	Similar to Proteasomal ubiquitin receptor ADRM1 (Xenopus tropicalis) (uniprot_sprot:sp|Q6P877|ADRM1_XENTR)
c15d_14-E03-M13R_c	Similar to Nuclear transcription factor Y subunit C-2 (Arabidopsis thaliana) (uniprot_sprot:sp|Q8LCG7|NFYC2_ARATH)
c15d_15-G03-M13R_c	Similar to GEM-like protein 4 (Arabidopsis thaliana) (uniprot_sprot:sp|Q9FTA0|GEML4_ARATH)
c15d_16-G04-M13R_c	Similar to PREDICTED: hypothetical protein (Vitis vinifera) (uniref90:UniRef90_UPI0001984728)
c15d_17-B09-M13R_c	Similar to Transmembrane protein 184C (Pongo abelii) (uniprot_sprot:sp|Q5RET6|T184C_PONAB)
c15d_17-B11-M13R_c	Similar to Whole genome shotgun sequence of line PN40024, scaffold_7.assembly12x (Fragment) (Vitis vinifera) (uniref90:UniRef90_D7THF5)
c15d_17-H11-M13R_c	Similar to Diacylglycerol acyltransferase (Cucumis melo subsp. melo) (uniref90:UniRef90_E5GC43)
c15d_18-F04-M13R_c	None
c15d_19-A07-M13R_c	Similar to Zinc transporter 11 (Arabidopsis thaliana) (uniprot_sprot:sp|Q94EG9|ZIP11_ARATH)
c15d_19-G11-M13R_c	None
c15d_20-C06-M13R_c	Similar to Uncharacterized protein C16G5.07c (Schizosaccharomyces pombe) (uniprot_sprot:sp|O60121|YH77_SCHPO)
c15d_21-E06-M13R_c	Similar to Zinc finger protein MAGPIE (Arabidopsis thaliana) (uniprot_sprot:sp|Q9ZWA6|MGP_ARATH)
c15d_22-A03-M13R_c	Similar to Predicted protein (Populus trichocarpa) (uniref90:UniRef90_B9I168)
c15d_23-F10-M13R_c	Similar to Nucleic acid binding protein, putative (Ricinus communis) (uniref90:UniRef90_B9SFT0)
c15d_25-A10-M13R_c	Similar to Lactation elevated protein 1 (Homo sapiens) (uniprot_sprot:sp|Q8WV93|LACE1_HUMAN)
c15d_25-G08-M13R_c	Similar to Scarecrow-like transcription factor PAT1 (Arabidopsis thaliana) (uniprot_sprot:sp|Q9LDL7|PAT1_ARATH)
c15d_29-E05-M13R_c	Similar to At5g05950 (Arabidopsis) (uniref90:UniRef90_Q9FI91)
c15d_30-E11-M13R_c	Similar to Mannose-6-phosphate isomerase (Pan troglodytes) (uniprot_sprot:sp|A5A6K3|MPI_PANTR)
c15d_32-H07-M13R_c	None
c15d_34-C06-M13R_c	Similar to Clathrin interactor EPSIN 2 (Arabidopsis thaliana) (uniprot_sprot:sp|Q67YI9|EPN2_ARATH)
c15d_38-B04-M13R_c	Similar to Ethylene-responsive transcription factor ERF003 (Arabidopsis thaliana) (uniprot_sprot:sp|Q94AW5|ERF03_ARATH)
c15d_41-H08-M13R_c	Similar to Whole genome shotgun sequence of line PN40024, scaffold_56.assembly12x (Fragment) (Vitis vinifera) (uniref90:UniRef90_D7TL37)
c46d_01-C01-M13R_c	Similar to Target of rapamycin (Dictyostelium discoideum) (uniprot_sprot:sp|Q86C65|TOR_DICDI)
c46d_02-A05-M13R_c	Similar to Methionine aminopeptidase 1A (Arabidopsis thaliana) (uniprot_sprot:sp|Q9SLN5|AMP1A_ARATH)
c46d_04-B05-M13R_c	Similar to PREDICTED: hypothetical protein (Vitis vinifera) (uniref90:UniRef90_UPI0001983FB0)
c46d_04-H04-M13R_c	Similar to Ubiquitin fusion degradation protein 1 homolog (Homo sapiens) (uniprot_sprot:sp|Q92890|UFD1_HUMAN)
c46d_06-C09-M13R_c	unknown [Picea sitchensis]
c46d_06-E09-M13R_c	Similar to Whole genome shotgun sequence of line PN40024, scaffold_118.assembly12x (Fragment) (Vitis vinifera) (uniref90:UniRef90_D7T4Z4)
c46d_06-G05-M13R_c	Similar to Lactation elevated protein 1 (Homo sapiens) (uniprot_sprot:sp|Q8WV93|LACE1_HUMAN)
c46d_06-H11-M13R_c	Similar to Polygalacturonase (Cucumis melo subsp. melo) (uniref90:UniRef90_E5GBI5)
c46d_10-D02-M13R_c	Similar to Predicted protein (Populus trichocarpa) (uniref90:UniRef90_B9H6Q5)
c46d_13-E03-M13R_c	Similar to U-box domain-containing protein 8 (Arabidopsis thaliana) (uniprot_sprot:sp|O81902|PUB8_ARATH)
c46d_15-H11-M13R_c	Similar to DnaJ homolog subfamily C member 25 (Xenopus laevis) (uniprot_sprot:sp|Q58E03|DJC25_XENLA)
c46d_16-B10-M13R_c	Similar to Mitogen-activated protein kinase kinase kinase ANP1 (Arabidopsis thaliana) (uniprot_sprot:sp|O22040|ANP1_ARATH)
c46d_16-H10-M13R_c	Similar to Trihelix transcription factor GT-1 (Arabidopsis thaliana) (uniprot_sprot:sp|Q9FX53|TGT1_ARATH)
c46d_18-A05-M13R_c	Similar to Probable nucleoredoxin 2 (Oryza sativa subsp. japonica) (uniprot_sprot:sp|Q0JIL1|NRX2_ORYSJ)
c46d_19-F08-M13R_c	Similar to PREDICTED: hypothetical protein (Vitis vinifera) (uniref90:UniRef90_UPI0001983866)
c46d_20-G03-M13R_c	Similar to U-box domain-containing protein 32 (Arabidopsis thaliana) (uniprot_sprot:sp|Q94A51|PUB32_ARATH)
c46d_21-F10-M13R_c	Similar to Predicted protein (Populus trichocarpa) (uniref90:UniRef90_B9HP82)
c46d_22-G10-M13R_c	Similar to Cytochrome b5, seed isoform (Nicotiana tabacum PE=2 SV=1) (uniprot_sprot:sp|P49099|CYB5S_TOBAC)
c46d_23-C01-M13R_c	None
c46d_23-C12-M13R_c	Similar to Target of Myb protein 1 (Homo sapiens) (uniprot_sprot:sp|O60784|TOM1_HUMAN)
c46d_24-G05-M13R_c	Similar to Uncharacterized protein At3g17611 (Arabidopsis thaliana) (uniprot_sprot:sp|Q8RXW0|Y3761_ARATH)
c46d_25-B10-M13R_c	Similar to Putative ABC transporter B family member 8 (Arabidopsis thaliana) (uniprot_sprot:sp|Q9LHK4|AB8B_ARATH)
c46d_26-C12-M13R_c	Similar to tRNA pseudouridine synthase 3 (Mus musculus) (uniprot_sprot:sp|Q9JI38|PUS3_MOUSE)
c46d_28-D02-M13R_c	Similar to F-box protein At3g12350 (Arabidopsis thaliana) (uniprot_sprot:sp|Q84WW1|FB140_ARATH)
c46d_29-A07-M13R_c	None
c46d_29-G11-M13R_c	Similar to Whole genome shotgun sequence of line PN40024, scaffold_7.assembly12x (Fragment) (Vitis vinifera) (uniref90:UniRef90_D7THE3)
c46d_32-G12-M13R_c	None
c46d_33-B04-M13R_c	Similar to Chaperone protein dnaJ 72 (Arabidopsis thaliana) (uniprot_sprot:sp|Q0WTI8|DNJ72_ARATH)
c46d_33-E03-M13R_c	None
c46d_34-H03-M13R_c	Similar to Eukaryotic translation initiation factor 6-2 (Arabidopsis thaliana) (uniprot_sprot:sp|Q9M060|IF62_ARATH)
c46d_35-C02-M13R_c	None
c46d_36-G11-M13R_c	Similar to Anthocyanidin 3-O-glucosyltransferase (Petunia hybrida) (uniprot_sprot:sp|Q43716|UFOG_PETHY)
c46d_38-A04-M13R_c	Similar to 3beta-hydroxysteroid-dehydrogenase/decarboxylase isoform 3 (Arabidopsis thaliana) (uniprot_sprot:sp|A9X4U2|HSDD3_ARATH)
c46d_40-E08-M13R_c	Similar to Heat shock protein 70 (Cucumis melo subsp. melo) (uniref90:UniRef90_E5GCC3)
cA_01-F02-M13R_c	None
cA_02-F11-M13R_c	Similar to Predicted protein (Populus trichocarpa) (uniref90:UniRef90_B9HRX9)
cA_03-F06-M13R_c	None
cA_03-F10-M13R_c	Similar to Regulatory protein NPR1 (Arabidopsis thaliana) (uniprot_sprot:sp|P93002|NPR1_ARATH)
cA_03-G06-M13R_c	Similar to Bark storage protein A (Populus deltoides) (uniprot_sprot:sp|Q07469|BSPA_POPDE)
cA_06-B03-M13R_c	Similar to Fimbrin-like protein 2 (Arabidopsis thaliana) (uniprot_sprot:sp|Q9FKI0|FIMB2_ARATH)
cA_06-E03-M13R_c	Similar to Predicted protein (Populus trichocarpa) (uniref90:UniRef90_B9MUF3)
cA_07-B04-M13R_c	Similar to Probable WRKY transcription factor 3 (Arabidopsis thaliana) (uniprot_sprot:sp|Q9ZQ70|WRKY3_ARATH)
cA_07-C11-M13R_c	Similar to Trehalose-phosphate phosphatase (Mycobacterium tuberculosis) (uniprot_sprot:sp|O50401|OTSB_MYCTU)
cA_07-F11-M13R_c	Similar to Probable LRR receptor-like serine/threonine-protein kinase At5g48740 (Arabidopsis thaliana) (uniprot_sprot:sp|C0LGV0|Y5487_ARATH)
cA_07-H09-M13R_c	Similar to Synaptic vesicle 2-related protein (Bos taurus) (uniprot_sprot:sp|Q1JP63|SVOP_BOVIN)
cA_08-B02-M13R_c	Similar to Prostaglandin E synthase 2 (Danio rerio) (uniprot_sprot:sp|Q7ZUC7|PGES2_DANRE)
cA_08-E07-M13R_c	Similar to Citrate synthase, glyoxysomal (Cucurbita maxima PE=1 SV=1) (uniprot_sprot:sp|P49299|CYSZ_CUCMA)
cA_09-A03-M13R_c	Similar to Whole genome shotgun sequence of line PN40024, scaffold_141.assembly12x (Fragment) (Vitis vinifera) (uniref90:UniRef90_D7SQJ1)
cA_09-F02-M13R_c	Similar to Respiratory burst oxidase homolog protein C (Solanum tuberosum) (uniprot_sprot:sp|Q2HXL0|RBOHC_SOLTU)
cA_09-H06-M13R_c	Similar to Protein IQ-DOMAIN 1 (Arabidopsis thaliana) (uniprot_sprot:sp|Q9SF32|IQD1_ARATH)
cA_11-C03-M13R_c	Similar to Serine/threonine-protein kinase AtPK2/AtPK19 (Arabidopsis thaliana) (uniprot_sprot:sp|Q39030|KPK2_ARATH)
cA_11-F06-M13R_c	Similar to Probable WRKY transcription factor 40 (Arabidopsis thaliana) (uniprot_sprot:sp|Q9SAH7|WRK40_ARATH)
cA_13-A05-M13R_c	Similar to E3 ubiquitin-protein ligase RMA1H1 (Capsicum annuum) (uniprot_sprot:sp|Q6R567|RMA1_CAPAN)
cA_13-D11-M13R_c	Similar to Whole genome shotgun sequence of line PN40024, scaffold_46.assembly12x (Fragment) (Vitis vinifera) (uniref90:UniRef90_D7UCG9)
cA_13-D12-M13R_c	Similar to Endoglucanase 6 (Arabidopsis thaliana) (uniprot_sprot:sp|Q42059|GUN6_ARATH)
cA_14-A08-M13R_c	Similar to Citrate synthase, glyoxysomal (Cucurbita maxima PE=1 SV=1) (uniprot_sprot:sp|P49299|CYSZ_CUCMA)
cA_14-C01-M13R_c	None
cA_15-A12-M13R_c	Similar to Protein TRIGALACTOSYLDIACYLGLYCEROL 3, chloroplastic (Arabidopsis thaliana) (uniprot_sprot:sp|Q9AT00|AB13I_ARATH)
cA_15-D05-M13R_c	Similar to 3-hydroxy-3-methylglutaryl-coenzyme A reductase 1 (Gossypium hirsutum) (uniprot_sprot:sp|O64966|HMDH1_GOSHI)
cA_15-D12-M13R_c	Similar to Transcription factor MYB39 (Arabidopsis thaliana) (uniprot_sprot:sp|Q8GWP0|MYB39_ARATH)
cA_15-H12-M13R_c	Similar to Nuclear transcription factor Y subunit A-1 (Arabidopsis thaliana) (uniprot_sprot:sp|Q9LXV5|NFYA1_ARATH)
cA_16-C12-M13R_c	Similar to Ethylene-responsive transcription factor RAP2-4 (Arabidopsis thaliana) (uniprot_sprot:sp|Q8H1E4|RAP24_ARATH)
cA_17-E10-M13R_c	Similar to Allene oxide synthase, chloroplastic (Linum usitatissimum) (uniprot_sprot:sp|P48417|CP74_LINUS)
cA_17-H11-M13R_c	Similar to Probable glycosyltransferase At5g20260 (Arabidopsis thaliana) (uniprot_sprot:sp|Q3E9A4|GLYT5_ARATH)
cA_18-E01-M13R_c	Similar to Predicted protein (Populus trichocarpa) (uniref90:UniRef90_B9GZI6)
cA_19-E07-M13R_c	Similar to Digalactosyldiacylglycerol synthase 2, chloroplastic (Lotus japonicus) (uniprot_sprot:sp|Q6DW73|DGDG2_LOTJA)
cA_20-C03-M13R_c	Similar to PREDICTED: hypothetical protein (Vitis vinifera) (uniref90:UniRef90_UPI00015CCBDD)
cA_20-H05-M13R_c	None
cA_21-D04-M13R_c	Similar to Peroxidase 4 (Vitis vinifera) (uniprot_sprot:sp|A7NY33|PER4_VITVI)
cA_21-F07-M13R_c	None
cA_22-E08-M13R_c	Similar to Pheophorbide a oxygenase, chloroplastic (Arabidopsis thaliana) (uniprot_sprot:sp|Q9FYC2|PAO_ARATH)
cA_23-A05-M13R_c	Similar to HVA22-like protein j (Arabidopsis thaliana) (uniprot_sprot:sp|Q8GXE9|HA22J_ARATH)
cA_23-B05-M13R_c	Similar to PREDICTED: hypothetical protein (Vitis vinifera) (uniref90:UniRef90_UPI0001985247)
cA_23-C08-M13R_c	Similar to Whole genome shotgun sequence of line PN40024, scaffold_90.assembly12x (Fragment) (Vitis vinifera) (uniref90:UniRef90_D7T817)
cA_23-F09-M13R_c	None
cA_23-F10-M13R_c	Similar to Sucrose synthase (Glycine max) (uniprot_sprot:sp|P13708|SUSY_SOYBN)
cA_25-A06-M13R_c	Similar to Metalloendoproteinase 1 (Glycine max PE=1 SV=2) (uniprot_sprot:sp|P29136|MEP1_SOYBN)
cA_25-F06-M13R_c	Similar to F-box protein SKIP27 (Arabidopsis thaliana) (uniprot_sprot:sp|O65416|SKI27_ARATH)
cA_25-H01-M13R_c	Similar to Sphingosine-1-phosphate lyase (Arabidopsis thaliana) (uniprot_sprot:sp|Q9C509|SGPL_ARATH)
cA_26-B05-M13R_c	Similar to PREDICTED: hypothetical protein (Vitis vinifera) (uniref90:UniRef90_UPI00015C9FAB)
cA_26-D05-M13R_c	Similar to Membrane associated ring finger 1,8, putative (Ricinus communis) (uniref90:UniRef90_B9S8W6)
cA_27-D09-M13R_c	Similar to Putative uncharacterized protein (Vitis vinifera) (uniref90:UniRef90_A5BCD4)
cA_28-A03-M13R_c	Similar to Scarecrow-like transcription factor PAT1 (Arabidopsis thaliana) (uniprot_sprot:sp|Q9LDL7|PAT1_ARATH)
cA_28-C12-M13R_c	Similar to Probable WRKY transcription factor 42 (Arabidopsis thaliana) (uniprot_sprot:sp|Q9XEC3|WRK42_ARATH)
cA_28-F08-M13R_c	Similar to Lysine-specific demethylase 5A (Mus musculus) (uniprot_sprot:sp|Q3UXZ9|KDM5A_MOUSE)
cA_29-A11-M13R_c	Similar to Putative uncharacterized protein (Ricinus communis) (uniref90:UniRef90_B9SVT2)
cA_30-G11-M13R_c	Similar to Formin-like protein 5 (Arabidopsis thaliana) (uniprot_sprot:sp|Q94B77|FH5_ARATH)
cA_30-H01-M13R_c	Similar to Putative uncharacterized protein (Vitis vinifera) (uniref90:UniRef90_A5BTH6)
cA_33-A03-M13R_c	Similar to Patellin-4 (Arabidopsis thaliana) (uniprot_sprot:sp|Q94C59|PATL4_ARATH)
cA_33-E09-M13R_c	Similar to PREDICTED: hypothetical protein (Vitis vinifera) (uniref90:UniRef90_UPI00019846AE)
cA_34-A07-M13R_c	Similar to Probable LRR receptor-like serine/threonine-protein kinase At1g51810 (Arabidopsis thaliana) (uniprot_sprot:sp|Q9FZB8|Y5181_ARATH)
cA_34-B06-M13R_c	Similar to F-box protein SKP2A (Arabidopsis thaliana) (uniprot_sprot:sp|Q9LPL4|SKP2A_ARATH)
cA_34-B12-M13R_c	Similar to Serine/threonine-protein kinase CTR1 (Arabidopsis thaliana) (uniprot_sprot:sp|Q05609|CTR1_ARATH)
cA_34-E06-M13R_c	Similar to L-ascorbate oxidase homolog (Brassica napus) (uniprot_sprot:sp|Q00624|ASOL_BRANA)
cA_35-F11-M13R_c	Similar to Upstream activation factor subunit UAF30, putative (Ricinus communis) (uniref90:UniRef90_B9S8L0)
cA_35-G09-M13R_c	None
cA_36-D07-M13R_c	Similar to PREDICTED: hypothetical protein (Vitis vinifera) (uniref90:UniRef90_UPI0001985121)
cA_37-B05-M13R_c	Similar to Isoflavone 2'-hydroxylase (Glycyrrhiza echinata) (uniprot_sprot:sp|P93147|C81E1_GLYEC)
cA_37-G09-M13R_c	Similar to Fumarate hydratase 1, mitochondrial (Arabidopsis thaliana) (uniprot_sprot:sp|P93033|FUM1_ARATH)
cA_38-B10-M13R_c	Similar to 3-ketoacyl-CoA thiolase 2, peroxisomal (Arabidopsis thaliana) (uniprot_sprot:sp|Q56WD9|THIK2_ARATH)
cA_38-G04-M13R_c	Similar to PREDICTED: hypothetical protein (Vitis vinifera) (uniref90:UniRef90_UPI0001983A9B)
cA_39-B08-M13R_c	Similar to Predicted protein (Populus) (uniref90:UniRef90_B9INV4)
cA_39-B12-M13R_c	Similar to RNA binding protein, putative (Ricinus communis) (uniref90:UniRef90_B9T2I7)
cA_39-D05-M13R_c	Similar to Myb-related protein 305 (Antirrhinum majus) (uniprot_sprot:sp|P81391|MYB05_ANTMA)
cA_40-D04-M13R_c	Similar to Cytochrome P450 76C4 (Arabidopsis thaliana) (uniprot_sprot:sp|O64635|C76C4_ARATH)
cA_40-H06-M13R_c	Similar to Dynamin-related protein 1C (Arabidopsis thaliana) (uniprot_sprot:sp|Q8LF21|DRP1C_ARATH)
cAI_02-F10-M13R_c	Similar to Graves disease carrier protein homolog (Mus musculus) (uniprot_sprot:sp|Q8C0K5|GDC_MOUSE)
cAI_02-G12-M13R_c	Similar to Probable polyamine oxidase 2 (Arabidopsis thaliana) (uniprot_sprot:sp|Q9SKX5|PAO2_ARATH)
cAI_02-H05-M13R_c	Similar to Predicted protein (Populus trichocarpa) (uniref90:UniRef90_B9IAI5)
cAI_03-D08-M13R_c	Similar to Inorganic pyrophosphatase 3 (Arabidopsis thaliana) (uniprot_sprot:sp|Q9SU92|PPSP3_ARATH)
cAI_04-E11-M13R_c	None
cAI_04-F12-M13R_c	Similar to Putative uncharacterized protein (Ricinus communis) (uniref90:UniRef90_B9RG32)
cAI_04-H03-M13R_c	Similar to Whole genome shotgun sequence of line PN40024, scaffold_77.assembly12x (Fragment) (Vitis vinifera) (uniref90:UniRef90_D7SY54)
cAI_05-H09-M13R_c	Similar to Predicted protein (Populus trichocarpa) (uniref90:UniRef90_B9IDC5)
cAI_06-F11-M13R_c	Similar to Putative uncharacterized protein (Vitis vinifera) (uniref90:UniRef90_A5ADI5)
cAI_07-G02-M13R_c	Similar to Putative uncharacterized protein (Ricinus communis) (uniref90:UniRef90_B9T651)
cAI_08-C03-M13R_c	Similar to Putative uncharacterized protein (Cucumis melo subsp. melo) (uniref90:UniRef90_E5GB30)
cAI_08-D10-M13R_c	Similar to Probable calcium-binding protein CML36 (Arabidopsis thaliana) (uniprot_sprot:sp|Q9SS31|CML36_ARATH)
cAI_09-F04-M13R_c	Similar to Neutral alpha-glucosidase ab, putative (Ricinus communis) (uniref90:UniRef90_B9S1M1)
cAI_09-F12-M13R_c	Similar to PREDICTED: hypothetical protein (Vitis vinifera) (uniref90:UniRef90_UPI00015C865F)
cAI_10-B02-M13R_c	Similar to E3 ubiquitin-protein ligase PUB23 (Arabidopsis thaliana) (uniprot_sprot:sp|Q84TG3|PUB23_ARATH)
cAI_12-B09-M13R_c	Similar to Putative uncharacterized protein (Ricinus communis) (uniref90:UniRef90_B9RUI9)
cAI_13-C12-M13R_c	Similar to Putative uncharacterized protein (Vitis vinifera) (uniref90:UniRef90_A5AUD3)
cAI_14-A12-M13R_c	Similar to Peroxidase 2 (Fragment) (Cucumis sativus PE=2 SV=1) (uniprot_sprot:sp|P19135|PER2_CUCSA)
cAI_14-D02-M13R_c	Similar to Pectinesterase 2 (Citrus sinensis) (uniprot_sprot:sp|O04887|PME2_CITSI)
cAI_15-D06-M13R_c	Similar to Genomic DNA, chromosome 5, TAC clone:K16E1 (Arabidopsis) (uniref90:UniRef90_Q9FH68)
cAI_15-F09-M13R_c	Similar to Transcription factor MYB39 (Arabidopsis thaliana) (uniprot_sprot:sp|Q8GWP0|MYB39_ARATH)
cAI_15-G03-M13R_c	Similar to Protein DA1 (Arabidopsis thaliana) (uniprot_sprot:sp|P0C7Q8|DA1_ARATH)
cAI_15-H09-M13R_c	None
cAI_16-C09-M13R_c	Similar to Peroxidase 5 (Vitis vinifera) (uniprot_sprot:sp|A7QEU4|PER5_VITVI)
cAI_16-D07-M13R_c	None
cAI_16-E12-M13R_c	None
cAI_17-B09-M13R_c	None
cAI_17-E11-M13R_c	Similar to Ethylene-responsive transcription factor 13 (Arabidopsis thaliana) (uniprot_sprot:sp|Q8L9K1|ERF99_ARATH)
cAI_17-H03-M13R_c	Similar to Nuclear transcription factor Y subunit B-8 (Arabidopsis thaliana) (uniprot_sprot:sp|Q8VYK4|NFYB8_ARATH)
cAI_17-H11-M13R_c	phosphoethanolamine n-methyltransferase, putative [Ricinus communis]
cAI_19-A07-M13R_c	Similar to At5g05950 (Arabidopsis) (uniref90:UniRef90_Q9FI91)
cAI_19-B07-M13R_c	Similar to PREDICTED: hypothetical protein (Vitis vinifera) (uniref90:UniRef90_UPI000198525F)
cAI_19-B08-M13R_c	Similar to UPF0497 membrane protein 9 (Ricinus communis) (uniprot_sprot:sp|B9RW00|U4979_RICCO)
cAI_19-H08-M13R_c	Similar to Autophagy-related protein 8C (Oryza sativa subsp. japonica) (uniprot_sprot:sp|Q6Z1D5|ATG8C_ORYSJ)
cAI_21-E03-M13R_c	Similar to Transmembrane protein 184C (Pongo abelii) (uniprot_sprot:sp|Q5RET6|T184C_PONAB)
cAI_22-B03-M13R_c	Similar to Predicted protein (Fragment) (Populus trichocarpa) (uniref90:UniRef90_B9HRU2)
cAI_22-H07-M13R_c	Similar to Whole genome shotgun sequence of line PN40024, scaffold_25.assembly12x (Fragment) (Vitis vinifera) (uniref90:UniRef90_D7TVA3)
cAI_23-D04-M13R_c	Similar to Mannan endo-1,4-beta-mannosidase 5 (Solanum lycopersicum) (uniprot_sprot:sp|Q6YM50|MAN5_SOLLC)
cAI_23-F04-M13R_c	None
cAI_24-B01-M13R_c	unnamed protein product [Vitis vinifera]
cAI_26-H09-M13R_c	Similar to Ethylene-responsive transcription factor ERF011 (Arabidopsis thaliana) (uniprot_sprot:sp|Q9SNE1|ERF11_ARATH)
cAI_32-A07-M13R_c	Similar to Putative DNA-binding protein ESCAROLA (Arabidopsis thaliana) (uniprot_sprot:sp|Q9S7C9|ESCA_ARATH)
cAI_32-B08-M13R_c	Similar to Cancer-related nucleoside-triphosphatase (Homo sapiens) (uniprot_sprot:sp|Q9BSD7|NTPCR_HUMAN)
cAI_33-D01-M13R_c	None
cAI_33-D02-M13R_c	unknown [Cucumis sativus]
cAI_34-H08-M13R_c	None
cAI_36-E04-M13R_c	Similar to CRAL-TRIO domain-containing protein C23B6.04c (Schizosaccharomyces pombe) (uniprot_sprot:sp|Q9UU99|YJX4_SCHPO)
cAI_36-F11-M13R_c	Similar to O-linked n-acetylglucosamine transferase, ogt, putative (Ricinus communis) (uniref90:UniRef90_B9SS47)
cAI_37-B05-M13R_c	Similar to Digalactosyldiacylglycerol synthase 2, chloroplastic (Lotus japonicus) (uniprot_sprot:sp|Q6DW73|DGDG2_LOTJA)
cAI_37-F02-M13R_c	Similar to F-box protein SKIP27 (Arabidopsis thaliana) (uniprot_sprot:sp|O65416|SKI27_ARATH)
cCI_03-F04-M13R_c	Similar to Cellulose synthase-like protein H1 (Oryza sativa subsp. japonica) (uniprot_sprot:sp|Q339N5|CSLH1_ORYSJ)
cCI_04-B04-M13R_c	Similar to Mitochondrial nicotinamide adenine dinucleotide transporter 1 (Saccharomyces cerevisiae) (uniprot_sprot:sp|P40556|YIA6_YEAST)
cCI_06-C08-M13R_c	Similar to Putative uncharacterized protein (Ricinus communis) (uniref90:UniRef90_B9RW40)
cCI_07-A03-M13R_c	None
cCI_07-D12-M13R_c	Similar to Probable serine/threonine-protein kinase WNK11 (Arabidopsis thaliana) (uniprot_sprot:sp|Q6ICW6|WNK11_ARATH)
cCI_08-D05-M13R_c	Similar to TIP41-like protein (Dictyostelium discoideum) (uniprot_sprot:sp|Q54MI6|TIPRL_DICDI)
cCI_08-D08-M13R_c	None
cCI_09-E06-M13R_c	predicted protein [Populus trichocarpa]
cCI_09-H03-M13R_c	Similar to Respiratory burst oxidase homolog protein F (Arabidopsis thaliana) (uniprot_sprot:sp|O48538|RBOHF_ARATH)
cCI_10-E06-M13R_c	None
cCI_11-A03-M13R_c	Similar to Nut2, putative (Ricinus communis) (uniref90:UniRef90_B9SPF4)
cCI_12-H09-M13R_c	Similar to Glutamate receptor 2.7 (Arabidopsis thaliana) (uniprot_sprot:sp|Q8LGN0|GLR27_ARATH)
cCI_15-H12-M13R_c	Similar to F-box protein At5g67140 (Arabidopsis thaliana) (uniprot_sprot:sp|Q9FH99|FB302_ARATH)
cCI_17-B10-M13R_c	Similar to Inhibitor of Bruton tyrosine kinase (Xenopus laevis) (uniprot_sprot:sp|Q6NRS1|IBTK_XENLA)
cCI_17-C08-M13R_c	PREDICTED: hypothetical protein [Vitis vinifera]
cCI_17-F08-M13R_c	Similar to PREDICTED: hypothetical protein (Vitis vinifera) (uniref90:UniRef90_UPI0001985B44)
cCI_18-F03-M13R_c	None
cCI_18-G07-M13R_c	Similar to Predicted protein (Populus trichocarpa) (uniref90:UniRef90_A9PCW5)
cCI_19-A06-M13R_c	Similar to Cytokinin-O-glucosyltransferase 2 (Arabidopsis thaliana) (uniprot_sprot:sp|Q9SK82|COGT2_ARATH)
cCI_21-A12-M13R_c	Similar to Calcium uptake protein 1, mitochondrial (Xenopus tropicalis) (uniprot_sprot:sp|B1H2N3|MICU1_XENTR)
cCI_23-G12-M13R_c	Similar to Polypyrimidine tract-binding protein homolog 2 (Arabidopsis thaliana) (uniprot_sprot:sp|Q9FGL9|PTBP2_ARATH)
cCI_25-D06-M13R_c	Similar to Serine/threonine-protein kinase ATG1 (Penicillium chrysogenum (strain ATCC 28089 / DSM 1075 / Wisconsin 54-1255)) (uniprot_sprot:sp|A7KAL2|ATG1_PENCW)
cCI_27-G09-M13R_c	Similar to Ara4-interacting protein, putative (Ricinus communis) (uniref90:UniRef90_B9RC31)
cCI_27-H02-M13R_c	Similar to Nuclease S1 (Aspergillus oryzae (strain ATCC 42149 / RIB 40)) (uniprot_sprot:sp|P24021|NUS1_ASPOR)
cCI_28-B10-M13R_c	Similar to Whole genome shotgun sequence of line PN40024, scaffold_8.assembly12x (Fragment) (Vitis vinifera) (uniref90:UniRef90_D7SUV5)
cCI_28-F11-M13R_c	None
cCI_28-H08-M13R_c	Similar to Calcium-dependent protein kinase 8 (Arabidopsis thaliana) (uniprot_sprot:sp|Q42438|CDPK8_ARATH)
cCI_29-H05-M13R_c	Similar to Carbohydrate transporter, putative (Ricinus communis) (uniref90:UniRef90_B9RJI8)
cCI_30-B12-M13R_c	Similar to Whole genome shotgun sequence of line PN40024, scaffold_197.assembly12x (Fragment) (Vitis vinifera) (uniref90:UniRef90_E0CVV0)
cCI_31-D05-M13R_c	Similar to Protein DGCR14 homolog (Drosophila melanogaster) (uniprot_sprot:sp|O44424|DGC14_DROME)
cCI_31-E08-M13R_c	Similar to Dynamin-related protein 1C (Arabidopsis thaliana) (uniprot_sprot:sp|Q8LF21|DRP1C_ARATH)
cCI_32-B12-M13R_c	Similar to Whole genome shotgun sequence of line PN40024, scaffold_81.assembly12x (Fragment) (Vitis vinifera) (uniref90:UniRef90_D7TXI7)
cCI_34-G01-M13R_c	Similar to Probable pectinesterase/pectinesterase inhibitor 41 (Arabidopsis thaliana) (uniprot_sprot:sp|Q8RXK7|PME41_ARATH)
cCI_35-C03-M13R_c	Similar to NAC domain-containing protein 78 (Arabidopsis thaliana) (uniprot_sprot:sp|Q84K00|NAC78_ARATH)
cCI_35-D06-M13R_c	Similar to Putative uncharacterized protein (Vitis vinifera) (uniref90:UniRef90_A5B1X8)
cCI_36-E12-M13R_c	Similar to F-box protein CPR30 (Arabidopsis thaliana) (uniprot_sprot:sp|Q9SU30|CPR30_ARATH)
cCI_37-B03-M13R_c	Similar to Mitogen-activated protein kinase kinase kinase 3 (Arabidopsis thaliana) (uniprot_sprot:sp|O22042|M3K3_ARATH)
cCI_37-F05-M13R_c	Similar to Whole genome shotgun sequence of line PN40024, scaffold_29.assembly12x (Fragment) (Vitis vinifera) (uniref90:UniRef90_D7SNP3)
cCI_38-H08-M13R_c	None
cCI_39-D11-M13R_c	Similar to E3 ubiquitin-protein ligase XBAT33 (Arabidopsis thaliana) (uniprot_sprot:sp|Q4FE45|XB33_ARATH)
cCI_39-F06-M13R_c	None
cCI_40-A05-M13R_c	Similar to Uncharacterized protein At1g76660 (Arabidopsis thaliana) (uniprot_sprot:sp|Q9SRE5|Y1666_ARATH)
cCI_41-D03-M13R_c	Similar to Putative F-box protein At1g65770 (Arabidopsis thaliana) (uniprot_sprot:sp|Q9SHX9|FB72_ARATH)
cCI_41-H02-M13R_c	Similar to Probable serine/threonine-protein kinase WNK2 (Oryza sativa subsp. japonica) (uniprot_sprot:sp|Q65X23|WNK2_ORYSJ)
cCI_42-C10-M13R_c	Similar to Whole genome shotgun sequence of line PN40024, scaffold_32.assembly12x (Fragment) (Vitis vinifera) (uniref90:UniRef90_D7U8T1)
cCI_43-H02-M13R_c	Similar to Hydroxyacylglutathione hydrolase 3, mitochondrial (Arabidopsis thaliana) (uniprot_sprot:sp|Q9C8L4|GLO2O_ARATH)
cCI_43-H07-M13R_c	Similar to Cytochrome b ascorbate-dependent protein 3 (Mus musculus) (uniprot_sprot:sp|Q6P1H1|CYAC3_MOUSE)
cCI_45-A04-M13R_c	Similar to BI1-like protein (Arabidopsis thaliana) (uniprot_sprot:sp|Q94A20|BI1L_ARATH)
cCI_45-F09-M13R_c	None
cCI_45-F11-M13R_c	Similar to Probable leucine-rich repeat receptor-like protein kinase At4g00330 (Arabidopsis thaliana) (uniprot_sprot:sp|Q8VZJ9|Y4330_ARATH)
cCI_46-C01-M13R_c	Similar to Whole genome shotgun sequence of line PN40024, scaffold_33.assembly12x (Fragment) (Vitis vinifera) (uniref90:UniRef90_D7U3R3)
cCI_46-D11-M13R_c	Similar to Putative uncharacterized protein (Vitis vinifera) (uniref90:UniRef90_A5C9R3)
cCI_51-C05-M13R_c	Similar to Puromycin-sensitive aminopeptidase (Homo sapiens) (uniprot_sprot:sp|P55786|PSA_HUMAN)
cCI_52-A06-M13R_c	Similar to Auxin-induced protein 5NG4 (Pinus taeda PE=2 SV=1) (uniprot_sprot:sp|Q6J163|5NG4_PINTA)
cCI_52-B04-M13R_c	CBL-interacting serine/threonine-protein kinase, putative [Ricinus communis]
cCI_54-G12-M13R_c	Similar to PREDICTED: hypothetical protein (Vitis vinifera) (uniref90:UniRef90_UPI000198525F)
cCI_55-B11-M13R_c	Similar to E3 ubiquitin-protein ligase RGLG2 (Arabidopsis thaliana) (uniprot_sprot:sp|Q9LY87|RGLG2_ARATH)
cCI_55-H04-M13R_c	Similar to Carboxypeptidase D (Homo sapiens) (uniprot_sprot:sp|O75976|CBPD_HUMAN)
cCI_58-B07-M13R_c	None
cCI_59-G10-M13R_c	Similar to Cytochrome P450 94A2 (Vicia sativa) (uniprot_sprot:sp|P98188|C94A2_VICSA)
cCI_61-D09-M13R_c	Similar to Putative uncharacterized protein (Ricinus communis) (uniref90:UniRef90_B9SRB7)
cCI_61-G12-M13R_c	Similar to PREDICTED: hypothetical protein (Vitis vinifera) (uniref90:UniRef90_UPI0001982CBB)
cCI_63-G02-M13R_c	Similar to Multiple inositol polyphosphate phosphatase 1 (Rattus norvegicus) (uniprot_sprot:sp|O35217|MINP1_RAT)
cCI_66-D08-M13R_c	Similar to Cysteine synthase (Citrullus lanatus PE=2 SV=1) (uniprot_sprot:sp|Q43317|CYSK_CITLA)
cCI_66-G07-M13R_c	Similar to Mitogen-activated protein kinase kinase kinase A (Dictyostelium discoideum) (uniprot_sprot:sp|Q54R82|MKKA_DICDI)
cCI_66-H01-M13R_c	Similar to Putative uncharacterized protein (Ricinus communis) (uniref90:UniRef90_B9S255)
cCI_67-D07-M13R_c	Similar to Mitogen-activated protein kinase kinase 5 (Arabidopsis thaliana) (uniprot_sprot:sp|Q8RXG3|M2K5_ARATH)
cCI_68-C06-M13R_c	Similar to Predicted protein (Populus trichocarpa) (uniref90:UniRef90_B9HGV7)
cCI_69-B03-M13R_c	Similar to Putative uncharacterized protein (Glycine max) (uniref90:UniRef90_C6T2Q8)
cCL1020Contig1	None
cCL1032Contig1	Similar to ADP-ribosylation factor GTPase-activating protein AGD12 (Arabidopsis thaliana) (uniprot_sprot:sp|Q9FVJ3|AGD12_ARATH)
cCL1034Contig1	Similar to Putative uncharacterized protein (Glycine max) (uniref90:UniRef90_C6SYT4)
cCL1045Contig1	Similar to UPF0497 membrane protein 17 (Ricinus communis) (uniprot_sprot:sp|B9SXY8|U497H_RICCO)
cCL1045Contig2	Similar to UPF0497 membrane protein 17 (Ricinus communis) (uniprot_sprot:sp|B9SXY8|U497H_RICCO)
cCL1063Contig1	Similar to Uncharacterized 38.1 kDa protein (Corydalis sempervirens PE=2 SV=1) (uniprot_sprot:sp|Q39635|Y38K_CORSE)
cCL1067Contig1	Similar to Thioredoxin-like protein 4A (Mus musculus) (uniprot_sprot:sp|P83877|TXN4A_MOUSE)
cCL1088Contig1	Similar to 3-hydroxyisobutyryl-CoA hydrolase-like protein 3 (Arabidopsis thaliana) (uniprot_sprot:sp|Q9T0K7|HIBC6_ARATH)
cCL1088Contig2	Similar to 3-hydroxyisobutyryl-CoA hydrolase-like protein 3 (Arabidopsis thaliana) (uniprot_sprot:sp|Q9T0K7|HIBC6_ARATH)
cCL1092Contig1	Similar to DnaJ homolog subfamily B member 13 (Mus musculus) (uniprot_sprot:sp|Q80Y75|DJB13_MOUSE)
cCL1098Contig1	Similar to Predicted protein (Populus trichocarpa) (uniref90:UniRef90_B9H2F7)
cCL1098Contig2	Similar to Predicted protein (Populus trichocarpa) (uniref90:UniRef90_B9H2F7)
cCL1108Contig1	Similar to Proteasome subunit alpha type-3 (Oryza sativa subsp. japonica) (uniprot_sprot:sp|Q9LSU0|PSA3_ORYSJ)
cCL1118Contig1	Similar to Ethylene-responsive transcription factor 4 (Nicotiana tabacum) (uniprot_sprot:sp|Q40477|ERF4_TOBAC)
cCL1121Contig1	Similar to Homeobox-leucine zipper protein HAT14 (Arabidopsis thaliana) (uniprot_sprot:sp|P46665|HAT14_ARATH)
cCL1126Contig2	Similar to UDP-glucosyltransferase UGT73B3 (Arabidopsis thaliana) (uniprot_sprot:sp|Q8W491|UG733_ARATH)
cCL1168Contig2	Similar to Putative uncharacterized protein (Ricinus communis) (uniref90:UniRef90_B9T5V9)
cCL1180Contig1	Similar to Proteasome subunit alpha type-5 (Glycine max) (uniprot_sprot:sp|Q9M4T8|PSA5_SOYBN)
cCL119Contig1	Similar to GTP-binding protein YPTM2 (Zea mays) (uniprot_sprot:sp|Q05737|YPTM2_MAIZE)
cCL1203Contig1	Similar to Meiosis protein mei2 (Schizosaccharomyces pombe) (uniprot_sprot:sp|P08965|MEI2_SCHPO)
cCL1226Contig1	Similar to Predicted protein (Populus trichocarpa) (uniref90:UniRef90_B9H506)
cCL1231Contig1	Similar to Somatic embryogenesis receptor kinase 1 (Arabidopsis thaliana) (uniprot_sprot:sp|Q94AG2|SERK1_ARATH)
cCL1269Contig1	Similar to Charged multivesicular body protein 1 (Dictyostelium discoideum) (uniprot_sprot:sp|O96552|CHMP1_DICDI)
cCL1311Contig1	Similar to Probable adenylate kinase 1, chloroplastic (Arabidopsis thaliana) (uniprot_sprot:sp|Q9ZUU1|KADC1_ARATH)
cCL131Contig1	Similar to 3-ketoacyl-CoA thiolase 2, peroxisomal (Arabidopsis thaliana) (uniprot_sprot:sp|Q56WD9|THIK2_ARATH)
cCL1331Contig1	Similar to Protein TIFY 11A (Arabidopsis thaliana) (uniprot_sprot:sp|Q9LDU5|TI11A_ARATH)
cCL1343Contig1	Similar to Putative methyltransferase DDB_G0268948 (Dictyostelium discoideum) (uniprot_sprot:sp|Q55EX9|Y8948_DICDI)
cCL1375Contig1	Similar to Structural constituent of cell wall, putative (Ricinus communis) (uniref90:UniRef90_B9RVZ9)
cCL1399Contig1	Similar to Nudix hydrolase 2 (Arabidopsis thaliana) (uniprot_sprot:sp|Q94B74|NUDT2_ARATH)
cCL1442Contig1	Similar to PRA1 family protein B4 (Arabidopsis thaliana) (uniprot_sprot:sp|O80915|PR1B4_ARATH)
cCL1457Contig1	Similar to Predicted protein (Populus trichocarpa) (uniref90:UniRef90_A9PB64)
cCL1464Contig1	None
cCL1468Contig1	Similar to Whole genome shotgun sequence of line PN40024, scaffold_7.assembly12x (Fragment) (Vitis vinifera) (uniref90:UniRef90_D7TH79)
cCL1471Contig1	Similar to Probable receptor-like protein kinase At5g47070 (Arabidopsis thaliana) (uniprot_sprot:sp|Q9LTC0|Y5707_ARATH)
cCL1497Contig1	Similar to Protein DEHYDRATION-INDUCED 19 homolog 7 (Arabidopsis thaliana) (uniprot_sprot:sp|Q9FJ17|DI197_ARATH)
cCL1505Contig1	Similar to Sterol regulatory element-binding protein site 2 protease (Cucumis melo subsp. melo) (uniref90:UniRef90_E5GBH3)
cCL1510Contig1	Similar to Transcription factor bHLH149 (Arabidopsis thaliana) (uniprot_sprot:sp|O80482|BH149_ARATH)
cCL1513Contig1	Similar to Guanylate kinase (Mus musculus) (uniprot_sprot:sp|Q64520|KGUA_MOUSE)
cCL152Contig1	ethylene-responsive element-binding protein [Medicago truncatula]
cCL1551Contig1	Similar to Sucrose synthase (Glycine max) (uniprot_sprot:sp|P13708|SUSY_SOYBN)
cCL1552Contig1	Similar to Putative uncharacterized protein (Vitis vinifera) (uniref90:UniRef90_A5BRM6)
cCL1564Contig1	Similar to Probable xyloglucan glycosyltransferase 12 (Arabidopsis thaliana) (uniprot_sprot:sp|Q9ZQB9|CSLCC_ARATH)
cCL1564Contig2	Similar to Probable xyloglucan glycosyltransferase 12 (Arabidopsis thaliana) (uniprot_sprot:sp|Q9ZQB9|CSLCC_ARATH)
cCL157Contig1	Similar to Whole genome shotgun sequence of line PN40024, scaffold_98.assembly12x (Fragment) (Vitis vinifera) (uniref90:UniRef90_E0CVA6)
cCL1582Contig1	Similar to Heat stress transcription factor B-2b (Oryza sativa subsp. japonica) (uniprot_sprot:sp|Q6Z9C8|HFB2B_ORYSJ)
cCL1596Contig1	Similar to Probable leucine-rich repeat receptor-like serine/threonine-protein kinase At3g14840 (Arabidopsis thaliana) (uniprot_sprot:sp|C0LGN2|Y3148_ARATH)
cCL15Contig1	Similar to Branched-chain-amino-acid aminotransferase 2, chloroplastic (Arabidopsis thaliana) (uniprot_sprot:sp|Q9M439|BCAT2_ARATH)
cCL1604Contig1	Similar to Whole genome shotgun sequence of line PN40024, scaffold_20.assembly12x (Fragment) (Vitis vinifera) (uniref90:UniRef90_D7T6I9)
cCL1608Contig1	Similar to Heat shock protein 83 (Ipomoea nil) (uniprot_sprot:sp|P51819|HSP83_IPONI)
cCL1613Contig1	Similar to Secretory carrier-associated membrane protein 5 (Arabidopsis thaliana) (uniprot_sprot:sp|Q9SXA5|SCAM5_ARATH)
cCL1619Contig2	Similar to Ethylene-responsive transcription factor 1A (Arabidopsis thaliana) (uniprot_sprot:sp|O80337|EF100_ARATH)
cCL1647Contig1	Similar to CRAL-TRIO domain-containing protein C23B6.04c (Schizosaccharomyces pombe) (uniprot_sprot:sp|Q9UU99|YJX4_SCHPO)
cCL1651Contig1	Similar to Cytokinin-O-glucosyltransferase 2 (Arabidopsis thaliana) (uniprot_sprot:sp|Q9SK82|COGT2_ARATH)
cCL1652Contig1	Similar to Putative uncharacterized protein (Glycine max) (uniref90:UniRef90_C6T9X3)
cCL166Contig1	Similar to Putative uncharacterized protein (Vitis vinifera) (uniref90:UniRef90_A5AIV8)
cCL1674Contig1	Similar to Whole genome shotgun sequence of line PN40024, scaffold_194.assembly12x (Fragment) (Vitis vinifera) (uniref90:UniRef90_D7T5E7)
cCL1677Contig1	Similar to Uric acid degradation bifunctional protein TTL (Arabidopsis thaliana) (uniprot_sprot:sp|Q9LVM5|TTHL_ARATH)
cCL1678Contig1	Similar to Predicted protein (Populus trichocarpa) (uniref90:UniRef90_B9MTX7)
cCL1719Contig1	Similar to Putative uncharacterized protein (Ricinus communis) (uniref90:UniRef90_B9S4G4)
cCL1719Contig2	Similar to Putative uncharacterized protein (Ricinus communis) (uniref90:UniRef90_B9S4G4)
cCL1722Contig1	Similar to NAC domain-containing protein 2 (Arabidopsis thaliana) (uniprot_sprot:sp|Q39013|NAC2_ARATH)
cCL1753Contig1	Similar to F-box only protein 6 (Arabidopsis thaliana) (uniprot_sprot:sp|Q9FZK1|FBX6_ARATH)
cCL1754Contig2	Similar to Whole genome shotgun sequence of line PN40024, scaffold_34.assembly12x (Fragment) (Vitis vinifera) (uniref90:UniRef90_D7T010)
cCL1763Contig1	Similar to Isocitrate dehydrogenase [NAD] regulatory subunit 1, mitochondrial (Arabidopsis thaliana) (uniprot_sprot:sp|Q8LFC0|IDH1_ARATH)
cCL177Contig1	Similar to Putative uncharacterized protein (Ricinus communis) (uniref90:UniRef90_B9RZ77)
cCL17Contig1	Similar to Whole genome shotgun sequence of line PN40024, scaffold_16.assembly12x (Fragment) (Vitis vinifera) (uniref90:UniRef90_D7TC54)
cCL180Contig1	Similar to Serine-rich protein (Cucumis melo subsp. melo) (uniref90:UniRef90_E5GCC5)
cCL1850Contig1	Similar to Putative uncharacterized protein (Ricinus communis) (uniref90:UniRef90_B9RIW4)
cCL1865Contig1	None
cCL1877Contig1	Similar to PREDICTED: hypothetical protein (Vitis vinifera) (uniref90:UniRef90_UPI0001982AE7)
cCL1879Contig1	Similar to Protein COBRA (Arabidopsis thaliana) (uniprot_sprot:sp|Q94KT8|COBRA_ARATH)
cCL1916Contig1	Similar to Probable histone H2B.1 (Medicago truncatula PE=3 SV=3) (uniprot_sprot:sp|Q1S9I9|H2B1_MEDTR)
cCL1930Contig1	Similar to Nudix hydrolase 26, chloroplastic (Arabidopsis thaliana) (uniprot_sprot:sp|Q9CAF2|NUD26_ARATH)
cCL1938Contig1	Similar to Putative uncharacterized protein (Ricinus communis) (uniref90:UniRef90_B9T2X0)
cCL1939Contig1	Similar to F-box/kelch-repeat protein SKIP11 (Arabidopsis thaliana) (uniprot_sprot:sp|Q8L736|SKI11_ARATH)
cCL1940Contig1	Similar to Whole genome shotgun sequence of line PN40024, scaffold_29.assembly12x (Fragment) (Vitis vinifera) (uniref90:UniRef90_D7SNP3)
cCL1942Contig1	Similar to Annexin D2 (Arabidopsis thaliana) (uniprot_sprot:sp|Q9XEE2|ANXD2_ARATH)
cCL1982Contig2	Similar to Putative uncharacterized protein (Cucumis melo subsp. melo) (uniref90:UniRef90_E5GBT0)
cCL2003Contig1	Similar to Bifunctional aspartate aminotransferase and glutamate/aspartate-prephenate aminotransferase (Arabidopsis thaliana) (uniprot_sprot:sp|Q9SIE1|PAT_ARATH)
cCL2007Contig1	Similar to Protein unc-50 homolog (Dictyostelium discoideum) (uniprot_sprot:sp|Q54DD7|UNC50_DICDI)
cCL2034Contig1	Similar to Mitogen-activated protein kinase kinase 2 (Arabidopsis thaliana) (uniprot_sprot:sp|Q9S7U9|M2K2_ARATH)
cCL2095Contig1	Similar to Inositol-tetrakisphosphate 1-kinase 1 (Arabidopsis thaliana) (uniprot_sprot:sp|Q9SBA5|ITPK1_ARATH)
cCL2105Contig1	Similar to NAC domain-containing protein 2 (Arabidopsis thaliana) (uniprot_sprot:sp|Q39013|NAC2_ARATH)
cCL2107Contig1	predicted protein [Populus trichocarpa]
cCL2119Contig1	Similar to Putative uncharacterized protein (Vitis vinifera) (uniref90:UniRef90_A5AMT9)
cCL2147Contig1	Similar to Homeobox-leucine zipper protein HAT22 (Arabidopsis thaliana) (uniprot_sprot:sp|P46604|HAT22_ARATH)
cCL2167Contig1	Similar to Graves disease carrier protein (Homo sapiens) (uniprot_sprot:sp|P16260|GDC_HUMAN)
cCL2234Contig1	Similar to Putative uncharacterized protein (Ricinus communis) (uniref90:UniRef90_B9RBZ6)
cCL2275Contig1	Similar to NAD(H) kinase 1 (Arabidopsis thaliana) (uniprot_sprot:sp|Q56YN3|NADK1_ARATH)
cCL2298Contig1	Similar to Putative uncharacterized protein (Ricinus communis) (uniref90:UniRef90_B9RI24)
cCL2302Contig1	Similar to U-box domain-containing protein 4 (Arabidopsis thaliana) (uniprot_sprot:sp|O22193|PUB4_ARATH)
cCL2307Contig1	Similar to PRA1 family protein A1 (Arabidopsis thaliana) (uniprot_sprot:sp|Q9LZM7|PR1A1_ARATH)
cCL2325Contig1	Similar to E3 ubiquitin-protein ligase RGLG2 (Arabidopsis thaliana) (uniprot_sprot:sp|Q9LY87|RGLG2_ARATH)
cCL2393Contig1	Similar to Oxidation resistance protein 1 (Xenopus tropicalis) (uniprot_sprot:sp|A8KBE0|OXR1_XENTR)
cCL2393Contig2	Similar to Oxidation resistance protein 1 (Xenopus tropicalis) (uniprot_sprot:sp|A8KBE0|OXR1_XENTR)
cCL2403Contig1	Similar to Predicted protein (Populus trichocarpa) (uniref90:UniRef90_B9GN75)
cCL2430Contig1	Similar to Probable serine/threonine-protein kinase WNK4 (Arabidopsis thaliana) (uniprot_sprot:sp|Q9LVL5|WNK4_ARATH)
cCL2457Contig1	Similar to PREDICTED: hypothetical protein (Vitis vinifera) (uniref90:UniRef90_UPI00019836B3)
cCL2459Contig1	Similar to Putative uncharacterized protein (Vitis vinifera) (uniref90:UniRef90_A5BKD6)
cCL2467Contig1	Similar to Citrate synthase, glyoxysomal (Cucurbita maxima PE=1 SV=1) (uniprot_sprot:sp|P49299|CYSZ_CUCMA)
cCL2506Contig1	Similar to Whole genome shotgun sequence of line PN40024, scaffold_97.assembly12x (Fragment) (Vitis vinifera) (uniref90:UniRef90_D7TY64)
cCL2507Contig1	Similar to E3 ubiquitin-protein ligase XBAT33 (Arabidopsis thaliana) (uniprot_sprot:sp|Q4FE45|XB33_ARATH)
cCL2517Contig1	Similar to Mitogen-activated protein kinase kinase 5 (Arabidopsis thaliana) (uniprot_sprot:sp|Q8RXG3|M2K5_ARATH)
cCL2518Contig1	Similar to Predicted protein (Populus trichocarpa) (uniref90:UniRef90_B9HP82)
cCL2573Contig1	Similar to ERD1 protein, chloroplastic (Arabidopsis thaliana) (uniprot_sprot:sp|P42762|ERD1_ARATH)
cCL2587Contig1	None
cCL2605Contig1	Similar to Lipoxygenase 4, chloroplastic (Arabidopsis thaliana) (uniprot_sprot:sp|Q9FNX8|LOX4_ARATH)
cCL2622Contig1	Similar to Pre-mRNA-splicing factor SF2 (Arabidopsis thaliana) (uniprot_sprot:sp|O22315|SRSF1_ARATH)
cCL2633Contig1	Similar to Alternative oxidase, mitochondrial (Mangifera indica) (uniprot_sprot:sp|Q40294|AOX1_MANIN)
cCL2634Contig1	Similar to 4-coumarate--CoA ligase 1 (Nicotiana tabacum) (uniprot_sprot:sp|O24145|4CL1_TOBAC)
cCL2682Contig1	Similar to RNA and export factor-binding protein 2 (Mus musculus) (uniprot_sprot:sp|Q9JJW6|REFP2_MOUSE)
cCL2687Contig1	None
cCL2692Contig1	Similar to Aspartate aminotransferase, chloroplastic (Arabidopsis thaliana) (uniprot_sprot:sp|P46644|AAT3_ARATH)
cCL2708Contig1	Similar to L-allo-threonine aldolase (Aeromonas jandaei) (uniprot_sprot:sp|O07051|LTAA_AERJA)
cCL2724Contig1	Similar to Nuclear transcription factor Y subunit C-2 (Arabidopsis thaliana) (uniprot_sprot:sp|Q8LCG7|NFYC2_ARATH)
cCL2760Contig1	Similar to Protein TRIGALACTOSYLDIACYLGLYCEROL 3, chloroplastic (Arabidopsis thaliana) (uniprot_sprot:sp|Q9AT00|AB13I_ARATH)
cCL2783Contig1	Similar to BAHD acyltransferase DCR (Arabidopsis thaliana) (uniprot_sprot:sp|Q9FF86|DCR_ARATH)
cCL2786Contig1	Similar to Probable serine/threonine-protein kinase Cx32, chloroplastic (Arabidopsis thaliana) (uniprot_sprot:sp|P27450|CX32_ARATH)
cCL2789Contig1	Similar to Respiratory burst oxidase homolog protein F (Arabidopsis thaliana) (uniprot_sprot:sp|O48538|RBOHF_ARATH)
cCL27Contig1	Similar to Protein disulfide-isomerase (Datisca glomerata) (uniprot_sprot:sp|Q9XF61|PDI_DATGL)
cCL2835Contig1	None
cCL2853Contig1	Similar to Bifunctional 3-dehydroquinate dehydratase/shikimate dehydrogenase, chloroplastic (Arabidopsis thaliana) (uniprot_sprot:sp|Q9SQT8|DHQSD_ARATH)
cCL2873Contig1	Similar to Alkaline ceramidase 3 (Mus musculus) (uniprot_sprot:sp|Q9D099|ACER3_MOUSE)
cCL2881Contig1	Similar to Methylglutaconyl-CoA hydratase, mitochondrial (Dictyostelium discoideum) (uniprot_sprot:sp|Q54HG7|AUHM_DICDI)
cCL2903Contig1	Similar to Aspartic proteinase-like protein 2 (Arabidopsis thaliana) (uniprot_sprot:sp|Q9S9K4|ASPL2_ARATH)
cCL2917Contig1	Similar to Glutathione reductase, cytosolic (Pisum sativum PE=2 SV=1) (uniprot_sprot:sp|Q43621|GSHRC_PEA)
cCL293Contig2	Similar to DNA-directed RNA polymerase II subunit RPB9 (Bos taurus) (uniprot_sprot:sp|Q32P73|RPB9_BOVIN)
cCL2943Contig1	Similar to Ethylene-responsive transcription factor ERF114 (Arabidopsis thaliana) (uniprot_sprot:sp|Q9FH54|EF114_ARATH)
cCL2955Contig1	Similar to Probable serine/threonine-protein kinase WNK11 (Arabidopsis thaliana) (uniprot_sprot:sp|Q6ICW6|WNK11_ARATH)
cCL2975Contig1	Similar to Probable receptor-like protein kinase At5g15080 (Arabidopsis thaliana) (uniprot_sprot:sp|Q9LFP7|Y5158_ARATH)
cCL3003Contig1	Similar to NAD(H) kinase 1 (Arabidopsis thaliana) (uniprot_sprot:sp|Q56YN3|NADK1_ARATH)
cCL3026Contig1	Similar to Probable serine/threonine-protein kinase tsuA (Dictyostelium discoideum) (uniprot_sprot:sp|Q55FT4|TSUA_DICDI)
cCL3048Contig1	Similar to Cucumisin (Cucumis melo PE=1 SV=1) (uniprot_sprot:sp|Q39547|CUCM1_CUCME)
cCL3133Contig1	Similar to Polyubiquitin (Fragment) (Nicotiana sylvestris) (uniprot_sprot:sp|P0CG84|UBI4P_NICSY)
cCL3161Contig1	Similar to Rab3 GTPase-activating protein non-catalytic subunit (Rattus norvegicus) (uniprot_sprot:sp|Q5U1Z0|RBGPR_RAT)
cCL3171Contig1	Similar to Uncharacterized Rho GTPase-activating protein At5g61530 (Arabidopsis thaliana) (uniprot_sprot:sp|Q3E875|RGAP1_ARATH)
cCL3190Contig1	Similar to Homocysteine S-methyltransferase 1 (Arabidopsis thaliana) (uniprot_sprot:sp|Q9SDL7|HMT1_ARATH)
cCL3194Contig1	Similar to Receptor-like protein kinase FERONIA (Arabidopsis thaliana) (uniprot_sprot:sp|Q9SCZ4|FERON_ARATH)
cCL3201Contig1	Similar to Protein SMG7 (Mus musculus) (uniprot_sprot:sp|Q5RJH6|SMG7_MOUSE)
cCL3208Contig1	Similar to Ubiquitin-conjugating enzyme E2 22 (Arabidopsis thaliana) (uniprot_sprot:sp|Q9FF66|UBC22_ARATH)
cCL322Contig1	Similar to 70 kDa peptidyl-prolyl isomerase (Arabidopsis thaliana) (uniprot_sprot:sp|Q38931|FKB70_ARATH)
cCL3230Contig1	Similar to Transketolase, chloroplastic (Solanum tuberosum PE=2 SV=1) (uniprot_sprot:sp|Q43848|TKTC_SOLTU)
cCL3250Contig1	Similar to F-box protein At5g67140 (Arabidopsis thaliana) (uniprot_sprot:sp|Q9FH99|FB302_ARATH)
cCL3257Contig1	Similar to Glutamate dehydrogenase 2 (Arabidopsis thaliana) (uniprot_sprot:sp|Q38946|DHE2_ARATH)
cCL3285Contig1	Similar to Predicted protein (Populus trichocarpa) (uniref90:UniRef90_B9MVS7)
cCL3292Contig1	Similar to Allene oxide synthase, chloroplastic (Linum usitatissimum) (uniprot_sprot:sp|P48417|CP74_LINUS)
cCL3306Contig1	Similar to Enhanced disease susceptibility 1 (Vitis vinifera) (uniref90:UniRef90_B2KL75)
cCL3336Contig1	Similar to Predicted protein (Populus trichocarpa) (uniref90:UniRef90_B9HXN7)
cCL3340Contig1	Similar to Peroxidase 4 (Vitis vinifera) (uniprot_sprot:sp|A7NY33|PER4_VITVI)
cCL3362Contig1	Similar to 15.7 kDa heat shock protein, peroxisomal (Arabidopsis thaliana) (uniprot_sprot:sp|Q9FHQ3|HS157_ARATH)
cCL3393Contig1	Similar to Putative uncharacterized protein (Vitis vinifera) (uniref90:UniRef90_A5BQL3)
cCL3417Contig1	Similar to Whole genome shotgun sequence of line PN40024, scaffold_1.assembly12x (Fragment) (Vitis vinifera) (uniref90:UniRef90_E0CR86)
cCL3428Contig1	Similar to Signal peptidase complex subunit 3B (Arabidopsis thaliana) (uniprot_sprot:sp|Q53YF3|SPC3B_ARATH)
cCL343Contig1	Similar to RING finger protein 5 (Caenorhabditis elegans) (uniprot_sprot:sp|Q09463|RNF5_CAEEL)
cCL3510Contig1	Similar to Probable WRKY transcription factor 11 (Arabidopsis thaliana) (uniprot_sprot:sp|Q9SV15|WRK11_ARATH)
cCL3513Contig1	Similar to Peroxidase 72 (Arabidopsis thaliana) (uniprot_sprot:sp|Q9FJZ9|PER72_ARATH)
cCL3553Contig1	Similar to Cyclin-dependent kinase inhibitor 3 (Arabidopsis thaliana) (uniprot_sprot:sp|Q9FKB5|KRP3_ARATH)
cCL3604Contig1	Similar to Probable guanosine-3',5'-bis(diphosphate) 3'-pyrophosphohydrolase (Synechocystis sp. (strain ATCC 27184 / PCC 6803 / N-1)) (uniprot_sprot:sp|P74007|SPOT_SYNY3)
cCL3631Contig1	Similar to Predicted protein (Populus trichocarpa) (uniref90:UniRef90_A9PCW5)
cCL3650Contig1	Similar to Light-inducible protein CPRF2 (Petroselinum crispum) (uniprot_sprot:sp|Q99090|CPRF2_PETCR)
cCL3665Contig1	None
cCL3680Contig1	Similar to Whole genome shotgun sequence of line PN40024, scaffold_56.assembly12x (Fragment) (Vitis vinifera) (uniref90:UniRef90_D7TKV8)
cCL3684Contig1	Similar to Putative uncharacterized protein (Vitis vinifera) (uniref90:UniRef90_A5AUD3)
cCL3701Contig1	Similar to Lysine-specific demethylase 5A (Mus musculus) (uniprot_sprot:sp|Q3UXZ9|KDM5A_MOUSE)
[truncated: 1,066 more rows]

## Sheet: Clusters of inhibited genes
Cluster 4
c15d_01-G05-M13R_c	None
c15d_02-A11-M13R_c	Similar to Cytochrome c-type biogenesis protein cycL, putative (Ricinus communis) (uniref90:UniRef90_B9RQJ3)
c15d_02-B01-M13R_c	Similar to Putative uncharacterized protein (Glycine max) (uniref90:UniRef90_C6TNI0)
c15d_02-C04-M13R_c	Similar to RALFL33, putative (Ricinus communis) (uniref90:UniRef90_B9S9Y5)
c15d_02-C11-M13R_c	Similar to Chloride channel protein CLC-e (Arabidopsis thaliana) (uniprot_sprot:sp|Q8GX93|CLCE_ARATH)
c15d_03-D12-M13R_c	Similar to LRR receptor-like serine/threonine-protein kinase ERECTA (Arabidopsis thaliana) (uniprot_sprot:sp|Q42371|ERECT_ARATH)
c15d_03-F03-M13R_c	None
c15d_03-G04-M13R_c	Similar to Actin-depolymerizing factor 2 (Petunia hybrida) (uniprot_sprot:sp|Q9FVI1|ADF2_PETHY)
c15d_04-C02-M13R_c	Similar to Putative uncharacterized protein (Glycine max) (uniref90:UniRef90_C6SX96)
c15d_04-F05-M13R_c	Similar to Nudix hydrolase 8 (Arabidopsis thaliana) (uniprot_sprot:sp|Q8L7W2|NUDT8_ARATH)
c15d_05-H03-M13R_c	Similar to SAUR family protein (rosids) (uniref90:UniRef90_B9H0Z6)
c15d_05-H06-M13R_c	None
c15d_06-E09-M13R_c	Similar to Auxin-induced protein 10A5 (Glycine max PE=2 SV=1) (uniprot_sprot:sp|P33079|A10A5_SOYBN)
c15d_06-F03-M13R_c	Similar to Putative uncharacterized protein (Glycine max) (uniref90:UniRef90_C6T5G1)
c15d_06-F09-M13R_c	Similar to Predicted protein (Populus trichocarpa) (uniref90:UniRef90_B9GK97)
c15d_06-G11-M13R_c	Similar to LRR receptor-like serine/threonine-protein kinase ERL1 (Arabidopsis thaliana) (uniprot_sprot:sp|C0LGW6|ERL1_ARATH)
c15d_07-A02-M13R_c	None
c15d_07-G08-M13R_c	Similar to Predicted protein (Fragment) (Populus trichocarpa) (uniref90:UniRef90_B9I689)
c15d_07-H01-M13R_c	Similar to RING-H2 finger protein ATL72 (Arabidopsis thaliana) (uniprot_sprot:sp|Q9SG96|ATL72_ARATH)
c15d_08-F07-M13R_c	Similar to Inactive leucine-rich repeat receptor-like serine/threonine-protein kinase At1g60630 (Arabidopsis thaliana) (uniprot_sprot:sp|Q84MA9|Y1063_ARATH)
c15d_08-F08-M13R_c	Similar to CDPK-related protein kinase (Daucus carota) (uniprot_sprot:sp|P53681|CRK_DAUCA)
c15d_08-G12-M13R_c	Similar to 50S ribosomal protein L1, chloroplastic (Arabidopsis thaliana) (uniprot_sprot:sp|Q9LY66|RK1_ARATH)
c15d_08-H07-M13R_c	None
c15d_09-B05-M13R_c	Similar to Putative uncharacterized protein (Ricinus communis) (uniref90:UniRef90_B9T6K4)
c15d_09-E08-M13R_c	Similar to Uncharacterized membrane protein At1g16860 (Arabidopsis thaliana) (uniprot_sprot:sp|Q9FZ45|Y1686_ARATH)
c15d_09-F12-M13R_c	Similar to PsbP-like protein 1, chloroplastic (Arabidopsis thaliana) (uniprot_sprot:sp|P82538|PPL1_ARATH)
c15d_10-G01-M13R_c	Similar to Serine/threonine-protein phosphatase PP2A catalytic subunit (Hevea brasiliensis) (uniprot_sprot:sp|Q9ZSE4|PP2A_HEVBR)
c15d_11-C12-M13R_c	None
c15d_12-C05-M13R_c	Similar to Sulfate transporter 3.1 (Arabidopsis thaliana) (uniprot_sprot:sp|Q9SV13|SUT31_ARATH)
c15d_13-B11-M13R_c	Similar to Glutamyl-tRNA(Gln) amidotransferase subunit A (Microcystis aeruginosa (strain NIES-843)) (uniprot_sprot:sp|B0JSX3|GATA_MICAN)
c15d_13-H05-M13R_c	Similar to Protein SRG1 (Arabidopsis thaliana) (uniprot_sprot:sp|Q39224|SRG1_ARATH)
c15d_14-H08-M13R_c	Similar to Putative uncharacterized protein (Glycine max) (uniref90:UniRef90_C6SX96)
c15d_15-A08-M13R_c	None
c15d_16-A11-M13R_c	Similar to Mavicyanin (Cucurbita pepo PE=1 SV=1) (uniprot_sprot:sp|P80728|MAVI_CUCPE)
c15d_16-G08-M13R_c	Similar to Putative uncharacterized protein (Ricinus communis) (uniref90:UniRef90_B9T6K4)
c15d_17-B08-M13R_c	Similar to Whole genome shotgun sequence of line PN40024, scaffold_21.assembly12x (Fragment) (Vitis vinifera) (uniref90:UniRef90_D7SLU5)
c15d_17-C04-M13R_c	Similar to Probable dimethyladenosine transferase (Bos taurus) (uniprot_sprot:sp|Q2KHT8|DIMT1_BOVIN)
c15d_17-C07-M13R_c	Similar to RING-H2 finger protein ATL51 (Arabidopsis thaliana) (uniprot_sprot:sp|Q9SRQ8|ATL51_ARATH)
c15d_17-F12-M13R_c	Similar to Putative uncharacterized protein (Ricinus communis) (uniref90:UniRef90_B9RMD0)
c15d_18-A07-M13R_c	hypothetical protein [Vitis vinifera]
c15d_18-A10-M13R_c	Similar to Pathogen-related protein (Hordeum vulgare PE=2 SV=2) (uniprot_sprot:sp|P16273|PRPX_HORVU)
c15d_18-D07-M13R_c	Similar to Protein CCC1 (Saccharomyces cerevisiae) (uniprot_sprot:sp|P47818|CCC1_YEAST)
c15d_18-F02-M13R_c	Similar to GEM-like protein 2 (Arabidopsis thaliana) (uniprot_sprot:sp|Q9M122|GEML2_ARATH)
c15d_18-F05-M13R_c	Similar to Transmembrane protein 87B (Mus musculus) (uniprot_sprot:sp|Q8BKU8|TM87B_MOUSE)
c15d_18-H11-M13R_c	Similar to 2-C-methyl-D-erythritol 4-phosphate cytidylyltransferase, chloroplastic (Arabidopsis thaliana) (uniprot_sprot:sp|P69834|ISPD_ARATH)
c15d_19-A06-M13R_c	Similar to Isopenicillin N epimerase (Streptomyces clavuligerus) (uniprot_sprot:sp|P18549|CEFD_STRCL)
c15d_20-C07-M13R_c	Similar to Probably inactive leucine-rich repeat receptor-like protein kinase At3g28040 (Arabidopsis thaliana) (uniprot_sprot:sp|Q9LRT1|Y3804_ARATH)
c15d_20-G04-M13R_c	Similar to Predicted protein (Populus trichocarpa) (uniref90:UniRef90_B9H535)
c15d_21-A06-M13R_c	None
c15d_21-C09-M13R_c	Similar to Whole genome shotgun sequence of line PN40024, scaffold_66.assembly12x (Fragment) (Vitis vinifera) (uniref90:UniRef90_D7TWQ9)
c15d_21-D10-M13R_c	Similar to Predicted protein (Populus trichocarpa) (uniref90:UniRef90_B9HJI8)
c15d_21-D11-M13R_c	Similar to Chlorophyllide a oxygenase, chloroplastic (Arabidopsis thaliana) (uniprot_sprot:sp|Q9MBA1|CAO_ARATH)
c15d_24-A04-M13R_c	Similar to Predicted protein (Populus trichocarpa) (uniref90:UniRef90_B9HR78)
c15d_25-F11-M13R_c	None
c15d_26-E02-M13R_c	None
c15d_27-B05-M13R_c	None
c15d_27-D10-M13R_c	Similar to PREDICTED: hypothetical protein (Vitis vinifera) (uniref90:UniRef90_UPI00015C955C)
c15d_28-G04-M13R_c	Similar to Fructose-1,6-bisphosphatase, chloroplastic (Brassica napus) (uniprot_sprot:sp|Q07204|F16P1_BRANA)
c15d_29-D03-M13R_c	Similar to Putative uncharacterized protein (Vitis vinifera) (uniref90:UniRef90_A5BI84)
c15d_31-D11-M13R_c	Similar to Cytochrome P450 82A3 (Glycine max) (uniprot_sprot:sp|O49858|C82A3_SOYBN)
c15d_31-F02-M13R_c	Similar to Whole genome shotgun sequence of line PN40024, scaffold_37.assembly12x (Fragment) (Vitis vinifera) (uniref90:UniRef90_D7U1G5)
c15d_32-F12-M13R_c	Similar to Fasciclin-like arabinogalactan protein 17 (Arabidopsis thaliana) (uniprot_sprot:sp|Q66GR0|FLA17_ARATH)
c15d_33-D06-M13R_c	None
c15d_33-E01-M13R_c	None
c15d_33-H12-M13R_c	Similar to Putative uncharacterized protein (Glycine max) (uniref90:UniRef90_C6T3J4)
c15d_34-B08-M13R_c	Similar to Heat stress transcription factor B-4 (Arabidopsis thaliana) (uniprot_sprot:sp|Q9C635|HSFB4_ARATH)
c15d_34-H07-M13R_c	Similar to UPF0326 protein At4g17486 (Arabidopsis thaliana) (uniprot_sprot:sp|Q93VG8|U326_ARATH)
c15d_36-C12-M13R_c	Similar to Phosphatidylinositol 3-kinase, root isoform (Glycine max PE=2 SV=1) (uniprot_sprot:sp|P42347|PI3K1_SOYBN)
c15d_38-C09-M13R_c	similar to Glycoside hydrolase, family 17; Virulence factor, pectin lyase fold - Medicago truncatula (Barrel medic)
c15d_38-F01-M13R_c	Similar to LRR receptor-like serine/threonine-protein kinase RPK2 (Arabidopsis thaliana) (uniprot_sprot:sp|Q9S7I6|RPK2_ARATH)
c15d_39-H01-M13R_c	Similar to Auxin response factor 6 (Oryza sativa subsp. japonica) (uniprot_sprot:sp|Q6H6V4|ARFF_ORYSJ)
c15d_39-H10-M13R_c	None
c15d_40-B02-M13R_c	Similar to Putative protein PHLOEM PROTEIN 2-LIKE A3 (Arabidopsis thaliana) (uniprot_sprot:sp|O81025|P2A03_ARATH)
c15d_40-C12-M13R_c	Similar to Dof zinc finger protein DOF4.6 (Arabidopsis thaliana) (uniprot_sprot:sp|Q8LAP8|DOF46_ARATH)
c15d_41-C10-M13R_c	Similar to S-adenosylmethionine synthase 2 (Nicotiana tabacum) (uniprot_sprot:sp|Q6SYB9|METK2_TOBAC)
c15d_41-E05-M13R_c	Similar to Whole genome shotgun sequence of line PN40024, scaffold_44.assembly12x (Fragment) (Vitis vinifera) (uniref90:UniRef90_D7U4E0)
c15d_41-F09-M13R_c	Similar to NADP-dependent D-sorbitol-6-phosphate dehydrogenase (Malus domestica) (uniprot_sprot:sp|P28475|S6PD_MALDO)
c46d_01-B01-M13R_c	Similar to RuBisCO large subunit-binding protein subunit alpha, chloroplastic (Pisum sativum PE=1 SV=2) (uniprot_sprot:sp|P08926|RUBA_PEA)
c46d_01-H01-M13R_c	Similar to Probable ATP-dependent RNA helicase DHX36 (Mus musculus) (uniprot_sprot:sp|Q8VHK9|DHX36_MOUSE)
c46d_02-A04-M13R_c	Similar to RNA-binding protein Musashi homolog Rbp6 (Drosophila melanogaster) (uniprot_sprot:sp|Q9VVE5|MSIR6_DROME)
c46d_02-A07-M13R_c	Similar to Predicted protein (Fragment) (Populus trichocarpa) (uniref90:UniRef90_B9GLZ4)
c46d_02-A10-M13R_c	Similar to Ras-related protein ARA-3 (Arabidopsis thaliana) (uniprot_sprot:sp|P28186|ARA3_ARATH)
c46d_03-B01-M13R_c	Similar to PREDICTED: hypothetical protein (Vitis vinifera) (uniref90:UniRef90_UPI00019860A3)
c46d_04-A07-M13R_c	Similar to Rubredoxin (Cucumis melo subsp. melo) (uniref90:UniRef90_E5GBR8)
c46d_05-F05-M13R_c	Similar to Probable ribose-5-phosphate isomerase (Arabidopsis thaliana) (uniprot_sprot:sp|Q9ZU38|RPIA_ARATH)
c46d_06-B07-M13R_c	Similar to PREDICTED: hypothetical protein (Vitis vinifera) (uniref90:UniRef90_UPI000198470E)
c46d_06-F09-M13R_c	Similar to Putative hydrolase C777.06c (Schizosaccharomyces pombe) (uniprot_sprot:sp|O74545|YCV6_SCHPO)
c46d_06-H02-M13R_c	None
c46d_06-H05-M13R_c	Similar to Acetyl-coenzyme A synthetase (Enterobacter sakazakii (strain ATCC BAA-894)) (uniprot_sprot:sp|A7MPJ7|ACSA_ENTS8)
c46d_07-B02-M13R_c	Similar to Whole genome shotgun sequence of line PN40024, scaffold_11.assembly12x (Fragment) (Vitis vinifera) (uniref90:UniRef90_D7T986)
c46d_07-C05-M13R_c	Similar to Nucleobase-ascorbate transporter 6 (Arabidopsis thaliana) (uniprot_sprot:sp|Q27GI3|NAT6_ARATH)
c46d_08-G03-M13R_c	Similar to Small glutamine-rich tetratricopeptide repeat-containing protein beta (Rattus norvegicus) (uniprot_sprot:sp|Q80W98|SGTB_RAT)
c46d_09-G08-M13R_c	Similar to Predicted protein (Populus trichocarpa) (uniref90:UniRef90_B9HCH8)
c46d_10-A06-M13R_c	Similar to Predicted protein (Fragment) (Populus trichocarpa) (uniref90:UniRef90_B9H8I8)
c46d_10-F08-M13R_c	Similar to PREDICTED: hypothetical protein (Vitis vinifera) (uniref90:UniRef90_UPI0001985657)
c46d_12-E08-M13R_c	None
c46d_12-G01-M13R_c	Similar to Uncharacterized HIT-like protein Rv1262c/MT1300 (Mycobacterium tuberculosis) (uniprot_sprot:sp|Q11066|YHI2_MYCTU)
c46d_13-H09-M13R_c	Similar to Putative uncharacterized protein (Ricinus communis) (uniref90:UniRef90_B9RV62)
c46d_15-A03-M13R_c	Similar to Glutathione S-transferase DHAR2 (Arabidopsis thaliana) (uniprot_sprot:sp|Q9FRL8|DHAR2_ARATH)
c46d_15-D10-M13R_c	Similar to Uncharacterized protein At4g01050, chloroplastic (Arabidopsis thaliana) (uniprot_sprot:sp|Q9M158|Y4105_ARATH)
c46d_15-H07-M13R_c	Similar to F17A17.35 protein (Arabidopsis) (uniref90:UniRef90_Q9SFB3)
c46d_16-F11-M13R_c	Similar to Chloroplast chaperonin (Cucumis melo subsp. melo) (uniref90:UniRef90_E5GC96)
c46d_18-D06-M13R_c	Similar to Whole genome shotgun sequence of line PN40024, scaffold_8.assembly12x (Fragment) (Vitis vinifera) (uniref90:UniRef90_D7SUR8)
c46d_19-D11-M13R_c	Similar to Whole genome shotgun sequence of line PN40024, scaffold_25.assembly12x (Fragment) (Vitis vinifera) (uniref90:UniRef90_D7TV38)
c46d_20-G06-M13R_c	Similar to BRASSINOSTEROID INSENSITIVE 1-associated receptor kinase 1 (Arabidopsis thaliana) (uniprot_sprot:sp|Q94F62|BAK1_ARATH)
c46d_20-G10-M13R_c	Similar to Epimerase family protein slr1223 (Synechocystis sp. (strain ATCC 27184 / PCC 6803 / N-1)) (uniprot_sprot:sp|P73467|Y1223_SYNY3)
c46d_21-F12-M13R_c	Similar to Predicted protein (Populus trichocarpa) (uniref90:UniRef90_B9IDB3)
c46d_21-G10-M13R_c	Similar to 1-deoxy-D-xylulose 5-phosphate reductoisomerase, chloroplastic (Oryza sativa subsp. japonica) (uniprot_sprot:sp|Q8W250|DXR_ORYSJ)
c46d_22-B08-M13R_c	None
c46d_22-H11-M13R_c	Similar to Pentatricopeptide repeat-containing protein At1g74850, chloroplastic (Arabidopsis thaliana) (uniprot_sprot:sp|Q9S7Q2|PP124_ARATH)
c46d_23-C05-M13R_c	None
c46d_23-H08-M13R_c	Similar to Cytochrome P450 71A21 (Arabidopsis thaliana) (uniprot_sprot:sp|Q9STL2|C71AL_ARATH)
c46d_24-D04-M13R_c	Similar to Protein PAM68, chloroplastic (Arabidopsis thaliana) (uniprot_sprot:sp|O49668|PAM68_ARATH)
c46d_25-E09-M13R_c	Similar to Putative uncharacterized protein (Ricinus communis) (uniref90:UniRef90_B9S1W7)
c46d_26-D01-M13R_c	Similar to tRNA-specific adenosine deaminase 1 (Drosophila melanogaster) (uniprot_sprot:sp|Q9V3R6|ADAT1_DROME)
c46d_26-E02-M13R_c	Similar to Allene oxide synthase, chloroplastic (Linum usitatissimum) (uniprot_sprot:sp|P48417|CP74_LINUS)
c46d_27-E01-M13R_c	Similar to Secologanin synthase (Catharanthus roseus) (uniprot_sprot:sp|Q05047|C72A1_CATRO)
c46d_27-H07-M13R_c	Similar to Metal tolerance protein C4 (Arabidopsis thaliana) (uniprot_sprot:sp|Q8H1G3|MTPC4_ARATH)
c46d_30-E02-M13R_c	Similar to Putative uncharacterized protein (Arabidopsis) (uniref90:UniRef90_Q9SAJ8)
c46d_32-F02-M13R_c	None
c46d_32-F03-M13R_c	Similar to Probable LRR receptor-like serine/threonine-protein kinase At1g63430 (Arabidopsis thaliana) (uniprot_sprot:sp|C0LGH8|Y1634_ARATH)
c46d_32-G07-M13R_c	Similar to IAA-amino acid hydrolase ILR1-like 4 (Arabidopsis thaliana) (uniprot_sprot:sp|O04373|ILL4_ARATH)
c46d_33-A01-M13R_c	Similar to RING-H2 finger protein ATL46 (Arabidopsis thaliana) (uniprot_sprot:sp|Q9FL07|ATL46_ARATH)
c46d_33-A03-M13R_c	Similar to DUF246 domain-containing protein At1g04910 (Arabidopsis thaliana) (uniprot_sprot:sp|Q8W486|Y1491_ARATH)
c46d_33-E12-M13R_c	None
c46d_33-G04-M13R_c	Similar to Whole genome shotgun sequence of line PN40024, scaffold_8.assembly12x (Fragment) (Vitis vinifera) (uniref90:UniRef90_D7SU48)
c46d_33-H08-M13R_c	Similar to 4-coumarate--CoA ligase-like 9 (Arabidopsis thaliana) (uniprot_sprot:sp|Q84P23|4CLL9_ARATH)
c46d_34-F08-M13R_c	None
c46d_35-H07-M13R_c	Similar to ELMO domain-containing protein A (Dictyostelium discoideum) (uniprot_sprot:sp|Q54YW1|ELMOA_DICDI)
c46d_36-A09-M13R_c	Similar to Probable nitrite transporter At1g68570 (Arabidopsis thaliana) (uniprot_sprot:sp|Q9SX20|PTR18_ARATH)
c46d_36-A12-M13R_c	None
c46d_36-H06-M13R_c	None
c46d_37-F10-M13R_c	Similar to Protein LURP-one-related 12 (Arabidopsis thaliana) (uniprot_sprot:sp|Q9LVZ8|LOR12_ARATH)
c46d_37-G10-M13R_c	Similar to UDP-glucuronate 4-epimerase 2 (Arabidopsis thaliana) (uniprot_sprot:sp|Q9LPC1|GAE2_ARATH)
c46d_38-D11-M13R_c	Similar to UPF0497 membrane protein 2 (Populus trichocarpa) (uniprot_sprot:sp|B9HTK2|U4972_POPTR)
c46d_39-B04-M13R_c	Similar to UPF0051 protein ABCI8, chloroplastic (Arabidopsis thaliana) (uniprot_sprot:sp|Q9ZS97|AB8I_ARATH)
c46d_40-D03-M13R_c	Similar to 60S ribosomal protein L23 (Arabidopsis thaliana) (uniprot_sprot:sp|P49690|RL23_ARATH)
c46d_40-F06-M13R_c	Similar to Putative uncharacterized protein (Ricinus communis) (uniref90:UniRef90_B9RYA8)
cA_01-A07-M13R_c	Similar to Putative uncharacterized protein (Ricinus communis) (uniref90:UniRef90_B9R6V7)
cA_03-E03-M13R_c	Similar to Probable beta-1,3-galactosyltransferase 2 (Arabidopsis thaliana) (uniprot_sprot:sp|A8MRC7|B3GT2_ARATH)
cA_03-F02-M13R_c	Similar to Shaggy-related protein kinase eta (Arabidopsis thaliana) (uniprot_sprot:sp|Q39011|KSG7_ARATH)
cA_03-F05-M13R_c	Similar to Transcription factor (Brassicaceae) (uniref90:UniRef90_D7MC32)
cA_04-A04-M13R_c	Similar to Whole genome shotgun sequence of line PN40024, scaffold_137.assembly12x (Fragment) (Vitis vinifera) (uniref90:UniRef90_D7SME4)
cA_04-E03-M13R_c	None
cA_05-E01-M13R_c	Similar to PREDICTED: hypothetical protein (Vitis vinifera) (uniref90:UniRef90_UPI00015CA224)
cA_05-F10-M13R_c	Similar to Meiotically up-regulated gene 70 protein (Schizosaccharomyces pombe) (uniprot_sprot:sp|O13965|MUG70_SCHPO)
cA_05-H10-M13R_c	Similar to Probable plastid-lipid-associated protein 13, chloroplastic (Arabidopsis thaliana) (uniprot_sprot:sp|Q8S9M1|PAP13_ARATH)
cA_07-D12-M13R_c	Similar to Predicted protein (Populus trichocarpa) (uniref90:UniRef90_B9IC01)
cA_07-H12-M13R_c	None
cA_08-A05-M13R_c	Similar to Transcription factor bHLH130 (Arabidopsis thaliana) (uniprot_sprot:sp|Q66GR3|BH130_ARATH)
cA_08-G10-M13R_c	Similar to Whole genome shotgun sequence of line PN40024, scaffold_79.assembly12x (Fragment) (Vitis vinifera) (uniref90:UniRef90_D7TA50)
cA_09-G06-M13R_c	Similar to PREDICTED: hypothetical protein (Vitis vinifera) (uniref90:UniRef90_UPI0001982D0F)
cA_10-D03-M13R_c	Similar to Predicted protein (Populus trichocarpa) (uniref90:UniRef90_B9H4X8)
cA_11-C10-M13R_c	Similar to Myb family transcription factor APL (Arabidopsis thaliana) (uniprot_sprot:sp|Q9SAK5|APL_ARATH)
cA_12-B11-M13R_c	Similar to DNA-damage-repair/toleration protein DRT100 (Arabidopsis thaliana) (uniprot_sprot:sp|Q00874|DR100_ARATH)
cA_12-F06-M13R_c	Similar to Carbonic anhydrase 1 (Flaveria linearis PE=2 SV=1) (uniprot_sprot:sp|P46512|CAH1_FLALI)
cA_12-G06-M13R_c	Similar to PREDICTED: hypothetical protein (Vitis vinifera) (uniref90:UniRef90_UPI00015CD660)
cA_14-E07-M13R_c	Similar to Whole genome shotgun sequence of line PN40024, scaffold_0.assembly12x (Fragment) (Vitis vinifera) (uniref90:UniRef90_D7SIW4)
cA_14-H04-M13R_c	Similar to Protein WAX2 (Arabidopsis thaliana) (uniprot_sprot:sp|Q8H1Z0|WAX2_ARATH)
cA_15-F06-M13R_c	None
cA_15-G06-M13R_c	Similar to Putative uncharacterized protein (Glycine max) (uniref90:UniRef90_C6TLM1)
cA_16-A09-M13R_c	Similar to Protein IQ-DOMAIN 32 (Arabidopsis thaliana) (uniprot_sprot:sp|Q9FXI5|IQD32_ARATH)
cA_17-G01-M13R_c	hypothetical chloroplast RF1 [Buxus microphylla]
cA_19-B04-M13R_c	None
cA_19-C06-M13R_c	Similar to Probable galacturonosyltransferase 15 (Arabidopsis thaliana) (uniprot_sprot:sp|Q8L4B0|GAUTF_ARATH)
cA_19-H06-M13R_c	Similar to Bidirectional sugar transporter SWEET3b (Oryza sativa subsp. japonica) (uniprot_sprot:sp|Q5NAZ9|SWT3B_ORYSJ)
cA_20-C07-M13R_c	Similar to Predicted protein (Populus trichocarpa) (uniref90:UniRef90_A9PAC7)
cA_20-C09-M13R_c	Similar to PREDICTED: hypothetical protein (Vitis vinifera) (uniref90:UniRef90_UPI0001985257)
cA_20-E02-M13R_c	Similar to Auxin-induced protein 5NG4 (Pinus taeda PE=2 SV=1) (uniprot_sprot:sp|Q6J163|5NG4_PINTA)
cA_20-F03-M13R_c	Similar to Putative uncharacterized protein (Ricinus communis) (uniref90:UniRef90_B9R732)
cA_22-A11-M13R_c	None
cA_22-G03-M13R_c	Similar to Predicted protein (Fragment) (Populus trichocarpa) (uniref90:UniRef90_B9I4Z1)
cA_23-D02-M13R_c	Similar to Putative uncharacterized protein (Vitis vinifera) (uniref90:UniRef90_A5C1V9)
cA_23-G09-M13R_c	Similar to Fasciclin-like arabinogalactan protein 11 (Arabidopsis thaliana) (uniprot_sprot:sp|Q8LEJ6|FLA11_ARATH)
cA_25-D07-M13R_c	Similar to Tubulin-specific chaperone B (Caenorhabditis elegans) (uniprot_sprot:sp|Q20728|TBCB_CAEEL)
cA_25-H09-M13R_c	Similar to Adenylyl-sulfate kinase 1, chloroplastic (Arabidopsis thaliana) (uniprot_sprot:sp|Q43295|KAP1_ARATH)
cA_26-E07-M13R_c	None
cA_26-F06-M13R_c	Similar to Serine carboxypeptidase-like 40 (Arabidopsis thaliana) (uniprot_sprot:sp|Q0WRX3|SCP40_ARATH)
cA_26-G06-M13R_c	Similar to Putative uncharacterized protein (Fragment) (Cucumis melo subsp. melo) (uniref90:UniRef90_E5GC85)
cA_27-C10-M13R_c	Similar to Predicted protein (Fragment) (Populus trichocarpa) (uniref90:UniRef90_B9GZG0)
cA_27-D07-M13R_c	Similar to Auxin response factor 6 (Oryza sativa subsp. japonica) (uniprot_sprot:sp|Q6H6V4|ARFF_ORYSJ)
cA_27-F09-M13R_c	None
cA_27-H05-M13R_c	Similar to Predicted protein (Populus trichocarpa) (uniref90:UniRef90_A9P994)
cA_28-E02-M13R_c	Similar to Tropinone reductase homolog At1g07440 (Arabidopsis thaliana) (uniprot_sprot:sp|Q9ASX2|TRNH1_ARATH)
cA_29-A05-M13R_c	Similar to Probable lactoylglutathione lyase, chloroplast (Arabidopsis thaliana) (uniprot_sprot:sp|Q8W593|LGUC_ARATH)
cA_29-C02-M13R_c	Similar to IAA-amino acid hydrolase ILR1-like 4 (Arabidopsis thaliana) (uniprot_sprot:sp|O04373|ILL4_ARATH)
cA_29-H04-M13R_c	Similar to DNA binding protein, putative (Ricinus communis) (uniref90:UniRef90_B9T8Y8)
cA_30-A09-M13R_c	Similar to Trehalose-phosphate phosphatase (Mycobacterium tuberculosis) (uniprot_sprot:sp|O50401|OTSB_MYCTU)
cA_30-C10-M13R_c	None
cA_30-C12-M13R_c	Similar to Whole genome shotgun sequence of line PN40024, scaffold_1.assembly12x (Fragment) (Vitis vinifera) (uniref90:UniRef90_E0CR95)
cA_30-D01-M13R_c	Similar to Predicted protein (Fragment) (Populus trichocarpa) (uniref90:UniRef90_B9I4Z1)
cA_30-G05-M13R_c	Similar to Predicted protein (Populus trichocarpa) (uniref90:UniRef90_B9IGV9)
cA_31-D02-M13R_c	None
cA_32-C05-M13R_c	Similar to Probable LRR receptor-like serine/threonine-protein kinase At4g36180 (Arabidopsis thaliana) (uniprot_sprot:sp|C0LGS2|Y4361_ARATH)
cA_32-C07-M13R_c	Similar to Probable mannitol dehydrogenase (Fragaria ananassa) (uniprot_sprot:sp|Q9ZRF1|MTDH_FRAAN)
cA_32-E05-M13R_c	Similar to Probable WRKY transcription factor 19 (Arabidopsis thaliana) (uniprot_sprot:sp|Q9SZ67|WRK19_ARATH)
cA_33-C06-M13R_c	Similar to Probable nucleoredoxin 1 (Arabidopsis thaliana) (uniprot_sprot:sp|O80763|NRX1_ARATH)
cA_33-C08-M13R_c	None
cA_33-C09-M13R_c	Similar to Predicted protein (Fragment) (Populus trichocarpa) (uniref90:UniRef90_B9IFT2)
cA_33-E12-M13R_c	Similar to Glucan endo-1,3-beta-glucosidase 12 (Arabidopsis thaliana) (uniprot_sprot:sp|Q8VYE5|E1312_ARATH)
cA_33-F08-M13R_c	Similar to Gb|AAD28294.1 (Arabidopsis) (uniref90:UniRef90_Q9LUT3)
cA_34-A06-M13R_c	Similar to Putative uncharacterized protein (Ricinus communis) (uniref90:UniRef90_B9STL4)
cA_36-A11-M13R_c	Similar to Endoglucanase 6 (Arabidopsis thaliana) (uniprot_sprot:sp|Q42059|GUN6_ARATH)
cA_36-D04-M13R_c	Similar to Rho guanine nucleotide exchange factor 8 (Arabidopsis thaliana) (uniprot_sprot:sp|Q9LV40|ROGF8_ARATH)
cA_36-E11-M13R_c	Similar to PREDICTED: hypothetical protein (Vitis vinifera) (uniref90:UniRef90_UPI0001983E1F)
cA_36-H03-M13R_c	Similar to Epimerase family protein slr1223 (Synechocystis sp. (strain ATCC 27184 / PCC 6803 / N-1)) (uniprot_sprot:sp|P73467|Y1223_SYNY3)
cA_37-F01-M13R_c	Similar to Putative uncharacterized protein (Glycine max) (uniref90:UniRef90_C6T1A5)
cA_38-A07-M13R_c	Similar to GDP-mannose 3,5-epimerase 1 (Oryza sativa subsp. indica) (uniprot_sprot:sp|A2Z7B3|GME1_ORYSI)
cA_39-D02-M13R_c	Similar to F-box/kelch-repeat protein At1g22040 (Arabidopsis thaliana) (uniprot_sprot:sp|Q9LM55|FBK8_ARATH)
cA_39-E12-M13R_c	Similar to Mannan endo-1,4-beta-mannosidase 6 (Arabidopsis thaliana) (uniprot_sprot:sp|Q9LZV3|MAN6_ARATH)
cA_39-F10-M13R_c	Similar to Putative uncharacterized protein (Cucumis melo subsp. melo) (uniref90:UniRef90_E5GB42)
cA_40-B02-M13R_c	Similar to Uncharacterized TPR repeat-containing protein At1g05150 (Arabidopsis thaliana) (uniprot_sprot:sp|O23052|Y1515_ARATH)
cA_41-B06-M13R_c	Similar to PREDICTED: hypothetical protein (Vitis vinifera) (uniref90:UniRef90_UPI0001984669)
cA_41-C07-M13R_c	Similar to Protein ALUMINUM SENSITIVE 3 (Arabidopsis thaliana) (uniprot_sprot:sp|Q9ZUT3|ALS3_ARATH)
cAI_02-C04-M13R_c	Similar to Predicted protein (Populus trichocarpa) (uniref90:UniRef90_B9GW64)
cAI_03-A08-M13R_c	None
cAI_03-F02-M13R_c	Similar to Putative uncharacterized protein (Vitis vinifera) (uniref90:UniRef90_A5C8P7)
cAI_07-B05-M13R_c	Similar to Predicted protein (Populus trichocarpa) (uniref90:UniRef90_B9GVR8)
cAI_08-A08-M13R_c	Similar to DNA-damage-repair/toleration protein DRT100 (Arabidopsis thaliana) (uniprot_sprot:sp|Q00874|DR100_ARATH)
cAI_09-D07-M13R_c	Similar to 4-hydroxy-3-methylbut-2-en-1-yl diphosphate synthase (Protochlamydia amoebophila (strain UWE25)) (uniprot_sprot:sp|Q6MD85|ISPG_PARUW)
cAI_10-B01-M13R_c	Similar to MLO-like protein 4 (Arabidopsis thaliana) (uniprot_sprot:sp|O23693|MLO4_ARATH)
cAI_11-B06-M13R_c	Similar to Inositol monophosphatase (Mesembryanthemum crystallinum) (uniprot_sprot:sp|O49071|IMPP_MESCR)
cAI_11-C03-M13R_c	Similar to Probable aquaporin PIP1-4 (Arabidopsis thaliana) (uniprot_sprot:sp|Q39196|PIP14_ARATH)
cAI_13-B06-M13R_c	Similar to Phosphoethanolamine N-methyltransferase 1 (Arabidopsis thaliana) (uniprot_sprot:sp|Q9FR44|PEAM1_ARATH)
cAI_14-G05-M13R_c	None
cAI_18-E04-M13R_c	Similar to PREDICTED: hypothetical protein (Vitis vinifera) (uniref90:UniRef90_UPI0001984FA9)
cAI_19-H05-M13R_c	Similar to FAS-associated factor 2-B (Xenopus laevis) (uniprot_sprot:sp|Q6GQ69|FAF2B_XENLA)
cAI_22-A03-M13R_c	Similar to PREDICTED: hypothetical protein (Vitis vinifera) (uniref90:UniRef90_UPI00019861AC)
cAI_22-C11-M13R_c	Similar to Putative uncharacterized protein (Populus trichocarpa) (uniref90:UniRef90_A9P921)
cAI_22-G09-M13R_c	Similar to U-box domain-containing protein 26 (Arabidopsis thaliana) (uniprot_sprot:sp|Q9FXA4|PUB26_ARATH)
cAI_24-C04-M13R_c	Similar to Glycosyltransferase, putative (Ricinus communis) (uniref90:UniRef90_B9R7Z9)
cAI_24-H03-M13R_c	Similar to Whole genome shotgun sequence of line PN40024, scaffold_21.assembly12x (Fragment) (Vitis vinifera) (uniref90:UniRef90_D7SLU5)
cAI_26-A08-M13R_c	Similar to Serine/threonine-protein phosphatase PP1 (Phaseolus vulgaris PE=2 SV=1) (uniprot_sprot:sp|P48490|PP1_PHAVU)
cAI_26-C09-M13R_c	Similar to Metal ion binding protein, putative (Ricinus communis) (uniref90:UniRef90_B9SSL2)
cAI_26-D10-M13R_c	Similar to 14 kDa proline-rich protein DC2.15 (Daucus carota PE=2 SV=1) (uniprot_sprot:sp|P14009|14KD_DAUCA)
cAI_26-F01-M13R_c	Similar to Alpha-1,4-galacturonosyltransferase 1 (Arabidopsis thaliana) (uniprot_sprot:sp|Q9LE59|GAUT1_ARATH)
cAI_27-D02-M13R_c	Similar to Whole genome shotgun sequence of line PN40024, scaffold_21.assembly12x (Fragment) (Vitis vinifera) (uniref90:UniRef90_D7SLU5)
cAI_28-G07-M13R_c	None
cAI_29-C08-M13R_c	Similar to Predicted protein (Populus trichocarpa) (uniref90:UniRef90_B9GGZ9)
cAI_29-D04-M13R_c	Similar to MLO-like protein 4 (Arabidopsis thaliana) (uniprot_sprot:sp|O23693|MLO4_ARATH)
cAI_30-A09-M13R_c	None
cAI_30-D12-M13R_c	Similar to 21 kDa protein (Daucus carota PE=2 SV=1) (uniprot_sprot:sp|P17407|21KD_DAUCA)
cAI_30-F06-M13R_c	Similar to Probable steroid reductase DET2 (Arabidopsis thaliana) (uniprot_sprot:sp|Q38944|DET2_ARATH)
cAI_31-D12-M13R_c	Similar to Ferredoxin-3, chloroplastic (Arabidopsis thaliana) (uniprot_sprot:sp|Q9ZQG8|FER3_ARATH)
cAI_31-E03-M13R_c	Similar to CBL-interacting serine/threonine-protein kinase 14 (Arabidopsis thaliana) (uniprot_sprot:sp|Q9LZW4|CIPKE_ARATH)
cAI_33-A11-M13R_c	Similar to Rhomboid family member 1 (Danio rerio) (uniprot_sprot:sp|Q6GMF8|RHDF1_DANRE)
cAI_34-B09-M13R_c	Similar to Putative uncharacterized protein (Cucumis melo subsp. melo) (uniref90:UniRef90_E5GBD3)
cAI_34-F05-M13R_c	Similar to Whole genome shotgun sequence of line PN40024, scaffold_23.assembly12x (Fragment) (Vitis vinifera) (uniref90:UniRef90_D7SP16)
cAI_35-E09-M13R_c	Similar to Glycerol-3-phosphate acyltransferase 3 (Homo sapiens) (uniprot_sprot:sp|Q53EU6|GPAT3_HUMAN)
cAI_36-G12-M13R_c	None
cAI_37-E10-M13R_c	Similar to MLP-like protein 328 (Arabidopsis thaliana) (uniprot_sprot:sp|Q9ZVF3|ML328_ARATH)
cAI_38-B08-M13R_c	Similar to Whole genome shotgun sequence of line PN40024, scaffold_53.assembly12x (Fragment) (Vitis vinifera) (uniref90:UniRef90_D7TXR4)
cAI_39-D11-M13R_c	Similar to Multiple C2 and transmembrane domain-containing protein 1 (Homo sapiens) (uniprot_sprot:sp|Q6DN14|MCTP1_HUMAN)
cCI_01-B04-M13R_c	transferase, putative [Ricinus communis]
cCI_01-D01-M13R_c	Similar to Predicted protein (Populus trichocarpa) (uniref90:UniRef90_B9HDM7)
cCI_01-G04-M13R_c	Similar to Whole genome shotgun sequence of line PN40024, scaffold_20.assembly12x (Fragment) (Vitis vinifera) (uniref90:UniRef90_D7T6Y0)
cCI_02-C08-M13R_c	Similar to PI-PLC X domain-containing protein At5g67130 (Arabidopsis thaliana) (uniprot_sprot:sp|Q93XX5|Y5713_ARATH)
cCI_02-E04-M13R_c	Similar to Putative uncharacterized protein (Ricinus communis) (uniref90:UniRef90_B9RGL1)
cCI_03-E09-M13R_c	Similar to Isoamylase 1, chloroplastic (Arabidopsis thaliana) (uniprot_sprot:sp|O04196|ISOA1_ARATH)
cCI_03-G07-M13R_c	Similar to Whole genome shotgun sequence of line PN40024, scaffold_20.assembly12x (Fragment) (Vitis vinifera) (uniref90:UniRef90_D7T6Y0)
cCI_04-D07-M13R_c	conserved hypothetical protein [Ricinus communis]
cCI_05-A02-M13R_c	Similar to Phospho-2-dehydro-3-deoxyheptonate aldolase 2, chloroplastic (Solanum lycopersicum PE=2 SV=1) (uniprot_sprot:sp|P37216|AROG_SOLLC)
cCI_05-D06-M13R_c	Similar to Probable ATP-citrate synthase (Dictyostelium discoideum) (uniprot_sprot:sp|Q54YA0|ACLY_DICDI)
cCI_06-E06-M13R_c	Similar to Mortality factor 4-like protein 1 (Rattus norvegicus) (uniprot_sprot:sp|Q6AYU1|MO4L1_RAT)
cCI_06-H09-M13R_c	Similar to Nuclear transcription factor Y subunit A-7 (Arabidopsis thaliana) (uniprot_sprot:sp|Q84JP1|NFYA7_ARATH)
cCI_07-A09-M13R_c	Similar to RNA polymerase sigma factor rpoD (Nostoc sp. (strain PCC 7120 / UTEX 2576)) (uniprot_sprot:sp|P26683|RPOD_NOSS1)
cCI_07-D08-M13R_c	Similar to Predicted protein (Populus trichocarpa) (uniref90:UniRef90_B9GR05)
cCI_07-F02-M13R_c	Similar to Auxin-responsive protein IAA14 (Arabidopsis thaliana) (uniprot_sprot:sp|Q38832|IAA14_ARATH)
cCI_07-H08-M13R_c	Similar to Probable methyltransferase PMT8 (Arabidopsis thaliana) (uniprot_sprot:sp|Q940J9|PMT8_ARATH)
cCI_07-H09-M13R_c	Similar to Cytochrome P450 82A3 (Glycine max) (uniprot_sprot:sp|O49858|C82A3_SOYBN)
cCI_08-C01-M13R_c	Similar to Probable 1-acyl-sn-glycerol-3-phosphate acyltransferase 5 (Arabidopsis thaliana) (uniprot_sprot:sp|Q9LHN4|LPAT5_ARATH)
cCI_08-G06-M13R_c	Similar to Putative uncharacterized protein (Ricinus communis) (uniref90:UniRef90_B9RV74)
cCI_09-A11-M13R_c	Similar to PHD finger protein At5g26210 (Arabidopsis thaliana) (uniprot_sprot:sp|O81488|Y5621_ARATH)
cCI_10-E05-M13R_c	Similar to Aldo-keto reductase, putative (Ricinus communis) (uniref90:UniRef90_B9SSU2)
cCI_10-E10-M13R_c	Similar to U-box domain-containing protein 40 (Arabidopsis thaliana) (uniprot_sprot:sp|Q9FL17|PUB40_ARATH)
cCI_10-G02-M13R_c	Similar to Oleoyl-acyl carrier protein thioesterase, chloroplastic (Fragment) (Coriandrum sativum) (uniprot_sprot:sp|Q42712|FATA_CORSA)
cCI_11-F08-M13R_c	None
cCI_11-G06-M13R_c	None
cCI_11-G10-M13R_c	Similar to Flavonoid 3'-monooxygenase (Arabidopsis thaliana) (uniprot_sprot:sp|Q9SD85|F3PH_ARATH)
cCI_12-B03-M13R_c	Similar to PREDICTED: hypothetical protein (Vitis vinifera) (uniref90:UniRef90_UPI0001982E6C)
cCI_12-C08-M13R_c	Similar to Whole genome shotgun sequence of line PN40024, scaffold_14.assembly12x (Fragment) (Vitis vinifera) (uniref90:UniRef90_E0CS72)
cCI_12-E11-M13R_c	Similar to Cytochrome P450 89A2 (Arabidopsis thaliana) (uniprot_sprot:sp|Q42602|C89A2_ARATH)
cCI_13-C06-M13R_c	Similar to Photosystem I reaction center subunit II, chloroplastic (Cucumis sativus) (uniprot_sprot:sp|P32869|PSAD_CUCSA)
cCI_13-D10-M13R_c	Similar to Putative uncharacterized protein (Medicago truncatula) (uniref90:UniRef90_B7FKN6)
cCI_14-E07-M13R_c	Similar to Protein CHLOROPLAST IMPORT APPARATUS 2 (Arabidopsis thaliana) (uniprot_sprot:sp|Q9LU68|CIA2_ARATH)
cCI_14-G05-M13R_c	Similar to Peptide deformylase 1B, chloroplastic (Solanum lycopersicum) (uniprot_sprot:sp|Q9FV54|DEF1B_SOLLC)
cCI_14-H04-M13R_c	Similar to Magnesium-protoporphyrin IX monomethyl ester [oxidative] cyclase, chloroplastic (Gossypium hirsutum) (uniprot_sprot:sp|Q6SJV8|CRD1_GOSHI)
cCI_14-H08-M13R_c	Similar to 30S ribosomal protein S10, chloroplastic (Mesembryanthemum crystallinum) (uniprot_sprot:sp|Q9M4Y3|RR10_MESCR)
cCI_15-B06-M13R_c	Similar to PREDICTED: similar to hydroxyproline-rich glycoprotein family protein (Vitis vinifera) (uniref90:UniRef90_UPI000198359F)
cCI_15-E10-M13R_c	Similar to U-box domain-containing protein 40 (Arabidopsis thaliana) (uniprot_sprot:sp|Q9FL17|PUB40_ARATH)
cCI_16-B12-M13R_c	Similar to Whole genome shotgun sequence of line PN40024, scaffold_12.assembly12x (Fragment) (Vitis vinifera) (uniref90:UniRef90_D7TTX6)
cCI_16-F01-M13R_c	None
cCI_16-H10-M13R_c	Similar to Uncharacterized protein ycf39 (Cyanophora paradoxa) (uniprot_sprot:sp|P48279|YCF39_CYAPA)
cCI_17-D10-M13R_c	Similar to Putative uncharacterized protein (Vitis vinifera) (uniref90:UniRef90_A5C347)
cCI_17-F04-M13R_c	Similar to Whole genome shotgun sequence of line PN40024, scaffold_20.assembly12x (Fragment) (Vitis vinifera) (uniref90:UniRef90_D7T6Y0)
cCI_17-H06-M13R_c	Similar to Putative uncharacterized protein (Ricinus communis) (uniref90:UniRef90_B9SHG7)
cCI_18-C06-M13R_c	Similar to Zinc finger protein CONSTANS-LIKE 5 (Arabidopsis thaliana) (uniprot_sprot:sp|Q9FHH8|COL5_ARATH)
cCI_20-A12-M13R_c	Similar to Chlorophyll a-b binding protein P4, chloroplastic (Pisum sativum) (uniprot_sprot:sp|Q9SQL2|CB24_PEA)
cCI_20-E12-M13R_c	Similar to Predicted protein (Fragment) (Populus trichocarpa) (uniref90:UniRef90_B9IBD7)
cCI_20-H02-M13R_c	None
cCI_21-C11-M13R_c	Similar to PREDICTED: hypothetical protein (Vitis vinifera) (uniref90:UniRef90_UPI00015C7AA9)
cCI_22-D01-M13R_c	Similar to PREDICTED: hypothetical protein (Vitis vinifera) (uniref90:UniRef90_UPI0001983283)
cCI_23-G11-M13R_c	Similar to Auxin-responsive protein IAA9 (Arabidopsis thaliana) (uniprot_sprot:sp|Q38827|IAA9_ARATH)
cCI_24-C07-M13R_c	Similar to 50S ribosomal protein L12, chloroplastic (Spinacia oleracea) (uniprot_sprot:sp|P02398|RK12_SPIOL)
cCI_24-D04-M13R_c	Similar to Inorganic phosphate transporter 2-1, chloroplastic (Arabidopsis thaliana) (uniprot_sprot:sp|Q38954|PHT21_ARATH)
cCI_24-D12-M13R_c	Similar to Putative uncharacterized protein (Glycine max) (uniref90:UniRef90_C6T081)
cCI_24-E09-M13R_c	Similar to Aspartic proteinase nepenthesin-1 (Nepenthes gracilis) (uniprot_sprot:sp|Q766C3|NEP1_NEPGR)
cCI_24-G03-M13R_c	Similar to Tryptophanyl-tRNA synthetase (Nostoc sp. (strain PCC 7120 / UTEX 2576)) (uniprot_sprot:sp|Q8YXE4|SYW_NOSS1)
cCI_26-D08-M13R_c	Similar to Ribulose bisphosphate carboxylase/oxygenase activase, chloroplastic (Cucumis sativus PE=2 SV=1) (uniprot_sprot:sp|Q01587|RCA_CUCSA)
cCI_26-F05-M13R_c	Similar to Probable plastid-lipid-associated protein 10, chloroplastic (Arabidopsis thaliana) (uniprot_sprot:sp|Q8W4F1|PAP10_ARATH)
cCI_26-H04-M13R_c	None
cCI_27-E10-M13R_c	Similar to Putative hydrolase C777.06c (Schizosaccharomyces pombe) (uniprot_sprot:sp|O74545|YCV6_SCHPO)
cCI_28-D03-M13R_c	Similar to Uncharacterized protein At2g37660, chloroplastic (Arabidopsis thaliana) (uniprot_sprot:sp|O80934|Y2766_ARATH)
cCI_28-D06-M13R_c	Similar to Ferredoxin-2, chloroplastic (Arabidopsis thaliana) (uniprot_sprot:sp|P16972|FER2_ARATH)
cCI_29-A03-M13R_c	Similar to Protein NDR1 (Arabidopsis thaliana) (uniprot_sprot:sp|O48915|NDR1_ARATH)
cCI_29-D08-M13R_c	Similar to Putative receptor protein kinase ZmPK1 (Zea mays) (uniprot_sprot:sp|P17801|KPRO_MAIZE)
cCI_30-D05-M13R_c	Similar to AT3g01440/T13O15_8 (Arabidopsis) (uniref90:UniRef90_Q9SGH4)
cCI_30-F07-M13R_c	Similar to Putative uncharacterized protein (Medicago truncatula) (uniref90:UniRef90_B7FKN6)
cCI_30-G03-M13R_c	Similar to Geranylgeranyl pyrophosphate synthase, chloroplastic (Hevea brasiliensis) (uniprot_sprot:sp|Q94ID7|GGPPS_HEVBR)
cCI_31-C02-M13R_c	Similar to Auxin response factor 3 (Arabidopsis thaliana) (uniprot_sprot:sp|O23661|ARFC_ARATH)
cCI_31-E10-M13R_c	Similar to 50S ribosomal protein L12-3, chloroplastic (Arabidopsis thaliana) (uniprot_sprot:sp|P36212|RK123_ARATH)
cCI_31-G02-M13R_c	Similar to Polygalacturonase At1g48100 (Arabidopsis thaliana) (uniprot_sprot:sp|Q949Z1|PGLR4_ARATH)
cCI_32-C06-M13R_c	Similar to Probable 1-acyl-sn-glycerol-3-phosphate acyltransferase 5 (Arabidopsis thaliana) (uniprot_sprot:sp|Q9LHN4|LPAT5_ARATH)
cCI_32-C09-M13R_c	Similar to Nudix hydrolase 19, chloroplastic (Arabidopsis thaliana) (uniprot_sprot:sp|Q94A82|NUD19_ARATH)
cCI_32-F08-M13R_c	Similar to Pleiotropic drug resistance protein 1 (Nicotiana tabacum) (uniprot_sprot:sp|Q76CU2|PDR1_TOBAC)
cCI_32-F12-M13R_c	Similar to Probable FKBP-type peptidyl-prolyl cis-trans isomerase 7, chloroplastic (Arabidopsis thaliana) (uniprot_sprot:sp|Q9LYR5|FKBP7_ARATH)
cCI_32-G03-M13R_c	Similar to Whole genome shotgun sequence of line PN40024, scaffold_46.assembly12x (Fragment) (Vitis vinifera) (uniref90:UniRef90_D7UC23)
cCI_32-H02-M13R_c	Similar to Chloroplast envelope membrane protein (Rhodomonas salina) (uniprot_sprot:sp|A6MVV9|CEMA_RHDSA)
cCI_33-E07-M13R_c	Similar to Transcription factor, putative (Ricinus communis) (uniref90:UniRef90_B9SEE4)
cCI_34-D02-M13R_c	Similar to Plastocyanin, chloroplastic (Pisum sativum) (uniprot_sprot:sp|P16002|PLAS_PEA)
cCI_34-E01-M13R_c	Similar to Rhamnogalacturonate lyase (Dickeya dadantii (strain 3937)) (uniprot_sprot:sp|Q8RJP2|RHIE_DICD3)
cCI_34-H02-M13R_c	Similar to Aldehyde dehydrogenase family 2 member C4 (Arabidopsis thaliana) (uniprot_sprot:sp|Q56YU0|AL2C4_ARATH)
cCI_34-H07-M13R_c	Similar to Uncharacterized methyltransferase At2g41040, chloroplastic (Arabidopsis thaliana) (uniprot_sprot:sp|Q0WPT7|Y2104_ARATH)
cCI_35-B12-M13R_c	predicted protein [Populus trichocarpa]
cCI_35-D09-M13R_c	Similar to Beta-amyrin synthase (Arabidopsis thaliana) (uniprot_sprot:sp|B6EXY6|LUP4_ARATH)
cCI_35-G08-M13R_c	Similar to Glyoxylate reductase (Pyrococcus furiosus (strain ATCC 43587 / DSM 3638 / JCM 8422 / Vc1)) (uniprot_sprot:sp|Q8U3Y2|GYAR_PYRFU)
cCI_36-A03-M13R_c	Similar to Uncharacterized protein ycf36 (Porphyra purpurea) (uniprot_sprot:sp|P51273|YCF36_PORPU)
cCI_36-D12-M13R_c	None
cCI_36-E05-M13R_c	Similar to Pentatricopeptide repeat-containing protein, putative (Ricinus communis) (uniref90:UniRef90_B9RQZ0)
cCI_36-F08-M13R_c	Similar to Photosystem I reaction center subunit IV A, chloroplastic (Nicotiana sylvestris) (uniprot_sprot:sp|Q41228|PSAEA_NICSY)
cCI_37-C11-M13R_c	None
cCI_37-D07-M13R_c	Similar to Cytochrome P450 82A4 (Glycine max) (uniprot_sprot:sp|O49859|C82A4_SOYBN)
cCI_38-A07-M13R_c	Similar to Whole genome shotgun sequence of line PN40024, scaffold_68.assembly12x (Fragment) (Vitis vinifera) (uniref90:UniRef90_D7SVB0)
cCI_38-D05-M13R_c	Similar to Predicted protein (Populus trichocarpa) (uniref90:UniRef90_B9N9X9)
cCI_38-F03-M13R_c	Similar to Whole genome shotgun sequence of line PN40024, scaffold_4.assembly12x (Fragment) (Vitis vinifera) (uniref90:UniRef90_D7SLL6)
cCI_39-B04-M13R_c	Similar to Whole genome shotgun sequence of line PN40024, scaffold_54.assembly12x (Fragment) (Vitis vinifera) (uniref90:UniRef90_D7SRS6)
cCI_39-G01-M13R_c	Similar to Fructose-1,6-bisphosphatase, chloroplastic (Brassica napus) (uniprot_sprot:sp|Q07204|F16P1_BRANA)
cCI_40-D02-M13R_c	Similar to Pentatricopeptide repeat-containing protein At5g48910 (Arabidopsis thaliana) (uniprot_sprot:sp|Q9FI80|PP425_ARATH)
cCI_40-F01-M13R_c	Similar to Chlorophyll a-b binding protein of LHCII type I, chloroplastic (Chlamydomonas moewusii PE=2 SV=1) (uniprot_sprot:sp|P22686|CB2_CHLMO)
cCI_40-H10-M13R_c	Similar to CAAX amino terminal protease family (Cucumis melo subsp. melo) (uniref90:UniRef90_E5GBE0)
cCI_41-B03-M13R_c	Similar to Zeaxanthin epoxidase, chloroplastic (Prunus armeniaca PE=2 SV=1) (uniprot_sprot:sp|O81360|ABA2_PRUAR)
cCI_41-B10-M13R_c	Similar to Alpha/beta hydrolase, putative (Ricinus communis) (uniref90:UniRef90_B9S6E3)
cCI_43-B09-M13R_c	Similar to Predicted protein (Populus trichocarpa) (uniref90:UniRef90_B9GT43)
cCI_43-F11-M13R_c	Similar to Calcium sensing receptor, chloroplastic (Arabidopsis thaliana) (uniprot_sprot:sp|Q9FN48|CAS_ARATH)
cCI_43-H03-M13R_c	Similar to Predicted protein (Populus) (uniref90:UniRef90_B9HCJ7)
cCI_44-G04-M13R_c	Similar to Uncharacterized protein sll1770 (Synechocystis sp. (strain ATCC 27184 / PCC 6803 / N-1)) (uniprot_sprot:sp|P73627|Y1770_SYNY3)
cCI_45-A03-M13R_c	Similar to Tetrapyrrole-binding protein, chloroplastic (Arabidopsis thaliana) (uniprot_sprot:sp|Q9LX31|GUN4C_ARATH)
cCI_45-A08-M13R_c	Similar to Probable plastid-lipid-associated protein 12, chloroplastic (Arabidopsis thaliana) (uniprot_sprot:sp|Q8LAP6|PAP12_ARATH)
cCI_45-A09-M13R_c	None
cCI_45-B06-M13R_c	Similar to Putative uncharacterized protein (Cucumis melo subsp. melo) (uniref90:UniRef90_E5RDC3)
cCI_45-B09-M13R_c	Similar to Uncharacterized protein At5g39865 (Arabidopsis thaliana) (uniprot_sprot:sp|Q9FLE8|Y5986_ARATH)
cCI_45-C06-M13R_c	None
cCI_45-H06-M13R_c	Similar to Putative uncharacterized protein (Ricinus communis) (uniref90:UniRef90_B9RTE3)
cCI_46-E07-M13R_c	Similar to Predicted protein (Populus trichocarpa) (uniref90:UniRef90_B9H214)
cCI_46-H07-M13R_c	Similar to Putative uncharacterized protein (Glycine max) (uniref90:UniRef90_C6TEV2)
cCI_47-A01-M13R_c	Similar to UPF0326 protein At4g17486 (Arabidopsis thaliana) (uniprot_sprot:sp|Q93VG8|U326_ARATH)
cCI_47-A05-M13R_c	Similar to NifU-like protein 3, chloroplastic (Arabidopsis thaliana) (uniprot_sprot:sp|Q84RQ7|NIFU3_ARATH)
cCI_47-C12-M13R_c	Similar to 30S ribosomal protein S31, chloroplastic (Arabidopsis thaliana) (uniprot_sprot:sp|O80439|RR31_ARATH)
cCI_47-D02-M13R_c	Similar to Serine/threonine-protein kinase STN7, chloroplastic (Arabidopsis thaliana) (uniprot_sprot:sp|Q9S713|STT7_ARATH)
cCI_48-D02-M13R_c	Similar to Putative uncharacterized protein (Ricinus communis) (uniref90:UniRef90_B9RK19)
cCI_48-E07-M13R_c	Similar to Phosphoglycolate phosphatase (Bos taurus) (uniprot_sprot:sp|Q2T9S4|PGP_BOVIN)
cCI_48-F01-M13R_c	Similar to Auxin transporter-like protein 2 (Medicago truncatula) (uniprot_sprot:sp|Q9FEL7|LAX2_MEDTR)
cCI_50-B04-M13R_c	Similar to Predicted protein (Fragment) (Populus trichocarpa) (uniref90:UniRef90_B9GUV5)
cCI_50-F06-M13R_c	Similar to 28 kDa ribonucleoprotein, chloroplastic (Spinacia oleracea PE=1 SV=1) (uniprot_sprot:sp|P28644|ROC1_SPIOL)
cCI_51-G08-M13R_c	Similar to GATA transcription factor 15 (Arabidopsis thaliana) (uniprot_sprot:sp|Q8LG10|GAT15_ARATH)
cCI_51-H06-M13R_c	None
cCI_52-A03-M13R_c	Similar to Magnesium-chelatase subunit H (Chlorobaculum parvum (strain NCIB 8327)) (uniprot_sprot:sp|O50314|BCHH_CHLP8)
cCI_52-E01-M13R_c	Similar to Cysteine synthase, chloroplastic/chromoplastic (Spinacia oleracea) (uniprot_sprot:sp|P32260|CYSKP_SPIOL)
cCI_52-F11-M13R_c	Similar to Carboxyl-terminal-processing protease (Synechococcus sp. (strain ATCC 27264 / PCC 7002 / PR-6)) (uniprot_sprot:sp|P42784|CTPA_SYNP2)
cCI_52-H07-M13R_c	Similar to Predicted protein (Populus trichocarpa) (uniref90:UniRef90_B9HBZ2)
cCI_52-H10-M13R_c	Similar to Myb family transcription factor APL (Arabidopsis thaliana) (uniprot_sprot:sp|Q9SAK5|APL_ARATH)
cCI_53-A08-M13R_c	Similar to Uncharacterized protein At3g61080, chloroplastic (Arabidopsis thaliana) (uniprot_sprot:sp|Q9LEW8|FN3X_ARATH)
cCI_53-B03-M13R_c	Similar to Shaggy-related protein kinase zeta (Arabidopsis thaliana) (uniprot_sprot:sp|Q39010|KSG6_ARATH)
cCI_53-D07-M13R_c	Similar to Predicted protein (Populus trichocarpa) (uniref90:UniRef90_B9IF10)
cCI_53-E06-M13R_c	similar to fgenesh4_pg.C_LG_XIV000450
cCI_53-F05-M13R_c	Similar to Putative uncharacterized protein (Ricinus communis) (uniref90:UniRef90_B9RFL3)
cCI_53-G05-M13R_c	Similar to Whole genome shotgun sequence of line PN40024, scaffold_38.assembly12x (Fragment) (Vitis vinifera) (uniref90:UniRef90_D7U5A0)
cCI_55-A03-M13R_c	Similar to Thylakoid membrane phosphoprotein 14 kDa, chloroplastic (Arabidopsis thaliana) (uniprot_sprot:sp|Q8LCA1|TMP14_ARATH)
cCI_55-C06-M13R_c	Similar to Predicted protein (Fragment) (Populus trichocarpa) (uniref90:UniRef90_B9N6K9)
cCI_55-F07-M13R_c	Similar to Predicted protein (Populus trichocarpa) (uniref90:UniRef90_B9HXJ7)
cCI_56-F06-M13R_c	Similar to Whole genome shotgun sequence of line PN40024, scaffold_46.assembly12x (Fragment) (Vitis vinifera) (uniref90:UniRef90_D7UC25)
cCI_58-C05-M13R_c	Similar to 28 kDa ribonucleoprotein, chloroplastic (Spinacia oleracea PE=1 SV=1) (uniprot_sprot:sp|P28644|ROC1_SPIOL)
cCI_59-B08-M13R_c	Similar to Auxin response factor 9 (Arabidopsis thaliana) (uniprot_sprot:sp|Q9XED8|ARFI_ARATH)
cCI_59-C05-M13R_c	Similar to Putative uncharacterized protein (Ricinus communis) (uniref90:UniRef90_B9S5S2)
cCI_59-E08-M13R_c	Similar to RNA polymerase sigma-B factor (Nostoc sp. (strain PCC 7120 / UTEX 2576)) (uniprot_sprot:sp|Q03065|RPSB_NOSS1)
cCI_60-A01-M13R_c	Similar to Whole genome shotgun sequence of line PN40024, scaffold_8.assembly12x (Fragment) (Vitis vinifera) (uniref90:UniRef90_D7SUH8)
cCI_60-E02-M13R_c	None
cCI_60-E05-M13R_c	Similar to GDSL esterase/lipase EXL3 (Arabidopsis thaliana) (uniprot_sprot:sp|Q94CH6|EXL3_ARATH)
cCI_60-F03-M13R_c	Similar to Phosphoglycerate kinase, chloroplastic (Nicotiana tabacum PE=2 SV=1) (uniprot_sprot:sp|Q42961|PGKH_TOBAC)
cCI_61-G01-M13R_c	Similar to Predicted protein (Populus trichocarpa) (uniref90:UniRef90_B9N5C7)
cCI_62-A10-M13R_c	Similar to Putative uncharacterized protein (Glycine max) (uniref90:UniRef90_C6TKA6)
cCI_62-D05-M13R_c	Similar to Photosystem II core complex proteins psbY, chloroplastic (Spinacia oleracea) (uniprot_sprot:sp|P80470|PSBY_SPIOL)
cCI_62-G04-M13R_c	Similar to Non-symbiotic hemoglobin 2 (Arabidopsis thaliana) (uniprot_sprot:sp|O24521|HBL2_ARATH)
cCI_62-G11-M13R_c	Similar to PREDICTED: hypothetical protein (Vitis vinifera) (uniref90:UniRef90_UPI0001984AF0)
cCI_63-A09-M13R_c	Similar to Calcium-activated outward-rectifying potassium channel 1 (Arabidopsis thaliana) (uniprot_sprot:sp|Q8LBL1|KCO1_ARATH)
cCI_63-D05-M13R_c	Similar to Peptidyl-prolyl cis-trans isomerase CYP38, chloroplastic (Arabidopsis thaliana) (uniprot_sprot:sp|Q9SSA5|CYP38_ARATH)
cCI_63-D11-M13R_c	Similar to ZF-HD homeobox protein At4g24660 (Arabidopsis thaliana) (uniprot_sprot:sp|Q9SB61|Y4466_ARATH)
cCI_64-C06-M13R_c	Similar to GPI-anchor transamidase (Saccharomyces cerevisiae) (uniprot_sprot:sp|P49018|GPI8_YEAST)
cCI_64-E12-M13R_c	Similar to GDSL esterase/lipase At3g26430 (Arabidopsis thaliana) (uniprot_sprot:sp|Q9LIN2|GDL53_ARATH)
cCI_64-F04-M13R_c	Similar to Putative uncharacterized protein (Ricinus communis) (uniref90:UniRef90_B9RY58)
cCI_65-C04-M13R_c	Similar to Coleoptile phototropism protein 1 (Oryza sativa subsp. japonica) (uniprot_sprot:sp|Q5KS50|NPH3_ORYSJ)
cCI_65-E05-M13R_c	Similar to Cell division protein ftsZ homolog 2-1, chloroplastic (Arabidopsis thaliana) (uniprot_sprot:sp|O82533|FTZ21_ARATH)
cCI_65-E07-M13R_c	Similar to Sphingolipid delta(4)-desaturase DES1 (Bos taurus) (uniprot_sprot:sp|Q3ZBY7|DEGS1_BOVIN)
cCI_66-F07-M13R_c	Similar to Probable LRR receptor-like serine/threonine-protein kinase At2g23950 (Arabidopsis thaliana) (uniprot_sprot:sp|Q0WVM4|Y2239_ARATH)
cCI_66-G03-M13R_c	Similar to GDSL esterase/lipase At5g33370 (Arabidopsis thaliana) (uniprot_sprot:sp|Q8LB81|GDL79_ARATH)
cCI_67-A04-M13R_c	None
cCI_67-B11-M13R_c	Similar to Predicted protein (Populus trichocarpa) (uniref90:UniRef90_B9IPS4)
cCI_67-C04-M13R_c	Similar to Dolichyl-diphosphooligosaccharide--protein glycosyltransferase subunit STT3 (Dictyostelium discoideum) (uniprot_sprot:sp|Q54NM9|STT3_DICDI)
cCI_67-G08-M13R_c	Similar to Uncharacterized protein At4g06744 (Arabidopsis thaliana) (uniprot_sprot:sp|Q8W3M4|Y4744_ARATH)
cCI_68-B01-M13R_c	Similar to Whole genome shotgun sequence of line PN40024, scaffold_116.assembly12x (Fragment) (Vitis vinifera) (uniref90:UniRef90_E0CVL8)
cCI_68-B10-M13R_c	Similar to Predicted protein (Populus trichocarpa) (uniref90:UniRef90_B9HVA0)
cCI_68-C07-M13R_c	Similar to Inorganic phosphate transporter 2-1, chloroplastic (Arabidopsis thaliana) (uniprot_sprot:sp|Q38954|PHT21_ARATH)
cCI_68-H01-M13R_c	Similar to Photosystem II 10 kDa polypeptide, chloroplastic (Solanum tuberosum) (uniprot_sprot:sp|P06183|PSBR_SOLTU)
cCI_69-A09-M13R_c	Similar to Predicted protein (Populus trichocarpa) (uniref90:UniRef90_B9IQP4)
cCI_69-B05-M13R_c	Similar to PREDICTED: hypothetical protein (Vitis vinifera) (uniref90:UniRef90_UPI000198493D)
cCI_69-F05-M13R_c	Similar to PREDICTED: hypothetical protein (Vitis vinifera) (uniref90:UniRef90_UPI00015C99B3)
cCL1012Contig1	Similar to Cyclin-U4-1 (Arabidopsis thaliana) (uniprot_sprot:sp|O80513|CCU41_ARATH)
cCL1023Contig1	Similar to PREDICTED: hypothetical protein (Vitis vinifera) (uniref90:UniRef90_UPI000198344E)
cCL1029Contig1	Similar to UDP-galactose transporter 2 (Arabidopsis thaliana) (uniprot_sprot:sp|Q9SRE4|UGAL2_ARATH)
cCL1037Contig1	Similar to Metal ion binding protein, putative (Ricinus communis) (uniref90:UniRef90_B9SSL2)
cCL1050Contig1	Similar to Probable protein Pop3 (Arabidopsis thaliana) (uniprot_sprot:sp|Q9LUV2|POP3_ARATH)
cCL1062Contig1	Similar to 50S ribosomal protein L9, chloroplastic (Arabidopsis thaliana) (uniprot_sprot:sp|P25864|RK9_ARATH)
cCL1065Contig1	Similar to 30S ribosomal protein S5, chloroplastic (Spinacia oleracea) (uniprot_sprot:sp|Q9ST69|RR5_SPIOL)
cCL1070Contig1	Similar to Thioredoxin-like 2, chloroplastic (Oryza sativa subsp. japonica) (uniprot_sprot:sp|Q5TKD8|TRL2_ORYSJ)
cCL1075Contig1	Similar to Putative uncharacterized protein (Ricinus communis) (uniref90:UniRef90_B9SWM3)
cCL1086Contig1	Similar to Expansin-A4 (Arabidopsis thaliana) (uniprot_sprot:sp|O48818|EXPA4_ARATH)
cCL1134Contig1	Similar to Putative uncharacterized protein (Ricinus communis) (uniref90:UniRef90_B9RF17)
cCL114Contig1	Similar to Ethylene-responsive transcription factor RAP2-12 (Arabidopsis thaliana) (uniprot_sprot:sp|Q9SSA8|RA212_ARATH)
cCL1151Contig2	Similar to Whole genome shotgun sequence of line PN40024, scaffold_0.assembly12x (Fragment) (Vitis vinifera) (uniref90:UniRef90_D7SIR5)
cCL1157Contig1	Similar to Catalytic, putative (Ricinus communis) (uniref90:UniRef90_B9T2E2)
cCL1171Contig1	Similar to Probable plastid-lipid-associated protein 12, chloroplastic (Arabidopsis thaliana) (uniprot_sprot:sp|Q8LAP6|PAP12_ARATH)
cCL1175Contig1	Similar to 50S ribosomal protein L31, chloroplastic (Arabidopsis thaliana) (uniprot_sprot:sp|Q9FWS4|RK31_ARATH)
cCL1199Contig1	Similar to Putative uncharacterized protein (Glycine max) (uniref90:UniRef90_C6TCA9)
cCL1205Contig1	Similar to Whole genome shotgun sequence of line PN40024, scaffold_66.assembly12x (Fragment) (Vitis vinifera) (uniref90:UniRef90_D7TWQ9)
cCL1222Contig1	Similar to Putative uncharacterized protein (Ricinus communis) (uniref90:UniRef90_B9STP5)
cCL1230Contig1	Similar to Prefoldin subunit 6 (Mus musculus) (uniprot_sprot:sp|Q03958|PFD6_MOUSE)
cCL1230Contig2	Similar to Prefoldin subunit 6 (Mus musculus) (uniprot_sprot:sp|Q03958|PFD6_MOUSE)
cCL1277Contig1	Similar to Aminomethyltransferase, mitochondrial (Solanum tuberosum) (uniprot_sprot:sp|P54260|GCST_SOLTU)
cCL127Contig1	None
cCL1282Contig1	None
cCL1327Contig1	Similar to Geranylgeranyl diphosphate reductase, chloroplastic (Nicotiana tabacum) (uniprot_sprot:sp|Q9ZS34|CHLP_TOBAC)
cCL1327Contig2	Similar to Geranylgeranyl diphosphate reductase, chloroplastic (Nicotiana tabacum) (uniprot_sprot:sp|Q9ZS34|CHLP_TOBAC)
cCL1340Contig1	Similar to Uncharacterized protein At1g09340, chloroplastic (Arabidopsis thaliana) (uniprot_sprot:sp|Q9SA52|Y1934_ARATH)
cCL1353Contig1	Similar to Protein EXECUTER 1, chloroplastic (Arabidopsis thaliana) (uniprot_sprot:sp|Q93YW0|EXEC1_ARATH)
cCL1362Contig1	Similar to Putative uncharacterized protein (Medicago truncatula) (uniref90:UniRef90_B7FHB7)
cCL1387Contig1	Similar to Putative uncharacterized protein (Ricinus communis) (uniref90:UniRef90_B9R9L9)
cCL1388Contig1	None
cCL1390Contig1	Similar to PREDICTED: hypothetical protein (Vitis vinifera) (uniref90:UniRef90_UPI00015C7752)
cCL1402Contig1	None
cCL1402Contig2	None
cCL1407Contig1	Similar to Probable aquaporin PIP1-4 (Arabidopsis thaliana) (uniprot_sprot:sp|Q39196|PIP14_ARATH)
cCL1411Contig1	Similar to Putative uncharacterized protein (Glycine max) (uniref90:UniRef90_C6TDQ5)
cCL1415Contig1	None
cCL1415Contig2	None
cCL1422Contig1	Similar to Disease resistance response protein 206 (Pisum sativum) (uniprot_sprot:sp|P13240|DR206_PEA)
cCL1424Contig1	None
cCL1433Contig1	Similar to Calmodulin-like protein 1 (Arabidopsis thaliana) (uniprot_sprot:sp|Q9ZQE6|CML1_ARATH)
cCL1465Contig1	Similar to Probable polygalacturonase non-catalytic subunit JP650 (Arabidopsis thaliana) (uniprot_sprot:sp|P92990|JP650_ARATH)
cCL146Contig1	Similar to 14 kDa proline-rich protein DC2.15 (Daucus carota PE=2 SV=1) (uniprot_sprot:sp|P14009|14KD_DAUCA)
cCL1473Contig1	None
cCL1498Contig1	cystein proteinase inhibitor [Cucumis sativus]
cCL1500Contig1	Similar to Putative uncharacterized protein (Ricinus communis) (uniref90:UniRef90_B9RK19)
cCL1507Contig1	Similar to Threonine dehydratase biosynthetic, chloroplastic (Arabidopsis thaliana) (uniprot_sprot:sp|Q9ZSS6|THD1_ARATH)
cCL150Contig1	Similar to 30S ribosomal protein S31, chloroplastic (Arabidopsis thaliana) (uniprot_sprot:sp|O80439|RR31_ARATH)
cCL150Contig2	Similar to 30S ribosomal protein S31, chloroplastic (Arabidopsis thaliana) (uniprot_sprot:sp|O80439|RR31_ARATH)
cCL150Contig3	Similar to 30S ribosomal protein S31, chloroplastic (Arabidopsis thaliana) (uniprot_sprot:sp|O80439|RR31_ARATH)
cCL1512Contig1	Similar to Protein DCL, chloroplastic (Solanum lycopersicum) (uniprot_sprot:sp|Q42463|DCL_SOLLC)
cCL1537Contig1	Similar to Photosystem I reaction center subunit IV A, chloroplastic (Nicotiana sylvestris) (uniprot_sprot:sp|Q41228|PSAEA_NICSY)
cCL1540Contig1	Similar to Fasciclin-like arabinogalactan protein 11 (Arabidopsis thaliana) (uniprot_sprot:sp|Q8LEJ6|FLA11_ARATH)
cCL1540Contig2	Similar to Fasciclin-like arabinogalactan protein 11 (Arabidopsis thaliana) (uniprot_sprot:sp|Q8LEJ6|FLA11_ARATH)
cCL1547Contig2	Similar to Glutathione S-transferase DHAR3, chloroplastic (Arabidopsis thaliana) (uniprot_sprot:sp|Q8LE52|DHAR3_ARATH)
cCL1559Contig1	Similar to Oxygen-evolving enhancer protein 1, chloroplastic (Nicotiana tabacum) (uniprot_sprot:sp|Q40459|PSBO_TOBAC)
cCL1561Contig1	Similar to Probable adenylate kinase 2, chloroplastic (Arabidopsis thaliana) (uniprot_sprot:sp|Q9FIJ7|KADC2_ARATH)
cCL1566Contig1	Similar to PREDICTED: hypothetical protein (Vitis vinifera) (uniref90:UniRef90_UPI00015C955C)
cCL1566Contig2	Similar to PREDICTED: hypothetical protein (Vitis vinifera) (uniref90:UniRef90_UPI00015C955C)
cCL1575Contig1	Similar to Phloem filament protein (Cucurbita maxima) (uniref90:UniRef90_P94012)
cCL1575Contig2	Similar to Phloem filament protein (Cucurbita maxima) (uniref90:UniRef90_P94012)
cCL1576Contig1	Similar to Transcription factor, putative (Ricinus communis) (uniref90:UniRef90_B9SEE4)
cCL1579Contig1	Similar to MLP-like protein 28 (Arabidopsis thaliana) (uniprot_sprot:sp|Q9SSK9|MLP28_ARATH)
cCL1588Contig1	Similar to Extensin-like protein (Fragment) (Cucumis sativus) (uniref90:UniRef90_Q8VWX9)
cCL1594Contig1	Similar to Predicted protein (Populus trichocarpa) (uniref90:UniRef90_B9ID06)
cCL1597Contig1	Similar to Putative uncharacterized protein (Ricinus communis) (uniref90:UniRef90_B9RLM5)
cCL1605Contig1	Similar to Photosystem II 22 kDa protein, chloroplastic (Spinacia oleracea) (uniprot_sprot:sp|Q02060|PSBS_SPIOL)
cCL1646Contig1	Similar to GDSL esterase/lipase APG (Arabidopsis thaliana) (uniprot_sprot:sp|Q9LU14|APG2_ARATH)
cCL1672Contig1	Similar to Aspartate-semialdehyde dehydrogenase (Prochlorococcus marinus) (uniprot_sprot:sp|P49420|DHAS_PROMA)
cCL1676Contig1	Similar to Probable xyloglucan endotransglucosylase/hydrolase protein 33 (Arabidopsis thaliana) (uniprot_sprot:sp|Q8LC45|XTH33_ARATH)
cCL1689Contig1	Similar to Putative uridine kinase C227.14 (Schizosaccharomyces pombe) (uniprot_sprot:sp|Q9UTC5|YIDE_SCHPO)
cCL1700Contig1	Similar to Profilin (Litchi chinensis PE=1 SV=1) (uniprot_sprot:sp|Q941H7|PROF_LITCN)
cCL1703Contig1	Similar to Protein PAM68, chloroplastic (Arabidopsis thaliana) (uniprot_sprot:sp|O49668|PAM68_ARATH)
cCL1703Contig2	Similar to Protein PAM68, chloroplastic (Arabidopsis thaliana) (uniprot_sprot:sp|O49668|PAM68_ARATH)
cCL1729Contig1	Similar to Zinc finger protein MAGPIE (Arabidopsis thaliana) (uniprot_sprot:sp|Q9ZWA6|MGP_ARATH)
cCL1734Contig1	Similar to Predicted protein (Populus trichocarpa) (uniref90:UniRef90_B9HZT1)
cCL1735Contig1	Similar to RNA-binding protein 24-B (Xenopus laevis) (uniprot_sprot:sp|Q9I8B3|RB24B_XENLA)
cCL1741Contig1	Similar to Putative uncharacterized protein (Medicago truncatula) (uniref90:UniRef90_B7FGR5)
cCL1742Contig1	Similar to mRNA decapping complex subunit 2 (Schizosaccharomyces pombe) (uniprot_sprot:sp|O13828|DCP2_SCHPO)
cCL1744Contig1	Similar to Protein COBRA (Arabidopsis thaliana) (uniprot_sprot:sp|Q94KT8|COBRA_ARATH)
cCL175Contig1	Similar to Chlorophyll a-b binding protein 151, chloroplastic (Gossypium hirsutum) (uniprot_sprot:sp|P27518|CB21_GOSHI)
cCL1783Contig1	Similar to Methylenetetrahydrofolate reductase 2 (Arabidopsis thaliana) (uniprot_sprot:sp|O80585|MTHR2_ARATH)
cCL178Contig1	Similar to 2-Cys peroxiredoxin BAS1-like, chloroplastic (Arabidopsis thaliana) (uniprot_sprot:sp|Q9C5R8|BAS1B_ARATH)
cCL178Contig3	Similar to 2-Cys peroxiredoxin BAS1-like, chloroplastic (Arabidopsis thaliana) (uniprot_sprot:sp|Q9C5R8|BAS1B_ARATH)
cCL1797Contig1	Similar to Glycerate dehydrogenase (Cucumis sativus) (uniprot_sprot:sp|P13443|DHGY_CUCSA)
cCL1819Contig1	Similar to Myb family transcription factor APL (Arabidopsis thaliana) (uniprot_sprot:sp|Q9SAK5|APL_ARATH)
cCL1825Contig2	Similar to UPF0497 membrane protein 10 (Ricinus communis) (uniprot_sprot:sp|B9SV84|U497A_RICCO)
cCL1827Contig1	Similar to Putative uncharacterized protein (Ricinus communis) (uniref90:UniRef90_B9RTB6)
cCL1828Contig1	Similar to Chlorophyll a-b binding protein CP26, chloroplastic (Arabidopsis thaliana) (uniprot_sprot:sp|Q9XF89|CB5_ARATH)
cCL1855Contig1	Similar to Ribosomal RNA small subunit methyltransferase NEP1 (Homo sapiens) (uniprot_sprot:sp|Q92979|NEP1_HUMAN)
cCL1864Contig1	Similar to Omega-6 fatty acid desaturase, chloroplastic (Brassica napus PE=2 SV=1) (uniprot_sprot:sp|P48627|FAD6C_BRANA)
cCL1918Contig1	Similar to Whole genome shotgun sequence of line PN40024, scaffold_7.assembly12x (Fragment) (Vitis vinifera) (uniref90:UniRef90_D7THK3)
cCL1943Contig1	Similar to Non-specific lipid-transfer protein-like protein At5g64080 (Arabidopsis thaliana) (uniprot_sprot:sp|Q8VYI9|NLTL5_ARATH)
cCL1948Contig1	Similar to Magnesium-protoporphyrin IX monomethyl ester [oxidative] cyclase, chloroplastic (Gossypium hirsutum) (uniprot_sprot:sp|Q6SJV8|CRD1_GOSHI)
cCL1950Contig1	Similar to 50S ribosomal protein L28, chloroplastic (Nicotiana tabacum) (uniprot_sprot:sp|P30956|RK28_TOBAC)
cCL1955Contig1	Similar to Predicted protein (Populus trichocarpa) (uniref90:UniRef90_B9HNN6)
cCL198Contig2	Similar to Actin-7 (Arabidopsis thaliana) (uniprot_sprot:sp|P53492|ACT7_ARATH)
cCL2021Contig1	Similar to Glutamyl-tRNA reductase 1, chloroplastic (Cucumis sativus) (uniprot_sprot:sp|P93111|HEM11_CUCSA)
cCL2023Contig1	None
cCL2044Contig1	Similar to Uncharacterized protein At4g06744 (Arabidopsis thaliana) (uniprot_sprot:sp|Q8W3M4|Y4744_ARATH)
cCL2059Contig1	None
cCL2067Contig1	Similar to Probable alanine aminotransferase, mitochondrial (Dictyostelium discoideum) (uniprot_sprot:sp|Q54MJ7|ALAM_DICDI)
cCL207Contig1	Similar to Uncharacterized protein sll1770 (Synechocystis sp. (strain ATCC 27184 / PCC 6803 / N-1)) (uniprot_sprot:sp|P73627|Y1770_SYNY3)
cCL2086Contig1	Similar to DNA-damage-repair/toleration protein DRT100 (Arabidopsis thaliana) (uniprot_sprot:sp|Q00874|DR100_ARATH)
cCL2127Contig1	Similar to Mitogen-activated protein kinase 16 (Arabidopsis thaliana) (uniprot_sprot:sp|Q8W4J2|MPK16_ARATH)
cCL2133Contig1	Similar to 14 kDa proline-rich protein DC2.15 (Daucus carota PE=2 SV=1) (uniprot_sprot:sp|P14009|14KD_DAUCA)
cCL2134Contig1	Similar to Putative uncharacterized protein (Glycine max) (uniref90:UniRef90_C6T1E3)
cCL2135Contig1	Similar to Auxin-induced protein 22B (Vigna radiata var. radiata) (uniprot_sprot:sp|P32294|AX22B_VIGRR)
cCL2140Contig1	Similar to Photosystem II reaction center PSB28 protein, chloroplastic (Oryza sativa subsp. japonica) (uniprot_sprot:sp|Q0JG75|PSB28_ORYSJ)
cCL2178Contig1	Similar to MYBR domain class transcription factor (Malus x domestica) (uniref90:UniRef90_D9ZJ86)
cCL218Contig1	Similar to Aspartic proteinase nepenthesin-1 (Nepenthes gracilis) (uniprot_sprot:sp|Q766C3|NEP1_NEPGR)
cCL2190Contig1	Similar to Riboflavin synthase alpha chain (Pichia guilliermondii) (uniprot_sprot:sp|A5DB51|RISA_PICGU)
cCL2198Contig1	Similar to Uncharacterized oxidoreductase At4g09670 (Arabidopsis thaliana) (uniprot_sprot:sp|Q9SZ83|Y4967_ARATH)
cCL2217Contig1	Similar to Putative uncharacterized protein (Ricinus communis) (uniref90:UniRef90_B9SCY3)
cCL2227Contig1	Similar to Dof zinc finger protein DOF4.6 (Arabidopsis thaliana) (uniprot_sprot:sp|Q8LAP8|DOF46_ARATH)
cCL2232Contig1	hypothetical protein [Cucumis sativus]
cCL2241Contig1	None
cCL2244Contig1	Similar to Protein FRIGIDA (Arabidopsis thaliana) (uniprot_sprot:sp|Q9FDW0|FRIGI_ARATH)
cCL2255Contig1	Similar to Probable glycerophosphoryl diester phosphodiesterase 1 (Arabidopsis thaliana) (uniprot_sprot:sp|Q9FJ62|GLPQ1_ARATH)
cCL2280Contig1	Similar to Auxin-responsive protein IAA14 (Arabidopsis thaliana) (uniprot_sprot:sp|Q38832|IAA14_ARATH)
cCL2297Contig1	Similar to DNA binding protein, putative (Ricinus communis) (uniref90:UniRef90_B9T8Y8)
cCL2305Contig1	Similar to PREDICTED: hypothetical protein (Vitis vinifera) (uniref90:UniRef90_UPI00019860A3)
cCL2309Contig1	Similar to Probable galacturonosyltransferase 4 (Arabidopsis thaliana) (uniprot_sprot:sp|Q93ZX7|GAUT4_ARATH)
cCL2315Contig1	Similar to UPF0603 protein At1g54780, chloroplastic (Arabidopsis thaliana) (uniprot_sprot:sp|Q9ZVL6|U603_ARATH)
cCL2322Contig1	Similar to Whole genome shotgun sequence of line PN40024, scaffold_0.assembly12x (Fragment) (Vitis vinifera) (uniref90:UniRef90_D7SIW4)
cCL2337Contig1	Similar to Serine--glyoxylate aminotransferase (Arabidopsis thaliana) (uniprot_sprot:sp|Q56YA5|SGAT_ARATH)
cCL2341Contig1	Similar to Extended synaptotagmin-1 (Pongo abelii) (uniprot_sprot:sp|Q5RAG2|ESYT1_PONAB)
cCL2343Contig1	Similar to Uncharacterized protein At2g34460, chloroplastic (Arabidopsis thaliana) (uniprot_sprot:sp|Q8H124|Y2446_ARATH)
cCL2346Contig1	Similar to Predicted protein (Populus trichocarpa) (uniref90:UniRef90_B9IAT7)
cCL235Contig1	Similar to Ras-related protein ARA-3 (Arabidopsis thaliana) (uniprot_sprot:sp|P28186|ARA3_ARATH)
cCL2383Contig1	Similar to Actin-depolymerizing factor 2 (Petunia hybrida) (uniprot_sprot:sp|Q9FVI1|ADF2_PETHY)
cCL2397Contig1	Similar to PREDICTED: hypothetical protein (Vitis vinifera) (uniref90:UniRef90_UPI0001983089)
cCL2397Contig2	Similar to PREDICTED: hypothetical protein (Vitis vinifera) (uniref90:UniRef90_UPI0001983089)
cCL2411Contig1	Similar to Putative uncharacterized protein (Vitis vinifera) (uniref90:UniRef90_A5BED8)
cCL2423Contig1	None
cCL2427Contig1	Similar to Putative uncharacterized protein (Ricinus communis) (uniref90:UniRef90_B9R9H5)
cCL2444Contig1	Similar to Tubulin-specific chaperone B (Caenorhabditis elegans) (uniprot_sprot:sp|Q20728|TBCB_CAEEL)
cCL2471Contig1	Similar to Uncharacterized protein PAM68-like (Arabidopsis thaliana) (uniprot_sprot:sp|Q9LTD9|Y5278_ARATH)
cCL2494Contig1	None
cCL2496Contig1	Similar to MADS-box transcription factor 8 (Oryza sativa subsp. japonica) (uniprot_sprot:sp|Q9SAR1|MADS8_ORYSJ)
cCL2502Contig1	Similar to Transketolase, chloroplastic (Solanum tuberosum PE=2 SV=1) (uniprot_sprot:sp|Q43848|TKTC_SOLTU)
cCL2504Contig1	Similar to Probable polygalacturonase non-catalytic subunit JP650 (Arabidopsis thaliana) (uniprot_sprot:sp|P92990|JP650_ARATH)
cCL2520Contig1	Similar to Serine hydroxymethyltransferase 1 (Dictyostelium discoideum) (uniprot_sprot:sp|Q54Z26|GLYC1_DICDI)
cCL2523Contig1	Similar to PREDICTED: hypothetical protein (Vitis vinifera) (uniref90:UniRef90_UPI0001983262)
cCL2548Contig1	Similar to Photosystem II reaction center W protein, chloroplastic (Spinacia oleracea) (uniprot_sprot:sp|Q41387|PSBW_SPIOL)
cCL2575Contig1	Similar to Putative uncharacterized protein (Cucumis melo subsp. melo) (uniref90:UniRef90_E5GBN1)
cCL2593Contig1	Similar to Intracellular protease 1 (Pyrococcus horikoshii (strain ATCC 700860 / DSM 12428 / JCM 9974 / NBRC 100139 / OT-3)) (uniprot_sprot:sp|O59413|PFPI_PYRHO)
cCL2615Contig1	Similar to Aspartic proteinase nepenthesin-1 (Nepenthes gracilis) (uniprot_sprot:sp|Q766C3|NEP1_NEPGR)
cCL2632Contig1	Similar to Pentatricopeptide repeat-containing protein, putative (Ricinus communis) (uniref90:UniRef90_B9RQZ0)
cCL2640Contig1	Similar to Whole genome shotgun sequence of line PN40024, scaffold_0.assembly12x (Fragment) (Vitis vinifera) (uniref90:UniRef90_D7SHK4)
cCL2645Contig1	Similar to PREDICTED: hypothetical protein (Vitis vinifera) (uniref90:UniRef90_UPI0001984B1A)
cCL2662Contig1	Similar to Pentatricopeptide repeat-containing protein At1g79080, chloroplastic (Arabidopsis thaliana) (uniprot_sprot:sp|A3KPF8|PP131_ARATH)
cCL2671Contig1	Similar to Probable methyltransferase PMT18 (Arabidopsis thaliana) (uniprot_sprot:sp|Q9C884|PMTI_ARATH)
cCL2680Contig1	Similar to Quinone oxidoreductase-like protein At1g23740, chloroplastic (Arabidopsis thaliana) (uniprot_sprot:sp|Q9ZUC1|QORL_ARATH)
cCL2685Contig1	Similar to Putative uncharacterized protein (Ricinus communis) (uniref90:UniRef90_B9T511)
cCL2691Contig1	Similar to Phosphoglycerate kinase, chloroplastic (Nicotiana tabacum PE=2 SV=1) (uniprot_sprot:sp|Q42961|PGKH_TOBAC)
cCL269Contig1	Similar to Homeobox-leucine zipper protein HAT5 (Arabidopsis thaliana) (uniprot_sprot:sp|Q02283|HAT5_ARATH)
cCL26Contig1	Similar to Aquaporin PIP2-7 (Zea mays) (uniprot_sprot:sp|Q9ATM4|PIP27_MAIZE)
cCL2707Contig1	None
cCL2726Contig1	Similar to Phosphatase IMPL1, chloroplastic (Arabidopsis thaliana) (uniprot_sprot:sp|Q94F00|IMPL1_ARATH)
cCL2736Contig1	Similar to Proton-coupled amino acid transporter 1 (Homo sapiens) (uniprot_sprot:sp|Q7Z2H8|S36A1_HUMAN)
cCL2742Contig1	Similar to Putative uncharacterized protein (Glycine max) (uniref90:UniRef90_C6T1I8)
cCL2774Contig1	Similar to Protein WAX2 (Arabidopsis thaliana) (uniprot_sprot:sp|Q8H1Z0|WAX2_ARATH)
cCL2781Contig1	Similar to Brg-1 associated factor, putative (Ricinus communis) (uniref90:UniRef90_B9RY66)
cCL2792Contig1	Similar to Putative uncharacterized protein (Ricinus communis) (uniref90:UniRef90_B9SGG3)
cCL2816Contig1	Similar to Putative uncharacterized protein (Ricinus communis) (uniref90:UniRef90_B9RFK0)
cCL2836Contig1	Similar to Putative uncharacterized protein (Ricinus communis) (uniref90:UniRef90_B9S9L6)
cCL2838Contig1	Similar to Thylakoid membrane phosphoprotein 14 kDa, chloroplastic (Arabidopsis thaliana) (uniprot_sprot:sp|Q8LCA1|TMP14_ARATH)
cCL2841Contig1	Similar to Alanine aminotransferase 2 (Hordeum vulgare PE=2 SV=1) (uniprot_sprot:sp|P52894|ALA2_HORVU)
cCL2854Contig1	Similar to Uncharacterized protein At4g01050, chloroplastic (Arabidopsis thaliana) (uniprot_sprot:sp|Q9M158|Y4105_ARATH)
cCL2861Contig1	Similar to Acyl carrier protein 1, chloroplastic (Cuphea lanceolata) (uniprot_sprot:sp|P52411|ACP1_CUPLA)
cCL2864Contig1	Similar to 14-3-3 protein 7 (Solanum lycopersicum) (uniprot_sprot:sp|P93212|14337_SOLLC)
cCL2871Contig1	Similar to Predicted protein (Populus) (uniref90:UniRef90_A9PH14)
cCL2876Contig1	Similar to 50S ribosomal protein 6, chloroplastic (Spinacia oleracea) (uniprot_sprot:sp|P82411|PSRP6_SPIOL)
cCL2885Contig1	Similar to Nodulin-21 (Glycine max PE=2 SV=1) (uniprot_sprot:sp|P16313|NO21_SOYBN)
cCL2893Contig1	Similar to DUF246 domain-containing protein At1g04910 (Arabidopsis thaliana) (uniprot_sprot:sp|Q8W486|Y1491_ARATH)
cCL2894Contig1	Similar to Ferredoxin-3, chloroplastic (Arabidopsis thaliana) (uniprot_sprot:sp|Q9ZQG8|FER3_ARATH)
cCL2895Contig1	Similar to Predicted protein (Populus trichocarpa) (uniref90:UniRef90_B9IQP4)
cCL2909Contig1	Similar to Predicted protein (Fragment) (Populus trichocarpa) (uniref90:UniRef90_B9H451)
cCL2937Contig1	Similar to Phloem filament protein (Cucumis melo subsp. melo) (uniref90:UniRef90_E5GCR7)
cCL2958Contig1	Similar to UPF0161 protein At3g09310 (Arabidopsis thaliana) (uniprot_sprot:sp|Q9SR32|U161_ARATH)
cCL2962Contig1	Similar to Soluble inorganic pyrophosphatase 1, chloroplastic (Arabidopsis thaliana) (uniprot_sprot:sp|Q9LXC9|IPYR1_ARATH)
cCL2970Contig1	Similar to Dehydration-responsive protein RD22 (Arabidopsis thaliana) (uniprot_sprot:sp|Q08298|RD22_ARATH)
cCL2985Contig1	type I proteinase inhibitor-like protein [Citrus x paradisi]
cCL2997Contig1	None
cCL3023Contig1	Similar to Ferredoxin--nitrite reductase, chloroplastic (Betula pendula) (uniprot_sprot:sp|P38500|NIR_BETPN)
cCL3036Contig1	Similar to Root phototropism protein 2 (Arabidopsis thaliana) (uniprot_sprot:sp|Q682S0|RPT2_ARATH)
cCL3041Contig1	Similar to Carotenoid 9,10(9',10')-cleavage dioxygenase 1 (Pisum sativum) (uniprot_sprot:sp|Q8LP17|CCD1_PEA)
cCL3045Contig1	Similar to Nicotianamine aminotransferase B (Hordeum vulgare) (uniprot_sprot:sp|Q9ST03|NAATB_HORVU)
cCL3057Contig1	Similar to AT3g50680/T3A5_60 (Arabidopsis) (uniref90:UniRef90_Q941E5)
cCL307Contig2	Similar to HMG1/2-like protein (Ipomoea nil PE=2 SV=1) (uniprot_sprot:sp|P40619|HMGL_IPONI)
cCL3092Contig1	Similar to Magnesium-chelatase subunit H (Chlorobaculum parvum (strain NCIB 8327)) (uniprot_sprot:sp|O50314|BCHH_CHLP8)
cCL3093Contig1	Similar to Putative uncharacterized protein (Glycine max) (uniref90:UniRef90_C6T849)
cCL3096Contig1	None
cCL3112Contig1	None
cCL3118Contig1	Similar to Auxin-induced protein 5NG4 (Pinus taeda PE=2 SV=1) (uniprot_sprot:sp|Q6J163|5NG4_PINTA)
cCL3129Contig1	Similar to MLP-like protein 423 (Arabidopsis thaliana) (uniprot_sprot:sp|Q93VR4|ML423_ARATH)
cCL3136Contig1	Similar to Probable galactinol--sucrose galactosyltransferase 2 (Arabidopsis thaliana) (uniprot_sprot:sp|Q94A08|RFS2_ARATH)
cCL3146Contig1	Similar to Cyclin-D1-1 (Arabidopsis thaliana) (uniprot_sprot:sp|P42751|CCD11_ARATH)
cCL314Contig1	Similar to Transcription regulator, putative (Ricinus communis) (uniref90:UniRef90_B9SDE8)
cCL3162Contig1	Similar to Ferredoxin-2, chloroplastic (Arabidopsis thaliana) (uniprot_sprot:sp|P16972|FER2_ARATH)
cCL3165Contig1	Similar to 33 kDa ribonucleoprotein, chloroplastic (Nicotiana sylvestris PE=1 SV=1) (uniprot_sprot:sp|P19684|ROC5_NICSY)
cCL3186Contig1	Similar to Auxin-induced in root cultures protein 12 (Arabidopsis thaliana) (uniprot_sprot:sp|Q94BT2|AIR12_ARATH)
cCL3187Contig1	Similar to Protein grpE (Thermosynechococcus elongatus (strain BP-1)) (uniprot_sprot:sp|Q8DJB3|GRPE_THEEB)
cCL3189Contig1	Similar to Putative uncharacterized protein (Ricinus communis) (uniref90:UniRef90_B9RY58)
cCL31Contig1	Similar to Probable fructose-bisphosphate aldolase 1, chloroplastic (Arabidopsis thaliana) (uniprot_sprot:sp|Q9SJU4|ALFC1_ARATH)
cCL3202Contig1	Similar to Putative uncharacterized protein (Glycine max) (uniref90:UniRef90_C6TBZ1)
cCL3207Contig1	Similar to Predicted protein (Populus trichocarpa) (uniref90:UniRef90_B9MVK1)
cCL3218Contig1	Similar to Whole genome shotgun sequence of line PN40024, scaffold_71.assembly12x (Fragment) (Vitis vinifera) (uniref90:UniRef90_D7TXX6)
cCL3220Contig1	None
cCL3225Contig1	Similar to Predicted protein (Populus trichocarpa) (uniref90:UniRef90_B9I1N3)
cCL3243Contig1	Similar to Probable xyloglucan endotransglucosylase/hydrolase protein 8 (Arabidopsis thaliana) (uniprot_sprot:sp|Q8L9A9|XTH8_ARATH)
cCL3249Contig1	Similar to Putative uncharacterized protein (Ricinus communis) (uniref90:UniRef90_B9R876)
cCL3259Contig1	Similar to Predicted protein (Populus trichocarpa) (uniref90:UniRef90_B9IPS4)
cCL3261Contig1	None
cCL3277Contig1	Similar to Germin-like protein subfamily 1 member 1 (Arabidopsis thaliana) (uniprot_sprot:sp|P92998|GL11_ARATH)
cCL3294Contig1	Similar to Whole genome shotgun sequence of line PN40024, scaffold_0.assembly12x (Fragment) (Vitis vinifera) (uniref90:UniRef90_D7SIS1)
cCL3301Contig1	Similar to Putative uncharacterized protein (Ricinus communis) (uniref90:UniRef90_B9RBQ2)
cCL3309Contig1	Similar to Probable FKBP-type peptidyl-prolyl cis-trans isomerase 2, chloroplastic (Arabidopsis thaliana) (uniprot_sprot:sp|O22870|FKBP2_ARATH)
cCL3314Contig1	Similar to Peptidyl-prolyl cis-trans isomerase CYP20-2, chloroplastic (Arabidopsis thaliana) (uniprot_sprot:sp|Q9ASS6|CP20B_ARATH)
cCL3318Contig1	Similar to Putative uncharacterized protein (Glycine max) (uniref90:UniRef90_C6SWB3)
cCL3319Contig1	Similar to Probable hydroxyacylglutathione hydrolase 2, chloroplast (Arabidopsis thaliana) (uniprot_sprot:sp|Q8LDW8|GLO2D_ARATH)
cCL3324Contig1	Similar to Putative uncharacterized protein (Ricinus communis) (uniref90:UniRef90_B9SES2)
cCL3330Contig1	Similar to Lycopene beta cyclase, chloroplastic (Solanum lycopersicum) (uniprot_sprot:sp|Q43503|LCYB_SOLLC)
cCL3333Contig1	Similar to Pectinesterase/pectinesterase inhibitor PPE8B (Prunus persica PE=2 SV=1) (uniprot_sprot:sp|Q43062|PME_PRUPE)
cCL3343Contig1	Similar to Putative uncharacterized protein Sb02g002280 (Sorghum bicolor) (uniref90:UniRef90_C5X8T4)
cCL3356Contig1	Similar to PREDICTED: hypothetical protein (Vitis vinifera) (uniref90:UniRef90_UPI0001983605)
cCL3359Contig1	Similar to WUSCHEL-related homeobox 13 (Arabidopsis thaliana) (uniprot_sprot:sp|O81788|WOX13_ARATH)
cCL3367Contig1	Similar to Whole genome shotgun sequence of line PN40024, scaffold_40.assembly12x (Fragment) (Vitis vinifera) (uniref90:UniRef90_D7TQI7)
cCL3372Contig1	Similar to Predicted protein (Populus trichocarpa) (uniref90:UniRef90_B9IDB3)
cCL337Contig2	Similar to Whole genome shotgun sequence of line PN40024, scaffold_104.assembly12x (Fragment) (Vitis vinifera) (uniref90:UniRef90_D7TP92)
cCL3381Contig1	hypothetical chloroplast RF1 [Buxus microphylla]
cCL3402Contig1	Similar to (R)-mandelonitrile lyase 3 (Prunus serotina) (uniprot_sprot:sp|P52707|MDL3_PRUSE)
cCL3418Contig1	Similar to GATA transcription factor 15 (Arabidopsis thaliana) (uniprot_sprot:sp|Q8LG10|GAT15_ARATH)
cCL3420Contig1	Similar to Elongation factor Tu, chloroplastic (Glycine max) (uniprot_sprot:sp|P46280|EFTU2_SOYBN)
cCL3436Contig1	Similar to Whole genome shotgun sequence of line PN40024, scaffold_53.assembly12x (Fragment) (Vitis vinifera) (uniref90:UniRef90_D7TXS7)
cCL3442Contig1	Similar to 50S ribosomal protein L17, chloroplastic (Arabidopsis thaliana) (uniprot_sprot:sp|Q9M385|RK17_ARATH)
cCL3453Contig1	Similar to Predicted protein (Populus trichocarpa) (uniref90:UniRef90_B9MWB6)
cCL3454Contig1	Similar to Predicted protein (Populus trichocarpa) (uniref90:UniRef90_B9GK97)
cCL3460Contig1	Similar to PREDICTED: hypothetical protein (Vitis vinifera) (uniref90:UniRef90_UPI00015CA12A)
cCL3462Contig1	Similar to Nicotianamine aminotransferase B (Hordeum vulgare) (uniprot_sprot:sp|Q9ST03|NAATB_HORVU)
cCL3481Contig1	Similar to Predicted protein (Fragment) (Populus trichocarpa) (uniref90:UniRef90_B9GJ96)
cCL3484Contig1	Similar to Carbonic anhydrase 1 (Flaveria linearis PE=2 SV=1) (uniprot_sprot:sp|P46512|CAH1_FLALI)
cCL348Contig1	Similar to Thioredoxin M-type, chloroplastic (Spinacia oleracea PE=1 SV=2) (uniprot_sprot:sp|P07591|TRXM_SPIOL)
cCL348Contig2	Similar to Thioredoxin M-type, chloroplastic (Spinacia oleracea PE=1 SV=2) (uniprot_sprot:sp|P07591|TRXM_SPIOL)
cCL3491Contig1	Similar to Ribosome-like protein (Fragment) (Cucumis sativus) (uniref90:UniRef90_Q8VWX5)
cCL3493Contig1	Similar to Predicted protein (Populus trichocarpa) (uniref90:UniRef90_A9P9X2)
cCL3512Contig1	PREDICTED: hypothetical protein [Vitis vinifera]
cCL3525Contig1	Similar to Peroxiredoxin Q, chloroplastic (Populus jackii) (uniprot_sprot:sp|Q6QPJ6|PRXQ_POPJC)
cCL3529Contig1	Similar to Patatin group A-3 (Solanum tuberosum PE=2 SV=1) (uniprot_sprot:sp|Q2MY58|PATA3_SOLTU)
cCL3531Contig1	Similar to Predicted protein (Populus trichocarpa) (uniref90:UniRef90_B9HZ69)
cCL3563Contig1	Similar to UPF0051 protein ABCI8, chloroplastic (Arabidopsis thaliana) (uniprot_sprot:sp|Q9ZS97|AB8I_ARATH)
cCL3577Contig1	Similar to Putative uncharacterized protein (Glycine max) (uniref90:UniRef90_C6T1A5)
cCL358Contig1	None
cCL3590Contig1	Similar to 50S ribosomal protein L27, chloroplastic (Nicotiana tabacum) (uniprot_sprot:sp|P30155|RK27_TOBAC)
cCL3591Contig1	Similar to Cytochrome c6, chloroplastic (Arabidopsis thaliana) (uniprot_sprot:sp|Q93VA3|CYC6_ARATH)
cCL35Contig3	Similar to 17 kDa phloem lectin (Cucumis melo) (uniref90:UniRef90_Q8L4J1)
cCL3601Contig1	Similar to Photosystem II core complex proteins psbY, chloroplastic (Spinacia oleracea) (uniprot_sprot:sp|P80470|PSBY_SPIOL)
cCL3612Contig1	Similar to GTP-dependent nucleic acid-binding protein engD (Bacillus subtilis) (uniprot_sprot:sp|P37518|ENGD_BACSU)
cCL3616Contig1	Similar to Aspartokinase 3, chloroplastic (Arabidopsis thaliana) (uniprot_sprot:sp|Q9S702|AK3_ARATH)
cCL3624Contig1	Similar to Putative uncharacterized protein (Populus trichocarpa) (uniref90:UniRef90_A9P921)
cCL3634Contig1	Similar to RING-H2 finger protein ATL46 (Arabidopsis thaliana) (uniprot_sprot:sp|Q9FL07|ATL46_ARATH)
cCL3637Contig1	Similar to Phospholipid hydroperoxide glutathione peroxidase 1, chloroplastic (Arabidopsis thaliana) (uniprot_sprot:sp|P52032|GPX1_ARATH)
cCL3647Contig1	Similar to Putative pectinesterase 11 (Arabidopsis thaliana) (uniprot_sprot:sp|Q9SIJ9|PME11_ARATH)
cCL3653Contig1	Similar to Whole genome shotgun sequence of line PN40024, scaffold_2.assembly12x (Fragment) (Vitis vinifera) (uniref90:UniRef90_D7U0I4)
cCL3674Contig1	None
cCL3677Contig1	Similar to Putative uncharacterized protein (Ricinus communis) (uniref90:UniRef90_B9T3G3)
cCL367Contig1	Similar to GATA transcription factor 1 (Arabidopsis thaliana) (uniprot_sprot:sp|Q8LAU9|GATA1_ARATH)
cCL3704Contig1	Similar to Uncharacterized protein At2g37660, chloroplastic (Arabidopsis thaliana) (uniprot_sprot:sp|O80934|Y2766_ARATH)
cCL3718Contig1	Similar to Predicted protein (Populus trichocarpa) (uniref90:UniRef90_B9GR05)
cCL3734Contig1	Similar to Probable plastid-lipid-associated protein 13, chloroplastic (Arabidopsis thaliana) (uniprot_sprot:sp|Q8S9M1|PAP13_ARATH)
cCL3761Contig1	Similar to Glucan endo-1,3-beta-glucosidase 7 (Arabidopsis thaliana) (uniprot_sprot:sp|Q9M069|E137_ARATH)
cCL3782Contig1	Similar to Whole genome shotgun sequence of line PN40024, scaffold_7.assembly12x (Fragment) (Vitis vinifera) (uniref90:UniRef90_D7TIV7)
cCL3814Contig1	Similar to Predicted protein (Populus trichocarpa) (uniref90:UniRef90_B9HCH8)
cCL3825Contig1	Similar to Chloroplast processing peptidase (Arabidopsis thaliana) (uniprot_sprot:sp|Q8H0W1|PLSP1_ARATH)
cCL3841Contig1	Similar to Protein WAX2 (Arabidopsis thaliana) (uniprot_sprot:sp|Q8H1Z0|WAX2_ARATH)
cCL3882Contig1	Similar to Purple acid phosphatase 23 (Arabidopsis thaliana) (uniprot_sprot:sp|Q6TPH1|PPA23_ARATH)
cCL3933Contig1	Similar to Predicted protein (Populus trichocarpa) (uniref90:UniRef90_B9GXX5)
cCL3941Contig1	Similar to U-box domain-containing protein 4 (Arabidopsis thaliana) (uniprot_sprot:sp|O22193|PUB4_ARATH)
cCL3962Contig1	Similar to DUF246 domain-containing protein At1g04910 (Arabidopsis thaliana) (uniprot_sprot:sp|Q8W486|Y1491_ARATH)
cCL3974Contig1	Similar to Cystathionine gamma-synthase, chloroplastic (Arabidopsis thaliana) (uniprot_sprot:sp|P55217|METB_ARATH)
cCL3992Contig1	Similar to Uncharacterized membrane protein At1g16860 (Arabidopsis thaliana) (uniprot_sprot:sp|Q9FZ45|Y1686_ARATH)
cCL4001Contig1	None
cCL4011Contig1	Similar to Putative uncharacterized protein (Ricinus communis) (uniref90:UniRef90_B9T070)
cCL4020Contig1	Similar to NAD(P)H-quinone oxidoreductase subunit M, chloroplastic (Vitis vinifera) (uniprot_sprot:sp|A7NVJ4|NDHM_VITVI)
cCL4028Contig1	Similar to Fructose-1,6-bisphosphatase, chloroplastic (Brassica napus) (uniprot_sprot:sp|Q07204|F16P1_BRANA)
cCL4059Contig1	Similar to Putative uncharacterized protein (Ricinus communis) (uniref90:UniRef90_B9R8S2)
cCL406Contig1	Similar to Probable aquaporin PIP1-5 (Arabidopsis thaliana) (uniprot_sprot:sp|Q8LAA6|PIP15_ARATH)
cCL4074Contig1	Similar to Equilibrative nucleoside transporter 1 (Homo sapiens) (uniprot_sprot:sp|Q99808|S29A1_HUMAN)
cCL4083Contig1	Similar to Nitrate transporter 1.1 (Arabidopsis thaliana) (uniprot_sprot:sp|Q05085|PTR7_ARATH)
cCL4086Contig1	Similar to 50S ribosomal protein L10, chloroplastic (Nicotiana tabacum) (uniprot_sprot:sp|O80362|RK10_TOBAC)
cCL4091Contig1	Similar to Putative uncharacterized protein (Ricinus communis) (uniref90:UniRef90_B9SST3)
cCL4097Contig1	Similar to Probable peptide/nitrate transporter At2g40460 (Arabidopsis thaliana) (uniprot_sprot:sp|Q8VZR7|PTR30_ARATH)
cCL4103Contig1	Similar to Auxin response factor 3 (Arabidopsis thaliana) (uniprot_sprot:sp|O23661|ARFC_ARATH)
cCL4131Contig1	Similar to Calcium-dependent protein kinase 13 (Arabidopsis thaliana) (uniprot_sprot:sp|Q8W4I7|CDPKD_ARATH)
cCL4138Contig1	Similar to Predicted protein (Populus trichocarpa) (uniref90:UniRef90_B9I3X6)
cCL4173Contig1	Similar to Receptor-like protein kinase FERONIA (Arabidopsis thaliana) (uniprot_sprot:sp|Q9SCZ4|FERON_ARATH)
cCL4189Contig1	Similar to Cystinosin homolog (Arabidopsis thaliana) (uniprot_sprot:sp|P57758|CTNS_ARATH)
cCL4276Contig1	Similar to D-alanine--D-alanine ligase A (Chromobacterium violaceum) (uniprot_sprot:sp|Q7NV72|DDLA_CHRVO)
cCL4277Contig1	Similar to PREDICTED: hypothetical protein (Vitis vinifera) (uniref90:UniRef90_UPI0001985B65)
cCL4288Contig1	Similar to Receptor-like protein kinase HSL1 (Arabidopsis thaliana) (uniprot_sprot:sp|Q9SGP2|HSL1_ARATH)
cCL4335Contig1	Similar to UDP-glucuronate 4-epimerase 6 (Arabidopsis thaliana) (uniprot_sprot:sp|Q9LIS3|GAE6_ARATH)
cCL434Contig2	Similar to Betaine aldehyde dehydrogenase 1, chloroplastic (Arabidopsis thaliana) (uniprot_sprot:sp|Q9S795|BADH1_ARATH)
cCL4351Contig1	Similar to Putative uncharacterized protein (Vitis vinifera) (uniref90:UniRef90_A5B3D6)
cCL4356Contig1	Similar to Uncharacterized mitochondrial carrier C12B10.09 (Schizosaccharomyces pombe) (uniprot_sprot:sp|Q10442|YDE9_SCHPO)
cCL4396Contig1	Similar to L-ascorbate oxidase homolog (Brassica napus) (uniprot_sprot:sp|Q00624|ASOL_BRANA)
cCL4435Contig1	Similar to Cation transport regulator-like protein 2 (Xenopus laevis) (uniprot_sprot:sp|Q5PPV4|CHAC2_XENLA)
cCL4436Contig1	Similar to Putative membrane protein ycf1 (Cucumis sativus) (uniprot_sprot:sp|Q4VZL0|YCF1_CUCSA)
cCL4438Contig1	Similar to Protein SCAI (Homo sapiens) (uniprot_sprot:sp|Q8N9R8|SCAI_HUMAN)
cCL4441Contig1	Similar to Cyclopropane-fatty-acyl-phospholipid synthase (Escherichia coli (strain K12)) (uniprot_sprot:sp|P0A9H7|CFA_ECOLI)
cCL4444Contig1	Similar to Serine--glyoxylate aminotransferase (Arabidopsis thaliana) (uniprot_sprot:sp|Q56YA5|SGAT_ARATH)
cCL4449Contig1	Similar to Putative uncharacterized protein (Populus trichocarpa) (uniref90:UniRef90_A9PCM9)
cCL4452Contig1	Similar to Dynamin-like protein ARC5 (Arabidopsis thaliana) (uniprot_sprot:sp|Q84N64|ARC5_ARATH)
cCL4453Contig1	highly similar to Probable pleiotropic drug resistance protein 9 - Arabidopsis thaliana (Mouse-ear cress)
cCL4457Contig1	Similar to Protein PHLOEM PROTEIN 2-LIKE A9 (Arabidopsis thaliana) (uniprot_sprot:sp|Q9SA16|P2A09_ARATH)
cCL4463Contig1	Similar to ATP-citrate synthase (Mus musculus) (uniprot_sprot:sp|Q91V92|ACLY_MOUSE)
cCL4467Contig1	Similar to Putative amidase C869.01 (Schizosaccharomyces pombe) (uniprot_sprot:sp|Q9URY4|YI01_SCHPO)
cCL4474Contig1	Similar to Cycloartenol-C-24-methyltransferase (Arabidopsis thaliana) (uniprot_sprot:sp|Q9LM02|SMT1_ARATH)
cCL4493Contig1	Similar to Lycopene epsilon cyclase, chloroplastic (Arabidopsis thaliana) (uniprot_sprot:sp|Q38932|LCYE_ARATH)
cCL449Contig1	Similar to Deoxyhypusine synthase (Dianthus caryophyllus) (uniprot_sprot:sp|Q9AXQ8|DHYS_DIACA)
cCL44Contig2	Similar to 5-methyltetrahydropteroyltriglutamate--homocysteine methyltransferase (Mesembryanthemum crystallinum) (uniprot_sprot:sp|P93263|METE_MESCR)
cCL4509Contig1	Similar to 50S ribosomal protein L6, chloroplastic (Arabidopsis thaliana) (uniprot_sprot:sp|O23049|RK6_ARATH)
cCL4522Contig1	Similar to tRNA guanosine-2'-O-methyltransferase TRM11 homolog (Pongo abelii) (uniprot_sprot:sp|Q5R962|TRM11_PONAB)
cCL4535Contig1	Similar to Acyl-CoA synthetase family member 3, mitochondrial (Bos taurus) (uniprot_sprot:sp|Q58DN7|ACSF3_BOVIN)
cCL4544Contig1	Similar to F-box protein At1g67340 (Arabidopsis thaliana) (uniprot_sprot:sp|Q9FYF9|FB76_ARATH)
cCL456Contig2	Similar to GDSL esterase/lipase At5g14450 (Arabidopsis thaliana) (uniprot_sprot:sp|Q9LY84|GDL76_ARATH)
cCL4573Contig1	Similar to Putative uncharacterized protein (Ricinus communis) (uniref90:UniRef90_B9S4A0)
cCL4620Contig1	Similar to Putative uncharacterized protein (Ricinus communis) (uniref90:UniRef90_B9S4D0)
cCL4651Contig1	Similar to Uncharacterized TPR repeat-containing protein At1g05150 (Arabidopsis thaliana) (uniprot_sprot:sp|O23052|Y1515_ARATH)
cCL4674Contig1	Similar to Subtilisin-like protease (Arabidopsis thaliana) (uniprot_sprot:sp|O65351|SUBL_ARATH)
cCL4675Contig1	Similar to 31 kDa ribonucleoprotein, chloroplastic (Arabidopsis thaliana) (uniprot_sprot:sp|Q04836|ROC3_ARATH)
cCL4686Contig1	Similar to Putative uncharacterized protein (Glycine max) (uniref90:UniRef90_C6TM36)
cCL4690Contig1	None
cCL4704Contig1	Similar to Glucan endo-1,3-beta-glucosidase-like protein 2 (Arabidopsis thaliana) (uniprot_sprot:sp|Q9FNQ2|E13L2_ARATH)
cCL4715Contig1	Similar to Fruit protein pKIWI502 (Actinidia deliciosa) (uniprot_sprot:sp|P43394|K502_ACTDE)
cCL4718Contig1	Similar to Putative uncharacterized protein (Glycine max) (uniref90:UniRef90_C6TM76)
cCL4738Contig1	Similar to Probable plastid-lipid-associated protein 4, chloroplastic (Arabidopsis thaliana) (uniprot_sprot:sp|Q9LU85|PAP4_ARATH)
cCL4772Contig1	Similar to Probable calcium-binding protein CML29 (Oryza sativa subsp. japonica) (uniprot_sprot:sp|Q5Z676|CML29_ORYSJ)
cCL4794Contig1	Similar to Cycloeucalenol cycloisomerase (Arabidopsis thaliana) (uniprot_sprot:sp|Q9M643|CCI1_ARATH)
cCL4797Contig1	Similar to Putative uncharacterized protein (Ricinus communis) (uniref90:UniRef90_B9SHU8)
cCL4801Contig1	Similar to Putative uncharacterized protein (Ricinus communis) (uniref90:UniRef90_B9T3N6)
cCL4812Contig1	Similar to Cytochrome P450 85A (Phaseolus vulgaris) (uniprot_sprot:sp|Q69F95|C85A_PHAVU)
cCL4867Contig1	Similar to Patellin-4 (Arabidopsis thaliana) (uniprot_sprot:sp|Q94C59|PATL4_ARATH)
cCL4874Contig1	Similar to Blue (Type 1) copper domain (Medicago truncatula) (uniref90:UniRef90_Q2HT27)
cCL4884Contig1	None
cCL4885Contig1	Similar to Uroporphyrinogen-III synthase, chloroplastic (Arabidopsis thaliana) (uniprot_sprot:sp|O48721|HEM4_ARATH)
cCL4887Contig1	Similar to Putative uncharacterized protein (Ricinus communis) (uniref90:UniRef90_B9S9B4)
cCL4901Contig1	Similar to 3-oxoacyl-[acyl-carrier-protein] reductase (Staphylococcus epidermidis (strain ATCC 12228)) (uniprot_sprot:sp|Q8CPI3|FABG_STAES)
cCL4908Contig1	Similar to Cytokinesis negative regulator RCP1 (Nicotiana tabacum) (uniref90:UniRef90_Q002B3)
cCL4927Contig1	Similar to Photosystem I reaction center subunit psaK, chloroplastic (Arabidopsis thaliana) (uniprot_sprot:sp|Q9SUI5|PSAK_ARATH)
cCL4928Contig1	Similar to Calcium-dependent protein kinase 4 (Arabidopsis thaliana) (uniprot_sprot:sp|Q38869|CDPK4_ARATH)
cCL4943Contig1	Similar to Superoxide dismutase [Cu-Zn], chloroplastic (Solidago canadensis var. scabra) (uniprot_sprot:sp|O04997|SODCP_SOLCS)
cCL4958Contig1	Similar to Putative uncharacterized protein (Ricinus communis) (uniref90:UniRef90_B9S7X7)
cCL4960Contig1	Similar to Whole genome shotgun sequence of line PN40024, scaffold_39.assembly12x (Fragment) (Vitis vinifera) (uniref90:UniRef90_D7T7M9)
cCL4982Contig1	None
cCL4Contig1	Similar to Uncharacterized protein At4g01150, chloroplastic (Arabidopsis thaliana) (uniprot_sprot:sp|O04616|Y4115_ARATH)
cCL5002Contig1	Similar to PREDICTED: hypothetical protein (Vitis vinifera) (uniref90:UniRef90_UPI00019852EE)
cCL5011Contig1	Similar to Ras-related protein Rab7 (Glycine max PE=2 SV=1) (uniprot_sprot:sp|Q43463|RAB7_SOYBN)
cCL5017Contig1	Similar to Uncharacterized protein ycf36 (Porphyra purpurea) (uniprot_sprot:sp|P51273|YCF36_PORPU)
cCL5025Contig1	Similar to Putative uncharacterized protein (Populus trichocarpa x Populus deltoides) (uniref90:UniRef90_A9PIQ8)
cCL5039Contig1	Similar to Predicted protein (Populus trichocarpa) (uniref90:UniRef90_B9IJ08)
cCL503Contig1	Similar to Fiber protein Fb34 (Gossypium barbadense) (uniref90:UniRef90_Q6T7D3)
cCL5085Contig1	Similar to Whole genome shotgun sequence of line PN40024, scaffold_5.assembly12x (Fragment) (Vitis vinifera) (uniref90:UniRef90_D7U2R9)
cCL5088Contig1	None
cCL5092Contig1	Similar to PREDICTED: hypothetical protein (Vitis vinifera) (uniref90:UniRef90_UPI00015CD91F)
cCL5097Contig1	Similar to Chlorophyll synthase, chloroplastic (Arabidopsis thaliana) (uniprot_sprot:sp|Q38833|CHLG_ARATH)
cCL5098Contig1	Similar to Annexin (Cucumis melo subsp. melo) (uniref90:UniRef90_E5GCK5)
cCL5124Contig1	None
cCL5134Contig1	Similar to Glucan endo-1,3-beta-glucosidase 2 (Arabidopsis thaliana) (uniprot_sprot:sp|Q9C7U5|E132_ARATH)
cCL513Contig1	Similar to Auxin-responsive protein IAA9 (Arabidopsis thaliana) (uniprot_sprot:sp|Q38827|IAA9_ARATH)
cCL5150Contig1	None
cCL515Contig2	Similar to Ras-related protein Rab11D (Lotus japonicus) (uniprot_sprot:sp|Q40194|RB11D_LOTJA)
cCL5160Contig1	Similar to ADIPOR-like receptor CG5315 (Drosophila melanogaster) (uniprot_sprot:sp|Q9VCY8|ADRL_DROME)
cCL5162Contig1	Similar to Whole genome shotgun sequence of line PN40024, scaffold_25.assembly12x (Fragment) (Vitis vinifera) (uniref90:UniRef90_D7TW31)
cCL5164Contig1	Similar to Uncharacterized protein ycf39 (Cyanophora paradoxa) (uniprot_sprot:sp|P48279|YCF39_CYAPA)
cCL5179Contig1	predicted protein [Populus trichocarpa]
cCL5195Contig1	Similar to Putative uncharacterized protein (Glycine max) (uniref90:UniRef90_C6THC0)
cCL5198Contig1	Similar to ATP-citrate synthase (Mus musculus) (uniprot_sprot:sp|Q91V92|ACLY_MOUSE)
cCL5207Contig1	None
cCL5210Contig1	Similar to Glutathione synthetase, chloroplastic (Solanum lycopersicum) (uniprot_sprot:sp|O22494|GSHB_SOLLC)
cCL5222Contig1	Similar to D-arabinose 1-dehydrogenase (Saccharomyces cerevisiae) (uniprot_sprot:sp|Q04212|ARA2_YEAST)
cCL5226Contig1	Similar to GDSL esterase/lipase At1g54790 (Arabidopsis thaliana) (uniprot_sprot:sp|Q3ECP6|GDL22_ARATH)
cCL5240Contig1	Similar to Cyclin-U2-1 (Arabidopsis thaliana) (uniprot_sprot:sp|Q9SHD3|CCU21_ARATH)
cCL5246Contig1	Similar to Auxin-induced protein 22A (Vigna radiata var. radiata) (uniprot_sprot:sp|P32293|AX22A_VIGRR)
cCL5250Contig1	Similar to Predicted protein (Populus trichocarpa) (uniref90:UniRef90_B9HLG8)
cCL5258Contig1	Similar to Putative uncharacterized protein (Vitis vinifera) (uniref90:UniRef90_A5BVF1)
cCL5268Contig1	Similar to Predicted protein (Populus trichocarpa) (uniref90:UniRef90_B9I7A8)
cCL5303Contig1	Similar to Zinc finger protein MAGPIE (Arabidopsis thaliana) (uniprot_sprot:sp|Q9ZWA6|MGP_ARATH)
cCL5307Contig1	Similar to Whole genome shotgun sequence of line PN40024, scaffold_4.assembly12x (Fragment) (Vitis vinifera) (uniref90:UniRef90_D7SLG3)
cCL530Contig1	Similar to Whole genome shotgun sequence of line PN40024, scaffold_7.assembly12x (Fragment) (Vitis vinifera) (uniref90:UniRef90_D7TIG5)
cCL530Contig2	Similar to Whole genome shotgun sequence of line PN40024, scaffold_7.assembly12x (Fragment) (Vitis vinifera) (uniref90:UniRef90_D7TIG5)
cCL5311Contig1	None
cCL5313Contig1	Similar to Predicted protein (Populus trichocarpa) (uniref90:UniRef90_B9HA06)
cCL5317Contig1	Similar to Predicted protein (Populus trichocarpa) (uniref90:UniRef90_B9H248)
cCL5323Contig1	Similar to Gibberellin-regulated protein 4 (Arabidopsis thaliana) (uniprot_sprot:sp|P46690|GASA4_ARATH)
cCL5332Contig1	Similar to Whole genome shotgun sequence of line PN40024, scaffold_40.assembly12x (Fragment) (Vitis vinifera) (uniref90:UniRef90_D7TQ99)
cCL5337Contig1	Similar to Copper chaperone for superoxide dismutase (Mus musculus) (uniprot_sprot:sp|Q9WU84|CCS_MOUSE)
cCL5361Contig1	Similar to Putative uncharacterized protein (Vitis vinifera) (uniref90:UniRef90_A5ASH9)
cCL5387Contig1	Similar to PREDICTED: hypothetical protein (Vitis vinifera) (uniref90:UniRef90_UPI0001982CD4)
cCL538Contig1	Similar to Glutaredoxin-C6 (Arabidopsis thaliana) (uniprot_sprot:sp|Q8L9S3|GRXC6_ARATH)
cCL5392Contig1	Similar to Predicted protein (Populus trichocarpa) (uniref90:UniRef90_B9GUW6)
cCL5408Contig1	Similar to Protoporphyrinogen oxidase, chloroplastic (Arabidopsis thaliana) (uniprot_sprot:sp|P55826|PPOC_ARATH)
cCL541Contig1	Similar to Photosystem I reaction center subunit N, chloroplastic (Arabidopsis thaliana) (uniprot_sprot:sp|P49107|PSAN_ARATH)
cCL5422Contig1	Similar to Probable xyloglucan glycosyltransferase 6 (Arabidopsis thaliana) (uniprot_sprot:sp|Q9SRT3|CSLC6_ARATH)
cCL5428Contig1	Similar to Whole genome shotgun sequence of line PN40024, scaffold_52.assembly12x (Fragment) (Vitis vinifera) (uniref90:UniRef90_D7SQC5)
cCL5436Contig1	Similar to Putative C-4 methylsterol oxidase DDB_G0269788 (Dictyostelium discoideum) (uniprot_sprot:sp|Q55D54|ER25B_DICDI)
cCL5450Contig1	Similar to Putative uncharacterized protein (Ricinus communis) (uniref90:UniRef90_B9REN5)
cCL5464Contig1	Similar to Putative uncharacterized protein (Ricinus communis) (uniref90:UniRef90_B9T0P1)
cCL5469Contig1	Similar to Isoflavone reductase homolog (Lupinus albus PE=2 SV=1) (uniprot_sprot:sp|P52581|IFRH_LUPAL)
cCL5477Contig1	Similar to Serine hydroxymethyltransferase 2 (Dictyostelium discoideum) (uniprot_sprot:sp|Q54EW1|GLYC2_DICDI)
cCL5494Contig1	Similar to Ferredoxin-1, putative (Ricinus communis) (uniref90:UniRef90_B9RTR5)
cCL5498Contig1	Similar to Fasciclin-like arabinogalactan protein 10 (Arabidopsis thaliana) (uniprot_sprot:sp|Q9LZX4|FLA10_ARATH)
cCL550Contig1	Similar to PREDICTED: hypothetical protein (Vitis vinifera) (uniref90:UniRef90_UPI00015C7AA9)
cCL5517Contig1	None
cCL5531Contig1	Similar to 3-ketoacyl-CoA synthase 4 (Arabidopsis thaliana) (uniprot_sprot:sp|Q9LN49|KCS4_ARATH)
cCL5541Contig1	Similar to Thylakoid lumenal 17.9 kDa protein, chloroplastic (Arabidopsis thaliana) (uniprot_sprot:sp|Q9SW33|TL1Y_ARATH)
cCL5562Contig1	Similar to F-box and wd40 domain protein, putative (Ricinus communis) (uniref90:UniRef90_B9R7M4)
cCL5623Contig1	Similar to Putative uncharacterized protein (Vitis vinifera) (uniref90:UniRef90_A5BL15)
cCL5626Contig1	Similar to Probable FKBP-type peptidyl-prolyl cis-trans isomerase 1, chloroplastic (Arabidopsis thaliana) (uniprot_sprot:sp|Q9LM71|FKBP1_ARATH)
cCL5630Contig1	Similar to Thylakoid lumenal 16.5 kDa protein, chloroplastic (Arabidopsis thaliana) (uniprot_sprot:sp|O22773|TL16_ARATH)
cCL5647Contig1	Similar to Whole genome shotgun sequence of line PN40024, scaffold_8.assembly12x (Fragment) (Vitis vinifera) (uniref90:UniRef90_D7SUR8)
cCL5654Contig1	Similar to Whole genome shotgun sequence of line PN40024, scaffold_2.assembly12x (Fragment) (Vitis vinifera) (uniref90:UniRef90_D7U0R2)
cCL5667Contig1	Similar to Predicted protein (Populus trichocarpa) (uniref90:UniRef90_B9HDM7)
cCL5674Contig1	Similar to Protein transporter, putative (Ricinus communis) (uniref90:UniRef90_B9SPW4)
cCL5693Contig1	Similar to Diphthamide biosynthesis protein 1 (Dictyostelium discoideum) (uniprot_sprot:sp|Q54PW5|DPH1_DICDI)
cCL5697Contig1	Similar to PREDICTED: hypothetical protein (Vitis vinifera) (uniref90:UniRef90_UPI000198545C)
cCL5709Contig1	Similar to Nudix hydrolase 3 (Arabidopsis thaliana) (uniprot_sprot:sp|Q8L831|NUDT3_ARATH)
cCL5723Contig1	Similar to Indole-3-acetate beta-glucosyltransferase 1 (Arabidopsis thaliana) (uniprot_sprot:sp|Q9LR44|IABG1_ARATH)
cCL5760Contig1	Similar to Elongation factor G, chloroplastic (Glycine max) (uniprot_sprot:sp|P34811|EFGC_SOYBN)
cCL5790Contig1	Similar to NAD-dependent ADP-ribosyltransferase sirtuin-4 (Bos taurus) (uniprot_sprot:sp|Q1JQC6|SIRT4_BOVIN)
cCL5793Contig1	Similar to AIG2-like protein (Arabidopsis thaliana) (uniprot_sprot:sp|Q9FIX2|AIG2L_ARATH)
cCL5796Contig1	Similar to Chloroplast processing peptidase (Arabidopsis thaliana) (uniprot_sprot:sp|Q8H0W1|PLSP1_ARATH)
cCL583Contig1	Similar to Uroporphyrinogen decarboxylase, chloroplastic (Nicotiana tabacum) (uniprot_sprot:sp|Q42967|DCUP_TOBAC)
cCL5841Contig1	Similar to Salt tolerance protein (Arabidopsis thaliana) (uniprot_sprot:sp|Q96288|STO_ARATH)
cCL5844Contig1	Similar to Uncharacterized GPI-anchored protein At4g28100 (Arabidopsis thaliana) (uniprot_sprot:sp|Q9SUC9|UGPI7_ARATH)
cCL586Contig1	Similar to Non-symbiotic hemoglobin 1 (Gossypium hirsutum) (uniprot_sprot:sp|Q947C5|HBL1_GOSHI)
cCL586Contig2	Similar to Non-symbiotic hemoglobin 1 (Gossypium hirsutum) (uniprot_sprot:sp|Q947C5|HBL1_GOSHI)
cCL587Contig1	Similar to Whole genome shotgun sequence of line PN40024, scaffold_21.assembly12x (Fragment) (Vitis vinifera) (uniref90:UniRef90_D7SLU5)
cCL5972Contig1	Similar to BRASSINOSTEROID INSENSITIVE 1-associated receptor kinase 1 (Arabidopsis thaliana) (uniprot_sprot:sp|Q94F62|BAK1_ARATH)
cCL5986Contig1	None
cCL59Contig1	None
cCL5Contig2	Similar to Chlorophyll a-b binding protein 3C, chloroplastic (Solanum lycopersicum) (uniprot_sprot:sp|P07369|CB2G_SOLLC)
cCL6006Contig1	Similar to UPF0497 membrane protein f16 (Gossypium hirsutum) (uniprot_sprot:sp|Q8W4Z5|U497_GOSHI)
cCL6017Contig1	Similar to Thylakoid lumenal protein At1g03610, chloroplastic (Arabidopsis thaliana) (uniprot_sprot:sp|Q9LR64|Y1360_ARATH)
cCL6020Contig1	Similar to Regulator of ribonuclease-like protein 3 (Arabidopsis thaliana) (uniprot_sprot:sp|Q9FH13|RRAA3_ARATH)
cCL6040Contig1	Similar to Phosphoenolpyruvate carboxykinase [ATP] (Arabidopsis thaliana) (uniprot_sprot:sp|Q9T074|PCKA_ARATH)
cCL6050Contig1	Glucan endo-1,3-beta-glucosidase precursor, putative [Ricinus communis]
cCL6054Contig1	Similar to Whole genome shotgun sequence of line PN40024, scaffold_31.assembly12x (Fragment) (Vitis vinifera) (uniref90:UniRef90_D7SVU3)
cCL6060Contig1	Similar to Subtilisin-like protease (Arabidopsis thaliana) (uniprot_sprot:sp|O65351|SUBL_ARATH)
cCL6070Contig1	Similar to Superoxide dismutase [Cu-Zn] 2 (Mesembryanthemum crystallinum) (uniprot_sprot:sp|O49044|SODC2_MESCR)
cCL6075Contig1	Similar to Eukaryotic translation initiation factor 3 subunit A (Arabidopsis thaliana) (uniprot_sprot:sp|Q9LD55|EIF3A_ARATH)
cCL6102Contig1	Similar to PREDICTED: hypothetical protein (Vitis vinifera) (uniref90:UniRef90_UPI0001984B1A)
cCL6113Contig1	Similar to Uncharacterized protein At4g14100 (Arabidopsis thaliana) (uniprot_sprot:sp|Q67YC9|Y4141_ARATH)
cCL6127Contig1	None
cCL6128Contig1	Similar to Probable FKBP-type peptidyl-prolyl cis-trans isomerase 1, chloroplastic (Arabidopsis thaliana) (uniprot_sprot:sp|Q9LM71|FKBP1_ARATH)
cCL6156Contig1	Similar to Putative uncharacterized protein (Ricinus communis) (uniref90:UniRef90_B9RCC7)
cCL6163Contig1	Similar to Early nodulin-like protein 3 (Arabidopsis thaliana) (uniprot_sprot:sp|Q8LC95|ENL3_ARATH)
cCL6164Contig1	Similar to Probable anion transporter 2, chloroplastic (Arabidopsis thaliana) (uniprot_sprot:sp|Q8GX78|ANTR2_ARATH)
cCL6172Contig1	Similar to Kinesin-related protein 11 (Dictyostelium discoideum) (uniprot_sprot:sp|Q6S001|KIF11_DICDI)
cCL6183Contig1	None
cCL6194Contig1	Similar to UPF0420 protein C16orf58 homolog (Mus musculus PE=2 SV=1) (uniprot_sprot:sp|Q91W34|CP058_MOUSE)
cCL6196Contig1	None
cCL6204Contig1	Similar to Pentatricopeptide repeat-containing protein At2g18940 (Arabidopsis thaliana) (uniprot_sprot:sp|O64624|PP163_ARATH)
cCL6207Contig1	Similar to Predicted protein (Populus trichocarpa) (uniref90:UniRef90_A9PCL6)
cCL6208Contig1	Similar to Whole genome shotgun sequence of line PN40024, scaffold_1547.assembly12x (Fragment) (Vitis vinifera) (uniref90:UniRef90_D6CH18)
cCL6209Contig1	Similar to Pentatricopeptide repeat-containing protein At3g62470, mitochondrial (Arabidopsis thaliana) (uniprot_sprot:sp|Q9LZP3|PP293_ARATH)
cCL6216Contig1	Similar to Oxygen-evolving enhancer protein 2, chloroplastic (Cucumis sativus) (uniprot_sprot:sp|Q9SLQ8|PSBP_CUCSA)
cCL6218Contig1	Similar to GTP-binding protein SAR1A (Arabidopsis thaliana) (uniprot_sprot:sp|O04834|SAR1A_ARATH)
cCL6230Contig1	Similar to Triacylglycerol lipase 2 (Arabidopsis thaliana) (uniprot_sprot:sp|Q67ZU1|LIP2_ARATH)
cCL6248Contig1	Similar to Dof zinc finger protein DOF5.3 (Arabidopsis thaliana) (uniprot_sprot:sp|Q84TE9|DOF53_ARATH)
cCL6254Contig1	Similar to Predicted protein (Populus trichocarpa) (uniref90:UniRef90_B9MW76)
cCL6255Contig1	Similar to Pheophorbide a oxygenase, chloroplastic (Arabidopsis thaliana) (uniprot_sprot:sp|Q9FYC2|PAO_ARATH)
cCL625Contig1	Similar to Ornithine carbamoyltransferase, chloroplastic (Pisum sativum) (uniprot_sprot:sp|Q43814|OTC_PEA)
cCL6262Contig1	Similar to Probable leucine-rich repeat receptor-like protein kinase At5g63930 (Arabidopsis thaliana) (uniprot_sprot:sp|Q9LVP0|Y5639_ARATH)
cCL6278Contig1	Similar to Protein THYLAKOID FORMATION 1, chloroplastic (Arabidopsis thaliana) (uniprot_sprot:sp|Q9SKT0|THF1_ARATH)
cCL627Contig1	Similar to Plastid lipid-associated protein 3, chloroplastic (Brassica campestris) (uniprot_sprot:sp|Q94KU5|PAP3_BRACM)
cCL670Contig1	Similar to Glycine cleavage system H protein, mitochondrial (Flaveria anomala) (uniprot_sprot:sp|Q39732|GCSH_FLAAN)
cCL670Contig2	Similar to Glycine cleavage system H protein, mitochondrial (Flaveria anomala) (uniprot_sprot:sp|Q39732|GCSH_FLAAN)
cCL693Contig1	Similar to Trehalose-phosphate phosphatase (Mycobacterium tuberculosis) (uniprot_sprot:sp|O50401|OTSB_MYCTU)
cCL6Contig1	Similar to Putative uncharacterized protein (Cucumis melo) (uniref90:UniRef90_P93095)
cCL711Contig1	Similar to 50S ribosomal protein L19, chloroplastic (Spinacia oleracea) (uniprot_sprot:sp|P82413|RK19_SPIOL)
cCL733Contig1	None
cCL737Contig1	Similar to Phosphoribulokinase, chloroplastic (Mesembryanthemum crystallinum PE=2 SV=1) (uniprot_sprot:sp|P27774|KPPR_MESCR)
cCL746Contig1	Similar to Auxin-responsive protein IAA14 (Arabidopsis thaliana) (uniprot_sprot:sp|Q38832|IAA14_ARATH)
cCL750Contig1	Similar to Putative uncharacterized protein (Ricinus communis) (uniref90:UniRef90_B9RCV4)
cCL750Contig2	Similar to Putative uncharacterized protein (Ricinus communis) (uniref90:UniRef90_B9RCV4)
cCL765Contig1	Similar to 50S ribosomal protein L24, chloroplastic (Nicotiana tabacum) (uniprot_sprot:sp|Q02764|RK24_TOBAC)
cCL767Contig1	Similar to 50S ribosomal protein L21, chloroplastic (Arabidopsis thaliana) (uniprot_sprot:sp|P51412|RK21_ARATH)
cCL767Contig2	Similar to 50S ribosomal protein L21, chloroplastic (Arabidopsis thaliana) (uniprot_sprot:sp|P51412|RK21_ARATH)
cCL778Contig1	Similar to Magnesium-protoporphyrin O-methyltransferase (Synechocystis sp. (strain ATCC 27184 / PCC 6803 / N-1)) (uniprot_sprot:sp|Q55467|CHLM_SYNY3)
cCL788Contig1	Similar to Probable plastid-lipid-associated protein 11, chloroplastic (Arabidopsis thaliana) (uniprot_sprot:sp|O81304|PAP11_ARATH)
cCL792Contig1	Similar to Arginase (Arabidopsis thaliana) (uniprot_sprot:sp|P46637|ARGI1_ARATH)
cCL7Contig1	Similar to Acyl-[acyl-carrier-protein] desaturase, chloroplastic (Cucumis sativus PE=2 SV=1) (uniprot_sprot:sp|P32061|STAD_CUCSA)
cCL819Contig1	Similar to SEC14 cytosolic factor, putative (Ricinus communis) (uniref90:UniRef90_B9SWQ7)
cCL824Contig1	None
cCL824Contig2	None
cCL838Contig1	Similar to Actin-depolymerizing factor 1 (Petunia hybrida) (uniprot_sprot:sp|Q9FVI2|ADF1_PETHY)
cCL850Contig1	Similar to 30S ribosomal protein S13, chloroplastic (Arabidopsis thaliana) (uniprot_sprot:sp|P42732|RR13_ARATH)
cCL874Contig1	Similar to Chlorophyll a-b binding protein CP24 10A, chloroplastic (Solanum lycopersicum) (uniprot_sprot:sp|P27524|CB4A_SOLLC)
cCL884Contig1	Similar to Putative uncharacterized protein (Glycine max) (uniref90:UniRef90_C6T081)
cCL907Contig1	Similar to GDSL esterase/lipase EXL3 (Arabidopsis thaliana) (uniprot_sprot:sp|Q94CH6|EXL3_ARATH)
cCL908Contig1	Similar to GATA transcription factor 8 (Arabidopsis thaliana) (uniprot_sprot:sp|Q9SV30|GATA8_ARATH)
cCL918Contig2	Similar to Probable glycerophosphoryl diester phosphodiesterase 1 (Arabidopsis thaliana) (uniprot_sprot:sp|Q9FJ62|GLPQ1_ARATH)
cCL919Contig1	Similar to MOSC domain-containing protein 1, mitochondrial (Homo sapiens) (uniprot_sprot:sp|Q5VT66|MOSC1_HUMAN)
cCL922Contig1	Similar to Chlorophyll a-b binding protein 40, chloroplastic (Nicotiana tabacum) (uniprot_sprot:sp|P27495|CB24_TOBAC)
cCL922Contig2	Similar to Chlorophyll a-b binding protein 40, chloroplastic (Nicotiana tabacum) (uniprot_sprot:sp|P27495|CB24_TOBAC)
cCL925Contig1	Similar to FKBP-type peptidyl-prolyl cis-trans isomerase 3, chloroplastic (Arabidopsis thaliana) (uniprot_sprot:sp|Q9SCY2|FKBP3_ARATH)
cCL942Contig1	Similar to Lipoyl synthase, mitochondrial (Medicago truncatula) (uniprot_sprot:sp|B7FM45|LIAS_MEDTR)
cCL952Contig2	Similar to Acetolactate synthase 3, chloroplastic (Brassica napus PE=3 SV=1) (uniprot_sprot:sp|P27819|ILVB3_BRANA)
cCL956Contig2	Similar to Bifunctional nitrilase/nitrile hydratase NIT4A (Nicotiana tabacum) (uniprot_sprot:sp|Q42965|NRL4A_TOBAC)
cCL965Contig1	Similar to Predicted protein (Populus trichocarpa) (uniref90:UniRef90_B9N841)
cCL984Contig1	Similar to Uncharacterized protein CPn_0526/CP_0226/CPj0526/CpB0547 (Chlamydia pneumoniae) (uniprot_sprot:sp|Q9Z826|Y526_CHLPN)
cCL99Contig1	None
cCL9Contig1	Similar to Putative metallothionin 2a (Salvia miltiorrhiza) (uniref90:UniRef90_A6ZI60)
cF026_c	Similar to Malonyl-CoA-acyl carrier protein transacylase, mitochondrial (Mus musculus) (uniprot_sprot:sp|Q8R3F5|FABD_MOUSE)
cF113_c	Similar to Probable protein phosphatase 2C 35 (Arabidopsis thaliana) (uniprot_sprot:sp|Q7XJ53|P2C35_ARATH)
cF254_c	Similar to Predicted protein (Populus trichocarpa) (uniref90:UniRef90_B9I8I8)
cFR10G4_c	Similar to Purple acid phosphatase 3 (Arabidopsis thaliana) (uniprot_sprot:sp|Q8H129|PPA3_ARATH)
cFR10K2_c	Similar to 4-hydroxy-3-methylbut-2-en-1-yl diphosphate synthase (Protochlamydia amoebophila (strain UWE25)) (uniprot_sprot:sp|Q6MD85|ISPG_PARUW)
cFR10L11_c	hydrolase, putative [Ricinus communis]
cFR10L14_c	Similar to Heterogeneous nuclear ribonucleoprotein D0 (Homo sapiens) (uniprot_sprot:sp|Q14103|HNRPD_HUMAN)
cFR11L11_c	Similar to Aspartic proteinase nepenthesin-1 (Nepenthes gracilis) (uniprot_sprot:sp|Q766C3|NEP1_NEPGR)
cFR11M4_c	Similar to Whole genome shotgun sequence of line PN40024, scaffold_26.assembly12x (Fragment) (Vitis vinifera) (uniref90:UniRef90_D7TND8)
cFR11N13_c	Similar to Homeobox-leucine zipper protein ATHB-9 (Arabidopsis thaliana) (uniprot_sprot:sp|O04292|ATBH9_ARATH)
cFR11O2_c	Similar to Putative uncharacterized protein (Glycine max) (uniref90:UniRef90_C6SYY5)
cFR11P14_c	Similar to Glucan endo-1,3-beta-glucosidase-like protein At1g69295 (Arabidopsis thaliana) (uniprot_sprot:sp|Q93V72|E13L4_ARATH)
cFR12D24_c	Similar to Predicted protein (Populus trichocarpa) (uniref90:UniRef90_B9N032)
cFR12E2_c	Similar to Elongation factor Ts (Cyanothece sp. (strain PCC 7424)) (uniprot_sprot:sp|B7K735|EFTS_CYAP7)
cFR12F18_c	Similar to Protein PHLOEM PROTEIN 2-LIKE A9 (Arabidopsis thaliana) (uniprot_sprot:sp|Q9SA16|P2A09_ARATH)
cFR12J17_c	Similar to Transcription factor MYB44 (Arabidopsis thaliana) (uniprot_sprot:sp|Q9FDW1|MYB44_ARATH)
cFR12K23_c	Similar to RNA-binding protein 24-B (Xenopus laevis) (uniprot_sprot:sp|Q9I8B3|RB24B_XENLA)
cFR12O2_c	Similar to Putative uncharacterized protein (Vitis vinifera) (uniref90:UniRef90_A5C347)
cFR13B10_c	Similar to Transport inhibitor response 1-like protein (Arabidopsis thaliana) (uniprot_sprot:sp|Q9LTX2|TIR1L_ARATH)
cFR13C9_c	Similar to Expansin-A8 (Arabidopsis thaliana) (uniprot_sprot:sp|O22874|EXPA8_ARATH)
cFR14F14_c	None
cFR14J7_c	Similar to Polygalacturonase QRT2 (Arabidopsis thaliana) (uniprot_sprot:sp|Q9SFB7|QRT2_ARATH)
cFR14K5_c	Similar to Putative uncharacterized protein (Glycine max) (uniref90:UniRef90_C6TLC3)
cFR15B11_c	Similar to GDP-mannose 3,5-epimerase 1 (Oryza sativa subsp. indica) (uniprot_sprot:sp|A2Z7B3|GME1_ORYSI)
cFR15D18_c	Similar to Squalene monooxygenase (Panax ginseng PE=2 SV=1) (uniprot_sprot:sp|O48651|ERG1_PANGI)
cFR15H19_c	Similar to Allene oxide synthase, chloroplastic (Linum usitatissimum) (uniprot_sprot:sp|P48417|CP74_LINUS)
cFR15K2_c	Similar to Probable adenylate kinase 2, chloroplastic (Arabidopsis thaliana) (uniprot_sprot:sp|Q9FIJ7|KADC2_ARATH)
cFR15M7_c	Similar to Membrane-anchored ubiquitin-fold protein 4 (Arabidopsis thaliana) (uniprot_sprot:sp|Q9LSD8|MUB4_ARATH)
cFR16N20_c	Similar to ADP-ribosylation factor-like protein 8A (Gallus gallus) (uniprot_sprot:sp|Q5ZKQ8|ARL8A_CHICK)
cFR16P18_c	Similar to Protein kinase G11A (Oryza sativa subsp. indica) (uniprot_sprot:sp|A2YBX5|G11A_ORYSI)
cFR17E13_c	Similar to Probable leucine-rich repeat receptor-like protein kinase At5g49770 (Arabidopsis thaliana) (uniprot_sprot:sp|Q9LT96|Y5977_ARATH)
cFR17F5_c	Similar to 5-methyltetrahydropteroyltriglutamate--homocysteine methyltransferase (Mesembryanthemum crystallinum) (uniprot_sprot:sp|P93263|METE_MESCR)
cFR18L20_c	Similar to Bifunctional polymyxin resistance protein ArnA (Klebsiella pneumoniae subsp. pneumoniae (strain ATCC 700721 / MGH 78578)) (uniprot_sprot:sp|A6TF98|ARNA_KLEP7)
cFR18N9_c	Similar to DNA binding protein, putative (Ricinus communis) (uniref90:UniRef90_B9T8Y8)
cHS_02-H06-M13R_c	Similar to Prenyl transferase (Synechocystis sp. (strain ATCC 27184 / PCC 6803 / N-1)) (uniprot_sprot:sp|P72580|PREA_SYNY3)
cHS_02-H08-M13R_c	Similar to Putative uncharacterized protein (Cucumis melo subsp. melo) (uniref90:UniRef90_E5GBN1)
cHS_02-H12-M13R_c	Similar to Glucan endo-1,3-beta-glucosidase 12 (Arabidopsis thaliana) (uniprot_sprot:sp|Q8VYE5|E1312_ARATH)
cHS_03-F09-M13R_c	Similar to Whole genome shotgun sequence of line PN40024, scaffold_12.assembly12x (Fragment) (Vitis vinifera) (uniref90:UniRef90_D7TTZ4)
cHS_03-F12-M13R_c	None
cHS_04-B08-M13R_c	Similar to Electron transporter (Cucumis melo subsp. melo) (uniref90:UniRef90_E5GBM0)
cHS_04-D09-M13R_c	Similar to PREDICTED: hypothetical protein (Vitis vinifera) (uniref90:UniRef90_UPI00019860A3)
cHS_04-E01-M13R_c	Similar to Histone deacetylase 19 (Arabidopsis thaliana) (uniprot_sprot:sp|O22446|HDA19_ARATH)
cHS_04-G10-M13R_c	Similar to Protein AF-9 homolog (Ashbya gossypii (strain ATCC 10895 / CBS 109.51 / FGSC 9923 / NRRL Y-1056)) (uniprot_sprot:sp|Q755P0|AF9_ASHGO)
cHS_05-B12-M13R_c	Similar to Pentatricopeptide repeat-containing protein At3g42630 (Arabidopsis thaliana) (uniprot_sprot:sp|Q9M2A1|PP263_ARATH)
cHS_05-D04-M13R_c	Similar to Nudix hydrolase 19, chloroplastic (Arabidopsis thaliana) (uniprot_sprot:sp|Q94A82|NUD19_ARATH)
cHS_06-B10-M13R_c	Similar to Putative uncharacterized protein (Ricinus communis) (uniref90:UniRef90_B9RBQ2)
cHS_06-G06-M13R_c	Similar to 30S ribosomal protein S6 (Alcanivorax borkumensis (strain SK2 / ATCC 700651 / DSM 11573)) (uniprot_sprot:sp|Q0VMF9|RS6_ALCBS)
cHS_06-G12-M13R_c	Similar to Probable anion transporter 2, chloroplastic (Arabidopsis thaliana) (uniprot_sprot:sp|Q8GX78|ANTR2_ARATH)
cHS_07-B03-M13R_c	Similar to Putative disease resistance protein RGA4 (Solanum bulbocastanum) (uniprot_sprot:sp|Q7XA39|RGA4_SOLBU)
cHS_07-B11-M13R_c	None
cHS_07-D02-M13R_c	Similar to Thioredoxin Y1, chloroplastic (Arabidopsis thaliana) (uniprot_sprot:sp|Q6NPF9|TRXY1_ARATH)
cHS_07-F06-M13R_c	Similar to Uncharacterized protein At3g61080, chloroplastic (Arabidopsis thaliana) (uniprot_sprot:sp|Q9LEW8|FN3X_ARATH)
cHS_08-C12-M13R_c	Similar to Aldehyde dehydrogenase family 3 member F1 (Arabidopsis thaliana) (uniprot_sprot:sp|Q70E96|AL3F1_ARATH)
cHS_08-D06-M13R_c	Similar to Predicted protein (Populus trichocarpa) (uniref90:UniRef90_B9H304)
cHS_08-D11-M13R_c	Similar to Plastid division protein PDV2 (Arabidopsis thaliana) (uniprot_sprot:sp|Q9XII1|PDV2_ARATH)
cHS_08-F06-M13R_c	None
cHS_08-G05-M13R_c	Similar to Predicted protein (Populus trichocarpa) (uniref90:UniRef90_B9GY58)
cHS_09-B07-M13R_c	Similar to Glutamyl-tRNA(Gln) amidotransferase subunit A (Treponema denticola) (uniprot_sprot:sp|Q73Q68|GATA_TREDE)
cHS_09-E04-M13R_c	Similar to Ubiquitin-like-conjugating enzyme ATG10 (Homo sapiens) (uniprot_sprot:sp|Q9H0Y0|ATG10_HUMAN)
cHS_09-E08-M13R_c	Similar to Aspartokinase 3, chloroplastic (Arabidopsis thaliana) (uniprot_sprot:sp|Q9S702|AK3_ARATH)
cHS_09-F01-M13R_c	Similar to Putative uncharacterized protein (Ricinus communis) (uniref90:UniRef90_B9R948)
cHS_09-F10-M13R_c	Similar to Predicted protein (Populus trichocarpa) (uniref90:UniRef90_B9HWP4)
cHS_09-F12-M13R_c	Similar to At5g27290 (Arabidopsis) (uniref90:UniRef90_Q08AA8)
cHS_09-G06-M13R_c	Similar to Protein grpE (Thermosynechococcus elongatus (strain BP-1)) (uniprot_sprot:sp|Q8DJB3|GRPE_THEEB)
cHS_10-B04-M13R_c	Similar to Whole genome shotgun sequence of line PN40024, scaffold_72.assembly12x (Fragment) (Vitis vinifera) (uniref90:UniRef90_D7SRA6)
cHS_10-B07-M13R_c	Similar to Thylakoid lumenal 29 kDa protein, chloroplastic (Solanum lycopersicum) (uniprot_sprot:sp|Q9THX6|TL29_SOLLC)
cHS_10-E04-M13R_c	Similar to Putative lipid-binding protein At4g00165 (Arabidopsis thaliana) (uniprot_sprot:sp|Q8RW93|LBP65_ARATH)
cHS_10-F12-M13R_c	Similar to Chloroplast-targeted copper chaperone, putative (Ricinus communis) (uniref90:UniRef90_B9T733)
cHS_10-G02-M13R_c	None
cHS_11-C01-M13R_c	Similar to Cytokinin riboside 5'-monophosphate phosphoribohydrolase LOG3 (Arabidopsis thaliana) (uniprot_sprot:sp|Q8L8B8|LOG3_ARATH)
cHS_11-D05-M13R_c	Similar to Putative uncharacterized protein (Ricinus communis) (uniref90:UniRef90_B9RV74)
cHS_11-D08-M13R_c	Similar to Putative uncharacterized protein (Glycine max) (uniref90:UniRef90_C6SXQ1)
cHS_11-D10-M13R_c	Similar to Glycerol-3-phosphate acyltransferase 4 (Arabidopsis thaliana) (uniprot_sprot:sp|Q9LMM0|GPAT4_ARATH)
cHS_11-E03-M13R_c	Similar to Polyneuridine-aldehyde esterase (Rauvolfia serpentina) (uniprot_sprot:sp|Q9SE93|PNAE_RAUSE)
cHS_11-E09-M13R_c	Similar to Aminomethyltransferase, mitochondrial (Solanum tuberosum) (uniprot_sprot:sp|P54260|GCST_SOLTU)
cHS_11-E12-M13R_c	Similar to Brassinosteroid-regulated protein BRU1 (Glycine max PE=2 SV=1) (uniprot_sprot:sp|P35694|BRU1_SOYBN)
cHS_11-F08-M13R_c	Similar to Predicted protein (Populus trichocarpa) (uniref90:UniRef90_B9GXD8)
cHS_11-G12-M13R_c	Similar to CAS1 domain-containing protein 1 (Homo sapiens) (uniprot_sprot:sp|Q96PB1|CASD1_HUMAN)
cHS_12-C05-M13R_c	None
cHS_12-D04-M13R_c	Similar to Long chain acyl-CoA synthetase 2 (Arabidopsis thaliana) (uniprot_sprot:sp|Q9XIA9|LACS2_ARATH)
cHS_13-A06-M13R_c	Similar to Putative uncharacterized protein (Glycine max) (uniref90:UniRef90_C6SVL9)
cHS_13-A09-M13R_c	Similar to Putative uncharacterized protein (Cucumis melo subsp. melo) (uniref90:UniRef90_E5GBD9)
cHS_13-C04-M13R_c	None
cHS_13-C07-M13R_c	Similar to Probable E3 ubiquitin-protein ligase HERC4 (Rattus norvegicus) (uniprot_sprot:sp|Q5PQN1|HERC4_RAT)
cHS_13-D07-M13R_c	Similar to Putative uncharacterized protein (Glycine max) (uniref90:UniRef90_C6SXQ1)
cHS_13-D10-M13R_c	Similar to Glucan endo-1,3-beta-glucosidase 6 (Arabidopsis thaliana) (uniprot_sprot:sp|Q93Z08|E136_ARATH)
cHS_13-H04-M13R_c	Similar to DAG protein, chloroplastic (Antirrhinum majus) (uniprot_sprot:sp|Q38732|DAG_ANTMA)
cHS_14-D02-M13R_c	Similar to Maf-like protein DDB_G0281937 (Dictyostelium discoideum) (uniprot_sprot:sp|Q54TC5|MAFL2_DICDI)
cHS_14-E03-M13R_c	Similar to mRNA decapping complex subunit 2 (Schizosaccharomyces pombe) (uniprot_sprot:sp|O13828|DCP2_SCHPO)
cHS_14-F12-M13R_c	None
cHS_15-C05-M13R_c	Similar to Whole genome shotgun sequence of line PN40024, scaffold_12.assembly12x (Fragment) (Vitis vinifera) (uniref90:UniRef90_D7TTZ0)
cHS_15-E03-M13R_c	Similar to NifU-like protein 3, chloroplastic (Arabidopsis thaliana) (uniprot_sprot:sp|Q84RQ7|NIFU3_ARATH)
cHS_15-E12-M13R_c	PREDICTED: hypothetical protein [Vitis vinifera]
cHS_15-H01-M13R_c	Similar to 50S ribosomal protein L19, chloroplastic (Spinacia oleracea) (uniprot_sprot:sp|P82413|RK19_SPIOL)
cHS_16-A04-M13R_c	Similar to Putative uncharacterized protein (Ricinus communis) (uniref90:UniRef90_B9SDI2)
cHS_16-C01-M13R_c	Similar to Glucan endo-1,3-beta-glucosidase-like protein 2 (Arabidopsis thaliana) (uniprot_sprot:sp|Q9FNQ2|E13L2_ARATH)
cHS_17-B05-M13R_c	Similar to Leucine-rich repeat receptor-like serine/threonine-protein kinase BAM1 (Arabidopsis thaliana) (uniprot_sprot:sp|O49545|BAME1_ARATH)
cHS_17-E03-M13R_c	Similar to 28 kDa ribonucleoprotein, chloroplastic (Spinacia oleracea PE=1 SV=1) (uniprot_sprot:sp|P28644|ROC1_SPIOL)
cHS_17-H10-M13R_c	Similar to MYBR domain class transcription factor (Malus x domestica) (uniref90:UniRef90_D9ZJ86)
cHS_18-D02-M13R_c	Similar to Uncharacterized exonuclease domain-containing protein At3g15140 (Arabidopsis thaliana) (uniprot_sprot:sp|Q8W566|Y3514_ARATH)
cHS_18-F09-M13R_c	Similar to Putative uncharacterized protein (Ricinus communis) (uniref90:UniRef90_B9S1W7)
cHS_18-F11-M13R_c	Similar to Plastocyanin, chloroplastic (Pisum sativum) (uniprot_sprot:sp|P16002|PLAS_PEA)
cHS_18-H09-M13R_c	Similar to Hydrolase, putative (Ricinus communis) (uniref90:UniRef90_B9R9Q0)
cHS_19-A01-M13R_c	Similar to Protein WAX2 (Arabidopsis thaliana) (uniprot_sprot:sp|Q8H1Z0|WAX2_ARATH)
cHS_20-A07-M13R_c	Similar to Whole genome shotgun sequence of line PN40024, scaffold_72.assembly12x (Fragment) (Vitis vinifera) (uniref90:UniRef90_D7SRA6)
cHS_20-F12-M13R_c	Similar to Probable long-chain-alcohol O-fatty-acyltransferase 5 (Arabidopsis thaliana) (uniprot_sprot:sp|Q9FJ76|WAXS5_ARATH)
cHS_20-H09-M13R_c	Similar to Putative uncharacterized protein (Medicago truncatula) (uniref90:UniRef90_B7FFD1)
cHS_21-C08-M13R_c	Similar to Protein IQ-DOMAIN 1 (Arabidopsis thaliana) (uniprot_sprot:sp|Q9SF32|IQD1_ARATH)
cHS_21-E04-M13R_c	Similar to Putative uncharacterized protein (Vitis vinifera) (uniref90:UniRef90_A5C0T6)
cHS_21-F09-M13R_c	Similar to Magnesium-chelatase subunit H (Chlorobaculum parvum (strain NCIB 8327)) (uniprot_sprot:sp|O50314|BCHH_CHLP8)
cHS_21-H01-M13R_c	Similar to Brg-1 associated factor, putative (Ricinus communis) (uniref90:UniRef90_B9RY66)
cHS_22-G10-M13R_c	Similar to Thylakoid lumenal 15 kDa protein 1, chloroplastic (Arabidopsis thaliana) (uniprot_sprot:sp|O22160|TL15A_ARATH)
cHS_22-G11-M13R_c	Similar to Predicted protein (Populus trichocarpa) (uniref90:UniRef90_B9MWB6)
cHS_23-A04-M13R_c	Similar to Abscisic acid receptor PYL4 (Arabidopsis thaliana) (uniprot_sprot:sp|O80920|PYL4_ARATH)
cHS_23-G09-M13R_c	Similar to Phosphoribosylformylglycinamidine cyclo-ligase, chloroplastic/mitochondrial (Vigna unguiculata) (uniprot_sprot:sp|P52424|PUR5_VIGUN)
cHS_23-H09-M13R_c	Similar to Transcription factor PIF1 (Arabidopsis thaliana) (uniprot_sprot:sp|Q8GZM7|PIF1_ARATH)
cHS_24-E08-M13R_c	Similar to Whole genome shotgun sequence of line PN40024, scaffold_104.assembly12x (Fragment) (Vitis vinifera) (uniref90:UniRef90_D7TP50)
cHS_25-A04-M13R_c	Similar to Probable protein phosphatase 2C 35 (Arabidopsis thaliana) (uniprot_sprot:sp|Q7XJ53|P2C35_ARATH)
cHS_25-G04-M13R_c	Similar to Whole genome shotgun sequence of line PN40024, scaffold_4.assembly12x (Fragment) (Vitis vinifera) (uniref90:UniRef90_D7SJX0)
cHS_26-B07-M13R_c	Similar to Putative uncharacterized protein (Picea sitchensis) (uniref90:UniRef90_A9NX85)
cHS_28-E03-M13R_c	Similar to Sedoheptulose-1,7-bisphosphatase, chloroplastic (Spinacia oleracea PE=2 SV=1) (uniprot_sprot:sp|O20252|S17P_SPIOL)
cHS_28-E10-M13R_c	Similar to Protein SRG1 (Arabidopsis thaliana) (uniprot_sprot:sp|Q39224|SRG1_ARATH)
cHS_28-F11-M13R_c	Similar to Putative uncharacterized protein (Vitis vinifera) (uniref90:UniRef90_A5AWQ1)
cHS_29-D11-M13R_c	Similar to Whole genome shotgun sequence of line PN40024, scaffold_1547.assembly12x (Fragment) (Vitis vinifera) (uniref90:UniRef90_D6CH18)
cHS_29-E11-M13R_c	Similar to Ribulose-1,5 bisphosphate carboxylase/oxygenase large subunit N-methyltransferase, chloroplastic (Nicotiana tabacum) (uniprot_sprot:sp|P94026|RBCMT_TOBAC)
cHS_30-F02-M13R_c	Similar to Phosphatidylinositol-4-phosphate 5-kinase 1 (Arabidopsis thaliana) (uniprot_sprot:sp|Q56YP2|PI5K1_ARATH)
cHS_30-G12-M13R_c	Similar to Predicted protein (Populus trichocarpa) (uniref90:UniRef90_B9H248)
cHS_31-A04-M13R_c	None
cHS_31-D04-M13R_c	hypothetical protein [Vitis vinifera]
cHS_31-E09-M13R_c	Similar to Whole genome shotgun sequence of line PN40024, scaffold_52.assembly12x (Fragment) (Vitis vinifera) (uniref90:UniRef90_D7SQ88)
cHS_31-F09-M13R_c	Similar to ADIPOR-like receptor CG5315 (Drosophila melanogaster) (uniprot_sprot:sp|Q9VCY8|ADRL_DROME)
cHS_32-A06-M13R_c	Similar to Whole genome shotgun sequence of line PN40024, scaffold_5.assembly12x (Fragment) (Vitis vinifera) (uniref90:UniRef90_D7U3I2)
cHS_32-B02-M13R_c	Similar to Peptide methionine sulfoxide reductase B2, chloroplastic (Arabidopsis thaliana) (uniprot_sprot:sp|Q9C5C8|MSRB2_ARATH)
cHS_32-D02-M13R_c	Similar to Putative uncharacterized protein (Vitis vinifera) (uniref90:UniRef90_A5AN62)
cHS_32-E07-M13R_c	Similar to Oxygen-evolving enhancer protein 3-2, chloroplastic (Arabidopsis thaliana) (uniprot_sprot:sp|Q41932|PSBQ2_ARATH)
cHS_32-F06-M13R_c	Similar to Whole genome shotgun sequence of line PN40024, scaffold_8.assembly12x (Fragment) (Vitis vinifera) (uniref90:UniRef90_D7STS7)
cHS_33-B01-M13R_c	Similar to Chlorophyll a-b binding protein 4, chloroplastic (Arabidopsis thaliana) (uniprot_sprot:sp|P27521|CA4_ARATH)
cHS_34-A10-M13R_c	Similar to Predicted protein (Populus trichocarpa) (uniref90:UniRef90_B9HXJ7)
cHS_34-B09-M13R_c	Similar to Glyoxylate reductase (Thermococcus onnurineus (strain NA1)) (uniprot_sprot:sp|B6YWH0|GYAR_THEON)
cHS_34-B10-M13R_c	Similar to Predicted protein (Populus trichocarpa) (uniref90:UniRef90_B9I7N0)
cHS_34-C05-M13R_c	Similar to Prenyl-dependent CAAX protease, putative (Ricinus communis) (uniref90:UniRef90_B9S8V7)
cHS_34-G01-M13R_c	Similar to Putative uncharacterized protein (Glycine max) (uniref90:UniRef90_C6TKA6)
cHS_34-H01-M13R_c	conserved hypothetical protein [Ricinus communis]
cHS_34-H09-M13R_c	Similar to RNA polymerase sigma-B factor (Nostoc sp. (strain PCC 7120 / UTEX 2576)) (uniprot_sprot:sp|Q03065|RPSB_NOSS1)
cHS_35-D01-M13R_c	Similar to 30S ribosomal protein S1, chloroplastic (Spinacia oleracea) (uniprot_sprot:sp|P29344|RR1_SPIOL)
cHS_35-D10-M13R_c	Similar to ABC transporter I family member 6, chloroplastic (Arabidopsis thaliana) (uniprot_sprot:sp|Q9CAF5|AB6I_ARATH)
cHS_35-G01-M13R_c	Similar to Putative uncharacterized protein (Ricinus communis) (uniref90:UniRef90_B9RGW8)
cHS_35-G02-M13R_c	Similar to Putative quinone-oxidoreductase homolog, chloroplastic (Arabidopsis thaliana) (uniprot_sprot:sp|Q9SV68|QORH_ARATH)
cHS_36-H11-M13R_c	Similar to Serine/threonine-protein kinase 11-interacting protein (Xenopus tropicalis) (uniprot_sprot:sp|Q6P4K6|S11IP_XENTR)
cHS_37-B06-M13R_c	Similar to Anthocyanidin 3-O-glucosyltransferase (Petunia hybrida) (uniprot_sprot:sp|Q43716|UFOG_PETHY)
cHS_37-F02-M13R_c	hypothetical protein [Vitis vinifera]
cHS_37-H07-M13R_c	Similar to Magnesium-chelatase subunit H (Chlorobaculum parvum (strain NCIB 8327)) (uniprot_sprot:sp|O50314|BCHH_CHLP8)
cHS_38-G08-M13R_c	Similar to Uncharacterized protein CPn_0526/CP_0226/CPj0526/CpB0547 (Chlamydia pneumoniae) (uniprot_sprot:sp|Q9Z826|Y526_CHLPN)
cHS_39-G04-M13R_c	None
cMC063_c	Similar to Putative uncharacterized protein (Glycine max) (uniref90:UniRef90_C6TCA9)
cMC126_c	Similar to Extensin-like protein (Fragment) (Cucumis sativus) (uniref90:UniRef90_Q8VWX9)
cMC247_c	Similar to Auxin-induced in root cultures protein 12 (Arabidopsis thaliana) (uniprot_sprot:sp|Q94BT2|AIR12_ARATH)
cMC252_c	Similar to Magnesium-protoporphyrin O-methyltransferase (Synechocystis sp. (strain ATCC 27184 / PCC 6803 / N-1)) (uniprot_sprot:sp|Q55467|CHLM_SYNY3)
cMC256_c	Similar to Mavicyanin (Cucurbita pepo PE=1 SV=1) (uniprot_sprot:sp|P80728|MAVI_CUCPE)
cMC295_c	Similar to Extensin-like protein (Fragment) (Cucumis sativus) (uniref90:UniRef90_Q8VWX9)
cMC315_c	Similar to Extensin-like protein (Fragment) (Cucumis sativus) (uniref90:UniRef90_Q8VWX9)
cP1.45_c	Similar to 50S ribosomal protein L19, chloroplastic (Spinacia oleracea) (uniprot_sprot:sp|P82413|RK19_SPIOL)
cP1.76_c	Similar to Putative uncharacterized protein (Ricinus communis) (uniref90:UniRef90_B9SM64)
cP1.80_c	Similar to Transcription factor bHLH67 (Arabidopsis thaliana) (uniprot_sprot:sp|Q700E4|BH067_ARATH)
cP11.08_c	Similar to Cytochrome P450 71A25 (Arabidopsis thaliana) (uniprot_sprot:sp|Q9STK8|C71AP_ARATH)
cP11.25_c	Similar to Expansin-A8 (Arabidopsis thaliana) (uniprot_sprot:sp|O22874|EXPA8_ARATH)
cP11.28_c	Similar to Putative uncharacterized protein (Medicago truncatula) (uniref90:UniRef90_B7FMJ3)
cP11.68_c	Similar to MLP-like protein 28 (Arabidopsis thaliana) (uniprot_sprot:sp|Q9SSK9|MLP28_ARATH)
cP12.56_c	RecName: Full=Protein ycf2
cP12.75_c	Similar to Probable methyltransferase PMT14 (Arabidopsis thaliana) (uniprot_sprot:sp|Q94EJ6|PMTE_ARATH)
cP2.22_c	Similar to Protein transport protein SEC23 (Ustilago maydis) (uniprot_sprot:sp|Q4PE39|SEC23_USTMA)
cP2.27_c	Similar to Zinc finger protein MAGPIE (Arabidopsis thaliana) (uniprot_sprot:sp|Q9ZWA6|MGP_ARATH)
cP3.50_c	Similar to Adenosylhomocysteinase (Petroselinum crispum) (uniprot_sprot:sp|Q01781|SAHH_PETCR)
cP3.55_c	Similar to Long chain acyl-CoA synthetase 2 (Arabidopsis thaliana) (uniprot_sprot:sp|Q9XIA9|LACS2_ARATH)
cP3.93_c	Similar to Protein binding protein, putative (Ricinus communis) (uniref90:UniRef90_B9SWB9)
cP4.18_c	Similar to RNA polymerase sigma-B factor (Nostoc sp. (strain PCC 7120 / UTEX 2576)) (uniprot_sprot:sp|Q03065|RPSB_NOSS1)
cP4.34_c	Similar to Probable receptor-like protein kinase At1g30570 (Arabidopsis thaliana) (uniprot_sprot:sp|Q9SA72|Y1357_ARATH)
cP4.50_c	Similar to ATP synthase gamma chain, chloroplastic (Nicotiana tabacum) (uniprot_sprot:sp|P29790|ATPG_TOBAC)
cP4.65_c	Similar to Argininosuccinate synthase, chloroplastic (Arabidopsis thaliana) (uniprot_sprot:sp|Q9SZX3|ASSY_ARATH)
cP4.73_c	Similar to Nucleobase-ascorbate transporter 12 (Arabidopsis thaliana) (uniprot_sprot:sp|Q3E7D0|NAT12_ARATH)
cP4.74_c	Similar to Phosphoglycerate kinase, chloroplastic (Nicotiana tabacum PE=2 SV=1) (uniprot_sprot:sp|Q42961|PGKH_TOBAC)
cP5.25_c	Similar to ALA-interacting subunit 5 (Arabidopsis thaliana) (uniprot_sprot:sp|Q8L8W0|ALIS5_ARATH)
cP5.49_c	None
cP5.72_c	Similar to Auxin-induced protein AUX28 (Glycine max) (uniprot_sprot:sp|P13089|AUX28_SOYBN)
cP5.75_c	Similar to Oxidoreductase, putative (Ricinus communis) (uniref90:UniRef90_B9SK30)
cP6.12_c	Similar to Glyceraldehyde-3-phosphate dehydrogenase A, chloroplastic (Pisum sativum) (uniprot_sprot:sp|P12858|G3PA_PEA)
cP6.35_c	Similar to RNA polymerase sigma factor rpoD (Nostoc sp. (strain PCC 7120 / UTEX 2576)) (uniprot_sprot:sp|P26683|RPOD_NOSS1)
cP6.50_c	None
cP6.80_c	Similar to Phosphoenolpyruvate carboxylase 2 (Flaveria trinervia) (uniprot_sprot:sp|Q9FV65|CAPPC_FLATR)
cPS_03-A09-M13R_c	Similar to Aspartic proteinase nepenthesin-2 (Nepenthes gracilis) (uniprot_sprot:sp|Q766C2|NEP2_NEPGR)
cPS_03-E01-M13R_c	Similar to Whole genome shotgun sequence of line PN40024, scaffold_18.assembly12x (Fragment) (Vitis vinifera) (uniref90:UniRef90_D7T457)
cPS_04-B04-M13R_c	Similar to Metacaspase-1 (Arabidopsis thaliana) (uniprot_sprot:sp|Q7XJE6|MCA1_ARATH)
cPS_04-D04-M13R_c	Similar to Interactor of constitutive active ROPs 3 (Arabidopsis thaliana) (uniprot_sprot:sp|Q9LSS5|ICR3_ARATH)
cPS_04-G08-M13R_c	None
cPS_05-A03-M13R_c	Similar to GATA transcription factor 8 (Arabidopsis thaliana) (uniprot_sprot:sp|Q9SV30|GATA8_ARATH)
cPS_05-G09-M13R_c	Similar to Whole genome shotgun sequence of line PN40024, scaffold_2.assembly12x (Fragment) (Vitis vinifera) (uniref90:UniRef90_D7TZJ2)
cPS_05-H03-M13R_c	Similar to Uncharacterized exonuclease domain-containing protein At3g15140 (Arabidopsis thaliana) (uniprot_sprot:sp|Q8W566|Y3514_ARATH)
cPS_06-G10-M13R_c	Similar to Calcium-dependent protein kinase 13 (Arabidopsis thaliana) (uniprot_sprot:sp|Q8W4I7|CDPKD_ARATH)
cPS_07-C07-M13R_c	Similar to Putative uncharacterized protein (Vitis vinifera) (uniref90:UniRef90_A5BEQ8)
cPS_07-F10-M13R_c	Similar to Non-symbiotic hemoglobin 1 (Gossypium hirsutum) (uniprot_sprot:sp|Q947C5|HBL1_GOSHI)
cPS_07-H06-M13R_c	Similar to Predicted protein (Populus trichocarpa) (uniref90:UniRef90_B9HYU9)
cPS_08-D08-M13R_c	Similar to Glucan endo-1,3-beta-glucosidase-like protein At1g69295 (Arabidopsis thaliana) (uniprot_sprot:sp|Q93V72|E13L4_ARATH)
cPS_08-H08-M13R_c	Similar to DNA repair protein XRCC1 (Mus musculus) (uniprot_sprot:sp|Q60596|XRCC1_MOUSE)
cPS_09-B09-M13R_c	Similar to Glutamate receptor 2.7 (Arabidopsis thaliana) (uniprot_sprot:sp|Q8LGN0|GLR27_ARATH)
cPS_09-G09-M13R_c	Similar to GATA transcription factor 1 (Arabidopsis thaliana) (uniprot_sprot:sp|Q8LAU9|GATA1_ARATH)
cPS_11-B01-M13R_c	Similar to Metal ion binding protein, putative (Ricinus communis) (uniref90:UniRef90_B9SSL2)
cPS_11-D12-M13R_c	Similar to Predicted protein (Populus trichocarpa) (uniref90:UniRef90_B9GW47)
cPS_11-E06-M13R_c	Similar to Whole genome shotgun sequence of line PN40024, scaffold_21.assembly12x (Fragment) (Vitis vinifera) (uniref90:UniRef90_D7SLU5)
cPS_12-B10-M13R_c	Similar to GDP-mannose 3,5-epimerase 1 (Oryza sativa subsp. indica) (uniprot_sprot:sp|A2Z7B3|GME1_ORYSI)
cPS_14-A03-M13R_c	Similar to LAG1 longevity assurance homolog 2 (Arabidopsis thaliana) (uniprot_sprot:sp|Q9LJK3|LAG12_ARATH)
cPS_14-B08-M13R_c	Similar to Probable inactive receptor kinase At4g23740 (Arabidopsis thaliana) (uniprot_sprot:sp|Q9SUQ3|Y4374_ARATH)
cPS_14-D12-M13R_c	Similar to Cytokinin-O-glucosyltransferase 2 (Arabidopsis thaliana) (uniprot_sprot:sp|Q9SK82|COGT2_ARATH)
cPS_15-A08-M13R_c	Similar to Whole genome shotgun sequence of line PN40024, scaffold_48.assembly12x (Fragment) (Vitis vinifera) (uniref90:UniRef90_D7U821)
cPS_15-C02-M13R_c	Similar to Tyrosyl-DNA phosphodiesterase 1 (Rattus norvegicus) (uniprot_sprot:sp|Q4G056|TYDP1_RAT)
cPS_16-A03-M13R_c	Similar to Tryptophanyl-tRNA synthetase (Nostoc sp. (strain PCC 7120 / UTEX 2576)) (uniprot_sprot:sp|Q8YXE4|SYW_NOSS1)
cPS_16-D03-M13R_c	Similar to Pentatricopeptide repeat-containing protein, putative (Ricinus communis) (uniref90:UniRef90_B9RQZ0)
cPS_18-A01-M13R_c	Similar to Probable inactive receptor kinase At5g58300 (Arabidopsis thaliana) (uniprot_sprot:sp|Q9LVM0|Y5830_ARATH)
cPS_18-D01-M13R_c	Similar to Predicted protein (Populus trichocarpa) (uniref90:UniRef90_B9HGD1)
cPS_20-G11-M13R_c	Similar to Transcription factor bHLH35 (Arabidopsis thaliana) (uniprot_sprot:sp|Q2HIV9|BH035_ARATH)
cPS_21-C07-M13R_c	Similar to 50S ribosomal protein L27, chloroplastic (Nicotiana tabacum) (uniprot_sprot:sp|P30155|RK27_TOBAC)
cPS_21-H12-M13R_c	PREDICTED: hypothetical protein [Vitis vinifera]
cPS_22-A04-M13R_c	Similar to UPF0016 protein 1, chloroplastic (Oryza sativa subsp. indica) (uniprot_sprot:sp|B8AAM2|UF161_ORYSI)
cPS_22-F11-M13R_c	None
cPS_22-F12-M13R_c	Similar to Actin-depolymerizing factor 5 (Arabidopsis thaliana) (uniprot_sprot:sp|Q9ZNT3|ADF5_ARATH)
cPS_22-G12-M13R_c	None
cPS_23-A05-M13R_c	None
cPS_23-D02-M13R_c	Similar to Heat stress transcription factor A-2e (Oryza sativa subsp. japonica) (uniprot_sprot:sp|Q6F388|HFA2E_ORYSJ)
cPS_23-D08-M13R_c	Similar to Predicted protein (Populus trichocarpa) (uniref90:UniRef90_B9H051)
cPS_24-C04-M13R_c	Similar to Predicted protein (Populus trichocarpa) (uniref90:UniRef90_B9N0Y2)
cPS_25-E01-M13R_c	Similar to Catalytic, putative (Ricinus communis) (uniref90:UniRef90_B9SPW6)
cPS_26-B08-M13R_c	Similar to Whole genome shotgun sequence of line PN40024, scaffold_0.assembly12x (Fragment) (Vitis vinifera) (uniref90:UniRef90_D7SHM7)
cPS_26-F11-M13R_c	Similar to PREDICTED: hypothetical protein (Vitis vinifera) (uniref90:UniRef90_UPI0001984579)
cPS_27-B04-M13R_c	Similar to Probable glycerophosphoryl diester phosphodiesterase 1 (Arabidopsis thaliana) (uniprot_sprot:sp|Q9FJ62|GLPQ1_ARATH)
cPS_27-C12-M13R_c	None
cPS_27-F09-M13R_c	predicted protein [Populus trichocarpa]
cPS_27-G08-M13R_c	None
cPS_28-F02-M13R_c	None
cPS_28-F06-M13R_c	Similar to Metacaspase-1 (Arabidopsis thaliana) (uniprot_sprot:sp|Q7XJE6|MCA1_ARATH)
cPS_28-G10-M13R_c	Similar to Glycerophosphodiester phosphodiesterase GDE1 (Ashbya gossypii (strain ATCC 10895 / CBS 109.51 / FGSC 9923 / NRRL Y-1056)) (uniprot_sprot:sp|Q74ZH9|GDE1_ASHGO)
cPS_31-C03-M13R_c	Similar to Purine permease 3 (Arabidopsis thaliana) (uniprot_sprot:sp|Q9FZ95|PUP3_ARATH)
cPS_32-D06-M13R_c	Similar to PREDICTED: hypothetical protein (Vitis vinifera) (uniref90:UniRef90_UPI00015C7752)
cPS_34-H10-M13R_c	Similar to Whole genome shotgun sequence of line PN40024, scaffold_7.assembly12x (Fragment) (Vitis vinifera) (uniref90:UniRef90_D7TIV7)
cPS_35-H09-M13R_c	Similar to Uncharacterized protein At2g23090 (Arabidopsis thaliana) (uniprot_sprot:sp|O64818|Y2309_ARATH)
cPS_36-B05-M13R_c	Similar to 5-methyltetrahydropteroyltriglutamate--homocysteine methyltransferase (Mesembryanthemum crystallinum) (uniprot_sprot:sp|P93263|METE_MESCR)
cPS_36-E03-M13R_c	Similar to Putative uncharacterized protein (Ricinus communis) (uniref90:UniRef90_B9SWU7)
cPS_36-G07-M13R_c	Similar to Glycerol-3-phosphate acyltransferase 6 (Arabidopsis thaliana) (uniprot_sprot:sp|O80437|GPAT6_ARATH)
cPS_37-E07-M13R_c	Similar to Putative uncharacterized protein (Glycine max) (uniref90:UniRef90_C6THC0)
cPS_40-A05-M13R_c	Similar to Translocase of chloroplast 159, chloroplastic (Arabidopsis thaliana) (uniprot_sprot:sp|O81283|TC159_ARATH)
cPS_40-A12-M13R_c	Similar to Putative uncharacterized protein (Vitis vinifera) (uniref90:UniRef90_A5ALV3)
cPS_40-C11-M13R_c	Similar to Probable LRR receptor-like serine/threonine-protein kinase At4g20450 (Arabidopsis thaliana) (uniprot_sprot:sp|C0LGQ7|Y4245_ARATH)
cPS_41-B02-M13R_c	Similar to Cytochrome P450 85A (Phaseolus vulgaris) (uniprot_sprot:sp|Q69F95|C85A_PHAVU)
cPSI_04-D10-M13R_c	Similar to Cytochrome P450 71A1 (Persea americana) (uniprot_sprot:sp|P24465|C71A1_PERAE)
cPSI_05-A05-M13R_c	Similar to Short-chain dehydrogenase/reductase 2 (Arabidopsis thaliana) (uniprot_sprot:sp|Q9ZUH5|SDR2_ARATH)
cPSI_05-E08-M13R_c	None
cPSI_06-B12-M13R_c	Similar to MOSC domain-containing protein 1, mitochondrial (Homo sapiens) (uniprot_sprot:sp|Q5VT66|MOSC1_HUMAN)
cPSI_06-H11-M13R_c	Similar to SAL1 phosphatase (Arabidopsis thaliana) (uniprot_sprot:sp|Q42546|DPNP1_ARATH)
cPSI_07-C07-M13R_c	Similar to Transcription factor bHLH35 (Arabidopsis thaliana) (uniprot_sprot:sp|Q2HIV9|BH035_ARATH)
cPSI_07-E11-M13R_c	Similar to Probable leucine-rich repeat receptor-like protein kinase At5g49770 (Arabidopsis thaliana) (uniprot_sprot:sp|Q9LT96|Y5977_ARATH)
cPSI_09-C01-M13R_c	Similar to PREDICTED: hypothetical protein (Vitis vinifera) (uniref90:UniRef90_UPI000198422E)
cPSI_09-D11-M13R_c	Similar to Predicted protein (Populus trichocarpa) (uniref90:UniRef90_B9GLU5)
cPSI_09-G06-M13R_c	Similar to Putative uncharacterized protein (Glycine max) (uniref90:UniRef90_C6SX96)
cPSI_11-C12-M13R_c	Similar to Probable E3 ubiquitin-protein ligase HERC1 (Homo sapiens) (uniprot_sprot:sp|Q15751|HERC1_HUMAN)
cPSI_11-D05-M13R_c	Similar to Predicted protein (Populus trichocarpa) (uniref90:UniRef90_A9PAW3)
cPSI_13-B08-M13R_c	Similar to UPF0497 membrane protein 6 (Vitis vinifera) (uniprot_sprot:sp|A7PTY8|U4976_VITVI)
cPSI_13-C12-M13R_c	Similar to PREDICTED: hypothetical protein (Vitis vinifera) (uniref90:UniRef90_UPI0001982F57)
cPSI_13-D02-M13R_c	Similar to Predicted protein (Populus trichocarpa) (uniref90:UniRef90_B9MYM5)
cPSI_13-D03-M13R_c	Similar to Predicted protein (Populus trichocarpa) (uniref90:UniRef90_B9GNX0)
cPSI_13-E05-M13R_c	Similar to Putative uncharacterized protein (Glycine max) (uniref90:UniRef90_C6TBA0)
cPSI_13-G01-M13R_c	Similar to Armadillo repeat-containing kinesin-like protein 3 (Arabidopsis thaliana) (uniprot_sprot:sp|Q9FZ06|ARK3_ARATH)
cPSI_13-G04-M13R_c	Similar to E3 ubiquitin-protein ligase SIS3 (Arabidopsis thaliana) (uniprot_sprot:sp|Q8GYT9|SIS3_ARATH)
cPSI_13-H03-M13R_c	Similar to Uncharacterized protein At4g06744 (Arabidopsis thaliana) (uniprot_sprot:sp|Q8W3M4|Y4744_ARATH)
cPSI_15-C05-M13R_c	Similar to Protein LURP-one-related 4 (Arabidopsis thaliana) (uniprot_sprot:sp|Q9SH27|LOR4_ARATH)
cPSI_15-D12-M13R_c	Similar to Subtilisin-like protease (Arabidopsis thaliana) (uniprot_sprot:sp|O65351|SUBL_ARATH)
cPSI_15-E05-M13R_c	Similar to Uncharacterized protein CPn_0526/CP_0226/CPj0526/CpB0547 (Chlamydia pneumoniae) (uniprot_sprot:sp|Q9Z826|Y526_CHLPN)
cPSI_16-D02-M13R_c	Similar to Alcohol dehydrogenase-like 6 (Arabidopsis thaliana) (uniprot_sprot:sp|Q8LEB2|ADHL6_ARATH)
cPSI_17-C01-M13R_c	Similar to Predicted protein (Populus trichocarpa) (uniref90:UniRef90_B9I3X6)
cPSI_18-B01-M13R_c	Similar to Putative uncharacterized protein (Vitis vinifera) (uniref90:UniRef90_A5BQN4)
cPSI_18-B12-M13R_c	Similar to Serine carboxypeptidase 24 (Arabidopsis thaliana) (uniprot_sprot:sp|Q9M099|SCP24_ARATH)
cPSI_18-D09-M13R_c	Similar to Nudix hydrolase 25 (Arabidopsis thaliana) (uniprot_sprot:sp|Q9C6Z2|NUD25_ARATH)
cPSI_18-G10-M13R_c	Similar to RING finger and CHY zinc finger domain-containing protein 1 (Mus musculus) (uniprot_sprot:sp|Q9CR50|ZN363_MOUSE)
cPSI_19-A10-M13R_c	Similar to Putative E3 ubiquitin-protein ligase XBAT31 (Arabidopsis thaliana) (uniprot_sprot:sp|Q94B55|XB31_ARATH)
cPSI_20-D08-M13R_c	Similar to Aspartic proteinase nepenthesin-2 (Nepenthes gracilis) (uniprot_sprot:sp|Q766C2|NEP2_NEPGR)
cPSI_21-D10-M13R_c	Similar to Bifunctional nitrilase/nitrile hydratase NIT4A (Nicotiana tabacum) (uniprot_sprot:sp|Q42965|NRL4A_TOBAC)
cPSI_21-E10-M13R_c	Similar to 3-hydroxyacyl-CoA dehydratase PASTICCINO 2A (Oryza sativa subsp. japonica) (uniprot_sprot:sp|Q7XSZ4|PAS2A_ORYSJ)
cPSI_21-G01-M13R_c	Similar to Whole genome shotgun sequence of line PN40024, scaffold_291.assembly12x (Fragment) (Vitis vinifera) (uniref90:UniRef90_D7SSL0)
cPSI_22-A07-M13R_c	Similar to Whole genome shotgun sequence of line PN40024, scaffold_122.assembly12x (Fragment) (Vitis vinifera) (uniref90:UniRef90_D7UDF0)
cPSI_22-C01-M13R_c	Similar to Zinc finger CCCH domain-containing protein 53 (Oryza sativa subsp. japonica) (uniprot_sprot:sp|Q0D3J9|C3H53_ORYSJ)
cPSI_22-F11-M13R_c	Similar to Os04g0560500 protein (Oryza sativa Japonica Group) (uniref90:UniRef90_Q0JB26)
cPSI_23-D07-M13R_c	Similar to PREDICTED: hypothetical protein isoform 2 (Vitis vinifera) (uniref90:UniRef90_UPI00019832BE)
cPSI_23-E02-M13R_c	Similar to Trehalose-phosphate phosphatase (Mycobacterium tuberculosis) (uniprot_sprot:sp|O50401|OTSB_MYCTU)
cPSI_23-E07-M13R_c	Similar to Probable galacturonosyltransferase-like 2 (Arabidopsis thaliana) (uniprot_sprot:sp|Q9S7G2|GATL2_ARATH)
cPSI_24-C12-M13R_c	Similar to Protein LURP-one-related 4 (Arabidopsis thaliana) (uniprot_sprot:sp|Q9SH27|LOR4_ARATH)
cPSI_24-D07-M13R_c	Similar to Predicted protein (Populus trichocarpa) (uniref90:UniRef90_B9HXJ7)
cPSI_25-A02-M13R_c	Similar to Expansin-A4 (Arabidopsis thaliana) (uniprot_sprot:sp|O48818|EXPA4_ARATH)
cPSI_26-H03-M13R_c	Similar to Putative uncharacterized protein (Ricinus communis) (uniref90:UniRef90_B9S7P7)
cPSI_27-E02-M13R_c	Similar to Ras-related protein Rab11A (Lotus japonicus) (uniprot_sprot:sp|Q40191|RB11A_LOTJA)
cPSI_28-D06-M13R_c	Similar to Phospho-2-dehydro-3-deoxyheptonate aldolase 1, chloroplastic (Nicotiana tabacum) (uniprot_sprot:sp|P27608|AROF_TOBAC)
cPSI_29-B02-M13R_c	None
cPSI_29-C04-M13R_c	Similar to Transcription factor bHLH35 (Arabidopsis thaliana) (uniprot_sprot:sp|Q2HIV9|BH035_ARATH)
cPSI_30-C05-M13R_c	Similar to Predicted protein (Populus trichocarpa) (uniref90:UniRef90_B9GJA8)
cPSI_30-E01-M13R_c	Similar to Putative uncharacterized protein (Vitis vinifera) (uniref90:UniRef90_A5B200)
cPSI_32-A03-M13R_c	Similar to Oleoyl-acyl carrier protein thioesterase, chloroplastic (Fragment) (Coriandrum sativum) (uniprot_sprot:sp|Q42712|FATA_CORSA)
cPSI_32-B07-M13R_c	Similar to Ras-related protein Rab11D (Lotus japonicus) (uniprot_sprot:sp|Q40194|RB11D_LOTJA)
cPSI_32-F10-M13R_c	Similar to Serine hydroxymethyltransferase 1 (Dictyostelium discoideum) (uniprot_sprot:sp|Q54Z26|GLYC1_DICDI)
cPSI_33-F04-M13R_c	Similar to Floral homeotic protein PMADS 2 (Petunia hybrida) (uniprot_sprot:sp|Q07474|MADS2_PETHY)
cPSI_34-F09-M13R_c	Similar to Uracil phosphoribosyltransferase (Nicotiana tabacum) (uniprot_sprot:sp|P93394|UPP_TOBAC)
cPSI_35-D11-M13R_c	Similar to Whole genome shotgun sequence of line PN40024, scaffold_56.assembly12x (Fragment) (Vitis vinifera) (uniref90:UniRef90_D7TL56)
cPSI_35-E01-M13R_c	Similar to NAC domain-containing protein 21/22 (Arabidopsis thaliana) (uniprot_sprot:sp|Q84TE6|NAC22_ARATH)
cPSI_36-B02-M13R_c	Similar to Putative uncharacterized protein (Vitis vinifera) (uniref90:UniRef90_A5C8P7)
cPSI_36-D03-M13R_c	Similar to Auxin-induced protein 5NG4 (Pinus taeda PE=2 SV=1) (uniprot_sprot:sp|Q6J163|5NG4_PINTA)
cPSI_36-E02-M13R_c	Similar to Predicted protein (Populus trichocarpa) (uniref90:UniRef90_B9IDN7)
cPSI_36-G03-M13R_c	Similar to N-alpha-acetyltransferase 38, NatC auxiliary subunit (Pongo abelii) (uniprot_sprot:sp|Q5RCP3|NAA38_PONAB)
cPSI_36-G07-M13R_c	Similar to 3-5 exonuclease, putative (Ricinus communis) (uniref90:UniRef90_B9RPI0)
cPSI_36-H11-M13R_c	Similar to Auxin-induced protein 5NG4 (Pinus taeda PE=2 SV=1) (uniprot_sprot:sp|Q6J163|5NG4_PINTA)
cPSI_37-E11-M13R_c	Similar to 2-oxoglutarate/malate translocator, chloroplastic (Spinacia oleracea) (uniprot_sprot:sp|Q41364|SOT1_SPIOL)
cPSI_38-B11-M13R_c	Similar to Putative septum site-determining protein minD homolog, chloroplastic (Arabidopsis thaliana) (uniprot_sprot:sp|Q9MBA2|MIND1_ARATH)
cPSI_38-E08-M13R_c	Similar to Protein AIG1 (Arabidopsis thaliana) (uniprot_sprot:sp|P54120|AIG1_ARATH)
cPSI_38-F04-M13R_c	Similar to Protein prune homolog (Rattus norvegicus) (uniprot_sprot:sp|Q6AYG3|PRUNE_RAT)
cPSI_39-G04-M13R_c	Similar to Whole genome shotgun sequence of line PN40024, scaffold_41.assembly12x (Fragment) (Vitis vinifera) (uniref90:UniRef90_D7U9C9)
cPSI_39-G05-M13R_c	Similar to Protein IQ-DOMAIN 14 (Arabidopsis thaliana) (uniprot_sprot:sp|Q8LPG9|IQD14_ARATH)
cPSI_40-B07-M13R_c	Similar to RNA polymerase sigma factor rpoD (Nostoc sp. (strain PCC 7120 / UTEX 2576)) (uniprot_sprot:sp|P26683|RPOD_NOSS1)
cPSI_40-E05-M13R_c	None
cPSI_40-G02-M13R_c	Similar to Probable sugar phosphate/phosphate translocator At1g12500 (Arabidopsis thaliana) (uniprot_sprot:sp|Q9LDH3|PT112_ARATH)
cPSI_41-A03-M13R_c	Similar to Predicted protein (Populus trichocarpa) (uniref90:UniRef90_B9IBM4)
cPSI_41-D07-M13R_c	Similar to Whole genome shotgun sequence of line PN40024, scaffold_7.assembly12x (Fragment) (Vitis vinifera) (uniref90:UniRef90_D7THK3)
cPSI_41-F07-M13R_c	Similar to Pyruvate dehydrogenase E1 component subunit alpha (Porphyra yezoensis) (uniprot_sprot:sp|Q1XDM0|ODPA_PORYE)
cPSI_41-G01-M13R_c	Similar to Asparaginyl-tRNA synthetase, chloroplastic/mitochondrial (Arabidopsis thaliana) (uniprot_sprot:sp|O48593|SYNO_ARATH)
cSSH4F21_c	Similar to Secretory carrier-associated membrane protein 4 (Arabidopsis thaliana) (uniprot_sprot:sp|Q9C6X2|SCAM4_ARATH)
cSSH4G2_c	Similar to Probable galactinol--sucrose galactosyltransferase 2 (Arabidopsis thaliana) (uniprot_sprot:sp|Q94A08|RFS2_ARATH)
cSSH4I16_c	unknown [Medicago truncatula]
cSSH4J18_c	unknown [Medicago truncatula]
cSSH6B3_c	Similar to DELLA protein GAI1 (Vitis vinifera) (uniprot_sprot:sp|Q8S4W7|GAI1_VITVI)
cSSH6C23_c	Similar to Putative uncharacterized protein (Cucumis melo) (uniref90:UniRef90_P93095)
cSSH6H1_c	Similar to Glycine-rich RNA-binding protein blt801 (Hordeum vulgare) (uniprot_sprot:sp|Q43472|GRP_HORVU)
cSSH6H21_c	Similar to Protein ApaG (Magnetospirillum magneticum (strain AMB-1 / ATCC 700264)) (uniprot_sprot:sp|Q2VZE7|APAG_MAGSA)
cSSH6J10_c	Similar to Whole genome shotgun sequence of line PN40024, scaffold_46.assembly12x (Fragment) (Vitis vinifera) (uniref90:UniRef90_D7UCP2)
cSSH7C5_c	Similar to High mobility group B protein 15 (Arabidopsis thaliana) (uniprot_sprot:sp|Q9MAT6|HMG15_ARATH)
cSSH9B8_c	Similar to 37 kDa inner envelope membrane protein, chloroplastic (Spinacia oleracea PE=1 SV=1) (uniprot_sprot:sp|P23525|IN37_SPIOL)
cSSH9F3_c	Similar to Subtilisin-like protease (Arabidopsis thaliana) (uniprot_sprot:sp|O65351|SUBL_ARATH)
Cluster 5
c15d_01-B08-M13R_c	Similar to Putative uncharacterized protein (Vitis vinifera) (uniref90:UniRef90_A5AP55)
c15d_01-F02-M13R_c	Similar to Putative uncharacterized protein (Ricinus communis) (uniref90:UniRef90_B9SVN1)
c15d_01-F03-M13R_c	Similar to Probable cadmium/zinc-transporting ATPase HMA1, chloroplastic (Arabidopsis thaliana) (uniprot_sprot:sp|Q9M3H5|AHM1_ARATH)
c15d_02-C02-M13R_c	Similar to Filament-like plant protein 4 (Arabidopsis thaliana) (uniprot_sprot:sp|Q0WSY2|FPP4_ARATH)
c15d_02-F08-M13R_c	None
c15d_03-G03-M13R_c	Similar to Inner membrane protein PPF-1, chloroplastic (Pisum sativum) (uniprot_sprot:sp|Q9FY06|PPF1_PEA)
c15d_04-A02-M13R_c	Similar to Uncharacterized GTP-binding protein At5g64813 (Arabidopsis thaliana) (uniprot_sprot:sp|Q9C5J9|Y5483_ARATH)
c15d_04-E04-M13R_c	Similar to Carboxyl-terminal-processing protease (Synechocystis sp. (strain ATCC 27184 / PCC 6803 / N-1)) (uniprot_sprot:sp|Q55669|CTPA_SYNY3)
c15d_05-C03-M13R_c	Similar to ABC transporter B family member 1 (Arabidopsis thaliana) (uniprot_sprot:sp|Q9ZR72|AB1B_ARATH)
c15d_07-A10-M13R_c	Similar to Receptor-like serine/threonine-protein kinase At1g78530 (Arabidopsis thaliana) (uniprot_sprot:sp|Q9SYM9|Y1853_ARATH)
c15d_07-D08-M13R_c	Similar to Whole genome shotgun sequence of line PN40024, scaffold_67.assembly12x (Fragment) (Vitis vinifera) (uniref90:UniRef90_D7T4Q9)
c15d_08-A02-M13R_c	None
c15d_08-A10-M13R_c	Similar to Putative UPF0481 protein At3g02645 (Arabidopsis thaliana) (uniprot_sprot:sp|P0C897|Y3264_ARATH)
c15d_08-D10-M13R_c	Similar to Serine/threonine protein phosphatase 2A 55 kDa regulatory subunit B beta isoform (Arabidopsis thaliana) (uniprot_sprot:sp|Q39247|2ABB_ARATH)
c15d_08-F12-M13R_c	Similar to Predicted protein (Populus trichocarpa) (uniref90:UniRef90_B9IIE9)
c15d_09-D03-M13R_c	None
c15d_09-D10-M13R_c	None
c15d_09-E01-M13R_c	Similar to Putative uncharacterized protein (Ricinus communis) (uniref90:UniRef90_B9T162)
c15d_10-G03-M13R_c	None
c15d_10-G05-M13R_c	Similar to Ubiquitin carboxyl-terminal hydrolase 26 (Arabidopsis thaliana) (uniprot_sprot:sp|Q9SCJ9|UBP26_ARATH)
c15d_10-G06-M13R_c	Similar to Nuclear transcription factor Y subunit A-9 (Arabidopsis thaliana) (uniprot_sprot:sp|Q945M9|NFYA9_ARATH)
c15d_10-G11-M13R_c	Similar to ADP-ribosylation factor 1 (Oryza sativa subsp. japonica) (uniprot_sprot:sp|Q06396|ARF1_ORYSJ)
c15d_11-A05-M13R_c	Similar to Reticulon-like protein B21 (Arabidopsis thaliana) (uniprot_sprot:sp|Q56X72|RTNLS_ARATH)
c15d_11-D10-M13R_c	Similar to Root phototropism protein 3 (Arabidopsis thaliana) (uniprot_sprot:sp|Q9FMF5|RPT3_ARATH)
c15d_11-F07-M13R_c	Similar to Probable polygalacturonase At1g80170 (Arabidopsis thaliana) (uniprot_sprot:sp|Q94AJ5|PGLR5_ARATH)
c15d_11-F10-M13R_c	Similar to WD repeat-containing protein 70 (Rattus norvegicus) (uniprot_sprot:sp|Q5EB92|WDR70_RAT)
c15d_11-H08-M13R_c	Similar to Protein kinase PVPK-1 (Phaseolus vulgaris PE=2 SV=1) (uniprot_sprot:sp|P15792|KPK1_PHAVU)
c15d_12-B04-M13R_c	Similar to Probable nucleoredoxin 1 (Arabidopsis thaliana) (uniprot_sprot:sp|O80763|NRX1_ARATH)
c15d_12-D05-M13R_c	Similar to Putative uncharacterized protein (Ricinus communis) (uniref90:UniRef90_B9S2D5)
c15d_12-F09-M13R_c	Similar to Putative uncharacterized protein (Cucumis melo subsp. melo) (uniref90:UniRef90_E5GCH7)
c15d_13-G04-M13R_c	Similar to L-ascorbate oxidase homolog (Nicotiana tabacum PE=2 SV=1) (uniprot_sprot:sp|P29162|ASOL_TOBAC)
c15d_14-E12-M13R_c	Similar to Uncharacterized protein YNL011C (Saccharomyces cerevisiae) (uniprot_sprot:sp|P53980|YNB1_YEAST)
c15d_14-G08-M13R_c	Similar to Uncharacterized ATP-dependent helicase C23E6.02 (Schizosaccharomyces pombe) (uniprot_sprot:sp|O60177|YG42_SCHPO)
c15d_15-H03-M13R_c	Similar to Whole genome shotgun sequence of line PN40024, scaffold_63.assembly12x (Fragment) (Vitis vinifera) (uniref90:UniRef90_D7TPP2)
c15d_15-H05-M13R_c	Similar to Uncharacterized membrane protein At1g06890 (Arabidopsis thaliana) (uniprot_sprot:sp|Q8RXL8|Y1689_ARATH)
c15d_16-A06-M13R_c	Similar to PREDICTED: hypothetical protein (Vitis vinifera) (uniref90:UniRef90_UPI0001982C33)
c15d_16-D05-M13R_c	Similar to DUF246 domain-containing protein At1g04910 (Arabidopsis thaliana) (uniprot_sprot:sp|Q8W486|Y1491_ARATH)
c15d_16-D08-M13R_c	Similar to Putative oxidoreductase GLYR1 (Gallus gallus) (uniprot_sprot:sp|Q5ZLS7|GLYR1_CHICK)
c15d_17-C02-M13R_c	Similar to CDK5RAP1-like protein (Oryza sativa subsp. japonica) (uniprot_sprot:sp|Q2R1U4|CK5P1_ORYSJ)
c15d_17-G08-M13R_c	Similar to Seryl-tRNA synthetase (Treponema denticola) (uniprot_sprot:sp|Q73KB2|SYS_TREDE)
c15d_18-A11-M13R_c	Similar to Pentatricopeptide repeat-containing protein At2g32230, mitochondrial (Arabidopsis thaliana) (uniprot_sprot:sp|Q66GI4|PP179_ARATH)
c15d_19-A04-M13R_c	Similar to Triose phosphate/phosphate translocator, chloroplastic (Pisum sativum PE=1 SV=1) (uniprot_sprot:sp|P21727|TPT_PEA)
c15d_19-D05-M13R_c	None
c15d_20-E12-M13R_c	Similar to Adenosine kinase 2 (Arabidopsis thaliana) (uniprot_sprot:sp|Q9LZG0|ADK2_ARATH)
c15d_21-D07-M13R_c	Similar to Chlorophyll a-b binding protein 7, chloroplastic (Solanum lycopersicum) (uniprot_sprot:sp|P10708|CB12_SOLLC)
c15d_22-B02-M13R_c	Similar to Serine/threonine-protein kinase CBK1 (Pneumocystis carinii) (uniprot_sprot:sp|Q6TGC6|CBK1_PNECA)
c15d_23-B07-M13R_c	None
c15d_23-D02-M13R_c	Similar to Phospholipid:diacylglycerol acyltransferase 1 (Arabidopsis thaliana) (uniprot_sprot:sp|Q9FNA9|PDAT1_ARATH)
c15d_23-G01-M13R_c	Similar to Uncharacterized protein YNL011C (Saccharomyces cerevisiae) (uniprot_sprot:sp|P53980|YNB1_YEAST)
c15d_24-A07-M13R_c	Similar to Putative peptide/nitrate transporter At2g37900 (Arabidopsis thaliana) (uniprot_sprot:sp|P0CI03|PTR28_ARATH)
c15d_24-B10-M13R_c	Similar to Cyclic nucleotide-gated ion channel 2 (Arabidopsis thaliana) (uniprot_sprot:sp|O65718|CNGC2_ARATH)
c15d_24-B12-M13R_c	Similar to Chromosome-associated kinesin KIF4A (Homo sapiens) (uniprot_sprot:sp|O95239|KIF4A_HUMAN)
c15d_24-E01-M13R_c	Similar to Melanoma-associated antigen G1, putative (Ricinus communis) (uniref90:UniRef90_B9RJL0)
c15d_24-G04-M13R_c	Similar to Putative uncharacterized protein (Ricinus communis) (uniref90:UniRef90_B9T0P1)
c15d_25-A07-M13R_c	Similar to Probable GTP-binding protein EngB (Gluconobacter oxydans) (uniprot_sprot:sp|Q5FPX9|ENGB_GLUOX)
c15d_25-G03-M13R_c	Similar to B3 domain-containing protein Os03g0620400 (Oryza sativa subsp. japonica) (uniprot_sprot:sp|Q851W5|Y3204_ORYSJ)
c15d_25-G11-M13R_c	Similar to Alpha-xylosidase (Arabidopsis thaliana) (uniprot_sprot:sp|Q9S7Y7|XYL1_ARATH)
c15d_26-D12-M13R_c	Similar to KH domain-containing protein At4g18375 (Arabidopsis thaliana) (uniprot_sprot:sp|P58223|Y4837_ARATH)
c15d_28-F03-M13R_c	Similar to Pentatricopeptide repeat-containing protein At1g51965, mitochondrial (Arabidopsis thaliana) (uniprot_sprot:sp|Q9ZU27|PPR76_ARATH)
c15d_29-F01-M13R_c	None
c15d_29-G05-M13R_c	Similar to Whole genome shotgun sequence of line PN40024, scaffold_94.assembly12x (Fragment) (Vitis vinifera) (uniref90:UniRef90_D7T2D4)
c15d_29-G07-M13R_c	Similar to Probable receptor-like protein kinase At1g49730 (Arabidopsis thaliana) (uniprot_sprot:sp|Q9FX99|Y1497_ARATH)
c15d_29-H05-M13R_c	Similar to GDSL esterase/lipase At4g01130 (Arabidopsis thaliana) (uniprot_sprot:sp|Q9M153|GDL61_ARATH)
c15d_30-B01-M13R_c	Similar to Putative uncharacterized protein (Ricinus communis) (uniref90:UniRef90_B9S9X9)
c15d_30-D07-M13R_c	Similar to Serine/threonine-protein kinase STN7, chloroplastic (Arabidopsis thaliana) (uniprot_sprot:sp|Q9S713|STT7_ARATH)
c15d_30-E03-M13R_c	Similar to Annexin D3 (Arabidopsis thaliana) (uniprot_sprot:sp|Q9SE45|ANXD3_ARATH)
c15d_31-E07-M13R_c	Similar to Probable protein Pop3 (Arabidopsis thaliana) (uniprot_sprot:sp|Q9LUV2|POP3_ARATH)
c15d_32-D06-M13R_c	Similar to Probable LRR receptor-like serine/threonine-protein kinase At2g23950 (Arabidopsis thaliana) (uniprot_sprot:sp|Q0WVM4|Y2239_ARATH)
c15d_32-F10-M13R_c	Similar to Predicted protein (Fragment) (Populus trichocarpa) (uniref90:UniRef90_B9GRA1)
c15d_32-G04-M13R_c	Similar to Two pore calcium channel protein 1 (Arabidopsis thaliana) (uniprot_sprot:sp|Q94KI8|TPC1_ARATH)
c15d_33-D05-M13R_c	None
c15d_33-H05-M13R_c	Similar to NifU-like protein 1, chloroplastic (Arabidopsis thaliana) (uniprot_sprot:sp|Q93W77|NIFU1_ARATH)
c15d_34-B09-M13R_c	Similar to Serine hydroxymethyltransferase, mitochondrial (Solanum tuberosum PE=2 SV=1) (uniprot_sprot:sp|P50433|GLYM_SOLTU)
c15d_34-B12-M13R_c	Similar to Bifunctional aspartokinase/homoserine dehydrogenase, chloroplastic (Fragment) (Daucus carota PE=1 SV=1) (uniprot_sprot:sp|P37142|AKH_DAUCA)
c15d_34-D03-M13R_c	None
c15d_34-G01-M13R_c	Similar to Vesicle transport protein SFT2B (Homo sapiens) (uniprot_sprot:sp|O95562|SFT2B_HUMAN)
c15d_34-G02-M13R_c	Similar to Probable UDP-sugar transporter protein SLC35A4 (Xenopus tropicalis) (uniprot_sprot:sp|A4IHW3|S35A4_XENTR)
c15d_35-A05-M13R_c	Similar to Serine/threonine-protein kinase KIPK (Arabidopsis thaliana) (uniprot_sprot:sp|Q9LFA2|KIPK_ARATH)
c15d_35-C07-M13R_c	Similar to Probable protein phosphatase 2C 40 (Arabidopsis thaliana) (uniprot_sprot:sp|Q9LUS8|P2C40_ARATH)
c15d_35-E08-M13R_c	Similar to Predicted protein (Populus trichocarpa) (uniref90:UniRef90_B9IGH4)
c15d_35-G09-M13R_c	Similar to Putative uncharacterized protein (Ricinus communis) (uniref90:UniRef90_B9SIV5)
c15d_36-D09-M13R_c	Similar to Expressed protein (Cucumis melo) (uniref90:UniRef90_A5Y733)
c15d_36-E02-M13R_c	Similar to Flavoprotein wrbA (Desulfovibrio magneticus (strain ATCC 700980 / DSM 13731 / RS-1)) (uniprot_sprot:sp|C4XGC2|WRBA_DESMR)
c15d_37-B11-M13R_c	Similar to Whole genome shotgun sequence of line PN40024, scaffold_68.assembly12x (Fragment) (Vitis vinifera) (uniref90:UniRef90_D7SVL6)
c15d_38-B07-M13R_c	Similar to Putative uncharacterized protein (Ricinus communis) (uniref90:UniRef90_B9S5S2)
c15d_38-G12-M13R_c	Similar to Glutamate receptor 3.6 (Arabidopsis thaliana) (uniprot_sprot:sp|Q84W41|GLR36_ARATH)
c15d_40-A09-M13R_c	Similar to DNA polymerase eta (Homo sapiens) (uniprot_sprot:sp|Q9Y253|POLH_HUMAN)
c15d_40-F02-M13R_c	Similar to Transport inhibitor response 1-like protein (Arabidopsis thaliana) (uniprot_sprot:sp|Q9LTX2|TIR1L_ARATH)
c15d_40-F09-M13R_c	Similar to Monosaccharide-sensing protein 2 (Arabidopsis thaliana) (uniprot_sprot:sp|Q8LPQ8|MSSP2_ARATH)
c15d_40-H10-M13R_c	FAR1; Polynucleotidyl transferase, Ribonuclease H fold [Medicago truncatula]
c15d_41-D01-M13R_c	Similar to Probable aminotransferase ACS10 (Arabidopsis thaliana) (uniprot_sprot:sp|Q9LQ10|1A110_ARATH)
c15d_41-D09-M13R_c	Similar to Pentatricopeptide repeat-containing protein At5g66520 (Arabidopsis thaliana) (uniprot_sprot:sp|Q9FJY7|PP449_ARATH)
c15d_41-G11-M13R_c	Similar to Protein KIAA0664 homolog (Dictyostelium discoideum) (uniprot_sprot:sp|O15818|K0664_DICDI)
c46d_01-A10-M13R_c	Similar to Whole genome shotgun sequence of line PN40024, scaffold_25.assembly12x (Fragment) (Vitis vinifera) (uniref90:UniRef90_D7TVD4)
c46d_01-D11-M13R_c	Similar to Putative uncharacterized protein (Ricinus communis) (uniref90:UniRef90_B9SWU7)
c46d_02-B05-M13R_c	None
c46d_02-B07-M13R_c	Similar to 65-kDa microtubule-associated protein 6 (Arabidopsis thaliana) (uniprot_sprot:sp|Q9SIS3|MA656_ARATH)
c46d_02-E02-M13R_c	Similar to Putative uncharacterized protein (Ricinus communis) (uniref90:UniRef90_B9SKX2)
c46d_02-H07-M13R_c	Similar to D-glycerate 3-kinase, chloroplastic (Arabidopsis thaliana) (uniprot_sprot:sp|Q944I4|GLYK_ARATH)
c46d_04-C06-M13R_c	Similar to Whole genome shotgun sequence of line PN40024, scaffold_8.assembly12x (Fragment) (Vitis vinifera) (uniref90:UniRef90_D7SUE3)
c46d_04-D09-M13R_c	Similar to Bifunctional polymyxin resistance protein ArnA (Klebsiella pneumoniae subsp. pneumoniae (strain ATCC 700721 / MGH 78578)) (uniprot_sprot:sp|A6TF98|ARNA_KLEP7)
c46d_05-G12-M13R_c	Similar to SufE-like protein, chloroplastic (Arabidopsis thaliana) (uniprot_sprot:sp|Q84W65|SUFE_ARATH)
c46d_07-A10-M13R_c	Similar to Putative uncharacterized protein (Ricinus communis) (uniref90:UniRef90_B9T747)
c46d_07-B05-M13R_c	Similar to Elongation factor P (Synechococcus sp. (strain ATCC 27144 / PCC 6301 / SAUG 1402/1)) (uniprot_sprot:sp|Q5N1T5|EFP_SYNP6)
c46d_08-E04-M13R_c	Similar to Pentatricopeptide repeat-containing protein At5g40400 (Arabidopsis thaliana) (uniprot_sprot:sp|Q9FND8|PP409_ARATH)
c46d_11-B01-M13R_c	Similar to Indole-3-acetic acid-amido synthetase GH3.5 (Arabidopsis thaliana) (uniprot_sprot:sp|O81829|GH35_ARATH)
c46d_11-G02-M13R_c	Similar to Cystathionine beta-lyase, chloroplastic (Arabidopsis thaliana) (uniprot_sprot:sp|P53780|METC_ARATH)
c46d_11-H07-M13R_c	None
c46d_13-C08-M13R_c	Similar to Probable phytol kinase 1, chloroplastic (Glycine max PE=2 SV=1) (uniprot_sprot:sp|Q2N2K1|PHYK1_SOYBN)
c46d_13-D12-M13R_c	PREDICTED: similar to bile acid:sodium symporter [Vitis vinifera]
c46d_13-G12-M13R_c	Similar to Whole genome shotgun sequence of line PN40024, scaffold_0.assembly12x (Fragment) (Vitis vinifera) (uniref90:UniRef90_D7SIK7)
c46d_14-E06-M13R_c	Similar to Receptor-like cytosolic serine/threonine-protein kinase RBK2 (Arabidopsis thaliana) (uniprot_sprot:sp|Q8RXC8|RBK2_ARATH)
c46d_15-B04-M13R_c	Similar to Pyruvate kinase isozyme G, chloroplastic (Nicotiana tabacum PE=2 SV=1) (uniprot_sprot:sp|Q40546|KPYG_TOBAC)
c46d_17-G04-M13R_c	Similar to Pol protein (Cucumis melo subsp. melo) (uniref90:UniRef90_Q84KB0)
c46d_18-D05-M13R_c	Similar to Putative uncharacterized protein (Glycine max) (uniref90:UniRef90_C6TLM1)
c46d_18-E07-M13R_c	Similar to Whole genome shotgun sequence of line PN40024, scaffold_66.assembly12x (Fragment) (Vitis vinifera) (uniref90:UniRef90_D7TWK8)
c46d_18-F08-M13R_c	Similar to COBRA-like protein 4 (Arabidopsis thaliana) (uniprot_sprot:sp|Q9LFW3|COBL4_ARATH)
c46d_18-H09-M13R_c	None
c46d_19-C10-M13R_c	Similar to Probable receptor protein kinase TMK1 (Arabidopsis thaliana) (uniprot_sprot:sp|P43298|TMK1_ARATH)
c46d_19-G10-M13R_c	Similar to Whole genome shotgun sequence of line PN40024, scaffold_12.assembly12x (Fragment) (Vitis vinifera) (uniref90:UniRef90_D7TTH7)
c46d_19-H10-M13R_c	Similar to RNA pseudourine synthase 4, mitochondrial (Arabidopsis thaliana) (uniprot_sprot:sp|Q9LT72|PUS4_ARATH)
c46d_20-C03-M13R_c	Similar to Putative uncharacterized protein (Ricinus communis) (uniref90:UniRef90_B9S2X7)
c46d_21-D09-M13R_c	Similar to Putative disease resistance protein RGA1 (Solanum bulbocastanum) (uniprot_sprot:sp|Q7XA42|RGA1_SOLBU)
c46d_22-A04-M13R_c	Similar to Pentatricopeptide repeat-containing protein At1g10910, chloroplastic (Arabidopsis thaliana) (uniprot_sprot:sp|Q0WVV0|PPR31_ARATH)
c46d_22-D06-M13R_c	Similar to Whole genome shotgun sequence of line PN40024, scaffold_50.assembly12x (Fragment) (Vitis vinifera) (uniref90:UniRef90_E0CUM0)
c46d_24-A11-M13R_c	Similar to B3 domain-containing protein Os01g0234100 (Oryza sativa subsp. japonica) (uniprot_sprot:sp|Q0JP99|Y1341_ORYSJ)
c46d_24-E06-M13R_c	Similar to Pentatricopeptide repeat-containing protein At1g76280 (Arabidopsis thaliana) (uniprot_sprot:sp|Q9SGQ6|PP126_ARATH)
c46d_24-F12-M13R_c	Similar to Uncharacterized protein Cbei_0202 (Clostridium beijerinckii (strain ATCC 51743 / NCIMB 8052)) (uniprot_sprot:sp|Q05627|Y202_CLOB8)
c46d_26-B07-M13R_c	Protein ABC1, mitochondrial precursor, putative [Ricinus communis]
c46d_26-F11-M13R_c	Similar to Probable glutamate carboxypeptidase 2 (Arabidopsis thaliana) (uniprot_sprot:sp|Q9M1S8|GCP2_ARATH)
c46d_27-B09-M13R_c	Similar to Chromo domain-containing protein LHP1 (Arabidopsis thaliana) (uniprot_sprot:sp|Q946J8|LHP1_ARATH)
c46d_27-D05-M13R_c	Similar to Predicted protein (Populus trichocarpa) (uniref90:UniRef90_B9N9B7)
c46d_27-G04-M13R_c	Similar to DmX-like protein 1 (Mus musculus) (uniprot_sprot:sp|Q6PNC0|DMXL1_MOUSE)
c46d_27-H10-M13R_c	Similar to Probable zinc protease pqqL (Escherichia coli (strain K12)) (uniprot_sprot:sp|P31828|PQQL_ECOLI)
c46d_28-B03-M13R_c	Similar to Whole genome shotgun sequence of line PN40024, scaffold_11.assembly12x (Fragment) (Vitis vinifera) (uniref90:UniRef90_D7T9A7)
c46d_29-A04-M13R_c	Similar to Whole genome shotgun sequence of line PN40024, scaffold_102.assembly12x (Fragment) (Vitis vinifera) (uniref90:UniRef90_D7U1Q0)
c46d_29-C08-M13R_c	None
c46d_30-A12-M13R_c	Similar to Predicted protein (Populus trichocarpa) (uniref90:UniRef90_B9HPI8)
c46d_30-C01-M13R_c	Similar to Whole genome shotgun sequence of line PN40024, scaffold_26.assembly12x (Fragment) (Vitis vinifera) (uniref90:UniRef90_D7TND8)
c46d_30-H09-M13R_c	Similar to Predicted protein (Populus trichocarpa) (uniref90:UniRef90_B9IA27)
c46d_31-C05-M13R_c	Similar to F-actin-capping protein subunit alpha (Arabidopsis thaliana) (uniprot_sprot:sp|O82631|CAPZA_ARATH)
c46d_31-G06-M13R_c	Similar to Probable N(2),N(2)-dimethylguanosine tRNA methyltransferase 2 (Arabidopsis thaliana) (uniprot_sprot:sp|Q9SRU7|TRM2_ARATH)
c46d_32-B10-M13R_c	Similar to Phospholipase D delta (Arabidopsis thaliana) (uniprot_sprot:sp|Q9C5Y0|PLDD1_ARATH)
c46d_32-D04-M13R_c	None
c46d_33-B06-M13R_c	Similar to Protein CASP (Arabidopsis thaliana) (uniprot_sprot:sp|Q9LS42|CASP_ARATH)
c46d_33-E05-M13R_c	Similar to Ras-related protein Rab7 (Glycine max PE=2 SV=1) (uniprot_sprot:sp|Q43463|RAB7_SOYBN)
c46d_34-B04-M13R_c	Similar to Putative uncharacterized protein (Ricinus communis) (uniref90:UniRef90_B9S2X7)
c46d_34-B05-M13R_c	Similar to Glutamate receptor 3.7 (Arabidopsis thaliana) (uniprot_sprot:sp|Q9SDQ4|GLR37_ARATH)
c46d_35-A08-M13R_c	Similar to Vacuolar-processing enzyme (Ricinus communis PE=1 SV=1) (uniprot_sprot:sp|P49042|VPE_RICCO)
c46d_36-B03-M13R_c	Similar to Laccase-4 (Arabidopsis thaliana) (uniprot_sprot:sp|O80434|LAC4_ARATH)
c46d_36-G02-M13R_c	Similar to Glutaredoxin-C6 (Arabidopsis thaliana) (uniprot_sprot:sp|Q8L9S3|GRXC6_ARATH)
c46d_36-H09-M13R_c	hypothetical protein [Vitis vinifera]
c46d_37-H05-M13R_c	Similar to Uncharacterized protein sll0005 (Synechocystis sp. (strain ATCC 27184 / PCC 6803 / N-1)) (uniprot_sprot:sp|Q55680|Y005_SYNY3)
c46d_38-A08-M13R_c	Similar to Adenine phosphoribosyltransferase 1 (Triticum aestivum) (uniprot_sprot:sp|Q43199|APT1_WHEAT)
c46d_38-B06-M13R_c	Similar to Serine/threonine-protein kinase STN8, chloroplastic (Arabidopsis thaliana) (uniprot_sprot:sp|Q9LZV4|STN8_ARATH)
c46d_38-C11-M13R_c	Similar to Ubiquitin-like-conjugating enzyme ATG10 (Homo sapiens) (uniprot_sprot:sp|Q9H0Y0|ATG10_HUMAN)
cA_01-E09-M13R_c	Similar to Transcription factor bHLH30 (Arabidopsis thaliana) (uniprot_sprot:sp|Q9S7Y1|BH030_ARATH)
cA_01-H01-M13R_c	Similar to Thermospermine synthase ACAULIS5 (Arabidopsis thaliana) (uniprot_sprot:sp|Q9S7X6|ACL5_ARATH)
cA_03-C08-M13R_c	Similar to Probable GMP synthase [glutamine-hydrolyzing] (Helicobacter hepaticus) (uniprot_sprot:sp|Q7VG78|GUAA_HELHP)
cA_03-F09-M13R_c	Similar to Putative uncharacterized protein (Vitis vinifera) (uniref90:UniRef90_A5C2E8)
cA_04-A06-M13R_c	Similar to Predicted protein (Populus trichocarpa) (uniref90:UniRef90_B9N9B7)
cA_04-C12-M13R_c	Similar to Predicted protein (Populus trichocarpa) (uniref90:UniRef90_B9N5C7)
cA_04-D10-M13R_c	Similar to 3-phosphoinositide-dependent protein kinase 1 (Arabidopsis thaliana) (uniprot_sprot:sp|Q9XF67|PDPK1_ARATH)
cA_04-H06-M13R_c	Similar to Probable glycosyltransferase At5g03795 (Arabidopsis thaliana) (uniprot_sprot:sp|Q9FFN2|GLYT3_ARATH)
cA_04-H12-M13R_c	Similar to Probable serine/threonine-protein kinase At5g41260 (Arabidopsis thaliana) (uniprot_sprot:sp|Q9FHD7|Y5126_ARATH)
cA_05-D01-M13R_c	hypothetical protein POPTRDRAFT_266879 [Populus trichocarpa]
cA_06-C07-M13R_c	Similar to Protein TOPLESS (Arabidopsis thaliana) (uniprot_sprot:sp|Q94AI7|TPL_ARATH)
cA_08-H05-M13R_c	Similar to Serine/threonine-protein kinase At5g01020 (Arabidopsis thaliana) (uniprot_sprot:sp|Q8GXZ3|Y5102_ARATH)
cA_09-F09-M13R_c	Similar to Zinc finger CCCH domain-containing protein 27 (Arabidopsis thaliana) (uniprot_sprot:sp|Q84VG7|C3H27_ARATH)
cA_10-C05-M13R_c	Similar to Beta-amylase 1, chloroplastic (Arabidopsis thaliana) (uniprot_sprot:sp|Q9LIR6|BAM1_ARATH)
cA_10-C08-M13R_c	Similar to Flavonoid 3'-monooxygenase (Arabidopsis thaliana) (uniprot_sprot:sp|Q9SD85|F3PH_ARATH)
cA_10-D07-M13R_c	Similar to Transcription factor bHLH30 (Arabidopsis thaliana) (uniprot_sprot:sp|Q9S7Y1|BH030_ARATH)
cA_10-F05-M13R_c	Similar to APO protein 2, chloroplastic (Arabidopsis thaliana) (uniprot_sprot:sp|Q8W4A5|APO2_ARATH)
cA_10-F10-M13R_c	Similar to Serine/threonine-protein kinase HT1 (Arabidopsis thaliana) (uniprot_sprot:sp|Q2MHE4|HT1_ARATH)
cA_10-G05-M13R_c	Similar to Dihydrodipicolinate synthase 2, chloroplastic (Arabidopsis thaliana) (uniprot_sprot:sp|Q9FVC8|DAPA2_ARATH)
cA_10-H06-M13R_c	Similar to Ribosome biogenesis GTPase A (Bacillus subtilis) (uniprot_sprot:sp|O31743|RBGA_BACSU)
cA_10-H10-M13R_c	Similar to E3 ubiquitin-protein ligase RMA1H1 (Capsicum annuum) (uniprot_sprot:sp|Q6R567|RMA1_CAPAN)
cA_11-D03-M13R_c	Similar to Bifunctional 3-dehydroquinate dehydratase/shikimate dehydrogenase, chloroplastic (Arabidopsis thaliana) (uniprot_sprot:sp|Q9SQT8|DHQSD_ARATH)
cA_12-A10-M13R_c	Similar to Phytoene dehydrogenase, chloroplastic/chromoplastic (Glycine max) (uniprot_sprot:sp|P28553|CRTI_SOYBN)
cA_12-D01-M13R_c	Similar to DNA polymerase eta (Homo sapiens) (uniprot_sprot:sp|Q9Y253|POLH_HUMAN)
cA_12-H08-M13R_c	Similar to Glutaredoxin-C6 (Arabidopsis thaliana) (uniprot_sprot:sp|Q8L9S3|GRXC6_ARATH)
cA_15-A04-M13R_c	Similar to L-ascorbate oxidase homolog (Brassica napus) (uniprot_sprot:sp|Q00624|ASOL_BRANA)
cA_15-E07-M13R_c	Similar to Protein kinase G11A (Oryza sativa subsp. japonica) (uniprot_sprot:sp|Q0DCT8|G11A_ORYSJ)
cA_15-G11-M13R_c	Similar to Whole genome shotgun sequence of line PN40024, scaffold_32.assembly12x (Fragment) (Vitis vinifera) (uniref90:UniRef90_D7U8S3)
cA_15-H07-M13R_c	Similar to Purple acid phosphatase 3 (Arabidopsis thaliana) (uniprot_sprot:sp|Q8H129|PPA3_ARATH)
cA_16-F02-M13R_c	Similar to Gamma-glutamyltranspeptidase 1 (Rattus norvegicus) (uniprot_sprot:sp|P07314|GGT1_RAT)
cA_16-G11-M13R_c	Similar to Conserved oligomeric Golgi complex subunit 3 (Mus musculus) (uniprot_sprot:sp|Q8CI04|COG3_MOUSE)
cA_16-H07-M13R_c	Similar to Zeta-carotene desaturase, chloroplastic/chromoplastic (Tagetes erecta PE=2 SV=1) (uniprot_sprot:sp|Q9FV46|ZDS_TARER)
cA_17-A04-M13R_c	Similar to Cycloartenol synthase (Arabidopsis thaliana) (uniprot_sprot:sp|P38605|CAS1_ARATH)
cA_17-D07-M13R_c	Similar to IAA-amino acid hydrolase ILR1-like 4 (Arabidopsis thaliana) (uniprot_sprot:sp|O04373|ILL4_ARATH)
cA_18-A10-M13R_c	Similar to Ubiquitin carboxyl-terminal hydrolase 16 (Arabidopsis thaliana) (uniprot_sprot:sp|Q9SB51|UBP16_ARATH)
cA_18-C05-M13R_c	Similar to Protein binding protein, putative (Ricinus communis) (uniref90:UniRef90_B9RNN3)
cA_18-C08-M13R_c	Similar to Cytoplasmic tRNA 2-thiolation protein 1 (Arabidopsis thaliana) (uniprot_sprot:sp|O64862|CTU1_ARATH)
cA_18-F07-M13R_c	Similar to Probable Xaa-Pro aminopeptidase 3 (Rattus norvegicus) (uniprot_sprot:sp|B5DEQ3|XPP3_RAT)
cA_18-H12-M13R_c	Similar to Adenine phosphoribosyltransferase 1, chloroplastic (Arabidopsis thaliana) (uniprot_sprot:sp|P31166|APT1_ARATH)
cA_20-C10-M13R_c	Similar to Phosphatidylinositol-4-phosphate 5-kinase 8 (Arabidopsis thaliana) (uniprot_sprot:sp|Q8RY89|PI5K8_ARATH)
cA_20-D06-M13R_c	Similar to 1-phosphatidylinositol-3-phosphate 5-kinase FAB1 (Saccharomyces cerevisiae) (uniprot_sprot:sp|P34756|FAB1_YEAST)
cA_21-E01-M13R_c	Similar to 1,4-dihydroxy-2-naphthoate polyprenyltransferase, chloroplastic (Arabidopsis thaliana) (uniprot_sprot:sp|Q0WUA3|MENA_ARATH)
cA_22-E02-M13R_c	Similar to Triosephosphate isomerase, chloroplastic (Spinacia oleracea) (uniprot_sprot:sp|P48496|TPIC_SPIOL)
cA_23-E10-M13R_c	Similar to Whole genome shotgun sequence of line PN40024, scaffold_12.assembly12x (Fragment) (Vitis vinifera) (uniref90:UniRef90_D7TTH7)
cA_23-H08-M13R_c	Similar to Rop guanine nucleotide exchange factor 1 (Arabidopsis thaliana) (uniprot_sprot:sp|Q93ZY2|ROGF1_ARATH)
cA_26-A04-M13R_c	Similar to Aspartic proteinase-like protein 1 (Arabidopsis thaliana) (uniprot_sprot:sp|Q9LX20|ASPL1_ARATH)
cA_26-D01-M13R_c	Similar to Uncharacterized membrane protein At1g16860 (Arabidopsis thaliana) (uniprot_sprot:sp|Q9FZ45|Y1686_ARATH)
cA_28-C07-M13R_c	Similar to Whole genome shotgun sequence of line PN40024, scaffold_8.assembly12x (Fragment) (Vitis vinifera) (uniref90:UniRef90_D7STS2)
cA_28-F05-M13R_c	Similar to Zeta-carotene desaturase, chloroplastic/chromoplastic (Tagetes erecta PE=2 SV=1) (uniprot_sprot:sp|Q9FV46|ZDS_TARER)
cA_28-G03-M13R_c	Similar to Homeobox protein knotted-1-like 7 (Arabidopsis thaliana) (uniprot_sprot:sp|Q9FPQ8|KNAT7_ARATH)
cA_28-G06-M13R_c	Similar to Interactor of constitutive active ROPs 2, chloroplastic (Arabidopsis thaliana) (uniprot_sprot:sp|Q9ZQC5|ICR2_ARATH)
cA_28-H10-M13R_c	Similar to Potassium transporter 11 (Arabidopsis thaliana) (uniprot_sprot:sp|O64769|POT11_ARATH)
cA_29-H02-M13R_c	Similar to Protein SCAR2 (Arabidopsis thaliana) (uniprot_sprot:sp|Q5XPJ9|SCAR2_ARATH)
cA_31-A06-M13R_c	Similar to DEAD-box ATP-dependent RNA helicase 20 (Oryza sativa subsp. japonica) (uniprot_sprot:sp|Q5QMN3|RH20_ORYSJ)
cA_31-G01-M13R_c	Similar to Predicted protein (Populus trichocarpa) (uniref90:UniRef90_B9H2F7)
cA_31-G05-M13R_c	Similar to Whole genome shotgun sequence of line PN40024, scaffold_71.assembly12x (Fragment) (Vitis vinifera) (uniref90:UniRef90_D7TXX6)
cA_32-C06-M13R_c	Similar to AP2-like ethylene-responsive transcription factor ANT (Arabidopsis thaliana) (uniprot_sprot:sp|Q38914|ANT_ARATH)
cA_32-C10-M13R_c	Similar to Putative uncharacterized protein (Ricinus communis) (uniref90:UniRef90_B9REN1)
cA_32-D09-M13R_c	Similar to Putative MYB transcription factor (Cucumis sativus) (uniref90:UniRef90_Q5NDD2)
cA_33-B05-M13R_c	LisH-SSDP-WD40 [Malus x domestica]
cA_33-B09-M13R_c	Similar to Phosphoglucan, water dikinase, chloroplastic (Arabidopsis thaliana) (uniprot_sprot:sp|Q6ZY51|PWD_ARATH)
cA_34-B08-M13R_c	Similar to Probable S-adenosylmethionine-dependent methyltransferase At5g37990 (Arabidopsis thaliana) (uniprot_sprot:sp|Q9FKC8|MT799_ARATH)
cA_34-C04-M13R_c	Similar to Probable receptor-like protein kinase At2g42960 (Arabidopsis thaliana) (uniprot_sprot:sp|Q9SJG2|Y2296_ARATH)
cA_35-A11-M13R_c	Similar to Cytoplasmic tRNA 2-thiolation protein 1 (Arabidopsis thaliana) (uniprot_sprot:sp|O64862|CTU1_ARATH)
cA_35-G05-M13R_c	Similar to Transcription factor bHLH68 (Arabidopsis thaliana) (uniprot_sprot:sp|Q8S3D1|BH068_ARATH)
cA_36-F08-M13R_c	Similar to Myosin-J heavy chain (Dictyostelium discoideum) (uniprot_sprot:sp|P54697|MYOJ_DICDI)
cA_36-H06-M13R_c	Similar to Probable methyltransferase PMT11 (Arabidopsis thaliana) (uniprot_sprot:sp|O22285|PMTB_ARATH)
cA_36-H07-M13R_c	Similar to CBL-interacting protein kinase 2 (Oryza sativa subsp. japonica) (uniprot_sprot:sp|Q7X996|CIPK2_ORYSJ)
cA_37-D04-M13R_c	Similar to PREDICTED: hypothetical protein (Vitis vinifera) (uniref90:UniRef90_UPI0001983559)
cA_37-D10-M13R_c	Similar to Inter-alpha-trypsin inhibitor heavy chain, putative (Ricinus communis) (uniref90:UniRef90_B9T3A5)
cA_38-A02-M13R_c	Similar to HVA22-like protein a (Arabidopsis thaliana) (uniprot_sprot:sp|Q9S7V4|HA22A_ARATH)
cA_38-C11-M13R_c	Similar to Whole genome shotgun sequence of line PN40024, scaffold_116.assembly12x (Fragment) (Vitis vinifera) (uniref90:UniRef90_E0CVL8)
cA_38-E09-M13R_c	Similar to Putative uncharacterized protein (Ricinus communis) (uniref90:UniRef90_B9T747)
cA_38-E12-M13R_c	Similar to Putative MYB transcription factor (Cucumis sativus) (uniref90:UniRef90_Q5NDD2)
cA_38-G12-M13R_c	Similar to DNA methyltransferase 1-associated protein 1 (Mus musculus) (uniprot_sprot:sp|Q9JI44|DMAP1_MOUSE)
cA_39-D03-M13R_c	Similar to D-tagatose-1,6-bisphosphate aldolase subunit GatY (Salmonella typhimurium) (uniprot_sprot:sp|Q7CPQ7|GATY_SALTY)
cA_40-A04-M13R_c	Similar to Probable N-acetyl-gamma-glutamyl-phosphate reductase, chloroplastic (Arabidopsis thaliana) (uniprot_sprot:sp|Q93Z70|ARGC_ARATH)
cA_40-E07-M13R_c	Similar to GTPase Era (Geobacter metallireducens (strain GS-15 / ATCC 53774 / DSM 7210)) (uniprot_sprot:sp|Q39T84|ERA_GEOMG)
cA_40-F02-M13R_c	Similar to Delta(24)-sterol reductase (Pisum sativum) (uniprot_sprot:sp|P93472|DIM_PEA)
cA_41-B10-M13R_c	Similar to Retinol dehydrogenase 14 (Homo sapiens) (uniprot_sprot:sp|Q9HBH5|RDH14_HUMAN)
cA_41-F09-M13R_c	None
cAI_02-A11-M13R_c	Similar to Protein TWIN LOV 1 (Arabidopsis thaliana) (uniprot_sprot:sp|O64511|TLOV1_ARATH)
cAI_03-H08-M13R_c	None
cAI_06-A07-M13R_c	Similar to Heparanase-like protein 1 (Arabidopsis thaliana) (uniprot_sprot:sp|Q9FF10|HPSE1_ARATH)
cAI_07-B08-M13R_c	Similar to PREDICTED: hypothetical protein (Vitis vinifera) (uniref90:UniRef90_UPI0001983559)
cAI_08-C02-M13R_c	Similar to DUF246 domain-containing protein At1g04910 (Arabidopsis thaliana) (uniprot_sprot:sp|Q8W486|Y1491_ARATH)
cAI_08-G03-M13R_c	Similar to Putative uncharacterized protein (Ricinus communis) (uniref90:UniRef90_B9SIT6)
cAI_11-E10-M13R_c	Similar to Probable zinc transporter 10 (Arabidopsis thaliana) (uniprot_sprot:sp|Q8W245|ZIP10_ARATH)
cAI_11-H11-M13R_c	Similar to Aquaporin PIP2-7 (Arabidopsis thaliana) (uniprot_sprot:sp|P93004|PIP27_ARATH)
cAI_12-C02-M13R_c	Amino acid-binding ACT [Medicago truncatula]
cAI_12-F07-M13R_c	Similar to Glutamine-dependent NAD(+) synthetase (Dictyostelium discoideum) (uniprot_sprot:sp|Q54ML1|NADE_DICDI)
cAI_16-D03-M13R_c	Similar to Biotin carboxylase 1, chloroplastic (Populus trichocarpa) (uniprot_sprot:sp|B9HBA8|ACCC1_POPTR)
cAI_16-G12-M13R_c	Similar to Catalytic, putative (Ricinus communis) (uniref90:UniRef90_B9RX49)
cAI_19-G01-M13R_c	Similar to Protein TRANSPARENT TESTA 12 (Arabidopsis thaliana) (uniprot_sprot:sp|Q9LYT3|TT12_ARATH)
cAI_19-G07-M13R_c	Similar to Serine/threonine-protein kinase SAPK7 (Oryza sativa subsp. japonica) (uniprot_sprot:sp|Q7XQP4|SAPK7_ORYSJ)
cAI_20-F10-M13R_c	Similar to F-actin-capping protein subunit alpha (Arabidopsis thaliana) (uniprot_sprot:sp|O82631|CAPZA_ARATH)
cAI_20-G11-M13R_c	Similar to Predicted protein (Populus trichocarpa) (uniref90:UniRef90_B9HLL0)
cAI_20-H06-M13R_c	Similar to Probable inactive receptor kinase At1g48480 (Arabidopsis thaliana) (uniprot_sprot:sp|Q9LP77|Y1848_ARATH)
cAI_21-F08-M13R_c	Similar to Protein PHLOEM PROTEIN 2-LIKE A1 (Arabidopsis thaliana) (uniprot_sprot:sp|O81865|P2A01_ARATH)
cAI_21-H06-M13R_c	Similar to PREDICTED: hypothetical protein (Vitis vinifera) (uniref90:UniRef90_UPI0001983D11)
cAI_22-D09-M13R_c	Similar to Rho GTPase-activating protein gacA (Dictyostelium discoideum) (uniprot_sprot:sp|Q54Y72|GACA_DICDI)
cAI_25-B02-M13R_c	Similar to Histidinol dehydrogenase, chloroplastic (Arabidopsis thaliana) (uniprot_sprot:sp|Q9C5U8|HISX_ARATH)
cAI_26-B12-M13R_c	None
cAI_26-D08-M13R_c	Similar to DNA binding protein, putative (Ricinus communis) (uniref90:UniRef90_B9RGH4)
cAI_27-H12-M13R_c	Similar to Calcineurin B-like protein 1 (Arabidopsis thaliana) (uniprot_sprot:sp|O81445|CNBL1_ARATH)
cAI_28-A07-M13R_c	Similar to Predicted protein (Populus trichocarpa) (uniref90:UniRef90_B9MVU3)
cAI_28-E01-M13R_c	Similar to AIG2-like protein (Arabidopsis thaliana) (uniprot_sprot:sp|Q9FIX2|AIG2L_ARATH)
cAI_28-F04-M13R_c	Similar to Caffeoyl-CoA O-methyltransferase 2 (Zea mays) (uniprot_sprot:sp|Q9XGD5|CAMT2_MAIZE)
cAI_31-E11-M13R_c	Similar to Protein BCCIP homolog (Arabidopsis thaliana) (uniprot_sprot:sp|O64885|BCCIP_ARATH)
cAI_31-H06-M13R_c	Similar to Putative uncharacterized protein (Vitis vinifera) (uniref90:UniRef90_A5AE90)
cAI_32-E07-M13R_c	Similar to Probable flavin-containing monooxygenase 1 (Arabidopsis thaliana) (uniprot_sprot:sp|Q9LMA1|FMO1_ARATH)
cAI_33-A03-M13R_c	Similar to Flavonoid 3',5'-hydroxylase (Solanum melongena) (uniprot_sprot:sp|P37120|C75A2_SOLME)
cAI_33-C10-M13R_c	Similar to Acyl-CoA-binding domain-containing protein 4 (Arabidopsis thaliana) (uniprot_sprot:sp|Q9MA55|ACBP4_ARATH)
cAI_33-H08-M13R_c	Similar to Probable methionyl-tRNA synthetase (Oryza sativa subsp. japonica) (uniprot_sprot:sp|Q9ZTS1|SYM_ORYSJ)
cAI_35-A06-M13R_c	Similar to DNA binding protein, putative (Ricinus communis) (uniref90:UniRef90_B9RCX3)
cAI_37-B11-M13R_c	Similar to Tubulin beta-1 chain (Zea mays) (uniprot_sprot:sp|P18025|TBB1_MAIZE)
cAI_37-C02-M13R_c	Similar to Putative uncharacterized protein (Medicago truncatula) (uniref90:UniRef90_B7FKN6)
cAI_37-E12-M13R_c	Similar to Whole genome shotgun sequence of line PN40024, scaffold_67.assembly12x (Fragment) (Vitis vinifera) (uniref90:UniRef90_D7T4Q9)
cAI_37-G11-M13R_c	Similar to F-box/kelch-repeat protein At1g22040 (Arabidopsis thaliana) (uniprot_sprot:sp|Q9LM55|FBK8_ARATH)
cAI_37-G12-M13R_c	Similar to Predicted protein (Fragment) (Populus trichocarpa) (uniref90:UniRef90_B9HXT0)
cAI_38-D12-M13R_c	Similar to Enoyl-[acyl-carrier-protein] reductase [NADH], chloroplastic (Brassica napus PE=1 SV=2) (uniprot_sprot:sp|P80030|FABI_BRANA)
cAI_39-A09-M13R_c	Similar to Cellulose synthase A catalytic subunit 3 [UDP-forming] (Arabidopsis thaliana) (uniprot_sprot:sp|Q941L0|CESA3_ARATH)
cCI_01-A06-M13R_c	Similar to Chaperone protein dnaJ 15 (Arabidopsis thaliana) (uniprot_sprot:sp|Q9ZSY2|DNJ15_ARATH)
cCI_01-D12-M13R_c	Similar to Cytokinin-O-glucosyltransferase 2 (Arabidopsis thaliana) (uniprot_sprot:sp|Q9SK82|COGT2_ARATH)
cCI_01-G07-M13R_c	Similar to Pentatricopeptide repeat-containing protein At5g25630 (Arabidopsis thaliana) (uniprot_sprot:sp|Q8GZ63|PP397_ARATH)
cCI_01-G11-M13R_c	Similar to Cysteine-rich repeat secretory protein 3 (Arabidopsis thaliana) (uniprot_sprot:sp|Q6NM73|CRR3_ARATH)
cCI_02-C02-M13R_c	Similar to Putative uncharacterized protein (Ricinus communis) (uniref90:UniRef90_B9S0F9)
cCI_02-C04-M13R_c	Similar to ATP-dependent RNA helicase SUPV3L1, mitochondrial (Homo sapiens) (uniprot_sprot:sp|Q8IYB8|SUV3_HUMAN)
cCI_02-D04-M13R_c	None
cCI_03-G03-M13R_c	Similar to Calcineurin B-like protein 1 (Arabidopsis thaliana) (uniprot_sprot:sp|O81445|CNBL1_ARATH)
cCI_03-H02-M13R_c	Similar to K(+) efflux antiporter 4 (Arabidopsis thaliana) (uniprot_sprot:sp|Q9ZUN3|KEA4_ARATH)
cCI_04-C12-M13R_c	Similar to Beta-amylase (Glycine max) (uniprot_sprot:sp|P10538|AMYB_SOYBN)
cCI_04-D05-M13R_c	Similar to Putative uncharacterized protein (Ricinus communis) (uniref90:UniRef90_B9S5A8)
cCI_04-E08-M13R_c	Similar to Cytochrome P450 97B2, chloroplastic (Glycine max) (uniprot_sprot:sp|O48921|C97B2_SOYBN)
cCI_05-A10-M13R_c	Similar to Aspartyl/glutamyl-tRNA(Asn/Gln) amidotransferase subunit B (Thermosynechococcus elongatus (strain BP-1)) (uniprot_sprot:sp|Q8DGC4|GATB_THEEB)
cCI_06-E08-M13R_c	Similar to Putative uncharacterized protein Sb03g042170 (Sorghum bicolor) (uniref90:UniRef90_C5XEP3)
cCI_06-H05-M13R_c	None
cCI_07-B08-M13R_c	Similar to Phospholipase D Y (Dictyostelium discoideum) (uniprot_sprot:sp|Q54K50|PLDY_DICDI)
cCI_07-E07-M13R_c	Similar to Photosystem I assembly protein ycf3 (Cucumis sativus) (uniprot_sprot:sp|Q4VZH4|YCF3_CUCSA)
cCI_07-G02-M13R_c	Similar to Predicted protein (Populus trichocarpa) (uniref90:UniRef90_B9IA27)
cCI_07-H06-M13R_c	Similar to Phytochrome C (Oryza sativa subsp. japonica) (uniprot_sprot:sp|Q10CQ8|PHYC_ORYSJ)
cCI_08-A11-M13R_c	Similar to Putative UPF0481 protein At3g02645 (Arabidopsis thaliana) (uniprot_sprot:sp|P0C897|Y3264_ARATH)
cCI_08-B01-M13R_c	Similar to NHL repeat-containing protein 2 (Homo sapiens) (uniprot_sprot:sp|Q8NBF2|NHLC2_HUMAN)
cCI_08-B12-M13R_c	Similar to Magnesium-chelatase subunit chlD, chloroplastic (Nicotiana tabacum) (uniprot_sprot:sp|O24133|CHLD_TOBAC)
cCI_08-C04-M13R_c	hypothetical protein [Vitis vinifera]
cCI_08-C06-M13R_c	Similar to Imidazole glycerol phosphate synthase hisHF, chloroplastic (Arabidopsis thaliana) (uniprot_sprot:sp|Q9SZ30|HIS5_ARATH)
cCI_08-D07-M13R_c	Similar to Putative uncharacterized protein (Ricinus communis) (uniref90:UniRef90_B9SJ65)
cCI_08-G02-M13R_c	None
cCI_08-H08-M13R_c	conserved hypothetical protein [Ricinus communis]
cCI_09-F09-M13R_c	Similar to Predicted protein (Populus trichocarpa) (uniref90:UniRef90_B9HZH5)
cCI_09-F12-M13R_c	Similar to DCC family protein At1g52590, chloroplastic (Arabidopsis thaliana) (uniprot_sprot:sp|Q9SSR1|Y1259_ARATH)
cCI_09-G08-M13R_c	Similar to Whole genome shotgun sequence of line PN40024, scaffold_14.assembly12x (Fragment) (Vitis vinifera) (uniref90:UniRef90_E0CS72)
cCI_09-H07-M13R_c	Similar to Pheophorbide a oxygenase, chloroplastic (Arabidopsis thaliana) (uniprot_sprot:sp|Q9FYC2|PAO_ARATH)
[truncated: 2,637 more rows]

## Sheet: Genes in cluster 2
Unigen	Annotation
[truncated: 489 more rows]

## Sheet: Genes in cluster 11
Unigen	Annotation
[truncated: 492 more rows]

## Sheet: C2 FC > 10
Genes specifically activated by MNSV-Ma5/3'264 in Tendral (Fch ≥ 10)
[truncated: 35 more rows]

[truncated: 1 more sheets: C11 FC > 10]
