# Supplementary material for: Transcriptomic profiling of Melon necrotic spot virus-infected melon plants revealed virus strain and plant cultivar-specific alterations
Source: BMC Genomics. 2016 Jun 7;17:429. doi: 10.1186/s12864-016-2772-5 (PMC4897865; doi:10.1186/s12864-016-2772-5)
Supplement: Additional file 4: Table S4. — Gene Ontology terms (GO terms) of the different clusters obtained in Planters Jumbo cotyledons. Significant GO terms from the different clusters obtained according to the differentially expressed gene pattern in Planters Jumbo cotyledons infected with MNSV-Mα5/3’264 in comparison to Tendral cotyledons infected with the same virus. % enrichment means the representation of the GO term in relation to the complete array. Genes belonging to each cluster are listed in contiguous spread sheets. A selection of genes from cluster 2 that had expression levels above 10 times as compared to their control (FC ≥ 10) is also listed in contiguous spreadsheets. (XLSX 263 kb) [file 12864_2016_2772_MOESM4_ESM.xlsx]

## Sheet: GO terms
	Category*	GO-ID	GO Term	P-Value	% Enrichment
Cluster 7	MF	GO:0004601	peroxidase activity	5.19131e-11	25
	MF	GO:0005509	calcium ion binding	8.12602e-08	13.5802
	BP	GO:0006979	response to oxidative stress	5.72524e-07	15.0442
	MF	GO:0004568	chitinase activity	2.9956e-06	46.1538
	BP	GO:0006032	chitin catabolic process	2.9956e-06	46.1538
	MF	GO:0009055	electron carrier activity	2.75148e-05	8.79479
	BP	GO:0006468	protein phosphorylation	7.40091e-05	8.56164
	MF	GO:0043565	sequence-specific DNA binding	0.000135741	12.037
	MF	GO:0004672	protein kinase activity	0.00020065	7.95107
Cluster 8	CC	GO:0005788	endoplasmic reticulum lumen	5.56508e-06	38.4615
	CC	GO:0022625	cytosolic large ribosomal subunit	2.08934e-05	9.52381
	MF	GO:0005509	calcium ion binding	5.85624e-05	8.02469
	BP	GO:0044267	cellular protein metabolic process	0.000123037	3.73413
	MF	GO:0003735	structural constituent of ribosome	0.0001609	5.32995
	CC	GO:0000786	nucleosome	0.000186434	9.78261
	BP	GO:0050896	response to stimulus	0.00019126	3.87387
	BP	GO:0006334	nucleosome assembly	0.000238176	9.47368
Cluster 9	BP	GO:0010288	response to lead ion	2.75464e-06	57.1429
	MF	GO:0051213	dioxygenase activity	1.51998e-05	14.5833
Cluster 5	C	GO:0009536	plastid	4.00111e-06	5.78211
Cluster 4	C	GO:0009536	plastid	2.87398e-05	7.72976
	F	GO:0030504	inorganic diphosphate transmembrane transporter activity	0.000164234	100
	F	GO:0008805	carbon-monoxide oxygenase activity	0.000164234	100
Cluster 10	F	GO:0003871	5-methyltetrahydropteroyltriglutamate-homocysteine S-methyltransferase activity	2.30941e-05	80
	P	GO:0009067	aspartate family amino acid biosynthetic process	8.27467e-05	29.1667
* MF: Molecular Function; BP: Biological process; CC: Cellular Component

## Sheet: Clusters of activated genes
Cluster 3
c15d_01-F06-M13R_c	Similar to Zinc transporter 1 (Arabidopsis thaliana) (uniprot_sprot:sp|O81123|ZIP1_ARATH)
c15d_03-H04-M13R_c	Similar to Syntaxin-121 (Arabidopsis thaliana) (uniprot_sprot:sp|Q9ZSD4|SY121_ARATH)
c15d_04-F04-M13R_c	Similar to Putative uncharacterized protein (Vitis vinifera) (uniref90:UniRef90_A5AP07)
c15d_04-F07-M13R_c	Similar to Red chlorophyll catabolite reductase, chloroplastic (Arabidopsis thaliana) (uniprot_sprot:sp|Q8LDU4|RCCR_ARATH)
c15d_15-A07-M13R_c	Similar to Putative uncharacterized protein (fabids) (uniref90:UniRef90_C6T3W6)
c15d_17-B11-M13R_c	Similar to Whole genome shotgun sequence of line PN40024, scaffold_7.assembly12x (Fragment) (Vitis vinifera) (uniref90:UniRef90_D7THF5)
c15d_22-A03-M13R_c	Similar to Predicted protein (Populus trichocarpa) (uniref90:UniRef90_B9I168)
c15d_25-G08-M13R_c	Similar to Scarecrow-like transcription factor PAT1 (Arabidopsis thaliana) (uniprot_sprot:sp|Q9LDL7|PAT1_ARATH)
c15d_28-C06-M13R_c	Similar to Predicted protein (Populus trichocarpa) (uniref90:UniRef90_A9PB64)
c15d_39-B04-M13R_c	Similar to Probable mitochondrial chaperone BCS1-B (Dictyostelium discoideum) (uniprot_sprot:sp|Q54DY9|BCS1B_DICDI)
c15d_40-H05-M13R_c	Similar to Plastidic ATP/ADP-transporter (Solanum tuberosum PE=2 SV=2) (uniprot_sprot:sp|O24381|TLC1_SOLTU)
c46d_06-H11-M13R_c	Similar to Polygalacturonase (Cucumis melo subsp. melo) (uniref90:UniRef90_E5GBI5)
c46d_07-A11-M13R_c	Similar to Uncharacterized protein At3g49720 (Arabidopsis thaliana) (uniprot_sprot:sp|Q9M2Y6|Y3972_ARATH)
c46d_12-E07-M13R_c	Similar to Whole genome shotgun sequence of line PN40024, scaffold_31.assembly12x (Fragment) (Vitis vinifera) (uniref90:UniRef90_D7SWK8)
c46d_12-H03-M13R_c	Similar to Polygalacturonase (Cucumis melo subsp. melo) (uniref90:UniRef90_E5GBI5)
c46d_16-B10-M13R_c	Similar to Mitogen-activated protein kinase kinase kinase ANP1 (Arabidopsis thaliana) (uniprot_sprot:sp|O22040|ANP1_ARATH)
c46d_20-H02-M13R_c	Similar to CCAAT/enhancer-binding protein zeta (Homo sapiens) (uniprot_sprot:sp|Q03701|CEBPZ_HUMAN)
c46d_30-D06-M13R_c	Similar to Putative uncharacterized protein (Ricinus communis) (uniref90:UniRef90_B9SC26)
c46d_39-G08-M13R_c	Similar to Whole genome shotgun sequence of line PN40024, scaffold_1.assembly12x (Fragment) (Vitis vinifera) (uniref90:UniRef90_E0CR86)
cA_03-F07-M13R_c	Similar to Syntaxin-121 (Arabidopsis thaliana) (uniprot_sprot:sp|Q9ZSD4|SY121_ARATH)
cA_05-G03-M13R_c	None
cA_06-B07-M13R_c	Similar to UPF0765 protein C10orf58 homolog (Bos taurus PE=2 SV=1) (uniprot_sprot:sp|Q3ZBK2|CJ058_BOVIN)
cA_07-E10-M13R_c	Similar to Transcription factor MYB98 (Arabidopsis thaliana) (uniprot_sprot:sp|Q9S7L2|MYB98_ARATH)
cA_08-B07-M13R_c	Similar to Probable sodium-coupled neutral amino acid transporter 6 (Xenopus tropicalis) (uniprot_sprot:sp|Q28HE5|S38A6_XENTR)
cA_10-E02-M13R_c	Similar to Whole genome shotgun sequence of line PN40024, scaffold_63.assembly12x (Fragment) (Vitis vinifera) (uniref90:UniRef90_D7TPP2)
cA_11-F06-M13R_c	Similar to Probable WRKY transcription factor 40 (Arabidopsis thaliana) (uniprot_sprot:sp|Q9SAH7|WRK40_ARATH)
cA_13-A05-M13R_c	Similar to E3 ubiquitin-protein ligase RMA1H1 (Capsicum annuum) (uniprot_sprot:sp|Q6R567|RMA1_CAPAN)
cA_17-A06-M13R_c	Similar to DUF246 domain-containing protein At1g04910 (Arabidopsis thaliana) (uniprot_sprot:sp|Q8W486|Y1491_ARATH)
cA_18-E04-M13R_c	Similar to Putative uncharacterized protein (Vitis vinifera) (uniref90:UniRef90_A5AUF3)
cA_21-G08-M13R_c	Similar to Protein binding protein, putative (Ricinus communis) (uniref90:UniRef90_B9R774)
cA_21-H05-M13R_c	Similar to Purple acid phosphatase 2 (Ipomoea batatas) (uniprot_sprot:sp|Q9SDZ9|PPAF2_IPOBA)
cA_22-E08-M13R_c	Similar to Pheophorbide a oxygenase, chloroplastic (Arabidopsis thaliana) (uniprot_sprot:sp|Q9FYC2|PAO_ARATH)
cA_26-A01-M13R_c	Similar to Ubiquitin-protein ligase, putative (Ricinus communis) (uniref90:UniRef90_B9SI15)
cA_28-A03-M13R_c	Similar to Scarecrow-like transcription factor PAT1 (Arabidopsis thaliana) (uniprot_sprot:sp|Q9LDL7|PAT1_ARATH)
cA_28-C01-M13R_c	None
cA_31-H07-M13R_c	Similar to Purple acid phosphatase 2 (Ipomoea batatas) (uniprot_sprot:sp|Q9SDZ9|PPAF2_IPOBA)
cA_36-B08-M13R_c	Similar to Probable serine/threonine-protein kinase NAK (Arabidopsis thaliana) (uniprot_sprot:sp|P43293|NAK_ARATH)
cA_36-D06-M13R_c	Similar to Abscisic acid receptor PYL8 (Arabidopsis thaliana) (uniprot_sprot:sp|Q9FGM1|PYL8_ARATH)
cA_37-A03-M13R_c	Similar to Cytidine deaminase (Yersinia pseudotuberculosis serotype O:3 (strain YPIII)) (uniprot_sprot:sp|B1JPZ5|CDD_YERPY)
cA_38-G07-M13R_c	None
cA_40-D04-M13R_c	Similar to Cytochrome P450 76C4 (Arabidopsis thaliana) (uniprot_sprot:sp|O64635|C76C4_ARATH)
cAI_05-D07-M13R_c	Similar to Dof zinc finger protein DOF5.3 (Arabidopsis thaliana) (uniprot_sprot:sp|Q84TE9|DOF53_ARATH)
cAI_05-G11-M13R_c	None
cAI_06-E12-M13R_c	Similar to BTB/POZ domain-containing protein At2g24240 (Arabidopsis thaliana) (uniprot_sprot:sp|Q9ZUH1|Y2424_ARATH)
cAI_07-D06-M13R_c	stress associated endoplasmic reticulum protein, putative [Ricinus communis]
cAI_08-B02-M13R_c	Similar to Whole genome shotgun sequence of line PN40024, scaffold_2.assembly12x (Fragment) (Vitis vinifera) (uniref90:UniRef90_D7U131)
cAI_08-G02-M13R_c	Similar to Triacylglycerol lipase, putative (Ricinus communis) (uniref90:UniRef90_B9RNG5)
cAI_10-A11-M13R_c	Similar to Kinesin light chain, putative (Ricinus communis) (uniref90:UniRef90_B9T299)
cAI_11-G12-M13R_c	Similar to Putative uncharacterized protein (Vitis vinifera) (uniref90:UniRef90_A5AP07)
cAI_15-B12-M13R_c	Similar to Predicted protein (Populus trichocarpa) (uniref90:UniRef90_B9I1S2)
cAI_22-A02-M13R_c	Similar to Cucumber peeling cupredoxin (Cucumis sativus PE=1 SV=3) (uniprot_sprot:sp|P29602|CPC_CUCSA)
cAI_22-A11-M13R_c	Similar to Probable fructokinase-4 (Arabidopsis thaliana) (uniprot_sprot:sp|Q9M1B9|SCRK4_ARATH)
cAI_24-B01-M13R_c	unnamed protein product [Vitis vinifera]
cAI_24-G01-M13R_c	Similar to Polyamine oxidase 3 (Arabidopsis thaliana) (uniprot_sprot:sp|Q9LYT1|PAO3_ARATH)
cAI_26-D07-M13R_c	stress associated endoplasmic reticulum protein, putative [Ricinus communis]
cAI_26-H09-M13R_c	Similar to Ethylene-responsive transcription factor ERF011 (Arabidopsis thaliana) (uniprot_sprot:sp|Q9SNE1|ERF11_ARATH)
cAI_28-B09-M13R_c	Similar to Abscisic acid receptor PYL4 (Arabidopsis thaliana) (uniprot_sprot:sp|O80920|PYL4_ARATH)
cAI_28-C01-M13R_c	Similar to BES1/BZR1 homolog protein 2 (Arabidopsis thaliana) (uniprot_sprot:sp|Q94A43|BEH2_ARATH)
cAI_32-A07-M13R_c	Similar to Putative DNA-binding protein ESCAROLA (Arabidopsis thaliana) (uniprot_sprot:sp|Q9S7C9|ESCA_ARATH)
cAI_34-C08-M13R_c	Similar to Whole genome shotgun sequence of line PN40024, scaffold_63.assembly12x (Fragment) (Vitis vinifera) (uniref90:UniRef90_D7TPP2)
cCI_06-C02-M13R_c	Similar to Leucine-rich repeat-containing protein 40 (Xenopus laevis) (uniprot_sprot:sp|Q6GPJ5|LRC40_XENLA)
cCI_09-G02-M13R_c	similar to SJCHGC09076 protein - Schistosoma japonicum (Blood fluke)
cCI_11-A06-M13R_c	Similar to Triacylglycerol lipase, putative (Ricinus communis) (uniref90:UniRef90_B9RNG5)
cCI_11-C11-M13R_c	Similar to Isocitrate dehydrogenase [NADP], chloroplastic (Fragment) (Medicago sativa PE=2 SV=1) (uniprot_sprot:sp|Q40345|IDHP_MEDSA)
cCI_11-D05-M13R_c	Similar to Metal-nicotianamine transporter YSL3 (Arabidopsis thaliana) (uniprot_sprot:sp|Q2EF88|YSL3_ARATH)
cCI_13-E04-M13R_c	Similar to Putative DNA-binding protein ESCAROLA (Arabidopsis thaliana) (uniprot_sprot:sp|Q9S7C9|ESCA_ARATH)
cCI_15-H12-M13R_c	Similar to F-box protein At5g67140 (Arabidopsis thaliana) (uniprot_sprot:sp|Q9FH99|FB302_ARATH)
cCI_17-G05-M13R_c	Similar to Probable serine/threonine-protein kinase Cx32, chloroplastic (Arabidopsis thaliana) (uniprot_sprot:sp|P27450|CX32_ARATH)
cCI_18-H09-M13R_c	Similar to Vacuolar protein sorting-associated protein 32 homolog 2 (Arabidopsis thaliana) (uniprot_sprot:sp|Q9SZE4|VP322_ARATH)
cCI_21-C01-M13R_c	Similar to L-ascorbate oxidase (Cucumis sativus PE=1 SV=1) (uniprot_sprot:sp|P14133|ASO_CUCSA)
cCI_25-D06-M13R_c	Similar to Serine/threonine-protein kinase ATG1 (Penicillium chrysogenum (strain ATCC 28089 / DSM 1075 / Wisconsin 54-1255)) (uniprot_sprot:sp|A7KAL2|ATG1_PENCW)
cCI_26-C03-M13R_c	Similar to Whole genome shotgun sequence of line PN40024, scaffold_7.assembly12x (Fragment) (Vitis vinifera) (uniref90:UniRef90_D7THJ5)
cCI_27-H02-M13R_c	Similar to Nuclease S1 (Aspergillus oryzae (strain ATCC 42149 / RIB 40)) (uniprot_sprot:sp|P24021|NUS1_ASPOR)
cCI_28-C12-M13R_c	Similar to Probable leucine-rich repeat receptor-like protein kinase At4g00330 (Arabidopsis thaliana) (uniprot_sprot:sp|Q8VZJ9|Y4330_ARATH)
cCI_29-H05-M13R_c	Similar to Carbohydrate transporter, putative (Ricinus communis) (uniref90:UniRef90_B9RJI8)
cCI_30-E11-M13R_c	Similar to E3 ubiquitin-protein ligase ATL41 (Arabidopsis thaliana) (uniprot_sprot:sp|Q9SLC3|ATL41_ARATH)
cCI_31-B06-M13R_c	Similar to Peroxidase 2 (Fragment) (Cucumis sativus PE=2 SV=1) (uniprot_sprot:sp|P19135|PER2_CUCSA)
cCI_33-C11-M13R_c	Similar to Probable protein phosphatase 2C 25 (Arabidopsis thaliana) (uniprot_sprot:sp|O80871|P2C25_ARATH)
cCI_34-F06-M13R_c	Similar to Probable receptor-like protein kinase At5g47070 (Arabidopsis thaliana) (uniprot_sprot:sp|Q9LTC0|Y5707_ARATH)
cCI_35-B06-M13R_c	Similar to Putative uncharacterized protein (fabids) (uniref90:UniRef90_C6T3W6)
cCI_36-F10-M13R_c	Similar to Aconitate hydratase 1 (Arabidopsis thaliana) (uniprot_sprot:sp|Q42560|ACO1_ARATH)
cCI_37-A04-M13R_c	xenotropic and polytropic murine leukemia virus receptor pho1, putative [Ricinus communis]
cCI_37-B04-M13R_c	Similar to CCAAT/enhancer-binding protein zeta (Homo sapiens) (uniprot_sprot:sp|Q03701|CEBPZ_HUMAN)
cCI_37-H09-M13R_c	None
cCI_43-G03-M13R_c	Similar to Sugar carrier protein C (Ricinus communis) (uniprot_sprot:sp|Q41144|STC_RICCO)
cCI_46-E06-M13R_c	Similar to Dual specificity protein kinase shkC (Dictyostelium discoideum) (uniprot_sprot:sp|Q54Y55|SHKC_DICDI)
cCI_47-D07-M13R_c	Similar to Agmatine coumaroyltransferase (Arabidopsis thaliana) (uniprot_sprot:sp|Q9FNP9|AGCT_ARATH)
cCI_47-D12-M13R_c	hypothetical protein [Vitis vinifera]
cCI_47-G02-M13R_c	None
cCI_48-E01-M13R_c	Similar to Ethylene-responsive transcription factor 5 (Arabidopsis thaliana) (uniprot_sprot:sp|O80341|EF102_ARATH)
cCI_48-H09-M13R_c	None
cCI_49-B03-M13R_c	Similar to Uncharacterized isomerase BH0283 (Bacillus halodurans) (uniprot_sprot:sp|Q9KG32|Y283_BACHD)
cCI_49-C06-M13R_c	Similar to Calcium ion binding protein, putative (Ricinus communis) (uniref90:UniRef90_B9SZ80)
cCI_52-A06-M13R_c	Similar to Auxin-induced protein 5NG4 (Pinus taeda PE=2 SV=1) (uniprot_sprot:sp|Q6J163|5NG4_PINTA)
cCI_52-F06-M13R_c	Similar to Putative uncharacterized protein (Ricinus communis) (uniref90:UniRef90_B9T5V9)
cCI_54-E09-M13R_c	Similar to Receptor-like protein kinase FERONIA (Arabidopsis thaliana) (uniprot_sprot:sp|Q9SCZ4|FERON_ARATH)
cCI_55-C07-M13R_c	None
cCI_56-F07-M13R_c	Similar to Transcription factor TCP19 (Arabidopsis thaliana) (uniprot_sprot:sp|Q9LT89|TCP19_ARATH)
cCI_58-C11-M13R_c	Similar to Whole genome shotgun sequence of line PN40024, scaffold_113.assembly12x (Fragment) (Vitis vinifera) (uniref90:UniRef90_D7SXL8)
cCI_60-B08-M13R_c	Similar to Uncharacterized membrane protein At4g09580 (Arabidopsis thaliana) (uniprot_sprot:sp|Q8L586|Y4958_ARATH)
cCI_60-F12-M13R_c	Similar to WD-40 repeat-containing protein MSI2 (Arabidopsis thaliana) (uniprot_sprot:sp|O22468|MSI2_ARATH)
cCI_63-A04-M13R_c	Similar to Tubulin beta-1 chain (Zea mays) (uniprot_sprot:sp|P18025|TBB1_MAIZE)
cCI_63-B07-M13R_c	Similar to Ferritin-2, chloroplastic (Nicotiana tabacum) (uniprot_sprot:sp|Q8H1T3|FRI2_TOBAC)
cCI_63-F12-M13R_c	Similar to RNA binding protein, putative (Ricinus communis) (uniref90:UniRef90_B9SX10)
cCI_67-D07-M13R_c	Similar to Mitogen-activated protein kinase kinase 5 (Arabidopsis thaliana) (uniprot_sprot:sp|Q8RXG3|M2K5_ARATH)
cCI_69-B05-M13R_c	Similar to PREDICTED: hypothetical protein (Vitis vinifera) (uniref90:UniRef90_UPI000198493D)
cCL1005Contig1	None
cCL1019Contig1	None
cCL102Contig1	None
cCL1034Contig1	Similar to Putative uncharacterized protein (Glycine max) (uniref90:UniRef90_C6SYT4)
cCL1069Contig1	Similar to Predicted protein (Populus trichocarpa) (uniref90:UniRef90_B9HEB0)
cCL1085Contig1	predicted protein [Populus trichocarpa]
cCL1118Contig1	Similar to Ethylene-responsive transcription factor 4 (Nicotiana tabacum) (uniprot_sprot:sp|Q40477|ERF4_TOBAC)
cCL1136Contig1	Similar to Probable serine/threonine-protein kinase At5g41260 (Arabidopsis thaliana) (uniprot_sprot:sp|Q9FHD7|Y5126_ARATH)
cCL1145Contig1	Similar to DNA directed RNA polymerase, 7 kDa subunit (A.thaliana) (tair10_pep:AT5G41010.1)
cCL1168Contig1	Similar to Putative uncharacterized protein (Ricinus communis) (uniref90:UniRef90_B9T5V9)
cCL1168Contig2	Similar to Putative uncharacterized protein (Ricinus communis) (uniref90:UniRef90_B9T5V9)
cCL1187Contig1	Similar to Putative uncharacterized protein (Vitis vinifera) (uniref90:UniRef90_A5AP07)
cCL1283Contig1	Similar to Polyubiquitin 10 (Arabidopsis thaliana) (uniprot_sprot:sp|Q8H159|UBQ10_ARATH)
cCL1457Contig1	Similar to Predicted protein (Populus trichocarpa) (uniref90:UniRef90_A9PB64)
cCL1460Contig1	Similar to Abscisic acid receptor PYL4 (Arabidopsis thaliana) (uniprot_sprot:sp|O80920|PYL4_ARATH)
cCL149Contig1	Similar to ADP-ribosylation factor-like protein 5 (Dictyostelium discoideum) (uniprot_sprot:sp|Q55AD9|ARL5_DICDI)
cCL149Contig2	Similar to ADP-ribosylation factor-like protein 5 (Dictyostelium discoideum) (uniprot_sprot:sp|Q55AD9|ARL5_DICDI)
cCL1525Contig1	Similar to Transmembrane emp24 domain-containing protein 10 (Mus musculus) (uniprot_sprot:sp|Q9D1D4|TMEDA_MOUSE)
cCL1534Contig1	Similar to Ethylene-responsive transcription factor ERF011 (Arabidopsis thaliana) (uniprot_sprot:sp|Q9SNE1|ERF11_ARATH)
cCL1534Contig2	Similar to Ethylene-responsive transcription factor ERF011 (Arabidopsis thaliana) (uniprot_sprot:sp|Q9SNE1|ERF11_ARATH)
cCL1582Contig1	Similar to Heat stress transcription factor B-2b (Oryza sativa subsp. japonica) (uniprot_sprot:sp|Q6Z9C8|HFB2B_ORYSJ)
cCL1582Contig2	Similar to Heat stress transcription factor B-2b (Oryza sativa subsp. japonica) (uniprot_sprot:sp|Q6Z9C8|HFB2B_ORYSJ)
cCL1606Contig1	Similar to Whole genome shotgun sequence of line PN40024, scaffold_83.assembly12x (Fragment) (Vitis vinifera) (uniref90:UniRef90_D7SMN4)
cCL1619Contig2	Similar to Ethylene-responsive transcription factor 1A (Arabidopsis thaliana) (uniprot_sprot:sp|O80337|EF100_ARATH)
cCL1628Contig1	Similar to Vacuolar protein sorting-associated protein 22 homolog 1 (Arabidopsis thaliana) (uniprot_sprot:sp|Q5M759|VP221_ARATH)
cCL1635Contig1	Similar to E3 ubiquitin-protein ligase RMA1H1 (Capsicum annuum) (uniprot_sprot:sp|Q6R567|RMA1_CAPAN)
cCL1676Contig1	Similar to Probable xyloglucan endotransglucosylase/hydrolase protein 33 (Arabidopsis thaliana) (uniprot_sprot:sp|Q8LC45|XTH33_ARATH)
cCL167Contig1	Similar to Cucumber peeling cupredoxin (Cucumis sativus PE=1 SV=3) (uniprot_sprot:sp|P29602|CPC_CUCSA)
cCL1722Contig1	Similar to NAC domain-containing protein 2 (Arabidopsis thaliana) (uniprot_sprot:sp|Q39013|NAC2_ARATH)
cCL1770Contig2	Similar to Whole genome shotgun sequence of line PN40024, scaffold_7.assembly12x (Fragment) (Vitis vinifera) (uniref90:UniRef90_D7THF5)
cCL1798Contig1	Similar to Predicted protein (Populus trichocarpa) (uniref90:UniRef90_B9HLA4)
cCL1802Contig1	Similar to Whole genome shotgun sequence of line PN40024, scaffold_0.assembly12x (Fragment) (Vitis vinifera) (uniref90:UniRef90_D7SIB2)
cCL1836Contig1	Similar to Pyrroline-5-carboxylate reductase (Glycine max PE=2 SV=1) (uniprot_sprot:sp|P17817|P5CR_SOYBN)
cCL1851Contig1	Similar to Predicted protein (Populus trichocarpa) (uniref90:UniRef90_B9GGB7)
cCL1877Contig1	Similar to PREDICTED: hypothetical protein (Vitis vinifera) (uniref90:UniRef90_UPI0001982AE7)
cCL1883Contig1	Similar to Transcription factor MYB44 (Arabidopsis thaliana) (uniprot_sprot:sp|Q9FDW1|MYB44_ARATH)
cCL18Contig1	Similar to NADP-dependent malic enzyme (Vitis vinifera PE=2 SV=1) (uniprot_sprot:sp|P51615|MAOX_VITVI)
cCL18Contig2	Similar to NADP-dependent malic enzyme (Vitis vinifera PE=2 SV=1) (uniprot_sprot:sp|P51615|MAOX_VITVI)
cCL1908Contig1	Similar to Soluble inorganic pyrophosphatase (Zea mays) (uniprot_sprot:sp|O48556|IPYR_MAIZE)
cCL1916Contig1	Similar to Probable histone H2B.1 (Medicago truncatula PE=3 SV=3) (uniprot_sprot:sp|Q1S9I9|H2B1_MEDTR)
cCL1944Contig1	Similar to Predicted protein (Populus trichocarpa) (uniref90:UniRef90_B9HH73)
cCL1990Contig1	Similar to Predicted protein (Populus trichocarpa) (uniref90:UniRef90_B9GNA6)
cCL204Contig1	Similar to Histone H2A (Euphorbia esula PE=2 SV=1) (uniprot_sprot:sp|Q9M531|H2A_EUPES)
cCL204Contig2	Similar to Histone H2A (Euphorbia esula PE=2 SV=1) (uniprot_sprot:sp|Q9M531|H2A_EUPES)
cCL2057Contig1	Similar to Predicted protein (Populus trichocarpa) (uniref90:UniRef90_B9H180)
cCL2111Contig1	Similar to Calcium ion binding protein, putative (Ricinus communis) (uniref90:UniRef90_B9SZ80)
cCL2126Contig1	None
cCL2234Contig1	Similar to Putative uncharacterized protein (Ricinus communis) (uniref90:UniRef90_B9RBZ6)
cCL2257Contig1	Similar to Predicted protein (Populus trichocarpa) (uniref90:UniRef90_B9HWH3)
cCL2273Contig1	Similar to Putative receptor-like protein kinase At1g72540 (Arabidopsis thaliana) (uniprot_sprot:sp|Q9CAH1|Y1725_ARATH)
cCL241Contig1	Similar to Hypersensitive-induced response protein 1 (Arabidopsis thaliana) (uniprot_sprot:sp|Q9FM19|HIR1_ARATH)
cCL2430Contig1	Similar to Probable serine/threonine-protein kinase WNK4 (Arabidopsis thaliana) (uniprot_sprot:sp|Q9LVL5|WNK4_ARATH)
cCL2457Contig1	Similar to PREDICTED: hypothetical protein (Vitis vinifera) (uniref90:UniRef90_UPI00019836B3)
cCL2459Contig1	Similar to Putative uncharacterized protein (Vitis vinifera) (uniref90:UniRef90_A5BKD6)
cCL2517Contig1	Similar to Mitogen-activated protein kinase kinase 5 (Arabidopsis thaliana) (uniprot_sprot:sp|Q8RXG3|M2K5_ARATH)
cCL2657Contig1	Similar to Probable glycosyltransferase At5g11130 (Arabidopsis thaliana) (uniprot_sprot:sp|Q9LFP3|GLYT4_ARATH)
cCL2682Contig1	Similar to RNA and export factor-binding protein 2 (Mus musculus) (uniprot_sprot:sp|Q9JJW6|REFP2_MOUSE)
cCL2686Contig1	Similar to PREDICTED: hypothetical protein (Vitis vinifera) (uniref90:UniRef90_UPI00019828C7)
cCL2786Contig1	Similar to Probable serine/threonine-protein kinase Cx32, chloroplastic (Arabidopsis thaliana) (uniprot_sprot:sp|P27450|CX32_ARATH)
cCL28Contig2	Similar to Probable histone H2A.1 (Arabidopsis thaliana) (uniprot_sprot:sp|Q9C681|H2A1_ARATH)
cCL2941Contig1	Similar to Cytochrome P450 82A4 (Glycine max) (uniprot_sprot:sp|O49859|C82A4_SOYBN)
cCL3006Contig1	NBS-LRR type resistance protein [Cucumis melo]
cCL3024Contig1	None
cCL3119Contig1	None
cCL3133Contig1	Similar to Polyubiquitin (Fragment) (Nicotiana sylvestris) (uniprot_sprot:sp|P0CG84|UBI4P_NICSY)
cCL3153Contig1	Similar to E3 ubiquitin-protein ligase RING1 (Gossypium hirsutum) (uniprot_sprot:sp|P0CH30|RING1_GOSHI)
cCL3182Contig1	Similar to Probable glutathione S-transferase (Glycine max) (uniprot_sprot:sp|P32110|GSTX6_SOYBN)
cCL3201Contig1	Similar to Protein SMG7 (Mus musculus) (uniprot_sprot:sp|Q5RJH6|SMG7_MOUSE)
cCL3250Contig1	Similar to F-box protein At5g67140 (Arabidopsis thaliana) (uniprot_sprot:sp|Q9FH99|FB302_ARATH)
cCL3305Contig1	Similar to F-box protein PP2-B10 (Arabidopsis thaliana) (uniprot_sprot:sp|Q9ZVQ6|P2B10_ARATH)
cCL3344Contig1	Similar to Bifunctional 3'-phosphoadenosine 5'-phosphosulfate synthase (Urechis caupo PE=2 SV=1) (uniprot_sprot:sp|Q27128|PAPSS_URECA)
cCL3486Contig1	Similar to LOB domain-containing protein 1 (Arabidopsis thaliana) (uniprot_sprot:sp|Q9LQR0|LBD1_ARATH)
cCL3510Contig1	Similar to Probable WRKY transcription factor 11 (Arabidopsis thaliana) (uniprot_sprot:sp|Q9SV15|WRK11_ARATH)
cCL3604Contig1	Similar to Probable guanosine-3',5'-bis(diphosphate) 3'-pyrophosphohydrolase (Synechocystis sp. (strain ATCC 27184 / PCC 6803 / N-1)) (uniprot_sprot:sp|P74007|SPOT_SYNY3)
cCL3605Contig1	Similar to RING-H2 finger protein ATL56 (Arabidopsis thaliana) (uniprot_sprot:sp|Q9ZV51|ATL56_ARATH)
cCL3607Contig1	Similar to Aldose 1-epimerase (Rattus norvegicus) (uniprot_sprot:sp|Q66HG4|GALM_RAT)
cCL3711Contig1	Similar to Peroxidase 2 (Fragment) (Cucumis sativus PE=2 SV=1) (uniprot_sprot:sp|P19135|PER2_CUCSA)
cCL3714Contig1	None
cCL3771Contig1	Similar to Whole genome shotgun sequence of line PN40024, scaffold_63.assembly12x (Fragment) (Vitis vinifera) (uniref90:UniRef90_D7TPP2)
cCL3853Contig1	Similar to Aspartic proteinase Asp1 (Oryza sativa subsp. japonica) (uniprot_sprot:sp|Q0IU52|ASP1_ORYSJ)
cCL385Contig1	Similar to Syringolide-induced protein 1-3-1B (Glycine max) (uniref90:UniRef90_Q8S8Z9)
cCL3860Contig1	Similar to Heat shock factor protein HSF30 (Solanum peruvianum) (uniprot_sprot:sp|P41152|HSF30_SOLPE)
cCL3888Contig1	None
cCL3890Contig1	Similar to Putative syntaxin-24 (Arabidopsis thaliana) (uniprot_sprot:sp|Q9C615|SYP24_ARATH)
cCL3902Contig1	Similar to Bet1-like protein At4g14600 (Arabidopsis thaliana) (uniprot_sprot:sp|Q8VXX9|BETL1_ARATH)
cCL39Contig1	Similar to Putative uncharacterized protein (Vitis vinifera) (uniref90:UniRef90_A5BRM6)
cCL39Contig2	Similar to Putative uncharacterized protein (Vitis vinifera) (uniref90:UniRef90_A5BRM6)
cCL4004Contig1	Similar to Uncharacterized protein At2g39795, mitochondrial (Arabidopsis thaliana) (uniprot_sprot:sp|Q8W487|YB95_ARATH)
cCL4203Contig1	Similar to PREDICTED: hypothetical protein (Vitis vinifera) (uniref90:UniRef90_UPI0001982929)
cCL4238Contig1	Similar to Putative uncharacterized protein (Ricinus communis) (uniref90:UniRef90_B9S793)
cCL4343Contig1	None
cCL434Contig1	Similar to Betaine aldehyde dehydrogenase 1, chloroplastic (Arabidopsis thaliana) (uniprot_sprot:sp|Q9S795|BADH1_ARATH)
cCL434Contig2	Similar to Betaine aldehyde dehydrogenase 1, chloroplastic (Arabidopsis thaliana) (uniprot_sprot:sp|Q9S795|BADH1_ARATH)
cCL4371Contig1	Similar to ATPase family AAA domain-containing protein 3 (Xenopus tropicalis) (uniprot_sprot:sp|Q6NVR9|ATAD3_XENTR)
cCL4448Contig1	Similar to Lysosomal beta glucosidase (Dictyostelium discoideum) (uniprot_sprot:sp|Q23892|GLUA_DICDI)
cCL4489Contig1	Similar to Zinc finger CCCH domain-containing protein 66 (Arabidopsis thaliana) (uniprot_sprot:sp|Q9LUZ4|C3H66_ARATH)
cCL4582Contig1	Similar to Putative uncharacterized protein (Medicago truncatula) (uniref90:UniRef90_B7FMW3)
cCL4628Contig1	Similar to Thaumatin-like protein 1 (Pyrus pyrifolia) (uniprot_sprot:sp|O80327|TLP1_PYRPY)
cCL4765Contig1	Similar to Protein kinase 2B, chloroplastic (Arabidopsis thaliana) (uniprot_sprot:sp|O49840|APK2B_ARATH)
cCL4815Contig1	Similar to Bifunctional 3'-phosphoadenosine 5'-phosphosulfate synthase (Urechis caupo PE=2 SV=1) (uniprot_sprot:sp|Q27128|PAPSS_URECA)
cCL4816Contig1	Similar to Membrane-anchored ubiquitin-fold protein 1 (Arabidopsis thaliana) (uniprot_sprot:sp|Q9MAB9|MUB1_ARATH)
cCL4819Contig1	Similar to Vacuolar cation/proton exchanger 2 (Oryza sativa subsp. japonica) (uniprot_sprot:sp|Q5KQN0|CAX2_ORYSJ)
cCL4826Contig1	Similar to Agmatine coumaroyltransferase (Arabidopsis thaliana) (uniprot_sprot:sp|Q9FNP9|AGCT_ARATH)
cCL482Contig1	Similar to Predicted protein (Populus trichocarpa) (uniref90:UniRef90_A9P995)
cCL482Contig2	Similar to Predicted protein (Populus trichocarpa) (uniref90:UniRef90_A9P995)
cCL483Contig1	Similar to Predicted protein (Populus trichocarpa) (uniref90:UniRef90_B9IBQ0)
cCL5065Contig1	Similar to Aspartic proteinase Asp1 (Oryza sativa subsp. japonica) (uniprot_sprot:sp|Q0IU52|ASP1_ORYSJ)
cCL5235Contig1	Similar to Aldehyde dehydrogenase family 2 member B4, mitochondrial (Arabidopsis thaliana) (uniprot_sprot:sp|Q9SU63|AL2B4_ARATH)
cCL528Contig1	Similar to Aconitate hydratase 1 (Arabidopsis thaliana) (uniprot_sprot:sp|Q42560|ACO1_ARATH)
cCL5335Contig1	Similar to Probable xyloglucan endotransglucosylase/hydrolase protein 30 (Arabidopsis thaliana) (uniprot_sprot:sp|Q38908|XTH30_ARATH)
cCL5524Contig1	Similar to E3 ubiquitin-protein ligase ATL6 (Arabidopsis thaliana) (uniprot_sprot:sp|Q8RXX9|ATL6_ARATH)
cCL5769Contig1	Similar to Isocitrate dehydrogenase [NADP], chloroplastic (Fragment) (Medicago sativa PE=2 SV=1) (uniprot_sprot:sp|Q40345|IDHP_MEDSA)
cCL5802Contig1	Similar to Probable mitochondrial chaperone BCS1-B (Dictyostelium discoideum) (uniprot_sprot:sp|Q54DY9|BCS1B_DICDI)
cCL5897Contig1	Similar to E3 ubiquitin-protein ligase RGLG1 (Arabidopsis thaliana) (uniprot_sprot:sp|Q9SS90|RGLG1_ARATH)
cCL5906Contig1	Similar to Monoglyceride lipase (Mus musculus) (uniprot_sprot:sp|O35678|MGLL_MOUSE)
cCL5Contig1	Similar to 1-aminocyclopropane-1-carboxylate oxidase homolog 1 (Arabidopsis thaliana) (uniprot_sprot:sp|Q84MB3|ACCH1_ARATH)
cCL6005Contig1	Similar to Transcription factor RAX3 (Arabidopsis thaliana) (uniprot_sprot:sp|Q9M2Y9|RAX3_ARATH)
cCL6046Contig1	Similar to PREDICTED: hypothetical protein (Vitis vinifera) (uniref90:UniRef90_UPI0001982929)
cCL6078Contig1	Similar to PREDICTED: hypothetical protein (Vitis vinifera) (uniref90:UniRef90_UPI0001982929)
cCL6092Contig1	Similar to Probable xyloglucan endotransglucosylase/hydrolase protein 30 (Arabidopsis thaliana) (uniprot_sprot:sp|Q38908|XTH30_ARATH)
cCL6178Contig1	Similar to At2g39210/T16B24.15 (Arabidopsis thaliana) (uniref90:UniRef90_O80960)
cCL658Contig1	Similar to Agmatine coumaroyltransferase (Arabidopsis thaliana) (uniprot_sprot:sp|Q9FNP9|AGCT_ARATH)
cCL720Contig1	Similar to Predicted protein (Populus trichocarpa) (uniref90:UniRef90_B9H991)
cCL720Contig2	Similar to Predicted protein (Populus trichocarpa) (uniref90:UniRef90_B9H991)
cCL769Contig2	None
cCL771Contig1	Similar to Wound-induced protein 1 (Solanum tuberosum) (uniprot_sprot:sp|P20144|WUN1_SOLTU)
cCL808Contig1	Similar to Putative uncharacterized protein (Ricinus communis) (uniref90:UniRef90_B9SC33)
cCL808Contig2	Similar to Putative uncharacterized protein (Ricinus communis) (uniref90:UniRef90_B9SC33)
cCL858Contig1	Similar to Putative uncharacterized protein (Glycine max) (uniref90:UniRef90_C6T1X7)
cCL88Contig1	Similar to Uncharacterized protein At5g65660 (Arabidopsis thaliana) (uniprot_sprot:sp|Q9LSK9|Y5566_ARATH)
cCL954Contig1	stress associated endoplasmic reticulum protein, putative [Ricinus communis]
cCL959Contig1	Similar to Zinc finger protein 1 (Triticum aestivum PE=2 SV=1) (uniprot_sprot:sp|Q42430|ZFP1_WHEAT)
cCL961Contig1	Similar to Ubiquitin-like protein ATG12 (Medicago truncatula) (uniprot_sprot:sp|Q1SF86|ATG12_MEDTR)
cCM24_c	Similar to PREDICTED: hypothetical protein (Vitis vinifera) (uniref90:UniRef90_UPI000198596C)
cF095_c	None
cF176_c	Similar to Protein CUP-SHAPED COTYLEDON 2 (Arabidopsis thaliana) (uniprot_sprot:sp|O04017|NAC98_ARATH)
cF181_c	Similar to Zinc transporter 1 (Arabidopsis thaliana) (uniprot_sprot:sp|O81123|ZIP1_ARATH)
cFR10B15_c	Similar to Glycine-rich RNA-binding protein 2, mitochondrial (Arabidopsis thaliana) (uniprot_sprot:sp|Q9SVM8|GRP2_ARATH)
cFR10J19_c	Similar to Putative uncharacterized protein (Vitis vinifera) (uniref90:UniRef90_A5C4T4)
cFR10K1_c	Similar to 4-hydroxyphenylpyruvate dioxygenase (Arabidopsis thaliana) (uniprot_sprot:sp|P93836|HPPD_ARATH)
cFR10N21_c	Similar to Mitogen-activated protein kinase kinase kinase ANP1 (Arabidopsis thaliana) (uniprot_sprot:sp|O22040|ANP1_ARATH)
cFR14H15_c	Similar to Probable mitochondrial chaperone BCS1-B (Dictyostelium discoideum) (uniprot_sprot:sp|Q54DY9|BCS1B_DICDI)
cFR14M11_c	Similar to Calmodulin-binding transcription activator 2 (Arabidopsis thaliana) (uniprot_sprot:sp|Q6NPP4|CMTA2_ARATH)
cFR15K22_c	Similar to Probable inorganic phosphate transporter 1-7 (Arabidopsis thaliana) (uniprot_sprot:sp|Q494P0|PHT17_ARATH)
cFR16F9_c	Similar to Whole genome shotgun sequence of line PN40024, scaffold_60.assembly12x (Vitis vinifera) (uniref90:UniRef90_A5BGY9)
cFR17A2_c	Similar to Peroxisomal fatty acid beta-oxidation multifunctional protein AIM1 (Arabidopsis thaliana) (uniprot_sprot:sp|Q9ZPI6|AIM1_ARATH)
cFR18I11_c	Similar to Putative zinc-binding protein (Platanus x acerifolia) (uniref90:UniRef90_Q0VJB4)
cFR18L17_c	Similar to Syntaxin-121 (Arabidopsis thaliana) (uniprot_sprot:sp|Q9ZSD4|SY121_ARATH)
cHS_02-G06-M13R_c	Similar to Probable receptor-like protein kinase At5g47070 (Arabidopsis thaliana) (uniprot_sprot:sp|Q9LTC0|Y5707_ARATH)
cHS_03-D06-M13R_c	Similar to WD-40 repeat-containing protein MSI2 (Arabidopsis thaliana) (uniprot_sprot:sp|O22468|MSI2_ARATH)
cHS_09-F03-M13R_c	Similar to Arginine decarboxylase (Pisum sativum PE=2 SV=1) (uniprot_sprot:sp|Q43075|SPE1_PEA)
cHS_10-E06-M13R_c	Similar to Geranylgeranyl pyrophosphate synthase-related protein, chloroplastic (Arabidopsis thaliana) (uniprot_sprot:sp|Q39108|GGR_ARATH)
cHS_10-H04-M13R_c	Similar to Uncharacterized protein At5g05190 (Arabidopsis thaliana) (uniprot_sprot:sp|Q9FHK4|Y5519_ARATH)
cHS_14-H08-M13R_c	Similar to Predicted protein (Populus trichocarpa) (uniref90:UniRef90_B9HMW8)
cHS_22-B12-M13R_c	Similar to Phosphate transporter PHO1 homolog 9 (Arabidopsis thaliana) (uniprot_sprot:sp|Q9LJW0|PHO19_ARATH)
cHS_22-D02-M13R_c	Similar to Sugar carrier protein C (Ricinus communis) (uniprot_sprot:sp|Q41144|STC_RICCO)
cHS_33-H09-M13R_c	Similar to Whole genome shotgun sequence of line PN40024, scaffold_5.assembly12x (Fragment) (Vitis vinifera) (uniref90:UniRef90_D7U3H5)
cHS_36-A06-M13R_c	Similar to Uncharacterized membrane protein At4g09580 (Arabidopsis thaliana) (uniprot_sprot:sp|Q8L586|Y4958_ARATH)
cHS_38-H10-M13R_c	Similar to Disease resistance RPP13-like protein 4 (Arabidopsis thaliana) (uniprot_sprot:sp|Q38834|R13L4_ARATH)
cP1.30_c	Similar to Polyubiquitin 10 (Arabidopsis thaliana) (uniprot_sprot:sp|Q8H159|UBQ10_ARATH)
cP1.88_c	Similar to Putative uncharacterized protein (Ricinus communis) (uniref90:UniRef90_B9S1Y3)
cP12.58_c	Similar to Isocitrate dehydrogenase [NADP], chloroplastic (Fragment) (Medicago sativa PE=2 SV=1) (uniprot_sprot:sp|Q40345|IDHP_MEDSA)
cP2.23_c	Similar to Histone H2B (Nicotiana tabacum) (uniprot_sprot:sp|P93354|H2B_TOBAC)
cP2.45_c	Similar to Uncharacterized protein C3orf32 (Homo sapiens) (uniprot_sprot:sp|Q9Y2M2|CC032_HUMAN)
cP3.03_c	Similar to Beta-amylase 3, chloroplastic (Arabidopsis thaliana) (uniprot_sprot:sp|O23553|BAM3_ARATH)
cP3.62_c	Similar to Predicted protein (Populus trichocarpa) (uniref90:UniRef90_B9IPQ8)
cP5.27_c	Similar to Putative phospholipid-transporting ATPase 4 (Arabidopsis thaliana) (uniprot_sprot:sp|Q9LNQ4|ALA4_ARATH)
cPS_04-D07-M13R_c	Similar to Putative uncharacterized protein (Medicago truncatula) (uniref90:UniRef90_B7FMW3)
cPS_05-F06-M13R_c	None
cPS_06-A03-M13R_c	Similar to Cytochrome b-c1 complex subunit 6 (Solanum tuberosum PE=1 SV=2) (uniprot_sprot:sp|P48504|QCR6_SOLTU)
cPS_06-F02-M13R_c	None
cPS_14-C09-M13R_c	Similar to Protein LURP-one-related 17 (Arabidopsis thaliana) (uniprot_sprot:sp|A0MFL4|LOR17_ARATH)
cPS_15-C12-M13R_c	Similar to Putative uncharacterized protein (Ricinus communis) (uniref90:UniRef90_B9R8F5)
cPS_16-E07-M13R_c	Similar to Putative uncharacterized protein (Ricinus communis) (uniref90:UniRef90_B9T5V9)
cPS_16-E10-M13R_c	Similar to Protein kinase APK1A, chloroplastic (Arabidopsis thaliana) (uniprot_sprot:sp|Q06548|APK1A_ARATH)
cPS_16-F05-M13R_c	Similar to Predicted protein (Populus trichocarpa) (uniref90:UniRef90_B9N6K3)
cPS_17-D08-M13R_c	Similar to AP2/ERF and B3 domain-containing transcription factor RAV1 (Arabidopsis thaliana) (uniprot_sprot:sp|Q9ZWM9|RAV1_ARATH)
cPS_19-C04-M13R_c	Similar to Predicted protein (Populus trichocarpa) (uniref90:UniRef90_B9IQQ0)
cPS_19-C10-M13R_c	transducin family protein / WD-40 repeat family protein [Arabidopsis thaliana]
cPS_21-D11-M13R_c	Similar to E3 ubiquitin-protein ligase ATL41 (Arabidopsis thaliana) (uniprot_sprot:sp|Q9SLC3|ATL41_ARATH)
cPS_28-F10-M13R_c	Similar to Polygalacturonase (Cucumis melo subsp. melo) (uniref90:UniRef90_E5GBI5)
cPS_28-H11-M13R_c	Similar to Uncharacterized protein yqeH (Bacillus subtilis) (uniprot_sprot:sp|P54453|YQEH_BACSU)
cPS_30-A09-M13R_c	Similar to Putative uncharacterized protein (Ricinus communis) (uniref90:UniRef90_B9RME0)
cPS_32-H11-M13R_c	None
cPS_33-B05-M13R_c	Similar to F-box protein PP2-B10 (Arabidopsis thaliana) (uniprot_sprot:sp|Q9ZVQ6|P2B10_ARATH)
cPS_34-D08-M13R_c	None
cPS_35-D11-M13R_c	Similar to PREDICTED: hypothetical protein (Vitis vinifera) (uniref90:UniRef90_UPI00015CE5E7)
cPS_39-D03-M13R_c	Similar to Probable adenylate kinase 1, chloroplastic (Arabidopsis thaliana) (uniprot_sprot:sp|Q9ZUU1|KADC1_ARATH)
cPS_40-A09-M13R_c	None
cPSI_04-B03-M13R_c	Similar to Predicted protein (Populus trichocarpa) (uniref90:UniRef90_B9ID55)
cPSI_07-G11-M13R_c	Similar to Uncharacterized membrane protein At4g09580 (Arabidopsis thaliana) (uniprot_sprot:sp|Q8L586|Y4958_ARATH)
cPSI_09-G03-M13R_c	Similar to Alpha-1,4-glucan-protein synthase [UDP-forming] (Pisum sativum) (uniprot_sprot:sp|O04300|UPTG_PEA)
cPSI_09-G12-M13R_c	Similar to Serine/threonine-protein kinase ATG1 (Penicillium chrysogenum (strain ATCC 28089 / DSM 1075 / Wisconsin 54-1255)) (uniprot_sprot:sp|A7KAL2|ATG1_PENCW)
cPSI_10-E02-M13R_c	None
cPSI_12-A05-M13R_c	Similar to Glucosyltransferase, putative (Ricinus communis) (uniref90:UniRef90_B9SSF3)
cPSI_14-C03-M13R_c	Similar to E3 ubiquitin-protein ligase RING1 (Gossypium hirsutum) (uniprot_sprot:sp|P0CH30|RING1_GOSHI)
cPSI_14-G12-M13R_c	Similar to ATPase family AAA domain-containing protein 3 (Xenopus tropicalis) (uniprot_sprot:sp|Q6NVR9|ATAD3_XENTR)
cPSI_15-A04-M13R_c	Similar to Predicted protein (Populus trichocarpa) (uniref90:UniRef90_B9MTU8)
cPSI_17-E02-M13R_c	Similar to Probable receptor-like protein kinase At5g15080 (Arabidopsis thaliana) (uniprot_sprot:sp|Q9LFP7|Y5158_ARATH)
cPSI_19-D08-M13R_c	Similar to Putative uncharacterized protein (Ricinus communis) (uniref90:UniRef90_B9RNF7)
cPSI_20-H03-M13R_c	Similar to Putative uncharacterized protein (Ricinus communis) (uniref90:UniRef90_B9SC26)
cPSI_21-C01-M13R_c	None
cPSI_21-D04-M13R_c	Similar to Protein CUP-SHAPED COTYLEDON 2 (Arabidopsis thaliana) (uniprot_sprot:sp|O04017|NAC98_ARATH)
cPSI_25-A08-M13R_c	Similar to Putative uncharacterized protein (Ricinus communis) (uniref90:UniRef90_B9RK87)
cPSI_25-H04-M13R_c	Similar to Aldehyde dehydrogenase family 2 member B4, mitochondrial (Arabidopsis thaliana) (uniprot_sprot:sp|Q9SU63|AL2B4_ARATH)
cPSI_27-H08-M13R_c	Similar to Predicted protein (Populus trichocarpa) (uniref90:UniRef90_A9PCU6)
cPSI_28-H07-M13R_c	Similar to Whole genome shotgun sequence of line PN40024, scaffold_2.assembly12x (Fragment) (Vitis vinifera) (uniref90:UniRef90_D7U131)
cPSI_29-D01-M13R_c	Similar to Tryptophan synthase beta chain 2 (Aquifex aeolicus) (uniprot_sprot:sp|O67409|TRPB2_AQUAE)
cPSI_29-D08-M13R_c	Similar to Cucumber peeling cupredoxin (Cucumis sativus PE=1 SV=3) (uniprot_sprot:sp|P29602|CPC_CUCSA)
cPSI_30-A11-M13R_c	Similar to E3 ubiquitin-protein ligase RING1 (Gossypium hirsutum) (uniprot_sprot:sp|P0CH30|RING1_GOSHI)
cPSI_32-F08-M13R_c	Similar to Putative uncharacterized protein (Ricinus communis) (uniref90:UniRef90_B9T5V9)
cPSI_33-A02-M13R_c	Similar to Uncharacterized membrane protein At4g09580 (Arabidopsis thaliana) (uniprot_sprot:sp|Q8L586|Y4958_ARATH)
cPSI_35-D07-M13R_c	Similar to Proline-rich receptor-like protein kinase PERK1 (Arabidopsis thaliana) (uniprot_sprot:sp|Q9LV48|PERK1_ARATH)
cPSI_37-A02-M13R_c	Similar to Transmembrane protein 222 (Homo sapiens) (uniprot_sprot:sp|Q9H0R3|TM222_HUMAN)
cPSI_37-C10-M13R_c	Similar to Probable WRKY transcription factor 69 (Arabidopsis thaliana) (uniprot_sprot:sp|Q93WV5|WRK69_ARATH)
cPSI_38-C11-M13R_c	Similar to Whole genome shotgun sequence of line PN40024, scaffold_16.assembly12x (Fragment) (Vitis vinifera) (uniref90:UniRef90_D7TCN2)
cPSI_38-D12-M13R_c	Similar to Epoxide hydrolase 2 (Homo sapiens) (uniprot_sprot:sp|P34913|HYES_HUMAN)
cSSH1G4_c	Similar to Transcription factor MYB44 (Arabidopsis thaliana) (uniprot_sprot:sp|Q9FDW1|MYB44_ARATH)
cSSH4E14_c	Similar to Predicted protein (Populus trichocarpa) (uniref90:UniRef90_B9IPQ8)
Cluster 7
c15d_01-H02-M13R_c	Similar to Whole genome shotgun sequence of line PN40024, scaffold_67.assembly12x (Fragment) (Vitis vinifera) (uniref90:UniRef90_D7T4Q8)
c15d_04-B08-M13R_c	None
c15d_10-A11-M13R_c	Similar to Protein argonaute 5 (Arabidopsis thaliana) (uniprot_sprot:sp|Q9SJK3|AGO5_ARATH)
c15d_15-H06-M13R_c	Similar to Predicted protein (Populus trichocarpa) (uniref90:UniRef90_B9HT34)
c15d_24-A03-M13R_c	Similar to Probable leucine-rich repeat receptor-like serine/threonine-protein kinase At3g14840 (Arabidopsis thaliana) (uniprot_sprot:sp|C0LGN2|Y3148_ARATH)
c15d_30-E11-M13R_c	Similar to Mannose-6-phosphate isomerase (Pan troglodytes) (uniprot_sprot:sp|A5A6K3|MPI_PANTR)
c15d_31-F08-M13R_c	Similar to Cleavage and polyadenylation specificity factor subunit 5 (Danio rerio) (uniprot_sprot:sp|Q7T3C6|CPSF5_DANRE)
c15d_38-B04-M13R_c	Similar to Ethylene-responsive transcription factor ERF003 (Arabidopsis thaliana) (uniprot_sprot:sp|Q94AW5|ERF03_ARATH)
c46d_04-D12-M13R_c	Similar to Zinc-metallopeptidase, peroxisomal (Arabidopsis thaliana) (uniprot_sprot:sp|O22941|PXM16_ARATH)
c46d_04-E08-M13R_c	Similar to Proline-rich receptor-like protein kinase PERK8 (Arabidopsis thaliana) (uniprot_sprot:sp|Q9FFW5|PERK8_ARATH)
c46d_06-C09-M13R_c	unknown [Picea sitchensis]
c46d_06-E09-M13R_c	Similar to Whole genome shotgun sequence of line PN40024, scaffold_118.assembly12x (Fragment) (Vitis vinifera) (uniref90:UniRef90_D7T4Z4)
c46d_10-B09-M13R_c	Similar to Cytochrome P450 82A4 (Glycine max) (uniprot_sprot:sp|O49859|C82A4_SOYBN)
c46d_14-C08-M13R_c	Similar to Probable WRKY transcription factor 51 (Arabidopsis thaliana) (uniprot_sprot:sp|Q93WU9|WRK51_ARATH)
c46d_20-C02-M13R_c	similar to Wound-induced basic protein - Phaseolus vulgaris (Kidney bean) (French bean)
c46d_22-G04-M13R_c	Similar to Mitochondrial substrate carrier family protein B (Dictyostelium discoideum) (uniprot_sprot:sp|Q54MZ4|MCFB_DICDI)
c46d_23-C12-M13R_c	Similar to Target of Myb protein 1 (Homo sapiens) (uniprot_sprot:sp|O60784|TOM1_HUMAN)
c46d_29-G11-M13R_c	Similar to Whole genome shotgun sequence of line PN40024, scaffold_7.assembly12x (Fragment) (Vitis vinifera) (uniref90:UniRef90_D7THE3)
c46d_29-H04-M13R_c	Similar to Probable NADH dehydrogenase (Dictyostelium discoideum) (uniprot_sprot:sp|Q55CD9|NDH_DICDI)
c46d_32-G12-M13R_c	None
c46d_33-E10-M13R_c	None
c46d_36-H11-M13R_c	Similar to Ethylene-responsive transcription factor CRF4 (Arabidopsis thaliana) (uniprot_sprot:sp|Q9SUE3|CRF4_ARATH)
c46d_40-D07-M13R_c	predicted protein [Populus trichocarpa]
cA_01-B09-M13R_c	None
cA_02-F03-M13R_c	None
cA_04-G12-M13R_c	Similar to Aspartic proteinase nepenthesin-2 (Nepenthes gracilis) (uniprot_sprot:sp|Q766C2|NEP2_NEPGR)
cA_05-D05-M13R_c	Similar to Protein disulfide-isomerase (Datisca glomerata) (uniprot_sprot:sp|Q9XF61|PDI_DATGL)
cA_06-F11-M13R_c	None
cA_07-C11-M13R_c	Similar to Trehalose-phosphate phosphatase (Mycobacterium tuberculosis) (uniprot_sprot:sp|O50401|OTSB_MYCTU)
cA_09-B04-M13R_c	Similar to Putative syntaxin-24 (Arabidopsis thaliana) (uniprot_sprot:sp|Q9C615|SYP24_ARATH)
cA_09-D01-M13R_c	Similar to Acidic endochitinase (Nicotiana tabacum PE=1 SV=1) (uniprot_sprot:sp|P29060|CHIA_TOBAC)
cA_09-D12-M13R_c	Similar to JHL06B08.8 protein (Jatropha curcas) (uniref90:UniRef90_E6NU96)
cA_09-F02-M13R_c	Similar to Respiratory burst oxidase homolog protein C (Solanum tuberosum) (uniprot_sprot:sp|Q2HXL0|RBOHC_SOLTU)
cA_09-F03-M13R_c	Similar to Respiratory burst oxidase homolog protein C (Solanum tuberosum) (uniprot_sprot:sp|Q2HXL0|RBOHC_SOLTU)
cA_09-H01-M13R_c	Similar to UPF0160 protein (Dictyostelium discoideum) (uniprot_sprot:sp|Q55G91|U160_DICDI)
cA_10-G01-M13R_c	Similar to Whole genome shotgun sequence of line PN40024, scaffold_67.assembly12x (Fragment) (Vitis vinifera) (uniref90:UniRef90_D7T4Q8)
cA_10-H11-M13R_c	Similar to Uncharacterized protein At2g39795, mitochondrial (Arabidopsis thaliana) (uniprot_sprot:sp|Q8W487|YB95_ARATH)
cA_11-A12-M13R_c	None
cA_12-E02-M13R_c	Similar to Probable cyclic nucleotide-gated ion channel 20, chloroplastic (Arabidopsis thaliana) (uniprot_sprot:sp|Q9LD37|CNG20_ARATH)
cA_12-F11-M13R_c	Similar to Predicted protein (Populus trichocarpa) (uniref90:UniRef90_B9H2F7)
cA_12-H07-M13R_c	Similar to Probable WRKY transcription factor 71 (Arabidopsis thaliana) (uniprot_sprot:sp|Q93WV4|WRK71_ARATH)
cA_14-C01-M13R_c	None
cA_14-E10-M13R_c	Similar to Predicted protein (Fragment) (Populus trichocarpa) (uniref90:UniRef90_B9H523)
cA_14-H01-M13R_c	Similar to Whole genome shotgun sequence of line PN40024, scaffold_60.assembly12x (Vitis vinifera) (uniref90:UniRef90_A5BGY9)
cA_19-B11-M13R_c	Similar to Protein PHLOEM PROTEIN 2-LIKE A9 (Arabidopsis thaliana) (uniprot_sprot:sp|Q9SA16|P2A09_ARATH)
cA_20-G09-M13R_c	Similar to Zinc finger protein MAGPIE (Arabidopsis thaliana) (uniprot_sprot:sp|Q9ZWA6|MGP_ARATH)
cA_20-H01-M13R_c	Similar to Vacuolar-sorting receptor 7 (Arabidopsis thaliana) (uniprot_sprot:sp|Q8L7E3|VSR7_ARATH)
cA_21-A04-M13R_c	None
cA_21-D04-M13R_c	Similar to Peroxidase 4 (Vitis vinifera) (uniprot_sprot:sp|A7NY33|PER4_VITVI)
cA_22-C03-M13R_c	Similar to Probable glutathione S-transferase (Glycine max) (uniprot_sprot:sp|P32110|GSTX6_SOYBN)
cA_23-D04-M13R_c	Similar to Syntaxin-52 (Arabidopsis thaliana) (uniprot_sprot:sp|Q94KK7|SYP52_ARATH)
cA_23-D09-M13R_c	Similar to Probable glutathione S-transferase (Glycine max) (uniprot_sprot:sp|P32110|GSTX6_SOYBN)
cA_23-E01-M13R_c	None
cA_25-A06-M13R_c	Similar to Metalloendoproteinase 1 (Glycine max PE=1 SV=2) (uniprot_sprot:sp|P29136|MEP1_SOYBN)
cA_25-B01-M13R_c	Similar to Probable WRKY transcription factor 70 (Arabidopsis thaliana) (uniprot_sprot:sp|Q9LY00|WRK70_ARATH)
cA_25-C02-M13R_c	Similar to Epoxide hydrolase 2 (Homo sapiens) (uniprot_sprot:sp|P34913|HYES_HUMAN)
cA_25-H06-M13R_c	Similar to PREDICTED: hypothetical protein (Vitis vinifera) (uniref90:UniRef90_UPI0001982929)
cA_26-A06-M13R_c	Similar to Probable LRR receptor-like serine/threonine-protein kinase At1g56140 (Arabidopsis thaliana) (uniprot_sprot:sp|C0LGH3|Y5614_ARATH)
cA_26-A12-M13R_c	Similar to Peroxidase 2 (Fragment) (Cucumis sativus PE=2 SV=1) (uniprot_sprot:sp|P19135|PER2_CUCSA)
cA_26-D08-M13R_c	Similar to Predicted protein (Populus trichocarpa) (uniref90:UniRef90_B9HUU4)
cA_27-C07-M13R_c	Similar to Adenosine 3'-phospho 5'-phosphosulfate transporter 2 (Pongo abelii) (uniprot_sprot:sp|Q5R831|S35B3_PONAB)
cA_28-C12-M13R_c	Similar to Probable WRKY transcription factor 42 (Arabidopsis thaliana) (uniprot_sprot:sp|Q9XEC3|WRK42_ARATH)
cA_30-G03-M13R_c	Similar to Probable WRKY transcription factor 15 (Arabidopsis thaliana) (uniprot_sprot:sp|O22176|WRK15_ARATH)
cA_31-A09-M13R_c	Similar to UDP-arabinose 4-epimerase 1 (Arabidopsis thaliana) (uniprot_sprot:sp|Q9SA77|ARAE1_ARATH)
cA_32-A02-M13R_c	None
cA_37-B05-M13R_c	Similar to Isoflavone 2'-hydroxylase (Glycyrrhiza echinata) (uniprot_sprot:sp|P93147|C81E1_GLYEC)
cA_37-G07-M13R_c	None
cA_38-B11-M13R_c	None
cA_39-E07-M13R_c	None
cA_39-H03-M13R_c	Similar to Protein cornichon homolog 4 (Arabidopsis thaliana) (uniprot_sprot:sp|Q84W04|CNIH4_ARATH)
cA_40-G05-M13R_c	None
cA_41-F08-M13R_c	None
cAI_02-B12-M13R_c	Similar to PREDICTED: hypothetical protein (Vitis vinifera) (uniref90:UniRef90_UPI0001983B44)
cAI_04-C10-M13R_c	unnamed protein product [Vitis vinifera]
cAI_04-E11-M13R_c	None
cAI_04-F05-M13R_c	Similar to HVA22-like protein i (Arabidopsis thaliana) (uniprot_sprot:sp|Q8LE10|HA22I_ARATH)
cAI_04-H02-M13R_c	None
cAI_04-H10-M13R_c	Similar to GEM-like protein 5 (Arabidopsis thaliana) (uniprot_sprot:sp|Q9LYV6|GEML5_ARATH)
cAI_06-D04-M13R_c	None
cAI_07-D04-M13R_c	Similar to Peroxisomal membrane protein PMP22 (Arabidopsis thaliana) (uniprot_sprot:sp|Q9ZS51|PMP22_ARATH)
cAI_08-C09-M13R_c	None
cAI_08-E12-M13R_c	Similar to Probable glutathione S-transferase (Glycine max) (uniprot_sprot:sp|P32110|GSTX6_SOYBN)
cAI_08-H07-M13R_c	Similar to Probable glutathione S-transferase (Glycine max) (uniprot_sprot:sp|P32110|GSTX6_SOYBN)
cAI_10-C07-M13R_c	Similar to Chitotriosidase-1 (Homo sapiens) (uniprot_sprot:sp|Q13231|CHIT1_HUMAN)
cAI_10-F01-M13R_c	Similar to Whole genome shotgun sequence of line PN40024, scaffold_66.assembly12x (Fragment) (Vitis vinifera) (uniref90:UniRef90_D7TWT2)
cAI_10-F12-M13R_c	Similar to Adenosine 3'-phospho 5'-phosphosulfate transporter 2 (Pongo abelii) (uniprot_sprot:sp|Q5R831|S35B3_PONAB)
cAI_10-H11-M13R_c	Similar to Protein disulfide-isomerase (Datisca glomerata) (uniprot_sprot:sp|Q9XF61|PDI_DATGL)
cAI_11-B07-M13R_c	Similar to Helicase SEN1 (Saccharomyces cerevisiae) (uniprot_sprot:sp|Q00416|SEN1_YEAST)
cAI_12-A05-M13R_c	Similar to Myb-related protein Myb4 (Oryza sativa subsp. japonica) (uniprot_sprot:sp|Q7XBH4|MYB4_ORYSJ)
cAI_12-D08-M13R_c	Similar to UPF0497 membrane protein 17 (Ricinus communis) (uniprot_sprot:sp|B9SXY8|U497H_RICCO)
cAI_12-G05-M13R_c	None
cAI_12-H11-M13R_c	Similar to Endoglucanase 7 (Arabidopsis thaliana) (uniprot_sprot:sp|O04478|GUN7_ARATH)
cAI_13-C12-M13R_c	Similar to Putative uncharacterized protein (Vitis vinifera) (uniref90:UniRef90_A5AUD3)
cAI_15-F08-M13R_c	Similar to Expansin-A4 (Arabidopsis thaliana) (uniprot_sprot:sp|O48818|EXPA4_ARATH)
cAI_15-F09-M13R_c	Similar to Transcription factor MYB39 (Arabidopsis thaliana) (uniprot_sprot:sp|Q8GWP0|MYB39_ARATH)
cAI_15-G03-M13R_c	Similar to Protein DA1 (Arabidopsis thaliana) (uniprot_sprot:sp|P0C7Q8|DA1_ARATH)
cAI_15-G04-M13R_c	Similar to Probable 1-deoxy-D-xylulose-5-phosphate synthase, chloroplastic (Oryza sativa subsp. japonica) (uniprot_sprot:sp|O22567|DXS_ORYSJ)
cAI_15-H09-M13R_c	None
cAI_16-A07-M13R_c	Similar to Ammonium transporter 1 member 1 (Arabidopsis thaliana) (uniprot_sprot:sp|P54144|AMT11_ARATH)
cAI_16-D07-M13R_c	None
cAI_21-D12-M13R_c	Similar to Probable carboxylesterase 6 (Arabidopsis thaliana) (uniprot_sprot:sp|Q9SX25|CXE6_ARATH)
cAI_21-H01-M13R_c	Similar to Probable WRKY transcription factor 75 (Arabidopsis thaliana) (uniprot_sprot:sp|Q9FYA2|WRK75_ARATH)
cAI_21-H09-M13R_c	Similar to ABC transporter G family member 29 (Arabidopsis thaliana) (uniprot_sprot:sp|Q94A18|AB29G_ARATH)
cAI_22-A01-M13R_c	Similar to Lysosomal Pro-X carboxypeptidase (Mus musculus) (uniprot_sprot:sp|Q7TMR0|PCP_MOUSE)
cAI_22-A09-M13R_c	Similar to Putative uncharacterized protein (Vitis vinifera) (uniref90:UniRef90_A5C436)
cAI_22-C10-M13R_c	Similar to PREDICTED: hypothetical protein (Vitis vinifera) (uniref90:UniRef90_UPI0001982A78)
cAI_23-B09-M13R_c	Similar to Probable WRKY transcription factor 33 (Arabidopsis thaliana) (uniprot_sprot:sp|Q8S8P5|WRK33_ARATH)
cAI_23-D10-M13R_c	Similar to Serine/threonine-protein kinase At5g01020 (Arabidopsis thaliana) (uniprot_sprot:sp|Q8GXZ3|Y5102_ARATH)
cAI_24-B06-M13R_c	Similar to Primary amine oxidase (Pisum sativum PE=1 SV=1) (uniprot_sprot:sp|Q43077|AMO_PEA)
cAI_25-F04-M13R_c	None
cAI_26-A09-M13R_c	Similar to Lipoxygenase 7, chloroplastic (Oryza sativa subsp. japonica) (uniprot_sprot:sp|P38419|LOXC1_ORYSJ)
cAI_26-C06-M13R_c	Similar to Putative membrane-bound O-acyltransferase C24H6.01c (Schizosaccharomyces pombe) (uniprot_sprot:sp|Q09758|YA71_SCHPO)
cAI_27-C08-M13R_c	Similar to PREDICTED: hypothetical protein (Vitis vinifera) (uniref90:UniRef90_UPI0001982929)
cAI_28-B04-M13R_c	Similar to Metacaspase-1 (Arabidopsis thaliana) (uniprot_sprot:sp|Q7XJE6|MCA1_ARATH)
cAI_28-E06-M13R_c	Similar to Probable LRR receptor-like serine/threonine-protein kinase At1g51860 (Arabidopsis thaliana) (uniprot_sprot:sp|C0LGG4|Y1518_ARATH)
cAI_33-C02-M13R_c	Similar to E3 ubiquitin-protein ligase RGLG2 (Arabidopsis thaliana) (uniprot_sprot:sp|Q9LY87|RGLG2_ARATH)
cAI_34-E07-M13R_c	Similar to Putative uncharacterized protein (Ricinus communis) (uniref90:UniRef90_B9SM00)
cAI_34-H01-M13R_c	None
cAI_35-A07-M13R_c	Similar to Putative uncharacterized protein (Cucumis melo subsp. melo) (uniref90:UniRef90_E5GCL8)
cAI_36-A11-M13R_c	Similar to GPN-loop GTPase 3 (Danio rerio) (uniprot_sprot:sp|Q6ZM63|GPN3_DANRE)
cAI_36-F11-M13R_c	Similar to O-linked n-acetylglucosamine transferase, ogt, putative (Ricinus communis) (uniref90:UniRef90_B9SS47)
cAI_37-H07-M13R_c	unnamed protein product [Vitis vinifera]
cAI_38-C07-M13R_c	Similar to Whole genome shotgun sequence of line PN40024, scaffold_60.assembly12x (Fragment) (Vitis vinifera) (uniref90:UniRef90_D7UA05)
cCI_03-F08-M13R_c	Similar to Probable cyclic nucleotide-gated ion channel 20, chloroplastic (Arabidopsis thaliana) (uniprot_sprot:sp|Q9LD37|CNG20_ARATH)
cCI_04-B04-M13R_c	Similar to Mitochondrial nicotinamide adenine dinucleotide transporter 1 (Saccharomyces cerevisiae) (uniprot_sprot:sp|P40556|YIA6_YEAST)
cCI_04-B10-M13R_c	Similar to Calcium-transporting ATPase 12, plasma membrane-type (Arabidopsis thaliana) (uniprot_sprot:sp|Q9LY77|ACA12_ARATH)
cCI_07-C05-M13R_c	Similar to LOB domain-containing protein 36 (Arabidopsis thaliana) (uniprot_sprot:sp|Q9FKZ3|LBD36_ARATH)
cCI_07-D12-M13R_c	Similar to Probable serine/threonine-protein kinase WNK11 (Arabidopsis thaliana) (uniprot_sprot:sp|Q6ICW6|WNK11_ARATH)
cCI_08-B10-M13R_c	None
cCI_08-G01-M13R_c	Similar to Probable WRKY transcription factor 41 (Arabidopsis thaliana) (uniprot_sprot:sp|Q8H0Y8|WRK41_ARATH)
cCI_09-B12-M13R_c	Similar to UPF0496 protein At2g18630 (Arabidopsis thaliana) (uniprot_sprot:sp|Q56XQ0|U496I_ARATH)
cCI_13-F09-M13R_c	Similar to Uncharacterized UDP-glucosyltransferase At1g05675 (Arabidopsis thaliana) (uniprot_sprot:sp|P0C7P7|Y1567_ARATH)
cCI_14-B11-M13R_c	Similar to Putative NAC domain-containing protein 94 (Arabidopsis thaliana) (uniprot_sprot:sp|Q9FIW5|NAC94_ARATH)
cCI_14-F02-M13R_c	Similar to Mitochondrial import inner membrane translocase subunit Tim17 (Arabidopsis thaliana) (uniprot_sprot:sp|Q9SP35|TIM17_ARATH)
cCI_16-D08-M13R_c	Similar to Probable mitochondrial chaperone bcs1 (Schizosaccharomyces pombe) (uniprot_sprot:sp|Q9P6Q3|BCS1_SCHPO)
cCI_18-B07-M13R_c	Similar to GEM-like protein 5 (Arabidopsis thaliana) (uniprot_sprot:sp|Q9LYV6|GEML5_ARATH)
cCI_18-F10-M13R_c	Similar to Scarecrow-like protein 14 (Arabidopsis thaliana) (uniprot_sprot:sp|Q9XE58|SCL14_ARATH)
cCI_19-A06-M13R_c	Similar to Cytokinin-O-glucosyltransferase 2 (Arabidopsis thaliana) (uniprot_sprot:sp|Q9SK82|COGT2_ARATH)
cCI_19-E01-M13R_c	Similar to Endochitinase PR4 (Phaseolus vulgaris) (uniprot_sprot:sp|P27054|CHI4_PHAVU)
cCI_19-G02-M13R_c	Similar to Pathogenesis-related protein PRB1-2 (Hordeum vulgare PE=2 SV=1) (uniprot_sprot:sp|P35792|PR12_HORVU)
cCI_19-G06-M13R_c	Similar to Hexokinase-1 (Spinacia oleracea) (uniprot_sprot:sp|Q9SEK3|HXK1_SPIOL)
cCI_20-C12-M13R_c	Similar to G-type lectin S-receptor-like serine/threonine-protein kinase At1g67520 (Arabidopsis thaliana) (uniprot_sprot:sp|O64793|Y1675_ARATH)
cCI_20-D02-M13R_c	Similar to Predicted protein (Populus trichocarpa) (uniref90:UniRef90_B9H7M4)
cCI_20-G01-M13R_c	Similar to Lysosomal Pro-X carboxypeptidase (Mus musculus) (uniprot_sprot:sp|Q7TMR0|PCP_MOUSE)
cCI_21-A07-M13R_c	Similar to Calmodulin-like protein 11 (Arabidopsis thaliana) (uniprot_sprot:sp|Q9LIK5|CML11_ARATH)
cCI_21-B07-M13R_c	beta-1,3-glucanase [Prunus persica]
cCI_23-B11-M13R_c	Similar to Probable WRKY transcription factor 51 (Arabidopsis thaliana) (uniprot_sprot:sp|Q93WU9|WRK51_ARATH)
cCI_23-F07-M13R_c	None
cCI_24-H07-M13R_c	Similar to Chitin-inducible gibberellin-responsive protein 1 (Oryza sativa subsp. japonica) (uniprot_sprot:sp|Q69VG1|CIGR1_ORYSJ)
cCI_25-F01-M13R_c	Similar to Calcium-transporting ATPase 4, plasma membrane-type (Arabidopsis thaliana) (uniprot_sprot:sp|O22218|ACA4_ARATH)
cCI_26-E01-M13R_c	Similar to Hypersensitive-induced response protein 4 (Arabidopsis thaliana) (uniprot_sprot:sp|Q9FHM7|HIR4_ARATH)
cCI_28-A12-M13R_c	PREDICTED: hypothetical protein [Vitis vinifera]
cCI_28-C03-M13R_c	Similar to Zinc-metallopeptidase, peroxisomal (Arabidopsis thaliana) (uniprot_sprot:sp|O22941|PXM16_ARATH)
cCI_28-E04-M13R_c	None
cCI_28-F11-M13R_c	None
cCI_28-H07-M13R_c	Similar to Anthocyanidin 3-O-glucosyltransferase (Petunia hybrida) (uniprot_sprot:sp|Q43716|UFOG_PETHY)
cCI_29-D06-M13R_c	Similar to Predicted protein (Populus trichocarpa) (uniref90:UniRef90_B9H305)
cCI_29-E11-M13R_c	Similar to LRR receptor-like serine/threonine-protein kinase GSO1 (Arabidopsis thaliana) (uniprot_sprot:sp|C0LGQ5|GSO1_ARATH)
cCI_30-D12-M13R_c	None
cCI_32-B09-M13R_c	Similar to Phospholipid-transporting ATPase 10 (Arabidopsis thaliana) (uniprot_sprot:sp|Q9LI83|ALA10_ARATH)
cCI_32-D05-M13R_c	None
cCI_32-G10-M13R_c	Similar to Secologanin synthase (Catharanthus roseus) (uniprot_sprot:sp|Q05047|C72A1_CATRO)
cCI_33-E05-M13R_c	Similar to Lysosomal Pro-X carboxypeptidase (Bos taurus) (uniprot_sprot:sp|Q2TA14|PCP_BOVIN)
cCI_33-G09-M13R_c	Similar to Rac-like GTP-binding protein ARAC7 (Arabidopsis thaliana) (uniprot_sprot:sp|O82480|RAC7_ARATH)
cCI_35-C04-M13R_c	Similar to Probable xyloglucan glycosyltransferase 12 (Arabidopsis thaliana) (uniprot_sprot:sp|Q9ZQB9|CSLCC_ARATH)
cCI_36-A05-M13R_c	Similar to PREDICTED: hypothetical protein (Vitis vinifera) (uniref90:UniRef90_UPI0001985BF4)
cCI_36-G10-M13R_c	Similar to Chloroplast processing peptidase (Arabidopsis thaliana) (uniprot_sprot:sp|Q8H0W1|PLSP1_ARATH)
cCI_37-A10-M13R_c	Similar to Cysteine-rich receptor-like protein kinase 29 (Arabidopsis thaliana) (uniprot_sprot:sp|Q8S9L6|CRK29_ARATH)
cCI_37-B03-M13R_c	Similar to Mitogen-activated protein kinase kinase kinase 3 (Arabidopsis thaliana) (uniprot_sprot:sp|O22042|M3K3_ARATH)
cCI_40-B09-M13R_c	None
cCI_41-D09-M13R_c	Similar to Predicted protein (Populus trichocarpa) (uniref90:UniRef90_B9I1M3)
cCI_43-F08-M13R_c	Similar to Reticuline oxidase-like protein (Arabidopsis thaliana) (uniprot_sprot:sp|Q9SVG4|RETOL_ARATH)
cCI_43-G01-M13R_c	Similar to Probable mitochondrial chaperone bcs1 (Schizosaccharomyces pombe) (uniprot_sprot:sp|Q9P6Q3|BCS1_SCHPO)
cCI_44-C01-M13R_c	Similar to G-type lectin S-receptor-like serine/threonine-protein kinase At1g67520 (Arabidopsis thaliana) (uniprot_sprot:sp|O64793|Y1675_ARATH)
cCI_44-D05-M13R_c	None
cCI_44-D07-M13R_c	Similar to Probable serine/threonine-protein kinase At1g18390 (Arabidopsis thaliana) (uniprot_sprot:sp|P0C5E2|Y1839_ARATH)
cCI_44-E01-M13R_c	Similar to Probable glutathione S-transferase (Nicotiana tabacum PE=2 SV=1) (uniprot_sprot:sp|Q03662|GSTX1_TOBAC)
cCI_44-E02-M13R_c	None
cCI_45-H12-M13R_c	Similar to Probable nucleoredoxin 1 (Arabidopsis thaliana) (uniprot_sprot:sp|O80763|NRX1_ARATH)
cCI_46-A03-M13R_c	None
cCI_46-B09-M13R_c	Similar to Putative uncharacterized protein (Cucumis melo subsp. melo) (uniref90:UniRef90_E5GBK5)
cCI_46-B11-M13R_c	Similar to NAC domain protein, IPR003441 (Populus trichocarpa) (uniref90:UniRef90_B9MVE5)
cCI_48-B04-M13R_c	Similar to Serine/threonine-protein kinase HT1 (Arabidopsis thaliana) (uniprot_sprot:sp|Q2MHE4|HT1_ARATH)
cCI_49-C10-M13R_c	None
cCI_49-H10-M13R_c	None
cCI_50-G08-M13R_c	Similar to Probable serine/threonine-protein kinase At1g18390 (Arabidopsis thaliana) (uniprot_sprot:sp|P0C5E2|Y1839_ARATH)
cCI_51-D05-M13R_c	Similar to Probable serine/threonine-protein kinase At1g18390 (Arabidopsis thaliana) (uniprot_sprot:sp|P0C5E2|Y1839_ARATH)
cCI_52-B03-M13R_c	Similar to Probable glutathione S-transferase (Glycine max) (uniprot_sprot:sp|P32110|GSTX6_SOYBN)
cCI_53-A11-M13R_c	Similar to Putative uncharacterized protein (Ricinus communis) (uniref90:UniRef90_B9RG32)
cCI_54-D12-M13R_c	None
cCI_54-H03-M13R_c	Similar to Predicted protein (Populus trichocarpa) (uniref90:UniRef90_B9H7M4)
cCI_55-A10-M13R_c	Similar to G-type lectin S-receptor-like serine/threonine-protein kinase At4g27290 (Arabidopsis thaliana) (uniprot_sprot:sp|O81832|Y4729_ARATH)
cCI_55-F01-M13R_c	predicted protein [Populus trichocarpa]
cCI_56-A06-M13R_c	Similar to Cysteine-rich receptor-like protein kinase 25 (Arabidopsis thaliana) (uniprot_sprot:sp|Q9M0X5|CRK25_ARATH)
cCI_56-H08-M13R_c	Similar to Probable LRR receptor-like serine/threonine-protein kinase At1g51860 (Arabidopsis thaliana) (uniprot_sprot:sp|C0LGG4|Y1518_ARATH)
cCI_58-B08-M13R_c	Similar to Pathogenesis-related protein P2 (Solanum lycopersicum PE=2 SV=1) (uniprot_sprot:sp|P32045|PRP2_SOLLC)
cCI_60-A10-M13R_c	Similar to Putative uncharacterized protein (Selaginella moellendorffii) (uniref90:UniRef90_D8QY50)
cCI_60-B05-M13R_c	None
cCI_60-D03-M13R_c	Similar to Sphingosine-1-phosphate lyase (Arabidopsis thaliana) (uniprot_sprot:sp|Q9C509|SGPL_ARATH)
cCI_60-H09-M13R_c	Similar to Probable LRR receptor-like serine/threonine-protein kinase At1g51860 (Arabidopsis thaliana) (uniprot_sprot:sp|C0LGG4|Y1518_ARATH)
cCI_62-A01-M13R_c	Similar to Probable inactive receptor kinase At3g02880 (Arabidopsis thaliana) (uniprot_sprot:sp|Q9M8T0|Y3288_ARATH)
cCI_62-F03-M13R_c	Similar to Nuclease, putative (Ricinus communis) (uniref90:UniRef90_B9RUE6)
cCI_62-F06-M13R_c	Similar to Probable carboxylesterase 6 (Arabidopsis thaliana) (uniprot_sprot:sp|Q9SX25|CXE6_ARATH)
cCI_62-F07-M13R_c	Similar to Thioredoxin H-type (Populus jackii PE=1 SV=1) (uniprot_sprot:sp|P85801|TRXH_POPJC)
cCI_62-G08-M13R_c	None
cCI_64-H05-M13R_c	Similar to Probable serine/threonine-protein kinase At1g18390 (Arabidopsis thaliana) (uniprot_sprot:sp|P0C5E2|Y1839_ARATH)
cCI_65-A04-M13R_c	Similar to PREDICTED: hypothetical protein (Vitis vinifera) (uniref90:UniRef90_UPI0001985293)
cCI_66-B03-M13R_c	predicted protein [Populus trichocarpa]
cCI_66-D08-M13R_c	Similar to Cysteine synthase (Citrullus lanatus PE=2 SV=1) (uniprot_sprot:sp|Q43317|CYSK_CITLA)
cCI_66-G07-M13R_c	Similar to Mitogen-activated protein kinase kinase kinase A (Dictyostelium discoideum) (uniprot_sprot:sp|Q54R82|MKKA_DICDI)
cCI_67-C10-M13R_c	None
cCI_67-G05-M13R_c	Similar to Peroxidase 15 (Ipomoea batatas) (uniprot_sprot:sp|Q9LEH3|PER15_IPOBA)
cCI_68-E05-M13R_c	None
cCI_68-H10-M13R_c	Similar to Probable leucine-rich repeat receptor-like serine/threonine-protein kinase At5g15730 (Arabidopsis thaliana) (uniprot_sprot:sp|Q9LFV3|Y5157_ARATH)
cCI_69-F02-M13R_c	Similar to Putative uncharacterized protein (Glycine max) (uniref90:UniRef90_C6TEF3)
cCI_69-H07-M13R_c	Similar to Aspartic proteinase nepenthesin-2 (Nepenthes gracilis) (uniprot_sprot:sp|Q766C2|NEP2_NEPGR)
cCL1004Contig1	Similar to RING-H2 finger protein ATL2 (Arabidopsis thaliana) (uniprot_sprot:sp|Q8L9T5|ATL2_ARATH)
cCL1025Contig1	Similar to Cleavage and polyadenylation specificity factor subunit 5 (Danio rerio) (uniprot_sprot:sp|Q7T3C6|CPSF5_DANRE)
cCL1045Contig1	Similar to UPF0497 membrane protein 17 (Ricinus communis) (uniprot_sprot:sp|B9SXY8|U497H_RICCO)
cCL1045Contig2	Similar to UPF0497 membrane protein 17 (Ricinus communis) (uniprot_sprot:sp|B9SXY8|U497H_RICCO)
cCL1067Contig1	Similar to Thioredoxin-like protein 4A (Mus musculus) (uniprot_sprot:sp|P83877|TXN4A_MOUSE)
cCL1072Contig1	Similar to Probable serine/threonine-protein kinase At1g18390 (Arabidopsis thaliana) (uniprot_sprot:sp|P0C5E2|Y1839_ARATH)
cCL1107Contig1	Similar to Auxin-induced in root cultures protein 12 (Arabidopsis thaliana) (uniprot_sprot:sp|Q94BT2|AIR12_ARATH)
cCL1112Contig1	Similar to NAC domain-containing protein 2 (Arabidopsis thaliana) (uniprot_sprot:sp|Q39013|NAC2_ARATH)
cCL1116Contig1	None
cCL1117Contig1	Similar to Calcium-binding protein CML42 (Arabidopsis thaliana) (uniprot_sprot:sp|Q9SVG9|CML42_ARATH)
cCL1122Contig1	Similar to Cellulose synthase-like protein D3 (Arabidopsis thaliana) (uniprot_sprot:sp|Q9M9M4|CSLD3_ARATH)
cCL1126Contig1	Similar to UDP-glucosyltransferase UGT73B3 (Arabidopsis thaliana) (uniprot_sprot:sp|Q8W491|UG733_ARATH)
cCL1162Contig1	Similar to Protein LURP-one-related 15 (Arabidopsis thaliana) (uniprot_sprot:sp|Q9LZX1|LOR15_ARATH)
cCL1179Contig1	Similar to Mitochondrial substrate carrier family protein B (Dictyostelium discoideum) (uniprot_sprot:sp|Q54MZ4|MCFB_DICDI)
cCL121Contig1	Similar to Putative uncharacterized protein (Ricinus communis) (uniref90:UniRef90_B9STI8)
cCL1246Contig1	Similar to Pectinesterase 3 (Phaseolus vulgaris) (uniprot_sprot:sp|Q43111|PME3_PHAVU)
cCL1276Contig1	None
cCL1279Contig1	Similar to Reticuline oxidase-like protein (Arabidopsis thaliana) (uniprot_sprot:sp|Q9SVG4|RETOL_ARATH)
cCL1331Contig2	Similar to Protein TIFY 11A (Arabidopsis thaliana) (uniprot_sprot:sp|Q9LDU5|TI11A_ARATH)
cCL1343Contig1	Similar to Putative methyltransferase DDB_G0268948 (Dictyostelium discoideum) (uniprot_sprot:sp|Q55EX9|Y8948_DICDI)
cCL1345Contig1	None
cCL1345Contig2	None
cCL136Contig1	None
cCL140Contig1	Similar to Metal ion binding protein (Cucumis melo subsp. melo) (uniref90:UniRef90_E5GBD2)
cCL140Contig2	Similar to Metal ion binding protein (Cucumis melo subsp. melo) (uniref90:UniRef90_E5GBD2)
cCL1471Contig1	Similar to Probable receptor-like protein kinase At5g47070 (Arabidopsis thaliana) (uniprot_sprot:sp|Q9LTC0|Y5707_ARATH)
cCL1483Contig1	Similar to LL-diaminopimelate aminotransferase, chloroplastic (Arabidopsis thaliana) (uniprot_sprot:sp|Q93ZN9|DAPAT_ARATH)
cCL1514Contig1	Similar to Abscisic acid receptor PYL5 (Arabidopsis thaliana) (uniprot_sprot:sp|Q9FLB1|PYL5_ARATH)
cCL1532Contig1	None
cCL1536Contig1	Similar to Zinc finger AN1 domain-containing stress-associated protein 12 (Arabidopsis thaliana) (uniprot_sprot:sp|Q67YE6|SAP12_ARATH)
cCL1536Contig2	Similar to Zinc finger AN1 domain-containing stress-associated protein 12 (Arabidopsis thaliana) (uniprot_sprot:sp|Q67YE6|SAP12_ARATH)
cCL1551Contig1	Similar to Sucrose synthase (Glycine max) (uniprot_sprot:sp|P13708|SUSY_SOYBN)
cCL1556Contig1	Similar to Calcium-binding protein KIC (Arabidopsis thaliana) (uniprot_sprot:sp|Q9ZPX9|KIC_ARATH)
cCL1556Contig2	Similar to Calcium-binding protein KIC (Arabidopsis thaliana) (uniprot_sprot:sp|Q9ZPX9|KIC_ARATH)
cCL1564Contig1	Similar to Probable xyloglucan glycosyltransferase 12 (Arabidopsis thaliana) (uniprot_sprot:sp|Q9ZQB9|CSLCC_ARATH)
cCL1564Contig2	Similar to Probable xyloglucan glycosyltransferase 12 (Arabidopsis thaliana) (uniprot_sprot:sp|Q9ZQB9|CSLCC_ARATH)
cCL1567Contig1	Similar to Beta-1,3-galactosyltransferase 7 (Arabidopsis thaliana) (uniprot_sprot:sp|Q6NQB7|B3GT7_ARATH)
cCL1567Contig2	Similar to Beta-1,3-galactosyltransferase 7 (Arabidopsis thaliana) (uniprot_sprot:sp|Q6NQB7|B3GT7_ARATH)
cCL1591Contig1	Similar to Lysosomal Pro-X carboxypeptidase (Bos taurus) (uniprot_sprot:sp|Q2TA14|PCP_BOVIN)
cCL1614Contig1	Similar to UPF0497 membrane protein 12 (Glycine max PE=2 SV=1) (uniprot_sprot:sp|C6SVQ5|U497C_SOYBN)
cCL1614Contig2	Similar to UPF0497 membrane protein 12 (Glycine max PE=2 SV=1) (uniprot_sprot:sp|C6SVQ5|U497C_SOYBN)
cCL1624Contig1	Similar to PREDICTED: hypothetical protein (Vitis vinifera) (uniref90:UniRef90_UPI0001985C0A)
cCL1648Contig1	Similar to PREDICTED: hypothetical protein (Vitis vinifera) (uniref90:UniRef90_UPI0001983B44)
cCL1662Contig1	Similar to Vesicle-associated membrane protein 721 (Arabidopsis thaliana) (uniprot_sprot:sp|Q9ZTW3|VA721_ARATH)
cCL1662Contig2	Similar to Vesicle-associated membrane protein 721 (Arabidopsis thaliana) (uniprot_sprot:sp|Q9ZTW3|VA721_ARATH)
cCL1680Contig1	Similar to Pathogen-induced protein CuPi1 (Cucumis sativus) (uniref90:UniRef90_O24512)
cCL1690Contig1	Similar to Amino acid permease 2 (Arabidopsis thaliana) (uniprot_sprot:sp|Q38967|AAP2_ARATH)
cCL172Contig2	Similar to 17.6 kDa class I heat shock protein 3 (Arabidopsis thaliana) (uniprot_sprot:sp|P13853|HS17C_ARATH)
cCL1750Contig1	Similar to Predicted protein (Populus trichocarpa) (uniref90:UniRef90_B9GG82)
cCL1771Contig1	Similar to Glutaredoxin-C9 (Arabidopsis thaliana) (uniprot_sprot:sp|Q9SGP6|GRXC9_ARATH)
cCL180Contig1	Similar to Serine-rich protein (Cucumis melo subsp. melo) (uniref90:UniRef90_E5GCC5)
cCL1818Contig1	Similar to 60s acidic ribosomal protein P1 (Arabidopsis thaliana) (uniref90:UniRef90_Q9FLV1)
cCL1826Contig1	Similar to Trihelix transcription factor GT-3a (Arabidopsis thaliana) (uniprot_sprot:sp|Q9SDW0|TGT3A_ARATH)
cCL1852Contig1	Similar to Uncharacterized UDP-glucosyltransferase At1g05675 (Arabidopsis thaliana) (uniprot_sprot:sp|P0C7P7|Y1567_ARATH)
cCL1879Contig1	Similar to Protein COBRA (Arabidopsis thaliana) (uniprot_sprot:sp|Q94KT8|COBRA_ARATH)
cCL1886Contig1	Similar to WRKY transcription factor 22 (Arabidopsis thaliana) (uniprot_sprot:sp|O04609|WRK22_ARATH)
cCL1901Contig1	Similar to Predicted protein (Populus trichocarpa) (uniref90:UniRef90_B9HTM6)
cCL1930Contig2	Similar to Nudix hydrolase 26, chloroplastic (Arabidopsis thaliana) (uniprot_sprot:sp|Q9CAF2|NUD26_ARATH)
cCL1988Contig1	Similar to Probable phospholipid hydroperoxide glutathione peroxidase (Citrus sinensis) (uniprot_sprot:sp|Q06652|GPX4_CITSI)
cCL1992Contig1	Similar to SNAP25 homologous protein SNAP33 (Arabidopsis thaliana) (uniprot_sprot:sp|Q9S7P9|SNP33_ARATH)
cCL2003Contig1	Similar to Bifunctional aspartate aminotransferase and glutamate/aspartate-prephenate aminotransferase (Arabidopsis thaliana) (uniprot_sprot:sp|Q9SIE1|PAT_ARATH)
cCL2005Contig1	None
cCL2022Contig2	Similar to TIR-NBS-LRR-AAA+ATPase class resistance protein (Cucumis sativus) (uniref90:UniRef90_D9I8I7)
cCL2024Contig1	None
cCL2062Contig1	Similar to Peroxidase 73 (Arabidopsis thaliana) (uniprot_sprot:sp|Q43873|PER73_ARATH)
cCL2097Contig1	Similar to UDP-galactose transporter 2 (Arabidopsis thaliana) (uniprot_sprot:sp|Q9SRE4|UGAL2_ARATH)
cCL2107Contig1	predicted protein [Populus trichocarpa]
cCL2142Contig1	Similar to Probable glutathione S-transferase (Glycine max) (uniprot_sprot:sp|P32110|GSTX6_SOYBN)
cCL2152Contig1	Similar to Bifunctional dihydroflavonol 4-reductase/flavanone 4-reductase (Malus domestica) (uniprot_sprot:sp|Q9XES5|DFRA_MALDO)
cCL2253Contig1	Similar to Putative uncharacterized protein (Ricinus communis) (uniref90:UniRef90_B9T6D7)
cCL2263Contig1	Similar to Nuclease, putative (Ricinus communis) (uniref90:UniRef90_B9RUE6)
cCL2267Contig1	Similar to Fructose-bisphosphate aldolase, cytoplasmic isozyme (Cicer arietinum) (uniprot_sprot:sp|O65735|ALF_CICAR)
cCL2269Contig1	Similar to Peroxidase 2 (Fragment) (Cucumis sativus PE=2 SV=1) (uniprot_sprot:sp|P19135|PER2_CUCSA)
cCL2298Contig1	Similar to Putative uncharacterized protein (Ricinus communis) (uniref90:UniRef90_B9RI24)
cCL229Contig1	None
cCL229Contig2	None
cCL2301Contig1	Similar to U-box domain-containing protein 21 (Arabidopsis thaliana) (uniprot_sprot:sp|Q5PNY6|PUB21_ARATH)
cCL2335Contig1	Similar to Putative uncharacterized protein (Ricinus communis) (uniref90:UniRef90_B9T1K2)
cCL2352Contig1	Similar to Probable WRKY transcription factor 41 (Arabidopsis thaliana) (uniprot_sprot:sp|Q8H0Y8|WRK41_ARATH)
cCL2360Contig1	Similar to Probable glutathione S-transferase (Nicotiana tabacum PE=2 SV=1) (uniprot_sprot:sp|Q03662|GSTX1_TOBAC)
cCL2373Contig1	Similar to Catalytic, putative (Ricinus communis) (uniref90:UniRef90_B9T6U0)
cCL2376Contig1	unknown [Medicago truncatula]
cCL2436Contig1	Similar to Naringenin,2-oxoglutarate 3-dioxygenase (Callistephus chinensis) (uniprot_sprot:sp|Q05963|FL3H_CALCH)
cCL2466Contig1	None
cCL2466Contig2	None
cCL2475Contig1	Similar to Ankyrin repeat family protein (Cucumis melo subsp. melo) (uniref90:UniRef90_E5GC67)
cCL2524Contig1	None
cCL2531Contig1	Similar to Exostosin-2 (Drosophila melanogaster) (uniprot_sprot:sp|Q9Y169|EXT2_DROME)
cCL254Contig1	Similar to Probable glutathione S-transferase (Glycine max) (uniprot_sprot:sp|P32110|GSTX6_SOYBN)
cCL254Contig2	Similar to Probable glutathione S-transferase (Glycine max) (uniprot_sprot:sp|P32110|GSTX6_SOYBN)
cCL2563Contig1	None
cCL2605Contig1	Similar to Lipoxygenase 4, chloroplastic (Arabidopsis thaliana) (uniprot_sprot:sp|Q9FNX8|LOX4_ARATH)
cCL2614Contig1	Hypothetical protein CBG23547 [Caenorhabditis briggsae]
cCL2616Contig1	None
cCL2643Contig1	Similar to F-box protein PP2-B15 (Arabidopsis thaliana) (uniprot_sprot:sp|O80494|P2B15_ARATH)
cCL266Contig1	Similar to PREDICTED: hypothetical protein (Vitis vinifera) (uniref90:UniRef90_UPI00019843D5)
cCL266Contig2	Similar to PREDICTED: hypothetical protein (Vitis vinifera) (uniref90:UniRef90_UPI00019843D5)
cCL2676Contig1	Similar to Putative uncharacterized protein (Ricinus communis) (uniref90:UniRef90_B9S6D0)
cCL2687Contig1	None
cCL2716Contig1	Similar to Putative uncharacterized protein (Vitis vinifera) (uniref90:UniRef90_A5BH42)
cCL2723Contig1	Similar to External NADH-ubiquinone oxidoreductase 1, mitochondrial (Saccharomyces cerevisiae) (uniprot_sprot:sp|P40215|NDH1_YEAST)
cCL2751Contig1	None
cCL2765Contig1	None
cCL2779Contig1	Similar to Protease 2 (Moraxella lacunata) (uniprot_sprot:sp|Q59536|PTRB_MORLA)
cCL27Contig1	Similar to Protein disulfide-isomerase (Datisca glomerata) (uniprot_sprot:sp|Q9XF61|PDI_DATGL)
cCL27Contig2	Similar to Protein disulfide-isomerase (Datisca glomerata) (uniprot_sprot:sp|Q9XF61|PDI_DATGL)
cCL2809Contig1	Similar to Probable glycosyltransferase At3g07620 (Arabidopsis thaliana) (uniprot_sprot:sp|Q9SSE8|GLYT1_ARATH)
cCL2820Contig1	Similar to Basic 7S globulin (Glycine max) (uniprot_sprot:sp|P13917|7SB1_SOYBN)
cCL2835Contig1	None
cCL2942Contig1	Similar to Phenylalanine ammonia-lyase (Populus trichocarpa) (uniprot_sprot:sp|P45730|PALY_POPTR)
cCL2947Contig1	None
cCL3071Contig1	Similar to Predicted protein (Arabidopsis) (uniref90:UniRef90_D7L4H5)
cCL3075Contig1	Similar to 40S ribosomal protein S18 (Arabidopsis thaliana) (uniprot_sprot:sp|P34788|RS18_ARATH)
cCL3089Contig1	Similar to Vacuolar-sorting receptor 7 (Arabidopsis thaliana) (uniprot_sprot:sp|Q8L7E3|VSR7_ARATH)
cCL3103Contig1	Similar to Putative syntaxin-24 (Arabidopsis thaliana) (uniprot_sprot:sp|Q9C615|SYP24_ARATH)
cCL3131Contig1	Similar to Putative vesicle-associated membrane protein 726 (Arabidopsis thaliana) (uniprot_sprot:sp|Q9MAS5|VA726_ARATH)
cCL3143Contig1	None
cCL3192Contig1	Similar to Putative uncharacterized protein (Ricinus communis) (uniref90:UniRef90_B9RNC3)
cCL3193Contig1	Similar to Probable glutathione peroxidase 8 (Arabidopsis thaliana) (uniprot_sprot:sp|Q8LBU2|GPX8_ARATH)
cCL3204Contig1	Similar to Enhanced disease susceptibility 1 (Vitis vinifera) (uniref90:UniRef90_B2KL75)
cCL3231Contig1	Similar to Dof zinc finger protein DOF2.3 (Arabidopsis thaliana) (uniprot_sprot:sp|O22967|DOF23_ARATH)
cCL3245Contig1	Similar to BON1-associated protein 2 (Arabidopsis thaliana) (uniprot_sprot:sp|Q58FX0|BAP2_ARATH)
cCL3257Contig1	Similar to Glutamate dehydrogenase 2 (Arabidopsis thaliana) (uniprot_sprot:sp|Q38946|DHE2_ARATH)
cCL3276Contig1	Similar to Ethylene-responsive transcription factor ERF114 (Arabidopsis thaliana) (uniprot_sprot:sp|Q9FH54|EF114_ARATH)
cCL3286Contig1	Similar to Predicted protein (Populus trichocarpa) (uniref90:UniRef90_B9N9L1)
cCL3340Contig1	Similar to Peroxidase 4 (Vitis vinifera) (uniprot_sprot:sp|A7NY33|PER4_VITVI)
cCL3361Contig1	Similar to GEM-like protein 4 (Arabidopsis thaliana) (uniprot_sprot:sp|Q9FTA0|GEML4_ARATH)
cCL3425Contig1	Similar to Epoxide hydrolase 2 (Sus scrofa) (uniprot_sprot:sp|Q6Q2C2|HYES_PIG)
cCL3446Contig1	Similar to Probable inactive purple acid phosphatase 29 (Arabidopsis thaliana) (uniprot_sprot:sp|Q9FMK9|PPA29_ARATH)
cCL3450Contig1	Similar to Peroxidase 15 (Ipomoea batatas) (uniprot_sprot:sp|Q9LEH3|PER15_IPOBA)
cCL3464Contig1	Similar to 4-coumarate--CoA ligase-like 7 (Arabidopsis thaliana) (uniprot_sprot:sp|Q9M0X9|4CLL7_ARATH)
cCL3495Contig1	Similar to Chorismate mutase, chloroplastic (Arabidopsis thaliana) (uniprot_sprot:sp|P42738|CHMU_ARATH)
cCL3513Contig1	Similar to Peroxidase 72 (Arabidopsis thaliana) (uniprot_sprot:sp|Q9FJZ9|PER72_ARATH)
cCL3527Contig1	Similar to Whole genome shotgun sequence of line PN40024, scaffold_0.assembly12x (Fragment) (Vitis vinifera) (uniref90:UniRef90_D7SIA2)
cCL3572Contig1	Similar to Probable DNA-directed RNA polymerases I, II, and III subunit RPABC3 (Caenorhabditis elegans) (uniprot_sprot:sp|Q19826|RPAB3_CAEEL)
cCL3578Contig1	Similar to Epoxide hydrolase 2 (Mus musculus) (uniprot_sprot:sp|P34914|HYES_MOUSE)
cCL3579Contig1	Similar to Probable serine/threonine-protein kinase At1g18390 (Arabidopsis thaliana) (uniprot_sprot:sp|P0C5E2|Y1839_ARATH)
cCL3643Contig1	Similar to Predicted protein (Populus trichocarpa) (uniref90:UniRef90_B9H5X3)
cCL3665Contig1	None
cCL3707Contig1	Similar to Putative uncharacterized protein (Ricinus communis) (uniref90:UniRef90_B9S1G2)
cCL3746Contig1	Similar to Cationic peroxidase 1 (Arachis hypogaea) (uniprot_sprot:sp|P22195|PER1_ARAHY)
cCL3796Contig1	Similar to Probable glutathione S-transferase (Glycine max) (uniprot_sprot:sp|P32110|GSTX6_SOYBN)
cCL3828Contig1	Similar to Chitin-inducible gibberellin-responsive protein 1 (Oryza sativa subsp. japonica) (uniprot_sprot:sp|Q69VG1|CIGR1_ORYSJ)
cCL3852Contig1	Similar to Putative uncharacterized protein (Cucumis melo subsp. melo) (uniref90:UniRef90_E5GB62)
cCL3876Contig1	Similar to Putative uncharacterized protein (Glycine max) (uniref90:UniRef90_C6T419)
cCL3914Contig1	Similar to Germin-like protein 5-1 (Oryza sativa subsp. japonica) (uniprot_sprot:sp|Q6I544|GL52_ORYSJ)
cCL3961Contig1	Similar to Long chain acyl-CoA synthetase 4 (Arabidopsis thaliana) (uniprot_sprot:sp|Q9T0A0|LACS4_ARATH)
cCL3998Contig1	Similar to Putative uncharacterized protein (Cucumis melo subsp. melo) (uniref90:UniRef90_E5GB38)
cCL4008Contig1	Similar to Ethylene-responsive transcription factor ERF114 (Arabidopsis thaliana) (uniprot_sprot:sp|Q9FH54|EF114_ARATH)
cCL4066Contig1	Similar to Whole genome shotgun sequence of line PN40024, scaffold_9.assembly12x (Fragment) (Vitis vinifera) (uniref90:UniRef90_D7T157)
cCL4114Contig1	Similar to E3 ubiquitin-protein ligase AIP2 (Arabidopsis thaliana) (uniprot_sprot:sp|Q8RXD3|AIP2_ARATH)
cCL4139Contig1	Similar to Probable protein phosphatase 2C 25 (Arabidopsis thaliana) (uniprot_sprot:sp|O80871|P2C25_ARATH)
cCL414Contig1	Similar to Predicted protein (Malpighiales) (uniref90:UniRef90_B9IL17)
cCL4181Contig1	Similar to Probable tyrosine-protein phosphatase At1g05000 (Arabidopsis thaliana) (uniprot_sprot:sp|Q9ZVN4|Y1500_ARATH)
cCL4185Contig1	None
cCL4245Contig1	Similar to Probable WRKY transcription factor 23 (Arabidopsis thaliana) (uniprot_sprot:sp|O22900|WRK23_ARATH)
cCL4272Contig1	Similar to Probable protein phosphatase 2C 12 (Arabidopsis thaliana) (uniprot_sprot:sp|Q9FX08|P2C12_ARATH)
cCL4273Contig1	Similar to Probable beta-1,3-galactosyltransferase 19 (Arabidopsis thaliana) (uniprot_sprot:sp|Q9LV16|B3GTJ_ARATH)
cCL4291Contig1	PREDICTED: hypothetical protein [Vitis vinifera]
cCL4300Contig1	hypothetical protein [Vitis vinifera]
cCL4322Contig1	Similar to Phospho-2-dehydro-3-deoxyheptonate aldolase 1, chloroplastic (Arabidopsis thaliana) (uniprot_sprot:sp|P29976|AROF_ARATH)
cCL4346Contig1	Similar to Putative uncharacterized protein (Ricinus communis) (uniref90:UniRef90_B9RB22)
cCL4370Contig1	Similar to Probable glutathione S-transferase (Glycine max) (uniprot_sprot:sp|P32110|GSTX6_SOYBN)
cCL4373Contig1	Similar to Probable mitochondrial chaperone BCS1-B (Dictyostelium discoideum) (uniprot_sprot:sp|Q54DY9|BCS1B_DICDI)
cCL4375Contig1	Similar to Signal peptidase complex catalytic subunit SEC11C (Pongo abelii) (uniprot_sprot:sp|Q5RC30|SC11C_PONAB)
cCL4401Contig1	Similar to Protein kinase 2B, chloroplastic (Arabidopsis thaliana) (uniprot_sprot:sp|O49840|APK2B_ARATH)
cCL4410Contig1	PREDICTED: hypothetical protein [Vitis vinifera]
cCL4480Contig1	Similar to Ethylene-responsive transcription factor-like protein At4g13040 (Arabidopsis thaliana) (uniprot_sprot:sp|Q56XP9|ERFL1_ARATH)
cCL4498Contig1	Similar to E3 ubiquitin-protein ligase RGLG2 (Arabidopsis thaliana) (uniprot_sprot:sp|Q9LY87|RGLG2_ARATH)
cCL4523Contig1	Similar to Putative N-acetylglucosaminyltransferase III (Cucumis sativus) (uniref90:UniRef90_Q700J8)
cCL4534Contig1	Similar to Myricetin O-methyltransferase (Catharanthus roseus PE=1 SV=1) (uniprot_sprot:sp|Q8GSN1|MOMT_CATRO)
cCL4545Contig1	Similar to Septum-promoting GTP-binding protein 1 (Schizosaccharomyces pombe) (uniprot_sprot:sp|P87027|SPG1_SCHPO)
cCL4554Contig1	Similar to Cucumisin (Cucumis melo PE=1 SV=1) (uniprot_sprot:sp|Q39547|CUCM1_CUCME)
cCL4587Contig1	Similar to Putative uncharacterized protein (Vitis vinifera) (uniref90:UniRef90_A5BGJ2)
cCL4607Contig1	Similar to Reticuline oxidase-like protein (Arabidopsis thaliana) (uniprot_sprot:sp|Q9SVG4|RETOL_ARATH)
cCL4625Contig1	Similar to Peroxidase 53 (Arabidopsis thaliana) (uniprot_sprot:sp|Q42578|PER53_ARATH)
cCL4635Contig1	Similar to Probable WRKY transcription factor 40 (Arabidopsis thaliana) (uniprot_sprot:sp|Q9SAH7|WRK40_ARATH)
cCL4681Contig1	Similar to Cysteine-rich receptor-like protein kinase 29 (Arabidopsis thaliana) (uniprot_sprot:sp|Q8S9L6|CRK29_ARATH)
cCL4693Contig1	Similar to Probable protein phosphatase 2C 63 (Arabidopsis thaliana) (uniprot_sprot:sp|O81760|P2C63_ARATH)
cCL4748Contig1	None
cCL4764Contig1	Similar to Cytokinin-O-glucosyltransferase 2 (Arabidopsis thaliana) (uniprot_sprot:sp|Q9SK82|COGT2_ARATH)
cCL476Contig1	Similar to Probable carboxylesterase 6 (Arabidopsis thaliana) (uniprot_sprot:sp|Q9SX25|CXE6_ARATH)
cCL476Contig2	Similar to Probable carboxylesterase 6 (Arabidopsis thaliana) (uniprot_sprot:sp|Q9SX25|CXE6_ARATH)
cCL4773Contig1	Similar to PREDICTED: hypothetical protein (Vitis vinifera) (uniref90:UniRef90_UPI00015CAC5A)
cCL4774Contig1	Similar to Whole genome shotgun sequence of line PN40024, scaffold_4.assembly12x (Fragment) (Vitis vinifera) (uniref90:UniRef90_D7SJL0)
cCL4777Contig1	Similar to Whole genome shotgun sequence of line PN40024, scaffold_60.assembly12x (Fragment) (Vitis vinifera) (uniref90:UniRef90_D7UA05)
cCL4785Contig1	Similar to E3 ubiquitin-protein ligase RGLG2 (Arabidopsis thaliana) (uniprot_sprot:sp|Q9LY87|RGLG2_ARATH)
cCL4793Contig1	Similar to Predicted protein (Populus trichocarpa) (uniref90:UniRef90_B9H5X3)
cCL4856Contig1	None
cCL4859Contig1	None
cCL4871Contig1	Similar to Peroxidase N1 (Nicotiana tabacum) (uniprot_sprot:sp|Q9XIV8|PERN1_TOBAC)
cCL4873Contig1	Similar to Probable receptor-like protein kinase At2g47060 (Arabidopsis thaliana) (uniprot_sprot:sp|O80719|Y2706_ARATH)
cCL4926Contig1	Similar to At2g37820 (Arabidopsis thaliana) (uniref90:UniRef90_Q6NM27)
cCL4944Contig1	Similar to Predicted protein (Populus trichocarpa) (uniref90:UniRef90_B9H305)
cCL4947Contig1	Similar to PREDICTED: hypothetical protein (Vitis vinifera) (uniref90:UniRef90_UPI0001984871)
cCL5001Contig1	Similar to 17.6 kDa class I heat shock protein 3 (Arabidopsis thaliana) (uniprot_sprot:sp|P13853|HS17C_ARATH)
cCL5088Contig1	None
cCL5138Contig1	Similar to Whole genome shotgun sequence of line PN40024, scaffold_16.assembly12x (Fragment) (Vitis vinifera) (uniref90:UniRef90_D7TBS7)
cCL5166Contig1	Similar to Zinc finger AN1 and C2H2 domain-containing stress-associated protein 11 (Arabidopsis thaliana) (uniprot_sprot:sp|Q8VZ42|SAP11_ARATH)
cCL5180Contig1	Similar to Probable WRKY transcription factor 51 (Arabidopsis thaliana) (uniprot_sprot:sp|Q93WU9|WRK51_ARATH)
cCL5186Contig1	Similar to Putative leucine-rich repeat receptor-like protein kinase At2g19210 (Arabidopsis thaliana) (uniprot_sprot:sp|O65924|Y2921_ARATH)
cCL5196Contig1	Similar to Graves disease carrier protein homolog (Mus musculus) (uniprot_sprot:sp|Q8C0K5|GDC_MOUSE)
cCL5249Contig1	Similar to Guanine nucleotide-binding protein alpha-2 subunit (Glycine max) (uniprot_sprot:sp|P93163|GPA2_SOYBN)
cCL5276Contig1	Similar to Disease resistance response protein, putative (Ricinus communis) (uniref90:UniRef90_B9RLI8)
cCL5279Contig1	Similar to mRNA, 952 bp sequence (Nicotiana tabacum) (uniref90:UniRef90_Q9AVP1)
cCL5285Contig1	Similar to Expansin-like B1 (Oryza sativa subsp. japonica) (uniprot_sprot:sp|Q850K7|EXLB1_ORYSJ)
cCL5296Contig1	Similar to Probable protein kinase At2g41970 (Arabidopsis thaliana) (uniprot_sprot:sp|P93749|Y2197_ARATH)
cCL5305Contig1	None
cCL5325Contig1	Similar to Nucleic acid binding protein, putative (Ricinus communis) (uniref90:UniRef90_B9SR50)
cCL5340Contig1	Similar to Ras-related protein RGP1 (Oryza sativa subsp. japonica) (uniprot_sprot:sp|P25766|RGP1_ORYSJ)
cCL5342Contig1	None
cCL5345Contig1	Similar to Leucine-rich repeat receptor-like tyrosine-protein kinase At2g41820 (Arabidopsis thaliana) (uniprot_sprot:sp|O22938|Y2182_ARATH)
cCL5353Contig1	Similar to Probable serine/threonine-protein kinase At1g18390 (Arabidopsis thaliana) (uniprot_sprot:sp|P0C5E2|Y1839_ARATH)
cCL5368Contig1	Similar to Predicted protein (Arabidopsis) (uniref90:UniRef90_D7L4H5)
cCL537Contig1	Similar to Peroxisomal membrane protein PMP34 (Homo sapiens) (uniprot_sprot:sp|O43808|PM34_HUMAN)
cCL542Contig1	Similar to Mitogen-activated protein kinase 3 (Arabidopsis thaliana) (uniprot_sprot:sp|Q39023|MPK3_ARATH)
cCL5466Contig1	None
cCL5486Contig1	Similar to Probable ADP-ribosylation factor GTPase-activating protein AGD11 (Arabidopsis thaliana) (uniprot_sprot:sp|Q8L7A4|AGD11_ARATH)
cCL558Contig1	Similar to Polyubiquitin 10 (Arabidopsis thaliana) (uniprot_sprot:sp|Q8H159|UBQ10_ARATH)
cCL5625Contig1	Similar to 60S ribosomal protein L34, putative (Ricinus communis) (uniref90:UniRef90_B9T740)
cCL5679Contig1	Similar to Probably inactive leucine-rich repeat receptor-like protein kinase At5g48380 (Arabidopsis thaliana) (uniprot_sprot:sp|Q9ASS4|Y5838_ARATH)
cCL567Contig1	Similar to Probable glutathione S-transferase (Glycine max) (uniprot_sprot:sp|P32110|GSTX6_SOYBN)
cCL567Contig2	Similar to Probable glutathione S-transferase (Glycine max) (uniprot_sprot:sp|P32110|GSTX6_SOYBN)
cCL5698Contig1	Similar to Fiber protein Fb25 (Gossypium barbadense) (uniref90:UniRef90_Q6UA14)
cCL5727Contig1	Similar to Predicted protein (Fragment) (Populus trichocarpa) (uniref90:UniRef90_B9H523)
cCL5734Contig1	Similar to Probable VAMP-like protein At1g33475 (Arabidopsis thaliana) (uniprot_sprot:sp|Q84WF5|VAMPL_ARATH)
cCL5735Contig1	Similar to Respiratory burst oxidase homolog protein C (Solanum tuberosum) (uniprot_sprot:sp|Q2HXL0|RBOHC_SOLTU)
cCL5772Contig1	Similar to Zinc finger CCCH domain-containing protein 31 (Arabidopsis thaliana) (uniprot_sprot:sp|O22243|C3H31_ARATH)
cCL577Contig1	Similar to Calmodulin-like protein 11 (Arabidopsis thaliana) (uniprot_sprot:sp|Q9LIK5|CML11_ARATH)
cCL577Contig2	Similar to Calmodulin-like protein 11 (Arabidopsis thaliana) (uniprot_sprot:sp|Q9LIK5|CML11_ARATH)
cCL5782Contig1	Similar to Putative lipid phosphate phosphatase 3, chloroplastic (Arabidopsis thaliana) (uniprot_sprot:sp|Q8LFD1|LPP3_ARATH)
cCL5810Contig1	None
cCL5861Contig1	Similar to Heat shock factor protein HSF24 (Solanum peruvianum) (uniprot_sprot:sp|P22335|HSF24_SOLPE)
cCL5875Contig1	Similar to Peptide transporter PTR3-A (Arabidopsis thaliana) (uniprot_sprot:sp|Q9FNL7|PTR3_ARATH)
cCL5883Contig1	Similar to Serpin-ZX (Arabidopsis thaliana) (uniprot_sprot:sp|Q9S7T8|SPZX_ARATH)
cCL588Contig1	Similar to 6-phosphofructokinase 5, chloroplastic (Arabidopsis thaliana) (uniprot_sprot:sp|Q8VYN6|K6PF5_ARATH)
cCL591Contig1	Similar to Putative uncharacterized protein (Vitis vinifera) (uniref90:UniRef90_A5B688)
cCL5926Contig1	Similar to Putative phospholipid-transporting ATPase 4 (Arabidopsis thaliana) (uniprot_sprot:sp|Q9LNQ4|ALA4_ARATH)
cCL5944Contig1	Similar to Putative calcium-binding protein CML19 (Oryza sativa subsp. japonica) (uniprot_sprot:sp|Q8RYJ8|CML19_ORYSJ)
cCL5949Contig1	Similar to Lysine histidine transporter 1 (Arabidopsis thaliana) (uniprot_sprot:sp|Q9FKS8|LHT1_ARATH)
cCL6002Contig1	Similar to Putative uncharacterized protein (Cucumis melo subsp. melo) (uniref90:UniRef90_E5GB62)
cCL6044Contig1	Similar to PREDICTED: hypothetical protein (Vitis vinifera) (uniref90:UniRef90_UPI000198297B)
cCL604Contig1	Similar to Inorganic pyrophosphatase 2 (Arabidopsis thaliana) (uniprot_sprot:sp|Q9FZ62|PPSP2_ARATH)
cCL6056Contig1	Similar to Bax inhibitor 1 (Arabidopsis thaliana) (uniprot_sprot:sp|Q9LD45|BI1_ARATH)
cCL6110Contig1	None
cCL6121Contig1	Similar to Uncharacterized acetyltransferase At3g50280 (Arabidopsis thaliana) (uniprot_sprot:sp|Q9SND9|Y3028_ARATH)
cCL620Contig1	Similar to ALA-interacting subunit 3 (Arabidopsis thaliana) (uniprot_sprot:sp|Q9SLK2|ALIS3_ARATH)
cCL6247Contig1	Similar to Probable WRKY transcription factor 75 (Arabidopsis thaliana) (uniprot_sprot:sp|Q9FYA2|WRK75_ARATH)
cCL624Contig2	Similar to Peroxisomal membrane protein PMP22 (Arabidopsis thaliana) (uniprot_sprot:sp|Q9ZS51|PMP22_ARATH)
cCL6263Contig1	Similar to B2 protein (Daucus carota PE=2 SV=1) (uniprot_sprot:sp|P37707|B2_DAUCA)
cCL6268Contig1	Similar to Probable nucleoredoxin 1 (Arabidopsis thaliana) (uniprot_sprot:sp|O80763|NRX1_ARATH)
cCL660Contig1	None
cCL699Contig1	Similar to Predicted protein (Populus trichocarpa) (uniref90:UniRef90_B9GJA8)
cCL699Contig2	Similar to Predicted protein (Populus trichocarpa) (uniref90:UniRef90_B9GJA8)
cCL735Contig1	None
cCL738Contig1	Similar to Ferredoxin-3, chloroplastic (Zea mays) (uniprot_sprot:sp|P27788|FER3_MAIZE)
cCL738Contig2	Similar to Ferredoxin-3, chloroplastic (Zea mays) (uniprot_sprot:sp|P27788|FER3_MAIZE)
cCL770Contig1	Similar to Calcineurin B-like protein 1 (Oryza sativa subsp. japonica) (uniprot_sprot:sp|Q7XC27|CNBL1_ORYSJ)
cCL770Contig2	Similar to Calcineurin B-like protein 1 (Oryza sativa subsp. japonica) (uniprot_sprot:sp|Q7XC27|CNBL1_ORYSJ)
cCL779Contig1	Similar to Lactoylglutathione lyase (Oryza sativa subsp. japonica) (uniprot_sprot:sp|Q948T6|LGUL_ORYSJ)
cCL835Contig1	Similar to Predicted protein (Populus trichocarpa) (uniref90:UniRef90_B9GKD3)
cCL903Contig1	Similar to SNAP25 homologous protein SNAP33 (Arabidopsis thaliana) (uniprot_sprot:sp|Q9S7P9|SNP33_ARATH)
cCL914Contig1	None
cCL927Contig1	Similar to Predicted protein (Fragment) (Populus trichocarpa) (uniref90:UniRef90_B9H0G8)
cCL929Contig1	Similar to RING-H2 zinc finger protein RHA1a (Arabidopsis thaliana) (uniprot_sprot:sp|Q9SUS4|RHA1A_ARATH)
cCL935Contig1	Similar to Protein TIFY 9 (Arabidopsis thaliana) (uniprot_sprot:sp|Q93ZM9|TIF9_ARATH)
cCL935Contig2	Similar to Protein TIFY 9 (Arabidopsis thaliana) (uniprot_sprot:sp|Q93ZM9|TIF9_ARATH)
cCL975Contig1	Similar to Basic blue protein (Cucumis sativus PE=1 SV=1) (uniprot_sprot:sp|P00303|BABL_CUCSA)
cCM93_c	Similar to Putative uncharacterized protein Sb01g037820 (Andropogoneae) (uniref90:UniRef90_C5WMK8)
cF103_c	Similar to Probable VAMP-like protein At1g33475 (Arabidopsis thaliana) (uniprot_sprot:sp|Q84WF5|VAMPL_ARATH)
cFR10K11_c	Similar to Glutathione S-transferase (Hyoscyamus muticus PE=1 SV=1) (uniprot_sprot:sp|P46423|GSTF_HYOMU)
cFR10M13_c	Similar to Putative uncharacterized protein (Ricinus communis) (uniref90:UniRef90_B9SR93)
cFR11D2_c	None
cFR11E7_c	None
cFR12D23_c	Similar to Protein argonaute 5 (Arabidopsis thaliana) (uniprot_sprot:sp|Q9SJK3|AGO5_ARATH)
cFR13G23_c	Similar to Basic endochitinase A (Secale cereale) (uniprot_sprot:sp|Q9FRV1|CHIA_SECCE)
cFR13K15_c	Similar to Predicted protein (Populus trichocarpa) (uniref90:UniRef90_B9N7J4)
cFR13M11_c	PREDICTED: hypothetical protein [Vitis vinifera]
cFR13M8_c	Similar to MLO-like protein 8 (Arabidopsis thaliana) (uniprot_sprot:sp|O22757|MLO8_ARATH)
cFR13P20_c	Similar to Leucine-rich repeat receptor-like serine/threonine/tyrosine-protein kinase SOBIR1 (Arabidopsis thaliana) (uniprot_sprot:sp|Q9SKB2|SBIR1_ARATH)
cFR14A18_c	Similar to 17.6 kDa class I heat shock protein 3 (Arabidopsis thaliana) (uniprot_sprot:sp|P13853|HS17C_ARATH)
cFR14A7_c	Similar to Putative uncharacterized protein (Ricinus communis) (uniref90:UniRef90_B9RW66)
cFR14G10_c	None
cFR14H18_c	hypothetical protein [Antirrhinum hispanicum]
cFR14O23_c	Similar to Eukaryotic translation initiation factor 6-2 (Arabidopsis thaliana) (uniprot_sprot:sp|Q9M060|IF62_ARATH)
cFR15N18_c	Similar to Predicted protein (Populus trichocarpa) (uniref90:UniRef90_B9IQ02)
cFR15P6_c	Similar to Acidic endochitinase (Cucumis sativus PE=1 SV=1) (uniprot_sprot:sp|P17541|CHIA_CUCSA)
cFR17P1_c	Similar to Anthocyanidin 3-O-glucosyltransferase (Petunia hybrida) (uniprot_sprot:sp|Q43716|UFOG_PETHY)
cFR18A13_c	Similar to Probable nucleoredoxin 1 (Arabidopsis thaliana) (uniprot_sprot:sp|O80763|NRX1_ARATH)
cFR18F20_c	Similar to Putative uncharacterized protein (Ricinus communis) (uniref90:UniRef90_B9SG94)
cHS_02-G10-M13R_c	Similar to Lipoxygenase 4, chloroplastic (Arabidopsis thaliana) (uniprot_sprot:sp|Q9FNX8|LOX4_ARATH)
cHS_09-H06-M13R_c	Similar to Probable glutathione S-transferase (Glycine max) (uniprot_sprot:sp|P32110|GSTX6_SOYBN)
cHS_09-H10-M13R_c	None
cHS_10-E11-M13R_c	Similar to RING-H2 finger protein ATL11 (Arabidopsis thaliana) (uniprot_sprot:sp|Q84W40|ATL11_ARATH)
cHS_15-E05-M13R_c	Similar to Auxin-induced in root cultures protein 12 (Arabidopsis thaliana) (uniprot_sprot:sp|Q94BT2|AIR12_ARATH)
cHS_18-C05-M13R_c	Similar to UDP-glucosyltransferase UGT73B3 (Arabidopsis thaliana) (uniprot_sprot:sp|Q8W491|UG733_ARATH)
cHS_18-G02-M13R_c	Similar to Putative uncharacterized protein (Ricinus communis) (uniref90:UniRef90_B9RLA8)
cHS_18-G08-M13R_c	Similar to Whole genome shotgun sequence of line PN40024, scaffold_180.assembly12x (Fragment) (Vitis vinifera) (uniref90:UniRef90_D7UC14)
cHS_21-H10-M13R_c	Similar to G-type lectin S-receptor-like serine/threonine-protein kinase At1g67520 (Arabidopsis thaliana) (uniprot_sprot:sp|O64793|Y1675_ARATH)
cHS_22-F07-M13R_c	Similar to PREDICTED: hypothetical protein (Vitis vinifera) (uniref90:UniRef90_UPI00019852A4)
cHS_29-E08-M13R_c	Similar to Probable serine/threonine-protein kinase At1g18390 (Arabidopsis thaliana) (uniprot_sprot:sp|P0C5E2|Y1839_ARATH)
cHS_30-G06-M13R_c	Similar to Putative uncharacterized protein (Vitis vinifera) (uniref90:UniRef90_A5AIG4)
cHS_31-E08-M13R_c	Similar to Probably inactive leucine-rich repeat receptor-like protein kinase IMK2 (Arabidopsis thaliana) (uniprot_sprot:sp|Q9SCT4|IMK2_ARATH)
cHS_31-H03-M13R_c	Similar to Transmembrane and coiled-coil domain-containing protein 4 (Mus musculus) (uniprot_sprot:sp|Q91WU4|TMCO4_MOUSE)
cMC088B_c	Similar to Predicted protein (Populus trichocarpa) (uniref90:UniRef90_B9GG82)
cP1.56_c	Similar to Secologanin synthase (Catharanthus roseus) (uniprot_sprot:sp|Q05047|C72A1_CATRO)
cP2.32_c	Similar to Germin-like protein 5-1 (Oryza sativa subsp. japonica) (uniprot_sprot:sp|Q6I544|GL52_ORYSJ)
cP3.09_c	Similar to Ferrochelatase-2, chloroplastic (Cucumis sativus) (uniprot_sprot:sp|P42044|HEMH_CUCSA)
cPS_03-B11-M13R_c	None
cPS_03-H02-M13R_c	Similar to Probable WRKY transcription factor 15 (Arabidopsis thaliana) (uniprot_sprot:sp|O22176|WRK15_ARATH)
cPS_04-D08-M13R_c	Similar to Ureide permease 2 (Arabidopsis thaliana) (uniprot_sprot:sp|Q9ZQ89|UPS2_ARATH)
cPS_06-H02-M13R_c	None
cPS_08-C05-M13R_c	Similar to Glutaredoxin-C9 (Arabidopsis thaliana) (uniprot_sprot:sp|Q9SGP6|GRXC9_ARATH)
cPS_08-E11-M13R_c	Similar to NAC domain-containing protein 78 (Arabidopsis thaliana) (uniprot_sprot:sp|Q84K00|NAC78_ARATH)
cPS_08-F03-M13R_c	Similar to Putative uncharacterized protein (Cucumis melo subsp. melo) (uniref90:UniRef90_E5GBP1)
cPS_09-D06-M13R_c	Similar to Phospholipase A1-Igamma2, chloroplastic (Arabidopsis thaliana) (uniprot_sprot:sp|Q3EBR6|PLA16_ARATH)
cPS_10-A02-M13R_c	Similar to Uncharacterized UDP-glucosyltransferase At1g05675 (Arabidopsis thaliana) (uniprot_sprot:sp|P0C7P7|Y1567_ARATH)
cPS_10-D10-M13R_c	None
cPS_10-E10-M13R_c	Similar to U-box domain-containing protein 35 (Arabidopsis thaliana) (uniprot_sprot:sp|Q9SW11|PUB35_ARATH)
cPS_11-H06-M13R_c	None
cPS_12-G04-M13R_c	Similar to Phytosulfokine receptor 1 (Daucus carota) (uniprot_sprot:sp|Q8LPB4|PSKR1_DAUCA)
cPS_13-D02-M13R_c	Similar to Chitotriosidase-1 (Homo sapiens) (uniprot_sprot:sp|Q13231|CHIT1_HUMAN)
cPS_13-E02-M13R_c	Similar to Sugar transport protein 14 (Arabidopsis thaliana) (uniprot_sprot:sp|Q8GW61|STP14_ARATH)
cPS_14-E05-M13R_c	Similar to PREDICTED: hypothetical protein (Vitis vinifera) (uniref90:UniRef90_UPI000198516E)
cPS_16-E03-M13R_c	Similar to Dehydration-responsive element-binding protein 2C (Arabidopsis thaliana) (uniprot_sprot:sp|Q8LFR2|DRE2C_ARATH)
cPS_16-H11-M13R_c	Similar to Aspartic proteinase nepenthesin-2 (Nepenthes gracilis) (uniprot_sprot:sp|Q766C2|NEP2_NEPGR)
cPS_17-A05-M13R_c	Similar to DELLA protein RGL2 (Arabidopsis thaliana) (uniprot_sprot:sp|Q8GXW1|RGL2_ARATH)
cPS_18-B05-M13R_c	None
cPS_20-B08-M13R_c	Similar to Peptide methionine sulfoxide reductase (Fragaria ananassa PE=2 SV=2) (uniprot_sprot:sp|P54152|MSRA_FRAAN)
cPS_20-C07-M13R_c	Similar to Peroxidase 2 (Fragment) (Cucumis sativus PE=2 SV=1) (uniprot_sprot:sp|P19135|PER2_CUCSA)
cPS_20-D03-M13R_c	None
cPS_21-E09-M13R_c	Similar to High-affinity nitrate transporter 3.1 (Arabidopsis thaliana) (uniprot_sprot:sp|Q9FGS5|NRT31_ARATH)
cPS_21-G06-M13R_c	Similar to Ethylene-responsive transcription factor ERF026 (Arabidopsis thaliana) (uniprot_sprot:sp|Q9CAN9|ERF26_ARATH)
cPS_24-F07-M13R_c	Similar to Putative syntaxin-24 (Arabidopsis thaliana) (uniprot_sprot:sp|Q9C615|SYP24_ARATH)
cPS_24-F11-M13R_c	Similar to Aspartic proteinase (Cucurbita pepo PE=2 SV=1) (uniprot_sprot:sp|O04057|ASPR_CUCPE)
cPS_25-B10-M13R_c	Similar to Zinc finger AN1 domain-containing stress-associated protein 12 (Arabidopsis thaliana) (uniprot_sprot:sp|Q67YE6|SAP12_ARATH)
cPS_25-E11-M13R_c	Similar to Whole genome shotgun sequence of line PN40024, scaffold_4.assembly12x (Fragment) (Vitis vinifera) (uniref90:UniRef90_D7SJL0)
cPS_25-F05-M13R_c	Similar to ATP binding protein, putative (Ricinus communis) (uniref90:UniRef90_B9RUJ6)
cPS_26-G01-M13R_c	None
cPS_28-F08-M13R_c	Similar to Putative leucine-rich repeat receptor-like protein kinase At2g19210 (Arabidopsis thaliana) (uniprot_sprot:sp|O65924|Y2921_ARATH)
cPS_28-G12-M13R_c	Similar to UDP-galactose transporter 2 (Arabidopsis thaliana) (uniprot_sprot:sp|Q9SRE4|UGAL2_ARATH)
cPS_29-B12-M13R_c	Similar to Endoplasmic oxidoreductin-1 (Arabidopsis thaliana) (uniprot_sprot:sp|Q9C7S7|ERO1_ARATH)
cPS_31-G11-M13R_c	Similar to Omega-hydroxypalmitate O-feruloyl transferase (Arabidopsis thaliana) (uniprot_sprot:sp|Q94CD1|HHT1_ARATH)
cPS_32-D11-M13R_c	Similar to Putative uncharacterized protein (Ricinus communis) (uniref90:UniRef90_B9SM00)
cPS_33-A02-M13R_c	Similar to Putative uncharacterized protein (Glycine max) (uniref90:UniRef90_C6SVQ9)
cPS_33-B10-M13R_c	Similar to Heat shock factor protein HSF24 (Solanum peruvianum) (uniprot_sprot:sp|P22335|HSF24_SOLPE)
cPS_33-H01-M13R_c	Similar to Uncharacterized protein L728 (Acanthamoeba polyphaga mimivirus) (uniprot_sprot:sp|Q5UNY4|YL728_MIMIV)
cPS_34-A04-M13R_c	Similar to Probable WRKY transcription factor 40 (Arabidopsis thaliana) (uniprot_sprot:sp|Q9SAH7|WRK40_ARATH)
cPS_34-D03-M13R_c	None
cPS_35-E08-M13R_c	Similar to Adenosine 3'-phospho 5'-phosphosulfate transporter 2 (Pongo abelii) (uniprot_sprot:sp|Q5R831|S35B3_PONAB)
cPS_37-D01-M13R_c	Similar to Whole genome shotgun sequence of line PN40024, scaffold_60.assembly12x (Fragment) (Vitis vinifera) (uniref90:UniRef90_D7UA05)
cPS_38-A12-M13R_c	Similar to Myb-related protein Myb4 (Oryza sativa subsp. japonica) (uniprot_sprot:sp|Q7XBH4|MYB4_ORYSJ)
cPS_38-E06-M13R_c	Similar to Probable WRKY transcription factor 33 (Arabidopsis thaliana) (uniprot_sprot:sp|Q8S8P5|WRK33_ARATH)
cPS_39-A07-M13R_c	Similar to UPF0497 membrane protein 17 (Ricinus communis) (uniprot_sprot:sp|B9SXY8|U497H_RICCO)
cPS_39-B07-M13R_c	Similar to Derlin-1 (Arabidopsis thaliana) (uniprot_sprot:sp|Q8VZU9|DERL1_ARATH)
cPS_40-D04-M13R_c	None
cPS_40-D12-M13R_c	Similar to Probable WRKY transcription factor 33 (Arabidopsis thaliana) (uniprot_sprot:sp|Q8S8P5|WRK33_ARATH)
cPSI_02-C09-M13R_c	Similar to Putative uncharacterized protein (Cucumis melo subsp. melo) (uniref90:UniRef90_E5GCL8)
cPSI_03-B12-M13R_c	Similar to Probable glutathione S-transferase (Glycine max) (uniprot_sprot:sp|P32110|GSTX6_SOYBN)
cPSI_03-D12-M13R_c	Similar to Predicted protein (Populus trichocarpa) (uniref90:UniRef90_B9H7M4)
cPSI_05-C05-M13R_c	None
cPSI_05-E01-M13R_c	Similar to ATP binding protein, putative (Ricinus communis) (uniref90:UniRef90_B9RUJ6)
cPSI_06-D12-M13R_c	Similar to Probable serine/threonine-protein kinase WNK11 (Arabidopsis thaliana) (uniprot_sprot:sp|Q6ICW6|WNK11_ARATH)
cPSI_06-H10-M13R_c	Similar to Lactoylglutathione lyase (Oryza sativa subsp. japonica) (uniprot_sprot:sp|Q948T6|LGUL_ORYSJ)
cPSI_07-G06-M13R_c	Similar to Whole genome shotgun sequence of line PN40024, scaffold_40.assembly12x (Fragment) (Vitis vinifera) (uniref90:UniRef90_D7TQ33)
cPSI_08-E10-M13R_c	Similar to Vesicle-associated membrane protein 721 (Arabidopsis thaliana) (uniprot_sprot:sp|Q9ZTW3|VA721_ARATH)
cPSI_09-B05-M13R_c	Similar to Leucine-rich repeat receptor-like serine/threonine/tyrosine-protein kinase SOBIR1 (Arabidopsis thaliana) (uniprot_sprot:sp|Q9SKB2|SBIR1_ARATH)
cPSI_12-C12-M13R_c	Similar to Putative uncharacterized protein (Glycine max) (uniref90:UniRef90_C6THY2)
cPSI_12-G07-M13R_c	Similar to Myosin-1, putative (Ricinus communis) (uniref90:UniRef90_B9T6U1)
cPSI_12-H06-M13R_c	Similar to Putative uncharacterized protein (Ricinus communis) (uniref90:UniRef90_B9SFR3)
cPSI_13-A11-M13R_c	Similar to Phenylalanine ammonia-lyase (Stylosanthes humilis) (uniprot_sprot:sp|P45732|PALY_STYHU)
cPSI_14-F11-M13R_c	Similar to Probable glutathione S-transferase (Glycine max) (uniprot_sprot:sp|P32110|GSTX6_SOYBN)
cPSI_21-A08-M13R_c	predicted protein [Populus trichocarpa]
cPSI_21-C03-M13R_c	None
cPSI_21-F07-M13R_c	Similar to 1-aminocyclopropane-1-carboxylate oxidase homolog 1 (Arabidopsis thaliana) (uniprot_sprot:sp|Q84MB3|ACCH1_ARATH)
cPSI_22-B07-M13R_c	Similar to Whole genome shotgun sequence of line PN40024, scaffold_66.assembly12x (Fragment) (Vitis vinifera) (uniref90:UniRef90_D7TWT2)
cPSI_22-H09-M13R_c	None
cPSI_23-H04-M13R_c	Similar to Probable protein phosphatase 2C 10 (Arabidopsis thaliana) (uniprot_sprot:sp|Q9S9Z7|P2C10_ARATH)
cPSI_24-D12-M13R_c	Similar to Putative transcription factor bHLH041 (Arabidopsis thaliana) (uniprot_sprot:sp|Q9LTS4|BH041_ARATH)
cPSI_24-F07-M13R_c	Similar to Probable xyloglucan glycosyltransferase 12 (Arabidopsis thaliana) (uniprot_sprot:sp|Q9ZQB9|CSLCC_ARATH)
cPSI_25-C01-M13R_c	None
cPSI_25-C02-M13R_c	Similar to Trihelix transcription factor GT-3a (Arabidopsis thaliana) (uniprot_sprot:sp|Q9SDW0|TGT3A_ARATH)
cPSI_25-D10-M13R_c	None
cPSI_25-D12-M13R_c	Similar to Sphingosine-1-phosphate lyase (Arabidopsis thaliana) (uniprot_sprot:sp|Q9C509|SGPL_ARATH)
cPSI_26-C07-M13R_c	None
cPSI_26-F06-M13R_c	Similar to Calmodulin-binding protein, putative, expressed (Oryza sativa) (uniref90:UniRef90_Q10MN7)
cPSI_26-F11-M13R_c	Similar to NAC domain-containing protein 90 (Arabidopsis thaliana) (uniprot_sprot:sp|Q9FMR3|NAC90_ARATH)
cPSI_26-G10-M13R_c	Similar to Putative uncharacterized protein (Vitis vinifera) (uniref90:UniRef90_A5BGJ2)
cPSI_27-A08-M13R_c	Similar to Putative uncharacterized protein (Vitis vinifera) (uniref90:UniRef90_A5AUZ5)
cPSI_27-D05-M13R_c	Similar to Serine/threonine-protein kinase SAPK3 (Oryza sativa subsp. japonica) (uniprot_sprot:sp|P0C5D6|SAPK3_ORYSJ)
cPSI_27-F08-M13R_c	None
cPSI_27-H01-M13R_c	Similar to Receptor-like protein kinase HSL1 (Arabidopsis thaliana) (uniprot_sprot:sp|Q9SGP2|HSL1_ARATH)
cPSI_28-H01-M13R_c	None
cPSI_30-C02-M13R_c	Similar to PREDICTED: hypothetical protein (Vitis vinifera) (uniref90:UniRef90_UPI0001983B44)
cPSI_30-C08-M13R_c	Similar to Blue copper protein (Pisum sativum PE=2 SV=1) (uniprot_sprot:sp|Q41001|BCP_PEA)
cPSI_31-D12-M13R_c	Similar to Sugar transport protein 13 (Arabidopsis thaliana) (uniprot_sprot:sp|Q94AZ2|STP13_ARATH)
cPSI_32-A01-M13R_c	Similar to Ankyrin repeat family protein (Cucumis melo subsp. melo) (uniref90:UniRef90_E5GC67)
cPSI_32-A11-M13R_c	None
cPSI_32-H04-M13R_c	Similar to 17.6 kDa class I heat shock protein 3 (Arabidopsis thaliana) (uniprot_sprot:sp|P13853|HS17C_ARATH)
cPSI_34-F11-M13R_c	Similar to Peroxidase 72 (Arabidopsis thaliana) (uniprot_sprot:sp|Q9FJZ9|PER72_ARATH)
cPSI_34-G01-M13R_c	Similar to Predicted protein (Populus trichocarpa) (uniref90:UniRef90_B9HT34)
cPSI_35-A06-M13R_c	Similar to UDP-glucosyltransferase UGT73B3 (Arabidopsis thaliana) (uniprot_sprot:sp|Q8W491|UG733_ARATH)
cPSI_35-D05-M13R_c	Similar to Uncharacterized protein At1g76660 (Arabidopsis thaliana) (uniprot_sprot:sp|Q9SRE5|Y1666_ARATH)
cPSI_35-G01-M13R_c	Similar to Endoglucanase 6 (Arabidopsis thaliana) (uniprot_sprot:sp|Q42059|GUN6_ARATH)
cPSI_37-D02-M13R_c	Similar to Predicted protein (Populus trichocarpa) (uniref90:UniRef90_B9GNA6)
cPSI_37-E04-M13R_c	Similar to Uncharacterized protein At4g15970 (Arabidopsis thaliana) (uniprot_sprot:sp|P0C042|Y4597_ARATH)
cPSI_38-G03-M13R_c	Similar to Cytochrome P450 82A3 (Glycine max) (uniprot_sprot:sp|O49858|C82A3_SOYBN)
cPSI_39-B09-M13R_c	Similar to Phenylalanine ammonia-lyase (Stylosanthes humilis) (uniprot_sprot:sp|P45732|PALY_STYHU)
cPSI_39-C10-M13R_c	Similar to Adenosine 3'-phospho 5'-phosphosulfate transporter 2 (Pongo abelii) (uniprot_sprot:sp|Q5R831|S35B3_PONAB)
cPSI_39-F09-M13R_c	Similar to Putative uncharacterized protein (Vitis vinifera) (uniref90:UniRef90_A5ANN1)
cPSI_39-H08-M13R_c	Similar to 1-aminocyclopropane-1-carboxylate synthase (Glycine max) (uniprot_sprot:sp|P31531|1A1C_SOYBN)
cSSH1F23_c	Similar to Acidic endochitinase (Cucumis sativus PE=1 SV=1) (uniprot_sprot:sp|P17541|CHIA_CUCSA)
cSSH1G15_c	Similar to Heat shock 70 kDa protein (Glycine max) (uniprot_sprot:sp|P26413|HSP70_SOYBN)
cSSH1P11_c	Similar to 22.7 kDa class IV heat shock protein (Pisum sativum) (uniprot_sprot:sp|P19244|HSP41_PEA)
cSSH4E13_c	Similar to Histone H2AX (Picea abies PE=2 SV=1) (uniprot_sprot:sp|P35063|H2AX_PICAB)
cSSH6B5_c	Similar to Kiwellin (Actinidia deliciosa PE=1 SV=1) (uniprot_sprot:sp|P84527|KIWEL_ACTDE)
cSSH9B10_c	Similar to Acidic endochitinase (Cucumis sativus PE=1 SV=1) (uniprot_sprot:sp|P17541|CHIA_CUCSA)
cSSH9D22_c	Similar to Pirin-like protein At1g50590 (Arabidopsis thaliana) (uniprot_sprot:sp|Q9LPS9|PIRL1_ARATH)
Cluster 8
c15d_01-E02-M13R_c	Similar to Predicted protein (Populus trichocarpa) (uniref90:UniRef90_B9H7C0)
c15d_01-F01-M13R_c	Similar to Mitogen-activated protein kinase homolog MMK2 (Medicago sativa) (uniprot_sprot:sp|Q40353|MMK2_MEDSA)
c15d_02-E11-M13R_c	Similar to DEAD-box ATP-dependent RNA helicase 7 (Arabidopsis thaliana) (uniprot_sprot:sp|Q39189|RH7_ARATH)
c15d_04-H12-M13R_c	Similar to Galactosylgalactosylxylosylprotein 3-beta-glucuronosyltransferase 1 (Homo sapiens) (uniprot_sprot:sp|Q9P2W7|B3GA1_HUMAN)
c15d_09-F03-M13R_c	Similar to O-methyltransferase 3 (Dictyostelium discoideum) (uniprot_sprot:sp|Q8T199|OMT3_DICDI)
c15d_10-G07-M13R_c	Similar to O-acyltransferase WSD1 (Arabidopsis thaliana) (uniprot_sprot:sp|Q93ZR6|WSD1_ARATH)
c15d_11-A09-M13R_c	Similar to Cyclin-A3-2 (Arabidopsis thaliana) (uniprot_sprot:sp|Q9C6A9|CCA32_ARATH)
c15d_12-B10-M13R_c	Similar to F-box/LRR-repeat protein 17 (Arabidopsis thaliana) (uniprot_sprot:sp|Q8W104|FBL17_ARATH)
c15d_16-F06-M13R_c	Similar to Ras-related protein ARA-1 (Arabidopsis thaliana) (uniprot_sprot:sp|P19892|ARA1_ARATH)
c15d_16-G03-M13R_c	None
c15d_25-H04-M13R_c	Similar to Predicted protein (Populus trichocarpa) (uniref90:UniRef90_B9I4K7)
c15d_29-E05-M13R_c	Similar to At5g05950 (Arabidopsis) (uniref90:UniRef90_Q9FI91)
c15d_30-F09-M13R_c	Similar to 7-dehydrocholesterol reductase (Arabidopsis thaliana) (uniprot_sprot:sp|Q9LDU6|ST7R_ARATH)
c15d_31-E05-M13R_c	None
c15d_32-C09-M13R_c	Similar to RING-H2 zinc finger protein RHA1a (Arabidopsis thaliana) (uniprot_sprot:sp|Q9SUS4|RHA1A_ARATH)
c15d_32-E12-M13R_c	Similar to Protein transport protein SEC24-1 (Saccharomyces castellii) (uniprot_sprot:sp|Q875V8|SC241_SACCA)
c15d_41-A06-M13R_c	Similar to Putative uncharacterized protein (Ricinus communis) (uniref90:UniRef90_B9RVZ1)
c46d_01-G08-M13R_c	Similar to Proline-rich receptor-like protein kinase PERK8 (Arabidopsis thaliana) (uniprot_sprot:sp|Q9FFW5|PERK8_ARATH)
c46d_05-D04-M13R_c	Similar to Putative uncharacterized protein (Glycine max) (uniref90:UniRef90_C6SYE1)
c46d_07-C10-M13R_c	Similar to Protein cornichon homolog 4 (Arabidopsis thaliana) (uniprot_sprot:sp|Q84W04|CNIH4_ARATH)
c46d_11-D04-M13R_c	Similar to 10 kDa chaperonin (Arabidopsis thaliana) (uniprot_sprot:sp|P34893|CH10_ARATH)
c46d_15-E08-M13R_c	Similar to Mitochondrial import inner membrane translocase subunit TIM14 (Bos taurus) (uniprot_sprot:sp|Q3ZBN8|TIM14_BOVIN)
c46d_19-D10-M13R_c	Similar to Putative uncharacterized protein (Vitis vinifera) (uniref90:UniRef90_A5B4X1)
c46d_20-H03-M13R_c	Similar to Methyltransferase-like protein 2 (Arabidopsis thaliana) (uniprot_sprot:sp|Q8LFA9|METL2_ARATH)
c46d_32-B05-M13R_c	Similar to ADP,ATP carrier protein 1, mitochondrial (Gossypium hirsutum) (uniprot_sprot:sp|O22342|ADT1_GOSHI)
c46d_33-G11-M13R_c	Similar to Catalytic, putative (Ricinus communis) (uniref90:UniRef90_B9T6U0)
c46d_37-A07-M13R_c	Similar to Cell division control protein 45 homolog (Schizosaccharomyces pombe) (uniprot_sprot:sp|O74113|CDC45_SCHPO)
cA_01-H09-M13R_c	Similar to Putative uncharacterized protein F3C3.9 (Arabidopsis thaliana) (uniref90:UniRef90_Q9FVQ7)
cA_02-E04-M13R_c	Similar to Ubiquitin-like protein 5 (Arabidopsis thaliana) (uniprot_sprot:sp|Q9FGZ9|UBL5_ARATH)
cA_03-E09-M13R_c	Similar to Auxin-induced protein 5NG4 (Pinus taeda PE=2 SV=1) (uniprot_sprot:sp|Q6J163|5NG4_PINTA)
cA_05-A08-M13R_c	Similar to Histone deacetylase HDT1 (Glycine max) (uniprot_sprot:sp|Q8LJS2|HDT1_SOYBN)
cA_13-D12-M13R_c	Similar to Endoglucanase 6 (Arabidopsis thaliana) (uniprot_sprot:sp|Q42059|GUN6_ARATH)
cA_14-B09-M13R_c	hypothetical protein [Vitis vinifera]
cA_17-B12-M13R_c	Similar to Actin-7 (Arabidopsis thaliana) (uniprot_sprot:sp|P53492|ACT7_ARATH)
cA_17-G06-M13R_c	Similar to Probable nucleoredoxin 1 (Arabidopsis thaliana) (uniprot_sprot:sp|O80763|NRX1_ARATH)
cA_18-F06-M13R_c	Similar to Enolase 1, chloroplastic (Arabidopsis thaliana) (uniprot_sprot:sp|Q9C9C4|ENO1_ARATH)
cA_19-F08-M13R_c	Similar to Mini-chromosome maintenance complex-binding protein (Arabidopsis thaliana) (uniprot_sprot:sp|Q501D5|MCMBP_ARATH)
cA_20-D10-M13R_c	Similar to Solute carrier family 35 member B1 (Dictyostelium discoideum) (uniprot_sprot:sp|Q54I86|S35B1_DICDI)
cA_21-H10-M13R_c	Similar to At1g67810 (Arabidopsis) (uniref90:UniRef90_Q9FXE3)
cA_22-A08-M13R_c	Similar to Secologanin synthase (Catharanthus roseus) (uniprot_sprot:sp|Q05047|C72A1_CATRO)
cA_23-A05-M13R_c	Similar to HVA22-like protein j (Arabidopsis thaliana) (uniprot_sprot:sp|Q8GXE9|HA22J_ARATH)
cA_25-H01-M13R_c	Similar to Sphingosine-1-phosphate lyase (Arabidopsis thaliana) (uniprot_sprot:sp|Q9C509|SGPL_ARATH)
cA_27-F02-M13R_c	Similar to Putative uncharacterized protein (Vitis vinifera) (uniref90:UniRef90_A5ASH9)
cA_27-F05-M13R_c	Similar to Putative uncharacterized protein (Glycine max) (uniref90:UniRef90_C6T9M3)
cA_29-D04-M13R_c	Similar to Mannose/glucose-specific lectin (Fragment) (Parkia platycephala PE=1 SV=1) (uniprot_sprot:sp|P83304|LEC_PARPC)
cA_30-A03-M13R_c	Similar to 60S ribosomal protein L6 (Mesembryanthemum crystallinum) (uniprot_sprot:sp|P34091|RL6_MESCR)
cA_31-B03-M13R_c	Similar to Calmodulin binding protein, putative (Ricinus communis) (uniref90:UniRef90_B9T1E0)
cA_34-H04-M13R_c	Similar to 1-aminocyclopropane-1-carboxylate oxidase homolog 1 (Arabidopsis thaliana) (uniprot_sprot:sp|Q84MB3|ACCH1_ARATH)
cA_37-D05-M13R_c	Similar to Predicted protein (Fragment) (Populus trichocarpa) (uniref90:UniRef90_B9GY31)
cA_41-A11-M13R_c	Similar to Fructose-bisphosphate aldolase, cytoplasmic isozyme (Cicer arietinum) (uniprot_sprot:sp|O65735|ALF_CICAR)
cA_41-H02-M13R_c	Similar to Omega-hydroxypalmitate O-feruloyl transferase (Arabidopsis thaliana) (uniprot_sprot:sp|Q94CD1|HHT1_ARATH)
cAI_02-D12-M13R_c	Similar to Endoplasmin homolog (Catharanthus roseus) (uniprot_sprot:sp|P35016|ENPL_CATRO)
cAI_06-G07-M13R_c	Similar to Probable phospholipase A2 homolog 1 (Oryza sativa subsp. japonica) (uniprot_sprot:sp|Q9XG80|PLA21_ORYSJ)
cAI_07-A08-M13R_c	Similar to Whole genome shotgun sequence of line PN40024, scaffold_25.assembly12x (Fragment) (Vitis vinifera) (uniref90:UniRef90_D7TW01)
cAI_10-B03-M13R_c	Similar to Predicted protein (Populus trichocarpa) (uniref90:UniRef90_B9IFR1)
cAI_14-A12-M13R_c	Similar to Peroxidase 2 (Fragment) (Cucumis sativus PE=2 SV=1) (uniprot_sprot:sp|P19135|PER2_CUCSA)
cAI_15-C11-M13R_c	Similar to Predicted protein (Fragment) (Populus trichocarpa) (uniref90:UniRef90_B9GF05)
cAI_15-E03-M13R_c	Similar to Putative uncharacterized protein (Ricinus communis) (uniref90:UniRef90_B9RVZ1)
cAI_19-A07-M13R_c	Similar to At5g05950 (Arabidopsis) (uniref90:UniRef90_Q9FI91)
cAI_19-B08-M13R_c	Similar to UPF0497 membrane protein 9 (Ricinus communis) (uniprot_sprot:sp|B9RW00|U4979_RICCO)
cAI_21-D07-M13R_c	Similar to Trans-cinnamate 4-monooxygenase (Glycine max) (uniprot_sprot:sp|Q42797|TCMO_SOYBN)
cAI_21-F02-M13R_c	Similar to Replication protein A 32 kDa subunit (Rattus norvegicus) (uniprot_sprot:sp|Q63528|RFA2_RAT)
cAI_22-B03-M13R_c	Similar to Predicted protein (Fragment) (Populus trichocarpa) (uniref90:UniRef90_B9HRU2)
cAI_22-F03-M13R_c	Similar to Elicitor-responsive protein 1 (Oryza sativa subsp. japonica) (uniprot_sprot:sp|Q0JHU5|ERG1_ORYSJ)
cAI_23-C11-M13R_c	Similar to ADP-ribosylation factor 2 (Oryza sativa subsp. japonica) (uniprot_sprot:sp|P51823|ARF2_ORYSJ)
cAI_25-G12-M13R_c	None
cAI_28-H01-M13R_c	Similar to Putative uncharacterized protein (Ricinus communis) (uniref90:UniRef90_B9S552)
cAI_31-E05-M13R_c	Similar to 60S ribosomal protein L28-1 (Arabidopsis thaliana) (uniprot_sprot:sp|O82204|RL281_ARATH)
cAI_33-E11-M13R_c	Similar to NAC domain-containing protein 90 (Arabidopsis thaliana) (uniprot_sprot:sp|Q9FMR3|NAC90_ARATH)
cAI_35-A12-M13R_c	Similar to Protein transport protein Sec61 subunit alpha (Dictyostelium discoideum) (uniprot_sprot:sp|Q54XK2|SC61A_DICDI)
cAI_36-B08-M13R_c	Similar to PREDICTED: hypothetical protein (Vitis vinifera) (uniref90:UniRef90_UPI000198539E)
cAI_37-D02-M13R_c	Similar to Cysteine-rich receptor-like protein kinase 2 (Arabidopsis thaliana) (uniprot_sprot:sp|Q9CAL3|CRK2_ARATH)
cAI_38-G06-M13R_c	Similar to High affinity nitrate transporter 2.5 (Arabidopsis thaliana) (uniprot_sprot:sp|Q9LPV5|NRT25_ARATH)
cAI_39-C02-M13R_c	None
cCI_06-F09-M13R_c	RecName: Full=Peroxidase 2; AltName: Full=CUP2
cCI_09-F03-M13R_c	None
cCI_12-D01-M13R_c	Similar to ABC transporter C family member 3 (Arabidopsis thaliana) (uniprot_sprot:sp|Q9LK64|AB3C_ARATH)
cCI_14-B06-M13R_c	Similar to 60S ribosomal protein L19-2 (Arabidopsis thaliana) (uniprot_sprot:sp|Q9LUQ6|RL192_ARATH)
cCI_19-D09-M13R_c	None
cCI_19-G10-M13R_c	Similar to UDP-glucuronate 4-epimerase 2 (Arabidopsis thaliana) (uniprot_sprot:sp|Q9LPC1|GAE2_ARATH)
cCI_20-A01-M13R_c	Similar to Acyl-CoA-binding domain-containing protein 4 (Arabidopsis thaliana) (uniprot_sprot:sp|Q9MA55|ACBP4_ARATH)
cCI_28-F07-M13R_c	Similar to Probable nitronate monooxygenase (Bacillus subtilis) (uniprot_sprot:sp|O05413|2NPD_BACSU)
cCI_29-F03-M13R_c	Similar to F-box/kelch-repeat protein At1g55270 (Arabidopsis thaliana) (uniprot_sprot:sp|Q93W93|FBK22_ARATH)
cCI_35-A04-M13R_c	Similar to Anthocyanin 5-O-glucosyltransferase (Arabidopsis thaliana) (uniprot_sprot:sp|Q0WW21|UGAGT_ARATH)
cCI_35-D06-M13R_c	Similar to Putative uncharacterized protein (Vitis vinifera) (uniref90:UniRef90_A5B1X8)
cCI_35-H05-M13R_c	Similar to Ras-related protein ARA-1 (Arabidopsis thaliana) (uniprot_sprot:sp|P19892|ARA1_ARATH)
cCI_36-E12-M13R_c	Similar to F-box protein CPR30 (Arabidopsis thaliana) (uniprot_sprot:sp|Q9SU30|CPR30_ARATH)
cCI_38-F05-M13R_c	Similar to Stromal cell-derived factor 2-like protein (Arabidopsis thaliana) (uniprot_sprot:sp|Q93ZE8|SDF2_ARATH)
cCI_40-A05-M13R_c	Similar to Uncharacterized protein At1g76660 (Arabidopsis thaliana) (uniprot_sprot:sp|Q9SRE5|Y1666_ARATH)
cCI_41-A06-M13R_c	Similar to GATA transcription factor 5 (Arabidopsis thaliana) (uniprot_sprot:sp|Q9FH57|GATA5_ARATH)
cCI_42-B11-M13R_c	Similar to Lysine histidine transporter 1 (Arabidopsis thaliana) (uniprot_sprot:sp|Q9FKS8|LHT1_ARATH)
cCI_43-B06-M13R_c	Similar to Endoplasmin homolog (Catharanthus roseus) (uniprot_sprot:sp|P35016|ENPL_CATRO)
cCI_46-D11-M13R_c	Similar to Putative uncharacterized protein (Vitis vinifera) (uniref90:UniRef90_A5C9R3)
cCI_50-G12-M13R_c	Similar to Phosphate transporter PHO1 homolog 3 (Arabidopsis thaliana) (uniprot_sprot:sp|Q6R8G7|PHO13_ARATH)
cCI_51-H03-M13R_c	Similar to Serine/threonine-protein phosphatase PP1 isozyme 4 (Arabidopsis thaliana) (uniprot_sprot:sp|P48484|PP14_ARATH)
cCI_52-A04-M13R_c	Similar to Metal tolerance protein C2 (Arabidopsis thaliana) (uniprot_sprot:sp|Q6ICY4|MTPC2_ARATH)
cCI_52-D08-M13R_c	Similar to Ethylene-responsive transcription factor 1B (Arabidopsis thaliana) (uniprot_sprot:sp|Q8LDC8|ERF92_ARATH)
cCI_53-B01-M13R_c	Similar to Rho GDP-dissociation inhibitor 1 (Arabidopsis thaliana) (uniprot_sprot:sp|Q9SFC6|GDIR_ARATH)
cCI_59-B09-M13R_c	None
cCI_60-E01-M13R_c	None
cCI_64-E07-M13R_c	Similar to Mannosyl-oligosaccharide 1,2-alpha-mannosidase MNS3 (Arabidopsis thaliana) (uniprot_sprot:sp|Q93Y37|MNS3_ARATH)
cCI_64-F12-M13R_c	similar to U88 - Human herpesvirus 6
cCI_68-F06-M13R_c	None
cCI_68-H07-M13R_c	Similar to Aspartic proteinase nepenthesin-1 (Nepenthes gracilis) (uniprot_sprot:sp|Q766C3|NEP1_NEPGR)
cCI_69-B03-M13R_c	Similar to Putative uncharacterized protein (Glycine max) (uniref90:UniRef90_C6T2Q8)
cCL1021Contig1	Similar to Signal peptidase complex subunit 3B (Arabidopsis thaliana) (uniprot_sprot:sp|Q53YF3|SPC3B_ARATH)
cCL1117Contig2	Similar to Calcium-binding protein CML42 (Arabidopsis thaliana) (uniprot_sprot:sp|Q9SVG9|CML42_ARATH)
cCL1124Contig1	None
cCL1193Contig1	Similar to 17.9 kDa class II heat shock protein (Glycine max) (uniprot_sprot:sp|P05477|HSP21_SOYBN)
cCL1260Contig1	Similar to Glucosamine--fructose-6-phosphate aminotransferase [isomerizing] 2 (Mus musculus) (uniprot_sprot:sp|Q9Z2Z9|GFPT2_MOUSE)
cCL12Contig1	Similar to Glyceraldehyde-3-phosphate dehydrogenase (Atriplex nummularia PE=2 SV=1) (uniprot_sprot:sp|P34783|G3P_ATRNU)
cCL1462Contig1	Similar to Probable protein phosphatase 2C 49 (Arabidopsis thaliana) (uniprot_sprot:sp|Q3EAF9|P2C49_ARATH)
cCL147Contig1	Similar to 60S ribosomal protein L23a (Daucus carota) (uniprot_sprot:sp|Q9AT35|RL23A_DAUCA)
cCL1487Contig1	Similar to Mannosyl-oligosaccharide 1,2-alpha-mannosidase MNS3 (Arabidopsis thaliana) (uniprot_sprot:sp|Q93Y37|MNS3_ARATH)
cCL152Contig1	ethylene-responsive element-binding protein [Medicago truncatula]
cCL157Contig1	Similar to Whole genome shotgun sequence of line PN40024, scaffold_98.assembly12x (Fragment) (Vitis vinifera) (uniref90:UniRef90_E0CVA6)
cCL1608Contig1	Similar to Heat shock protein 83 (Ipomoea nil) (uniprot_sprot:sp|P51819|HSP83_IPONI)
cCL1633Contig1	Similar to 40S ribosomal protein S5-1 (Arabidopsis thaliana) (uniprot_sprot:sp|Q9ZUT9|RS51_ARATH)
cCL1647Contig1	Similar to CRAL-TRIO domain-containing protein C23B6.04c (Schizosaccharomyces pombe) (uniprot_sprot:sp|Q9UU99|YJX4_SCHPO)
cCL1671Contig1	Similar to O-acyltransferase WSD1 (Arabidopsis thaliana) (uniprot_sprot:sp|Q93ZR6|WSD1_ARATH)
cCL172Contig1	Similar to 17.6 kDa class I heat shock protein 3 (Arabidopsis thaliana) (uniprot_sprot:sp|P13853|HS17C_ARATH)
cCL1784Contig1	Similar to Aspartic proteinase nepenthesin-1 (Nepenthes gracilis) (uniprot_sprot:sp|Q766C3|NEP1_NEPGR)
cCL1815Contig1	Similar to PREDICTED: hypothetical protein (Vitis vinifera) (uniref90:UniRef90_UPI000198539E)
cCL1820Contig1	Similar to Phenylalanine ammonia-lyase (Populus trichocarpa) (uniprot_sprot:sp|P45730|PALY_POPTR)
cCL183Contig1	Similar to Protein transport protein Sec61 subunit beta (Arabidopsis thaliana) (uniprot_sprot:sp|P38389|SC61B_ARATH)
cCL1870Contig1	Similar to Ubiquitin-like protein 5 (Arabidopsis thaliana) (uniprot_sprot:sp|Q9FGZ9|UBL5_ARATH)
cCL187Contig1	Similar to 60S ribosomal protein L28-1 (Arabidopsis thaliana) (uniprot_sprot:sp|O82204|RL281_ARATH)
cCL187Contig2	Similar to 60S ribosomal protein L28-1 (Arabidopsis thaliana) (uniprot_sprot:sp|O82204|RL281_ARATH)
cCL1942Contig1	Similar to Annexin D2 (Arabidopsis thaliana) (uniprot_sprot:sp|Q9XEE2|ANXD2_ARATH)
cCL1946Contig1	Similar to Uncharacterized oxidoreductase At1g06690, chloroplastic (Arabidopsis thaliana) (uniprot_sprot:sp|Q94A68|Y1669_ARATH)
cCL1947Contig1	Similar to Caffeic acid 3-O-methyltransferase (Prunus dulcis) (uniprot_sprot:sp|Q43609|COMT1_PRUDU)
cCL1953Contig1	Similar to Mitochondrial carnitine/acylcarnitine carrier-like protein (Arabidopsis thaliana) (uniprot_sprot:sp|Q93XM7|MCAT_ARATH)
cCL1975Contig1	Similar to Prolyl 4-hydroxylase alpha subunit, putative (Ricinus communis) (uniref90:UniRef90_B9T4J5)
cCL2105Contig1	Similar to NAC domain-containing protein 2 (Arabidopsis thaliana) (uniprot_sprot:sp|Q39013|NAC2_ARATH)
cCL2212Contig1	None
cCL2285Contig2	Similar to Histone H2B (Nicotiana tabacum) (uniprot_sprot:sp|P93354|H2B_TOBAC)
cCL228Contig1	Similar to Multiprotein-bridging factor 1b (Arabidopsis thaliana) (uniprot_sprot:sp|Q9LXT3|MBF1B_ARATH)
cCL234Contig1	Similar to 10 kDa chaperonin (Arabidopsis thaliana) (uniprot_sprot:sp|P34893|CH10_ARATH)
cCL234Contig2	Similar to 10 kDa chaperonin (Arabidopsis thaliana) (uniprot_sprot:sp|P34893|CH10_ARATH)
cCL2366Contig1	Similar to Dolichyl-diphosphooligosaccharide--protein glycosyltransferase subunit STT3 (Dictyostelium discoideum) (uniprot_sprot:sp|Q54NM9|STT3_DICDI)
cCL2380Contig1	hypothetical protein [Vitis vinifera]
cCL2469Contig1	Similar to ADP-ribosylation factor 2 (Oryza sativa subsp. japonica) (uniprot_sprot:sp|P51823|ARF2_ORYSJ)
cCL2484Contig1	Similar to L-ascorbate oxidase homolog (Nicotiana tabacum PE=2 SV=1) (uniprot_sprot:sp|P29162|ASOL_TOBAC)
cCL251Contig1	Similar to 60S ribosomal protein L39 (Zea mays) (uniprot_sprot:sp|P51425|RL39_MAIZE)
cCL2628Contig1	None
cCL2747Contig1	None
cCL2802Contig1	Similar to Leucine-rich repeat receptor protein kinase EXS (Arabidopsis thaliana) (uniprot_sprot:sp|Q9LYN8|EXS_ARATH)
cCL2853Contig1	Similar to Bifunctional 3-dehydroquinate dehydratase/shikimate dehydrogenase, chloroplastic (Arabidopsis thaliana) (uniprot_sprot:sp|Q9SQT8|DHQSD_ARATH)
cCL2969Contig1	Similar to Putative uncharacterized protein (Cucumis melo subsp. melo) (uniref90:UniRef90_E5GBM6)
cCL3037Contig1	Similar to Cytokinin-O-glucosyltransferase 1 (Arabidopsis thaliana) (uniprot_sprot:sp|Q9ZQ99|COGT1_ARATH)
cCL3048Contig1	Similar to Cucumisin (Cucumis melo PE=1 SV=1) (uniprot_sprot:sp|Q39547|CUCM1_CUCME)
cCL304Contig1	Similar to Histone H3.2 (Triticum aestivum PE=1 SV=2) (uniprot_sprot:sp|P68428|H32_WHEAT)
cCL304Contig2	Similar to Histone H3.2 (Triticum aestivum PE=1 SV=2) (uniprot_sprot:sp|P68428|H32_WHEAT)
cCL304Contig3	Similar to Histone H3.2 (Triticum aestivum PE=1 SV=2) (uniprot_sprot:sp|P68428|H32_WHEAT)
cCL3073Contig1	Similar to Phospho-2-dehydro-3-deoxyheptonate aldolase 1, chloroplastic (Arabidopsis thaliana) (uniprot_sprot:sp|P29976|AROF_ARATH)
cCL30Contig1	Similar to 40S ribosomal protein S28 (Zea mays) (uniprot_sprot:sp|P46302|RS28_MAIZE)
cCL30Contig3	Similar to 40S ribosomal protein S28 (Zea mays) (uniprot_sprot:sp|P46302|RS28_MAIZE)
cCL311Contig1	Similar to Guanylate kinase (Mus musculus) (uniprot_sprot:sp|Q64520|KGUA_MOUSE)
cCL3149Contig1	None
cCL3230Contig1	Similar to Transketolase, chloroplastic (Solanum tuberosum PE=2 SV=1) (uniprot_sprot:sp|Q43848|TKTC_SOLTU)
cCL3240Contig1	Similar to 12-oxophytodienoate reductase 2 (Arabidopsis thaliana) (uniprot_sprot:sp|Q8GYB8|OPR2_ARATH)
cCL3308Contig1	Similar to Alpha-1,4-glucan-protein synthase [UDP-forming] 2 (Solanum tuberosum) (uniprot_sprot:sp|Q8RU27|UPTG2_SOLTU)
cCL3336Contig1	Similar to Predicted protein (Populus trichocarpa) (uniref90:UniRef90_B9HXN7)
cCL3360Contig1	Similar to Probable WRKY transcription factor 53 (Arabidopsis thaliana) (uniprot_sprot:sp|Q9SUP6|WRK53_ARATH)
cCL3384Contig1	Similar to Glutathione S-transferase zeta class (Euphorbia esula PE=2 SV=1) (uniprot_sprot:sp|P57108|GSTZ_EUPES)
cCL3404Contig1	Similar to PREDICTED: hypothetical protein (Vitis vinifera) (uniref90:UniRef90_UPI00015C9495)
cCL3430Contig1	Similar to 1-aminocyclopropane-1-carboxylate oxidase (Prunus mume) (uniprot_sprot:sp|Q9MB94|ACCO_PRUMU)
cCL3476Contig1	Similar to Protein disulfide-isomerase like 2-2 (Arabidopsis thaliana) (uniprot_sprot:sp|Q9MAU6|PDI22_ARATH)
cCL3490Contig1	Similar to Histone deacetylase HDT1 (Glycine max) (uniprot_sprot:sp|Q8LJS2|HDT1_SOYBN)
cCL3596Contig1	Similar to Cucumisin (Cucumis melo PE=1 SV=1) (uniprot_sprot:sp|Q39547|CUCM1_CUCME)
cCL3597Contig1	Similar to Whole genome shotgun sequence of line PN40024, scaffold_0.assembly12x (Fragment) (Vitis vinifera) (uniref90:UniRef90_D7SJ23)
cCL3668Contig1	Similar to 40S ribosomal protein S2-3 (Arabidopsis thaliana) (uniprot_sprot:sp|P49688|RS23_ARATH)
cCL371Contig1	Similar to Probable calcium-binding protein CML30 (Arabidopsis thaliana) (uniprot_sprot:sp|Q9MBG5|CML30_ARATH)
cCL3735Contig1	None
cCL3854Contig1	Similar to Monodehydroascorbate reductase (Solanum lycopersicum) (uniprot_sprot:sp|Q43497|MDAR_SOLLC)
cCL3868Contig1	Similar to Cinnamyl alcohol dehydrogenase 1 (Ocimum basilicum) (uniprot_sprot:sp|Q2KNL5|CADH1_OCIBA)
cCL3973Contig1	Similar to Endoglucanase 6 (Arabidopsis thaliana) (uniprot_sprot:sp|Q42059|GUN6_ARATH)
cCL4115Contig1	Similar to Alanine aminotransferase 2 (Hordeum vulgare PE=2 SV=1) (uniprot_sprot:sp|P52894|ALA2_HORVU)
cCL4127Contig1	Similar to Pirin-like protein At1g50590 (Arabidopsis thaliana) (uniprot_sprot:sp|Q9LPS9|PIRL1_ARATH)
cCL4144Contig1	Similar to Receptor-like serine/threonine-protein kinase SD1-8 (Arabidopsis thaliana) (uniprot_sprot:sp|O81905|SD18_ARATH)
cCL436Contig2	Similar to 60S ribosomal protein L35a-1 (Arabidopsis thaliana) (uniprot_sprot:sp|Q9LMK0|R35A1_ARATH)
cCL4402Contig1	Similar to UDP-N-acetylglucosamine/UDP-glucose/GDP-mannose transporter (Fragment) (Sus scrofa) (uniprot_sprot:sp|Q15B89|S35D2_PIG)
cCL4418Contig1	None
cCL4471Contig1	Similar to F-box protein At4g35930 (Arabidopsis thaliana) (uniprot_sprot:sp|Q5XF11|FB248_ARATH)
cCL4549Contig1	Similar to Fructose-bisphosphate aldolase, cytoplasmic isozyme (Cicer arietinum) (uniprot_sprot:sp|O65735|ALF_CICAR)
cCL4604Contig1	Similar to Uncharacterized acetyltransferase At3g50280 (Arabidopsis thaliana) (uniprot_sprot:sp|Q9SND9|Y3028_ARATH)
cCL46Contig3	Similar to 60S ribosomal protein L13a-4 (Arabidopsis thaliana) (uniprot_sprot:sp|Q9FKC0|R13A4_ARATH)
cCL475Contig1	Similar to 60S ribosomal protein L36-2 (Arabidopsis thaliana) (uniprot_sprot:sp|Q9M352|RL362_ARATH)
cCL4787Contig1	Similar to Probable LRR receptor-like serine/threonine-protein kinase At2g24230 (Arabidopsis thaliana) (uniprot_sprot:sp|C0LGK9|Y2242_ARATH)
cCL488Contig1	Similar to 3-hydroxyisobutyryl-CoA hydrolase-like protein 5 (Arabidopsis thaliana) (uniprot_sprot:sp|Q9SHJ8|HIBC8_ARATH)
cCL4893Contig1	Similar to Putative uncharacterized protein (Glycine max) (uniref90:UniRef90_C6T9P1)
cCL4916Contig1	Similar to Uncharacterized protein yqjG (Escherichia coli (strain K12)) (uniprot_sprot:sp|P42620|YQJG_ECOLI)
cCL505Contig1	conserved hypothetical protein [Ricinus communis]
cCL505Contig2	conserved hypothetical protein [Ricinus communis]
cCL5075Contig1	Similar to ADP-ribosylation factor GTPase-activating protein AGD12 (Arabidopsis thaliana) (uniprot_sprot:sp|Q9FVJ3|AGD12_ARATH)
cCL5149Contig1	None
cCL5165Contig1	Similar to 60S acidic ribosomal protein P2B (Zea mays) (uniprot_sprot:sp|O24415|RLA2B_MAIZE)
cCL5183Contig1	Similar to Putative uncharacterized protein (Populus trichocarpa) (uniref90:UniRef90_A9PGP3)
cCL5205Contig1	Similar to Galactosylgalactosylxylosylprotein 3-beta-glucuronosyltransferase 1 (Homo sapiens) (uniprot_sprot:sp|Q9P2W7|B3GA1_HUMAN)
cCL520Contig1	Similar to Protein transport protein Sec61 subunit alpha (Dictyostelium discoideum) (uniprot_sprot:sp|Q54XK2|SC61A_DICDI)
cCL5239Contig1	Similar to Histone H2A.1 (Solanum lycopersicum PE=2 SV=1) (uniprot_sprot:sp|P25469|H2A1_SOLLC)
cCL5258Contig1	Similar to Putative uncharacterized protein (Vitis vinifera) (uniref90:UniRef90_A5BVF1)
cCL5284Contig1	Similar to Probable urea active transporter 1 (Schizosaccharomyces pombe) (uniprot_sprot:sp|O94469|DUR31_SCHPO)
cCL5390Contig1	Similar to Alpha-galactosidase (Coffea arabica PE=1 SV=1) (uniprot_sprot:sp|Q42656|AGAL_COFAR)
cCL5412Contig1	Similar to Whole genome shotgun sequence of line PN40024, scaffold_16.assembly12x (Fragment) (Vitis vinifera) (uniref90:UniRef90_D7TBA6)
cCL5456Contig1	Similar to Cytokinin riboside 5'-monophosphate phosphoribohydrolase LOG8 (Arabidopsis thaliana) (uniprot_sprot:sp|Q84MC2|LOG8_ARATH)
cCL5460Contig1	Similar to Pheophorbide a oxygenase, chloroplastic (Arabidopsis thaliana) (uniprot_sprot:sp|Q9FYC2|PAO_ARATH)
cCL554Contig1	unnamed protein product [Vitis vinifera]
cCL5557Contig1	Similar to Probable thylakoidal processing peptidase 2, chloroplastic (Arabidopsis thaliana) (uniprot_sprot:sp|Q9M9Z2|TPP2_ARATH)
cCL573Contig1	Similar to B2 protein (Daucus carota PE=2 SV=1) (uniprot_sprot:sp|P37707|B2_DAUCA)
cCL5817Contig1	Similar to L-lactate dehydrogenase A (Hordeum vulgare PE=1 SV=1) (uniprot_sprot:sp|P22988|LDHA_HORVU)
cCL5885Contig1	Similar to PREDICTED: hypothetical protein (Vitis vinifera) (uniref90:UniRef90_UPI0001984F08)
cCL5902Contig1	Similar to 22.7 kDa class IV heat shock protein (Pisum sativum) (uniprot_sprot:sp|P19244|HSP41_PEA)
cCL593Contig1	Similar to Prolyl 4-hydroxylase subunit alpha-1 (Rattus norvegicus) (uniprot_sprot:sp|P54001|P4HA1_RAT)
cCL6051Contig1	Similar to Predicted protein (Fragment) (Populus trichocarpa) (uniref90:UniRef90_B9PFK1)
cCL610Contig1	Similar to Non-specific lipid-transfer protein (Glycine max) (uniref90:UniRef90_C6T196)
cCL6162Contig1	None
cCL6165Contig1	Similar to Calcium-transporting ATPase 3, endoplasmic reticulum-type (Arabidopsis thaliana) (uniprot_sprot:sp|Q9SY55|ECA3_ARATH)
cCL6170Contig1	Similar to Multiprotein-bridging factor 1c (Arabidopsis thaliana) (uniprot_sprot:sp|Q9LV58|MBF1C_ARATH)
cCL617Contig1	Similar to Probable nucleoredoxin 1 (Arabidopsis thaliana) (uniprot_sprot:sp|O80763|NRX1_ARATH)
cCL6181Contig1	Similar to Calreticulin-3 (Arabidopsis thaliana) (uniprot_sprot:sp|O04153|CALR3_ARATH)
cCL618Contig1	unknown [Cucumis sativus]
cCL682Contig1	Similar to Predicted protein (Populus trichocarpa) (uniref90:UniRef90_B9I3D9)
cCL694Contig1	Similar to ADP-ribosylation factor 1 (Brassica rapa subsp. pekinensis) (uniprot_sprot:sp|Q96361|ARF1_BRARP)
cCL703Contig1	Similar to 60S ribosomal protein L8 (Solanum lycopersicum) (uniprot_sprot:sp|P29766|RL8_SOLLC)
cCL714Contig1	Similar to Histone H2A variant 1 (Arabidopsis thaliana) (uniprot_sprot:sp|O23628|H2AV1_ARATH)
cCL772Contig1	Similar to Histone H3.2 (Nicotiana tabacum) (uniprot_sprot:sp|Q76MV0|H32_TOBAC)
cCL774Contig1	Similar to 40S ribosomal protein S27-2 (Arabidopsis thaliana) (uniprot_sprot:sp|Q9M2F1|RS272_ARATH)
cCL780Contig2	Similar to Arginine/serine-rich-splicing factor RSP31 (Arabidopsis thaliana) (uniprot_sprot:sp|P92964|RSP31_ARATH)
cCL82Contig1	Similar to Isoflavone reductase homolog (Solanum tuberosum PE=2 SV=1) (uniprot_sprot:sp|P52578|IFRH_SOLTU)
cCL857Contig1	Similar to Elicitor-responsive protein 3 (Oryza sativa subsp. japonica) (uniprot_sprot:sp|Q0JBH9|ERG3_ORYSJ)
cCL886Contig1	Similar to Whole genome shotgun sequence of line PN40024, scaffold_7.assembly12x (Fragment) (Vitis vinifera) (uniref90:UniRef90_D7THE3)
cCL890Contig1	Similar to Sugar transport protein 13 (Arabidopsis thaliana) (uniprot_sprot:sp|Q94AZ2|STP13_ARATH)
cCL895Contig1	Similar to Derlin-1 (Arabidopsis thaliana) (uniprot_sprot:sp|Q8VZU9|DERL1_ARATH)
cCL8Contig1	Similar to Small heat shock protein, chloroplastic (Chenopodium rubrum) (uniprot_sprot:sp|P11890|HS23C_CHERU)
cCL8Contig2	Similar to Small heat shock protein, chloroplastic (Chenopodium rubrum) (uniprot_sprot:sp|P11890|HS23C_CHERU)
cCL8Contig3	Similar to Small heat shock protein, chloroplastic (Chenopodium rubrum) (uniprot_sprot:sp|P11890|HS23C_CHERU)
cCL960Contig1	Similar to Serine/threonine-protein kinase AtPK2/AtPK19 (Arabidopsis thaliana) (uniprot_sprot:sp|Q39030|KPK2_ARATH)
cCL986Contig1	Similar to Histone deacetylase HDT1 (Glycine max) (uniprot_sprot:sp|Q8LJS2|HDT1_SOYBN)
cF081_c	Similar to Translocon-associated protein, beta subunit, putative (Ricinus communis) (uniref90:UniRef90_B9RH13)
cF167_c	None
cF195_c	Similar to 60S ribosomal protein L24 (Prunus avium) (uniprot_sprot:sp|Q9FUL4|RL24_PRUAV)
cF244_c	Similar to Protein BREAST CANCER SUSCEPTIBILITY 1 homolog (Arabidopsis thaliana) (uniprot_sprot:sp|Q8RXD4|BRCA1_ARATH)
cFR10K21_c	ubiquitin/ribosomal protein 27a [Prunus avium]
cFR11B2_c	Similar to Receptor-like protein kinase HAIKU2 (Arabidopsis thaliana) (uniprot_sprot:sp|Q9LJM4|IKU2_ARATH)
cFR11K24_c	Similar to Histone H4 (Glycine max PE=3 SV=1) (uniprot_sprot:sp|P0CG89|H4_SOYBN)
cFR12O11_c	Similar to Putative uncharacterized protein (Vitis vinifera) (uniref90:UniRef90_A5B688)
cFR12P2_c	Similar to Luminal-binding protein 5 (Nicotiana tabacum) (uniprot_sprot:sp|Q03685|BIP5_TOBAC)
cFR13P11_c	Similar to MLO-like protein 8 (Arabidopsis thaliana) (uniprot_sprot:sp|O22757|MLO8_ARATH)
cFR14F8_c	None
cFR14H23_c	Similar to Receptor-like protein kinase HAIKU2 (Arabidopsis thaliana) (uniprot_sprot:sp|Q9LJM4|IKU2_ARATH)
cFR17L16_c	Similar to Monodehydroascorbate reductase (Solanum lycopersicum) (uniprot_sprot:sp|Q43497|MDAR_SOLLC)
cFR17L24_c	Similar to Uncharacterized protein yqjG (Escherichia coli (strain K12)) (uniprot_sprot:sp|P42620|YQJG_ECOLI)
cFR18J3_c	Similar to Luminal-binding protein 5 (Nicotiana tabacum) (uniprot_sprot:sp|Q03685|BIP5_TOBAC)
cFR18K21_c	Similar to Enolase 1, chloroplastic (Arabidopsis thaliana) (uniprot_sprot:sp|Q9C9C4|ENO1_ARATH)
cHS_06-F10-M13R_c	Similar to Probable boron transporter 6 (Arabidopsis thaliana) (uniprot_sprot:sp|Q3E954|BOR6_ARATH)
cHS_09-B04-M13R_c	Similar to Probable protein phosphatase 2C 4 (Arabidopsis thaliana) (uniprot_sprot:sp|Q9LQN6|P2C04_ARATH)
cHS_10-F02-M13R_c	None
cHS_10-G04-M13R_c	Similar to Structural constituent of ribosome (Cucumis melo subsp. melo) (uniref90:UniRef90_E5GBW8)
cHS_15-B06-M13R_c	Similar to 60S ribosomal protein L3-2 (Arabidopsis thaliana) (uniprot_sprot:sp|P22738|RL32_ARATH)
cHS_18-A05-M13R_c	Similar to PREDICTED: hypothetical protein (Vitis vinifera) (uniref90:UniRef90_UPI00015CC303)
cHS_18-B10-M13R_c	Similar to Putative uncharacterized protein (Vitis vinifera) (uniref90:UniRef90_A5ASH9)
cHS_21-E03-M13R_c	Similar to WUSCHEL-related homeobox 8 (Oryza sativa subsp. japonica) (uniprot_sprot:sp|Q5QMM3|WOX8_ORYSJ)
cHS_24-E03-M13R_c	Similar to Whole genome shotgun sequence of line PN40024, scaffold_25.assembly12x (Fragment) (Vitis vinifera) (uniref90:UniRef90_D7TW01)
cHS_24-H03-M13R_c	None
cHS_27-G11-M13R_c	Similar to DnaJ homolog subfamily B member 11 (Rattus norvegicus) (uniprot_sprot:sp|Q6TUG0|DJB11_RAT)
cHS_32-H12-M13R_c	Similar to E3 ubiquitin-protein ligase PUB23 (Arabidopsis thaliana) (uniprot_sprot:sp|Q84TG3|PUB23_ARATH)
cHS_36-A08-M13R_c	Similar to Alanine aminotransferase 2 (Hordeum vulgare PE=2 SV=1) (uniprot_sprot:sp|P52894|ALA2_HORVU)
cHS_36-F06-M13R_c	Similar to PREDICTED: hypothetical protein (Vitis vinifera) (uniref90:UniRef90_UPI00019830DF)
cHS_39-D02-M13R_c	Similar to Peroxisomal membrane protein PMP34 (Homo sapiens) (uniprot_sprot:sp|O43808|PM34_HUMAN)
cMC387_c	Similar to Signal peptidase complex catalytic subunit SEC11C (Pongo abelii) (uniprot_sprot:sp|Q5RC30|SC11C_PONAB)
cP5.64_c	Similar to Endo-1,3(4)-beta-glucanase 1 (Schizosaccharomyces pombe) (uniprot_sprot:sp|Q9UT45|ENG1_SCHPO)
cPS_04-D10-M13R_c	Similar to L-type lectin-domain containing receptor kinase IX.1 (Arabidopsis thaliana) (uniprot_sprot:sp|Q9LXA5|LRK91_ARATH)
cPS_06-F10-M13R_c	Similar to Protein TRANSPARENT TESTA 12 (Arabidopsis thaliana) (uniprot_sprot:sp|Q9LYT3|TT12_ARATH)
cPS_07-C04-M13R_c	Similar to Putative uncharacterized protein (Ricinus communis) (uniref90:UniRef90_B9S9E8)
cPS_09-C10-M13R_c	Similar to Cysteine-rich receptor-like protein kinase 29 (Arabidopsis thaliana) (uniprot_sprot:sp|Q8S9L6|CRK29_ARATH)
cPS_14-A01-M13R_c	Similar to Mannose/glucose-specific lectin (Fragment) (Parkia platycephala PE=1 SV=1) (uniprot_sprot:sp|P83304|LEC_PARPC)
cPS_20-F05-M13R_c	Similar to DNA binding protein, putative (Ricinus communis) (uniref90:UniRef90_B9T413)
cPS_20-G04-M13R_c	Similar to Probable calcium-binding protein CML30 (Arabidopsis thaliana) (uniprot_sprot:sp|Q9MBG5|CML30_ARATH)
cPS_23-A06-M13R_c	Similar to Allene oxide synthase, chloroplastic (Arabidopsis thaliana) (uniprot_sprot:sp|Q96242|CP74A_ARATH)
cPS_23-E07-M13R_c	Similar to Derlin-1 (Arabidopsis thaliana) (uniprot_sprot:sp|Q8VZU9|DERL1_ARATH)
cPS_28-A02-M13R_c	Similar to Predicted protein (Populus trichocarpa) (uniref90:UniRef90_B9IFR1)
cPS_29-A02-M13R_c	Similar to Serine/threonine-protein kinase SAPK3 (Oryza sativa subsp. japonica) (uniprot_sprot:sp|P0C5D6|SAPK3_ORYSJ)
cPS_30-C04-M13R_c	Similar to Peroxidase 2 (Fragment) (Cucumis sativus PE=2 SV=1) (uniprot_sprot:sp|P19135|PER2_CUCSA)
cPS_33-C07-M13R_c	None
cPS_33-E10-M13R_c	Similar to Uncharacterized protein At1g18480 (Arabidopsis thaliana) (uniprot_sprot:sp|Q944L7|Y1480_ARATH)
cPS_34-B05-M13R_c	None
cPS_34-F11-M13R_c	Similar to NAC domain-containing protein 90 (Arabidopsis thaliana) (uniprot_sprot:sp|Q9FMR3|NAC90_ARATH)
cPS_35-C06-M13R_c	None
cPS_35-D12-M13R_c	Similar to Alpha-1,4-glucan-protein synthase [UDP-forming] 2 (Solanum tuberosum) (uniprot_sprot:sp|Q8RU27|UPTG2_SOLTU)
cPS_35-G12-M13R_c	Similar to Uncharacterized amino-acid permease C15C4.04c (Schizosaccharomyces pombe) (uniprot_sprot:sp|O60113|YG64_SCHPO)
cPS_36-D06-M13R_c	Similar to Diacylglycerol kinase, alpha, putative (Ricinus communis) (uniref90:UniRef90_B9SIF7)
cPS_37-G09-M13R_c	Similar to Proline-rich receptor-like protein kinase PERK9 (Arabidopsis thaliana) (uniprot_sprot:sp|Q9SX31|PERK9_ARATH)
cPS_39-G09-M13R_c	Similar to Whole genome shotgun sequence of line PN40024, scaffold_158.assembly12x (Fragment) (Vitis vinifera) (uniref90:UniRef90_D7TDP0)
cPSI_02-D05-M13R_c	Similar to DNA binding protein, putative (Ricinus communis) (uniref90:UniRef90_B9T413)
cPSI_04-F07-M13R_c	Similar to Translocon-associated protein, beta subunit, putative (Ricinus communis) (uniref90:UniRef90_B9RH13)
cPSI_04-H04-M13R_c	Similar to Probable calcium-binding protein CML30 (Arabidopsis thaliana) (uniprot_sprot:sp|Q9MBG5|CML30_ARATH)
cPSI_06-F03-M13R_c	Similar to Whole genome shotgun sequence of line PN40024, scaffold_98.assembly12x (Fragment) (Vitis vinifera) (uniref90:UniRef90_E0CVA6)
cPSI_07-C05-M13R_c	None
cPSI_09-D02-M13R_c	Similar to Probable protein phosphatase 2C 4 (Arabidopsis thaliana) (uniprot_sprot:sp|Q9LQN6|P2C04_ARATH)
cPSI_09-E05-M13R_c	Similar to 60S ribosomal protein L28-1 (Arabidopsis thaliana) (uniprot_sprot:sp|O82204|RL281_ARATH)
cPSI_09-F04-M13R_c	Similar to Probable LRR receptor-like serine/threonine-protein kinase At1g51880 (Arabidopsis thaliana) (uniprot_sprot:sp|Q9FZB1|Y5188_ARATH)
cPSI_11-A08-M13R_c	Similar to Protein transport protein Sec61 subunit gamma (Oryza sativa subsp. japonica) (uniprot_sprot:sp|P38385|SC61G_ORYSJ)
cPSI_11-E09-M13R_c	Similar to Isoflavone reductase homolog (Solanum tuberosum PE=2 SV=1) (uniprot_sprot:sp|P52578|IFRH_SOLTU)
cPSI_14-G02-M13R_c	None
cPSI_15-H04-M13R_c	Similar to Bifunctional 3-dehydroquinate dehydratase/shikimate dehydrogenase, chloroplastic (Arabidopsis thaliana) (uniprot_sprot:sp|Q9SQT8|DHQSD_ARATH)
cPSI_18-C03-M13R_c	Similar to 4-coumarate--CoA ligase 1 (Nicotiana tabacum) (uniprot_sprot:sp|O24145|4CL1_TOBAC)
cPSI_23-A09-M13R_c	PREDICTED: similar to beta-1,3-glucanase 1 [Vitis vinifera]
cPSI_23-F06-M13R_c	Similar to Heat shock cognate 70 kDa protein (Petunia hybrida) (uniprot_sprot:sp|P09189|HSP7C_PETHY)
cPSI_24-F06-M13R_c	Similar to UDP-glucosyltransferase UGT73B1 (Arabidopsis thaliana) (uniprot_sprot:sp|Q8VZE9|UG731_ARATH)
cPSI_25-A01-M13R_c	Similar to Diacylglycerol kinase iota (Homo sapiens) (uniprot_sprot:sp|O75912|DGKI_HUMAN)
cPSI_25-A03-M13R_c	Similar to Whole genome shotgun sequence of line PN40024, scaffold_66.assembly12x (Fragment) (Vitis vinifera) (uniref90:UniRef90_D7TWT2)
cPSI_25-F01-M13R_c	Similar to Putative uncharacterized protein (Vitis vinifera) (uniref90:UniRef90_A5ASH9)
cPSI_27-C09-M13R_c	Similar to PREDICTED: hypothetical protein (Vitis vinifera) (uniref90:UniRef90_UPI0001983FBD)
cPSI_28-C11-M13R_c	Similar to 60S ribosomal protein L28-1 (Arabidopsis thaliana) (uniprot_sprot:sp|O82204|RL281_ARATH)
cPSI_29-A07-M13R_c	Similar to Probable galacturonosyltransferase-like 1 (Arabidopsis thaliana) (uniprot_sprot:sp|Q9LN68|GATL1_ARATH)
cPSI_30-D04-M13R_c	Similar to Histone chaperone ASF1B (Arabidopsis thaliana) (uniprot_sprot:sp|Q9LS09|ASF1B_ARATH)
cPSI_31-G02-M13R_c	Similar to Probable NADH dehydrogenase (Dictyostelium discoideum) (uniprot_sprot:sp|Q55CD9|NDH_DICDI)
cPSI_33-E07-M13R_c	Similar to Mitochondrial inner membrane protein OXA1 (Arabidopsis thaliana) (uniprot_sprot:sp|Q42191|OXA1_ARATH)
cPSI_34-B04-M13R_c	Similar to Probable LRR receptor-like serine/threonine-protein kinase At1g74360 (Arabidopsis thaliana) (uniprot_sprot:sp|C0LGJ1|Y1743_ARATH)
cPSI_34-B12-M13R_c	Similar to Glyceraldehyde-3-phosphate dehydrogenase (Atriplex nummularia PE=2 SV=1) (uniprot_sprot:sp|P34783|G3P_ATRNU)
cPSI_36-C11-M13R_c	Similar to Probable indole-3-acetic acid-amido synthetase GH3.1 (Arabidopsis thaliana) (uniprot_sprot:sp|O82333|GH31_ARATH)
cPSI_37-B08-M13R_c	None
cPSI_37-G04-M13R_c	Similar to Predicted protein (Populus trichocarpa) (uniref90:UniRef90_B9II81)
cPSI_37-H05-M13R_c	Similar to PREDICTED: hypothetical protein (Vitis vinifera) (uniref90:UniRef90_UPI000198516E)
cPSI_37-H09-M13R_c	Similar to Uncharacterized amino-acid permease C15C4.04c (Schizosaccharomyces pombe) (uniprot_sprot:sp|O60113|YG64_SCHPO)
cPSI_38-B07-M13R_c	Similar to 7-dehydrocholesterol reductase (Arabidopsis thaliana) (uniprot_sprot:sp|Q9LDU6|ST7R_ARATH)
cPSI_39-F12-M13R_c	Similar to AT3g60690/T4C21_100 (Arabidopsis) (uniref90:UniRef90_Q9LZZ4)
cPSI_41-E02-M13R_c	None
cSSH1A14_c	Similar to Histone H3.2 (Nicotiana tabacum) (uniprot_sprot:sp|Q76MV0|H32_TOBAC)
cSSH1C19_c	Similar to Fumarate hydratase 1, mitochondrial (Arabidopsis thaliana) (uniprot_sprot:sp|P93033|FUM1_ARATH)
cSSH4O15_c	Similar to PREDICTED: hypothetical protein (Vitis vinifera) (uniref90:UniRef90_UPI0001984F08)
cSSH6A19_c	None
cSSH6A2_c	Similar to 18.2 kDa class I heat shock protein (Medicago sativa) (uniprot_sprot:sp|P27880|HSP12_MEDSA)
cSSH9E18_c	Similar to Cytochrome P450 82A3 (Glycine max) (uniprot_sprot:sp|O49858|C82A3_SOYBN)
cSSH9H24_c	Similar to Alpha-galactosidase (Coffea arabica PE=1 SV=1) (uniprot_sprot:sp|Q42656|AGAL_COFAR)
Cluster 9
c15d_01-B01-M13R_c	Similar to Putative leucine-rich repeat receptor-like protein kinase At2g19210 (Arabidopsis thaliana) (uniprot_sprot:sp|O65924|Y2921_ARATH)
c15d_03-E09-M13R_c	None
c15d_13-E11-M13R_c	Similar to Predicted protein (Populus trichocarpa) (uniref90:UniRef90_B9IKY1)
c15d_15-G03-M13R_c	Similar to GEM-like protein 4 (Arabidopsis thaliana) (uniprot_sprot:sp|Q9FTA0|GEML4_ARATH)
c15d_23-F12-M13R_c	Similar to Serine carboxypeptidase-like 45 (Arabidopsis thaliana) (uniprot_sprot:sp|Q93Y09|SCP45_ARATH)
c15d_25-F08-M13R_c	Similar to Putative uncharacterized protein (Vitis vinifera) (uniref90:UniRef90_A5C0V2)
c15d_38-H05-M13R_c	Similar to Agmatine coumaroyltransferase (Arabidopsis thaliana) (uniprot_sprot:sp|Q9FNP9|AGCT_ARATH)
c15d_40-G02-M13R_c	Similar to Whole genome shotgun sequence of line PN40024, scaffold_16.assembly12x (Fragment) (Vitis vinifera) (uniref90:UniRef90_D7TCL0)
c15d_41-A03-M13R_c	Similar to Predicted protein (Populus trichocarpa) (uniref90:UniRef90_B9I4K7)
c46d_01-C01-M13R_c	Similar to Target of rapamycin (Dictyostelium discoideum) (uniprot_sprot:sp|Q86C65|TOR_DICDI)
c46d_02-G10-M13R_c	Similar to Protein LSM14 homolog A-B (Xenopus laevis) (uniprot_sprot:sp|Q8AVJ2|L14AB_XENLA)
c46d_06-B06-M13R_c	Similar to Probable L-type lectin-domain containing receptor kinase S.5 (Arabidopsis thaliana) (uniprot_sprot:sp|Q9FG33|LRKS5_ARATH)
c46d_22-G10-M13R_c	Similar to Cytochrome b5, seed isoform (Nicotiana tabacum PE=2 SV=1) (uniprot_sprot:sp|P49099|CYB5S_TOBAC)
cA_01-B03-M13R_c	unknown [Picea sitchensis]
cA_02-A06-M13R_c	Similar to (+)-neomenthol dehydrogenase (Arabidopsis thaliana) (uniprot_sprot:sp|Q9M2E2|SDR1_ARATH)
cA_05-A05-M13R_c	Similar to Putative uncharacterized protein Sb01g037820 (Andropogoneae) (uniref90:UniRef90_C5WMK8)
cA_06-A05-M13R_c	Similar to Exocyst complex component 7 (Rattus norvegicus) (uniprot_sprot:sp|O54922|EXOC7_RAT)
cA_09-A02-M13R_c	Similar to Cation transport regulator-like protein 2 (Rattus norvegicus) (uniprot_sprot:sp|Q641Z5|CHAC2_RAT)
cA_11-C03-M13R_c	Similar to Serine/threonine-protein kinase AtPK2/AtPK19 (Arabidopsis thaliana) (uniprot_sprot:sp|Q39030|KPK2_ARATH)
cA_15-C06-M13R_c	Similar to Alpha-galactosidase (Coffea arabica PE=1 SV=1) (uniprot_sprot:sp|Q42656|AGAL_COFAR)
cA_17-E10-M13R_c	Similar to Allene oxide synthase, chloroplastic (Linum usitatissimum) (uniprot_sprot:sp|P48417|CP74_LINUS)
cA_19-E07-M13R_c	Similar to Digalactosyldiacylglycerol synthase 2, chloroplastic (Lotus japonicus) (uniprot_sprot:sp|Q6DW73|DGDG2_LOTJA)
cA_19-E12-M13R_c	predicted protein [Populus trichocarpa]
cA_20-H09-M13R_c	Similar to Uncharacterized protein At3g23325 (Arabidopsis thaliana) (uniprot_sprot:sp|Q9LW64|SF3BA_ARATH)
cA_23-B05-M13R_c	Similar to PREDICTED: hypothetical protein (Vitis vinifera) (uniref90:UniRef90_UPI0001985247)
cA_23-F09-M13R_c	None
cA_23-H05-M13R_c	Similar to Putative uncharacterized protein (Ricinus communis) (uniref90:UniRef90_B9RBZ6)
cA_25-B05-M13R_c	None
cA_25-C05-M13R_c	Similar to Putative uncharacterized protein (Vitis vinifera) (uniref90:UniRef90_A5CBV1)
cA_25-F06-M13R_c	Similar to F-box protein SKIP27 (Arabidopsis thaliana) (uniprot_sprot:sp|O65416|SKI27_ARATH)
cA_28-H03-M13R_c	Similar to Putative uncharacterized protein (Glycine max) (uniref90:UniRef90_C6TFT5)
cA_30-D09-M13R_c	Similar to 4-coumarate--CoA ligase 1 (Nicotiana tabacum) (uniprot_sprot:sp|O24145|4CL1_TOBAC)
cA_33-B01-M13R_c	Similar to PREDICTED: hypothetical protein (Vitis vinifera) (uniref90:UniRef90_UPI0001985121)
cA_34-E06-M13R_c	Similar to L-ascorbate oxidase homolog (Brassica napus) (uniprot_sprot:sp|Q00624|ASOL_BRANA)
cA_35-A07-M13R_c	Similar to PREDICTED: hypothetical protein (Vitis vinifera) (uniref90:UniRef90_UPI00019852B6)
cA_35-H09-M13R_c	Similar to DNA repair protein RAD51 homolog 2 (Arabidopsis thaliana) (uniprot_sprot:sp|Q9SK02|RA51B_ARATH)
cA_37-G10-M13R_c	None
cA_39-D05-M13R_c	Similar to Myb-related protein 305 (Antirrhinum majus) (uniprot_sprot:sp|P81391|MYB05_ANTMA)
cA_39-D10-M13R_c	Similar to UDP-glucosyltransferase UGT73B3 (Arabidopsis thaliana) (uniprot_sprot:sp|Q8W491|UG733_ARATH)
cAI_02-E08-M13R_c	None
cAI_02-G10-M13R_c	Similar to Cytochrome P450 94A1 (Vicia sativa) (uniprot_sprot:sp|O81117|C94A1_VICSA)
cAI_02-H08-M13R_c	None
cAI_04-A03-M13R_c	None
cAI_04-F12-M13R_c	Similar to Putative uncharacterized protein (Ricinus communis) (uniref90:UniRef90_B9RG32)
cAI_05-G02-M13R_c	Similar to Glutathione S-transferase 103-1A (Arabidopsis thaliana) (uniprot_sprot:sp|P46421|GSTXA_ARATH)
cAI_05-H09-M13R_c	Similar to Predicted protein (Populus trichocarpa) (uniref90:UniRef90_B9IDC5)
cAI_08-B11-M13R_c	Similar to Whole genome shotgun sequence of line PN40024, scaffold_16.assembly12x (Fragment) (Vitis vinifera) (uniref90:UniRef90_D7TCL0)
cAI_08-D10-M13R_c	Similar to Probable calcium-binding protein CML36 (Arabidopsis thaliana) (uniprot_sprot:sp|Q9SS31|CML36_ARATH)
cAI_09-F12-M13R_c	Similar to PREDICTED: hypothetical protein (Vitis vinifera) (uniref90:UniRef90_UPI00015C865F)
cAI_10-B02-M13R_c	Similar to E3 ubiquitin-protein ligase PUB23 (Arabidopsis thaliana) (uniprot_sprot:sp|Q84TG3|PUB23_ARATH)
cAI_10-C06-M13R_c	Similar to Carbon catabolite repressor protein 4 homolog 1 (Arabidopsis thaliana) (uniprot_sprot:sp|Q8W0Z9|CCR4A_ARATH)
cAI_11-C10-M13R_c	Similar to Nucleoside transporter, putative (Ricinus communis) (uniref90:UniRef90_B9SFD5)
cAI_11-C12-M13R_c	Similar to PREDICTED: hypothetical protein isoform 1 (Vitis vinifera) (uniref90:UniRef90_UPI0001982DD4)
cAI_16-B02-M13R_c	None
cAI_17-D09-M13R_c	None
cAI_22-B09-M13R_c	Similar to GEM-like protein 4 (Arabidopsis thaliana) (uniprot_sprot:sp|Q9FTA0|GEML4_ARATH)
cAI_25-B04-M13R_c	Similar to FHA domain-containing protein At4g14490 (Arabidopsis thaliana) (uniprot_sprot:sp|O23305|Y4449_ARATH)
cAI_33-D01-M13R_c	None
cAI_35-G05-M13R_c	Similar to Cation transport regulator-like protein 2 (Rattus norvegicus) (uniprot_sprot:sp|Q641Z5|CHAC2_RAT)
cAI_37-B05-M13R_c	Similar to Digalactosyldiacylglycerol synthase 2, chloroplastic (Lotus japonicus) (uniprot_sprot:sp|Q6DW73|DGDG2_LOTJA)
cAI_37-E08-M13R_c	Similar to Chitinase 10 (Oryza sativa subsp. japonica) (uniprot_sprot:sp|Q5NB11|CHI10_ORYSJ)
cAI_37-F02-M13R_c	Similar to F-box protein SKIP27 (Arabidopsis thaliana) (uniprot_sprot:sp|O65416|SKI27_ARATH)
cCI_03-C03-M13R_c	Similar to Gibberellin 20 oxidase 2 (Oryza sativa subsp. japonica) (uniprot_sprot:sp|Q0JH50|GAOX2_ORYSJ)
cCI_06-A06-M13R_c	None
cCI_06-C08-M13R_c	Similar to Putative uncharacterized protein (Ricinus communis) (uniref90:UniRef90_B9RW40)
cCI_14-C06-M13R_c	None
cCI_14-G09-M13R_c	None
cCI_18-F03-M13R_c	None
cCI_18-F07-M13R_c	Similar to Ethylene-responsive transcription factor RAP2-4 (Arabidopsis thaliana) (uniprot_sprot:sp|Q8H1E4|RAP24_ARATH)
cCI_24-B01-M13R_c	Similar to UPF0481 protein At3g47200 (Arabidopsis thaliana) (uniprot_sprot:sp|Q9SD53|Y3720_ARATH)
cCI_25-E11-M13R_c	Similar to Gibberellin 20 oxidase 2 (Oryza sativa subsp. japonica) (uniprot_sprot:sp|Q0JH50|GAOX2_ORYSJ)
cCI_25-G05-M13R_c	Similar to DNA directed RNA polymerase, 7 kDa subunit (A.thaliana) (tair10_pep:AT5G41010.1)
cCI_27-H01-M13R_c	Similar to Cell division cycle protein 48 homolog AF_1297 (Archaeoglobus fulgidus) (uniprot_sprot:sp|O28972|Y1297_ARCFU)
cCI_30-E12-M13R_c	Similar to Eukaryotic translation initiation factor 3 subunit M (Dictyostelium discoideum) (uniprot_sprot:sp|Q54KZ8|EIF3M_DICDI)
cCI_38-A05-M13R_c	Similar to Protein BONZAI 3 (Arabidopsis thaliana) (uniprot_sprot:sp|Q5XQC7|BON3_ARATH)
cCI_42-C10-M13R_c	Similar to Whole genome shotgun sequence of line PN40024, scaffold_32.assembly12x (Fragment) (Vitis vinifera) (uniref90:UniRef90_D7U8T1)
cCI_42-G01-M13R_c	Similar to Cytokinin-O-glucosyltransferase 1 (Arabidopsis thaliana) (uniprot_sprot:sp|Q9ZQ99|COGT1_ARATH)
cCI_45-A04-M13R_c	Similar to BI1-like protein (Arabidopsis thaliana) (uniprot_sprot:sp|Q94A20|BI1L_ARATH)
cCI_46-E02-M13R_c	None
cCI_47-H05-M13R_c	Similar to Aspartic proteinase Asp1 (Oryza sativa subsp. japonica) (uniprot_sprot:sp|Q0IU52|ASP1_ORYSJ)
cCI_52-H05-M13R_c	oxidoreductase, 2OG-Fe(II) oxygenase family protein [Arabidopsis thaliana]
cCI_53-F08-M13R_c	Similar to UPF0497 membrane protein 17 (Ricinus communis) (uniprot_sprot:sp|B9SXY8|U497H_RICCO)
cCI_53-F12-M13R_c	None
cCI_56-H09-M13R_c	Similar to Acid phosphatase 1 (Solanum lycopersicum) (uniprot_sprot:sp|P27061|PPA1_SOLLC)
cCI_59-G05-M13R_c	Gibberellin 20 oxidase, putative [Ricinus communis]
cCI_63-H11-M13R_c	Similar to Predicted protein (Populus trichocarpa) (uniref90:UniRef90_B9HJ87)
cCI_65-B01-M13R_c	Similar to Protein BONZAI 3 (Arabidopsis thaliana) (uniprot_sprot:sp|Q5XQC7|BON3_ARATH)
cCI_65-E04-M13R_c	predicted protein [Populus trichocarpa]
cCI_66-B10-M13R_c	Similar to Secologanin synthase (Catharanthus roseus) (uniprot_sprot:sp|Q05047|C72A1_CATRO)
cCI_68-F01-M13R_c	Similar to Whole genome shotgun sequence of line PN40024, scaffold_147.assembly12x (Fragment) (Vitis vinifera) (uniref90:UniRef90_D7SSF5)
cCL1032Contig1	Similar to ADP-ribosylation factor GTPase-activating protein AGD12 (Arabidopsis thaliana) (uniprot_sprot:sp|Q9FVJ3|AGD12_ARATH)
cCL1043Contig2	Similar to F9L1.21 protein (Magnoliophyta) (uniref90:UniRef90_Q9XI42)
cCL1049Contig2	Similar to Probable esterase At1g33990 (Arabidopsis thaliana) (uniprot_sprot:sp|Q9FVW3|Y1399_ARATH)
cCL105Contig1	Similar to Putative uncharacterized protein (Ricinus communis) (uniref90:UniRef90_B9SY08)
cCL1077Contig1	Similar to Diphosphomevalonate decarboxylase (Dictyostelium discoideum) (uniprot_sprot:sp|Q54YQ9|MVD1_DICDI)
cCL1094Contig1	Similar to Pollen-specific protein SF3 (Helianthus annuus) (uniprot_sprot:sp|P29675|SF3_HELAN)
cCL1098Contig1	Similar to Predicted protein (Populus trichocarpa) (uniref90:UniRef90_B9H2F7)
cCL1098Contig2	Similar to Predicted protein (Populus trichocarpa) (uniref90:UniRef90_B9H2F7)
cCL1101Contig1	None
cCL1126Contig2	Similar to UDP-glucosyltransferase UGT73B3 (Arabidopsis thaliana) (uniprot_sprot:sp|Q8W491|UG733_ARATH)
cCL1180Contig1	Similar to Proteasome subunit alpha type-5 (Glycine max) (uniprot_sprot:sp|Q9M4T8|PSA5_SOYBN)
cCL1226Contig1	Similar to Predicted protein (Populus trichocarpa) (uniref90:UniRef90_B9H506)
cCL1226Contig2	Similar to Predicted protein (Populus trichocarpa) (uniref90:UniRef90_B9H506)
cCL1331Contig1	Similar to Protein TIFY 11A (Arabidopsis thaliana) (uniprot_sprot:sp|Q9LDU5|TI11A_ARATH)
cCL1359Contig1	Similar to Beta-glucosidase 11 (Oryza sativa subsp. japonica) (uniprot_sprot:sp|Q7XKV5|BGL11_ORYSJ)
cCL1369Contig1	Similar to Putative uncharacterized protein (Medicago truncatula) (uniref90:UniRef90_B7FJG9)
cCL1513Contig1	Similar to Guanylate kinase (Mus musculus) (uniprot_sprot:sp|Q64520|KGUA_MOUSE)
cCL1573Contig1	Similar to Putative uncharacterized protein (Medicago truncatula) (uniref90:UniRef90_B7FK95)
cCL1599Contig1	None
cCL1599Contig2	None
cCL15Contig1	Similar to Branched-chain-amino-acid aminotransferase 2, chloroplastic (Arabidopsis thaliana) (uniprot_sprot:sp|Q9M439|BCAT2_ARATH)
cCL1651Contig1	Similar to Cytokinin-O-glucosyltransferase 2 (Arabidopsis thaliana) (uniprot_sprot:sp|Q9SK82|COGT2_ARATH)
cCL1714Contig1	Similar to At4g31130 (Arabidopsis) (uniref90:UniRef90_Q9M089)
cCL1754Contig1	Similar to Whole genome shotgun sequence of line PN40024, scaffold_34.assembly12x (Fragment) (Vitis vinifera) (uniref90:UniRef90_D7T010)
cCL1756Contig1	Similar to Basic 7S globulin (Glycine max) (uniprot_sprot:sp|P13917|7SB1_SOYBN)
cCL1762Contig1	None
cCL1789Contig1	Similar to Putative uncharacterized protein (Vitis vinifera) (uniref90:UniRef90_A5AUD3)
cCL1798Contig2	Similar to Predicted protein (Populus trichocarpa) (uniref90:UniRef90_B9HLA4)
cCL1813Contig1	Similar to Predicted protein (Malpighiales) (uniref90:UniRef90_B9ILN4)
cCL1853Contig1	None
cCL1865Contig1	None
cCL1873Contig1	Similar to 4-hydroxyphenylpyruvate dioxygenase (Arabidopsis thaliana) (uniprot_sprot:sp|P93836|HPPD_ARATH)
cCL1930Contig1	Similar to Nudix hydrolase 26, chloroplastic (Arabidopsis thaliana) (uniprot_sprot:sp|Q9CAF2|NUD26_ARATH)
cCL1936Contig1	PREDICTED: hypothetical protein [Vitis vinifera]
cCL2095Contig1	Similar to Inositol-tetrakisphosphate 1-kinase 1 (Arabidopsis thaliana) (uniprot_sprot:sp|Q9SBA5|ITPK1_ARATH)
cCL2173Contig1	Similar to Thioredoxin reductase 2 (Arabidopsis thaliana) (uniprot_sprot:sp|Q39242|TRXB2_ARATH)
cCL2188Contig1	Similar to Transcriptional corepressor LEUNIG (Arabidopsis thaliana) (uniprot_sprot:sp|Q9FUY2|LEUNG_ARATH)
cCL2228Contig1	Similar to Disease resistance response protein 206 (Pisum sativum) (uniprot_sprot:sp|P13240|DR206_PEA)
cCL2266Contig1	Similar to Dihydroflavonol-4-reductase (Arabidopsis thaliana) (uniprot_sprot:sp|P51102|DFRA_ARATH)
cCL2274Contig1	Similar to GDSL esterase/lipase At5g55050 (Arabidopsis thaliana) (uniprot_sprot:sp|Q9FIA1|GDL87_ARATH)
cCL2393Contig1	Similar to Oxidation resistance protein 1 (Xenopus tropicalis) (uniprot_sprot:sp|A8KBE0|OXR1_XENTR)
cCL2393Contig2	Similar to Oxidation resistance protein 1 (Xenopus tropicalis) (uniprot_sprot:sp|A8KBE0|OXR1_XENTR)
cCL2465Contig1	Similar to Calmodulin (Capsicum annuum) (uniprot_sprot:sp|P93087|CALM_CAPAN)
cCL2568Contig1	Similar to Microsomal glutathione S-transferase 3 (Bos taurus) (uniprot_sprot:sp|Q3T100|MGST3_BOVIN)
cCL2587Contig1	None
cCL2633Contig1	Similar to Alternative oxidase, mitochondrial (Mangifera indica) (uniprot_sprot:sp|Q40294|AOX1_MANIN)
cCL2695Contig1	Similar to Uncharacterized protein y4oV (Rhizobium sp. (strain NGR234)) (uniprot_sprot:sp|P55607|Y4OV_RHISN)
cCL2740Contig1	None
cCL2784Contig1	None
cCL284Contig1	None
cCL284Contig2	None
cCL2866Contig1	Similar to PREDICTED: hypothetical protein isoform 1 (Vitis vinifera) (uniref90:UniRef90_UPI0001982DD4)
cCL290Contig1	Similar to Somatic embryogenesis receptor kinase 1 (Arabidopsis thaliana) (uniprot_sprot:sp|Q94AG2|SERK1_ARATH)
cCL2965Contig1	Similar to Uncharacterized protein At4g33100 (Arabidopsis thaliana) (uniprot_sprot:sp|Q9SMZ9|Y4331_ARATH)
cCL29Contig2	Similar to Adenosylhomocysteinase (Petroselinum crispum) (uniprot_sprot:sp|Q01781|SAHH_PETCR)
cCL3060Contig1	Similar to Putative uncharacterized protein (Ricinus communis) (uniref90:UniRef90_B9RNA8)
cCL306Contig1	Similar to Thioredoxin H-type (Populus jackii PE=1 SV=1) (uniprot_sprot:sp|P85801|TRXH_POPJC)
cCL3074Contig1	Similar to UPF0139 membrane protein At5g07960 (Arabidopsis thaliana) (uniprot_sprot:sp|Q9SD88|U139_ARATH)
cCL3082Contig1	Similar to 40S ribosomal protein S29 (Triticum aestivum) (uniprot_sprot:sp|Q5I7K3|RS29_WHEAT)
cCL3152Contig1	predicted protein [Populus trichocarpa]
cCL3171Contig1	Similar to Uncharacterized Rho GTPase-activating protein At5g61530 (Arabidopsis thaliana) (uniprot_sprot:sp|Q3E875|RGAP1_ARATH)
cCL3190Contig1	Similar to Homocysteine S-methyltransferase 1 (Arabidopsis thaliana) (uniprot_sprot:sp|Q9SDL7|HMT1_ARATH)
cCL3300Contig1	Similar to Cellulose synthase-like protein G3 (Arabidopsis thaliana) (uniprot_sprot:sp|Q0WVN5|CSLG3_ARATH)
cCL3306Contig1	Similar to Enhanced disease susceptibility 1 (Vitis vinifera) (uniref90:UniRef90_B2KL75)
cCL3411Contig1	Similar to Putative uncharacterized protein (Cucumis melo subsp. melo) (uniref90:UniRef90_E5GBJ4)
cCL3487Contig1	Similar to Predicted protein (Populus trichocarpa) (uniref90:UniRef90_B9HF42)
cCL3489Contig1	Similar to Ethylene-responsive transcription factor 9 (Arabidopsis thaliana) (uniprot_sprot:sp|Q9FE67|ERF80_ARATH)
cCL3553Contig1	Similar to Cyclin-dependent kinase inhibitor 3 (Arabidopsis thaliana) (uniprot_sprot:sp|Q9FKB5|KRP3_ARATH)
cCL3779Contig1	Similar to Probable mitochondrial 2-oxoglutarate/malate carrier protein (Dictyostelium discoideum) (uniprot_sprot:sp|Q54PY7|M2OM_DICDI)
cCL3792Contig1	Similar to PREDICTED: hypothetical protein (Vitis vinifera) (uniref90:UniRef90_UPI00019852A4)
cCL3815Contig1	Similar to DnaJ homolog subfamily B member 13 (Homo sapiens) (uniprot_sprot:sp|P59910|DJB13_HUMAN)
cCL3873Contig1	Similar to Zinc transporter 4, chloroplastic (Arabidopsis thaliana) (uniprot_sprot:sp|O04089|ZIP4_ARATH)
cCL3886Contig1	Similar to E3 ubiquitin-protein ligase PUB22 (Arabidopsis thaliana) (uniprot_sprot:sp|Q9SVC6|PUB22_ARATH)
cCL3945Contig1	Similar to PREDICTED: hypothetical protein (Vitis vinifera) (uniref90:UniRef90_UPI0001984449)
cCL4037Contig1	Similar to Putative uncharacterized protein (Ricinus communis) (uniref90:UniRef90_B9RD29)
cCL403Contig1	Similar to 60S ribosomal protein L37-3 (Arabidopsis thaliana) (uniprot_sprot:sp|Q8LEM8|RL373_ARATH)
cCL403Contig2	Similar to 60S ribosomal protein L37-3 (Arabidopsis thaliana) (uniprot_sprot:sp|Q8LEM8|RL373_ARATH)
cCL403Contig3	Similar to 60S ribosomal protein L37-3 (Arabidopsis thaliana) (uniprot_sprot:sp|Q8LEM8|RL373_ARATH)
cCL4044Contig1	Similar to Probable calcium-binding protein CML16 (Arabidopsis thaliana) (uniprot_sprot:sp|Q9LI84|CML16_ARATH)
cCL4141Contig1	Similar to Putative uncharacterized protein (Ricinus communis) (uniref90:UniRef90_B9RGT8)
cCL4165Contig1	None
cCL4262Contig1	Similar to Putative uncharacterized protein (fabids) (uniref90:UniRef90_C6T3W6)
cCL4337Contig1	None
cCL4350Contig1	Similar to Embryogenesis-associated protein EMB8 (Picea glauca) (uniprot_sprot:sp|Q40863|EMB8_PICGL)
cCL4354Contig1	Similar to Cysteine proteinase inhibitor 6 (Arabidopsis thaliana) (uniprot_sprot:sp|Q8H0X6|CYT6_ARATH)
cCL4429Contig1	Similar to Hypersensitive-induced response protein 4 (Arabidopsis thaliana) (uniprot_sprot:sp|Q9FHM7|HIR4_ARATH)
cCL4458Contig1	Similar to Formin-like protein 3 (Arabidopsis thaliana) (uniprot_sprot:sp|O23373|FH3_ARATH)
cCL4492Contig1	None
cCL4503Contig1	Similar to Putative peptidase (Cucumis melo subsp. melo) (uniref90:UniRef90_E5GCJ0)
cCL472Contig1	Similar to Ribonuclease 3 (Arabidopsis thaliana) (uniprot_sprot:sp|P42815|RNS3_ARATH)
cCL4734Contig1	Similar to Cytochrome c oxidase subunit 5C (Hordeum vulgare) (uniprot_sprot:sp|Q42841|COX5C_HORVU)
cCL4939Contig1	Similar to NAC domain-containing protein 29 (Arabidopsis thaliana) (uniprot_sprot:sp|O49255|NAC29_ARATH)
cCL4965Contig1	Similar to Putative serine/threonine-protein kinase/receptor R826 (Acanthamoeba polyphaga mimivirus) (uniprot_sprot:sp|Q7T6X2|YR826_MIMIV)
cCL5024Contig1	Similar to Putative uncharacterized protein (Cucumis melo subsp. melo) (uniref90:UniRef90_E5GB41)
cCL5070Contig1	Similar to G-type lectin S-receptor-like serine/threonine-protein kinase At1g34300 (Arabidopsis thaliana) (uniprot_sprot:sp|Q9XID3|Y1343_ARATH)
cCL5143Contig1	conserved hypothetical protein [Ricinus communis]
cCL5167Contig1	Similar to Lipoxygenase 7, chloroplastic (Oryza sativa subsp. japonica) (uniprot_sprot:sp|P38419|LOXC1_ORYSJ)
cCL5184Contig1	Similar to Putative uncharacterized protein (Ricinus communis) (uniref90:UniRef90_B9RFX1)
cCL5259Contig1	Similar to Pectinesterase 2 (Citrus sinensis) (uniprot_sprot:sp|O04887|PME2_CITSI)
cCL5336Contig1	Similar to NAC domain-containing protein 29 (Arabidopsis thaliana) (uniprot_sprot:sp|O49255|NAC29_ARATH)
cCL5381Contig1	None
cCL5512Contig1	Similar to 4-coumarate--CoA ligase 1 (Nicotiana tabacum) (uniprot_sprot:sp|O24145|4CL1_TOBAC)
cCL5599Contig1	Similar to Miraculin (Richadella dulcifica PE=1 SV=3) (uniprot_sprot:sp|P13087|MIRA_RICDU)
cCL5634Contig1	Similar to Lipoxygenase 2, chloroplastic (Arabidopsis thaliana) (uniprot_sprot:sp|P38418|LOX2_ARATH)
cCL5689Contig1	Similar to Agamous-like MADS-box protein AGL15 (Arabidopsis thaliana) (uniprot_sprot:sp|Q38847|AGL15_ARATH)
cCL5708Contig1	Similar to RING finger and transmembrane domain-containing protein 2 (Homo sapiens) (uniprot_sprot:sp|Q96EX2|RNFT2_HUMAN)
cCL570Contig1	Similar to Isopentenyl-diphosphate Delta-isomerase I (Camptotheca acuminata) (uniprot_sprot:sp|O48964|IDI1_CAMAC)
cCL5783Contig1	Similar to Zinc finger protein 1 (Triticum aestivum PE=2 SV=1) (uniprot_sprot:sp|Q42430|ZFP1_WHEAT)
cCL5832Contig1	None
cCL5934Contig1	Similar to G-type lectin S-receptor-like serine/threonine-protein kinase At1g34300 (Arabidopsis thaliana) (uniprot_sprot:sp|Q9XID3|Y1343_ARATH)
cCL6030Contig1	Similar to Predicted protein (Populus trichocarpa) (uniref90:UniRef90_B9I4K7)
cCL605Contig1	None
cCL6074Contig1	None
cCL6173Contig1	Similar to PREDICTED: hypothetical protein (Vitis vinifera) (uniref90:UniRef90_UPI0001984728)
cCL619Contig1	Similar to Predicted protein (Populus trichocarpa) (uniref90:UniRef90_B9GSF8)
cCL619Contig2	Similar to Predicted protein (Populus trichocarpa) (uniref90:UniRef90_B9GSF8)
cCL619Contig3	Similar to Predicted protein (Populus trichocarpa) (uniref90:UniRef90_B9GSF8)
cCL6222Contig1	Similar to At1g70420/F17O7_4 (Arabidopsis) (uniref90:UniRef90_O64594)
cCL78Contig1	Similar to Autophagy-related protein 8C (Oryza sativa subsp. japonica) (uniprot_sprot:sp|Q6Z1D5|ATG8C_ORYSJ)
cCL797Contig1	None
cCL804Contig2	Similar to Protein SEC13 homolog (Mus musculus) (uniprot_sprot:sp|Q9D1M0|SEC13_MOUSE)
cCL877Contig1	Similar to Predicted protein (Populus trichocarpa) (uniref90:UniRef90_A9PCU6)
cCL927Contig2	Similar to Predicted protein (Fragment) (Populus trichocarpa) (uniref90:UniRef90_B9H0G8)
cCL946Contig1	Similar to Uncharacterized protein At1g14870 (Arabidopsis thaliana) (uniprot_sprot:sp|Q9LQU4|Y1487_ARATH)
cCL977Contig1	Similar to Cation transport regulator-like protein 2 (Rattus norvegicus) (uniprot_sprot:sp|Q641Z5|CHAC2_RAT)
cFR10J22_c	Similar to Probable leucine-rich repeat receptor-like protein kinase At1g35710 (Arabidopsis thaliana) (uniprot_sprot:sp|Q9LP24|Y1571_ARATH)
cFR11E13_c	Similar to Zinc finger CCCH domain-containing protein 29 (Arabidopsis thaliana) (uniprot_sprot:sp|Q9XEE6|C3H29_ARATH)
cFR11L13_c	Similar to Histone H4 (Glycine max PE=3 SV=1) (uniprot_sprot:sp|P0CG89|H4_SOYBN)
cFR12J13_c	Similar to Predicted protein (Populus trichocarpa) (uniref90:UniRef90_B9HJ82)
cFR16E13_c	Similar to Probable guanosine-3',5'-bis(diphosphate) 3'-pyrophosphohydrolase (Synechocystis sp. (strain ATCC 27184 / PCC 6803 / N-1)) (uniprot_sprot:sp|P74007|SPOT_SYNY3)
cFR16M20_c	Similar to Cellulose synthase-like protein G3 (Arabidopsis thaliana) (uniprot_sprot:sp|Q0WVN5|CSLG3_ARATH)
cFR17C7_c	None
cFR17I9_c	Similar to LOB domain-containing protein 41 (Arabidopsis thaliana) (uniprot_sprot:sp|Q9M886|LBD41_ARATH)
cFR17L2_c	Similar to Thermosensitive gluconokinase (Escherichia coli (strain K12)) (uniprot_sprot:sp|P39208|IDNK_ECOLI)
cHS_05-F07-M13R_c	Similar to Ethylene-responsive transcription factor RAP2-4 (Arabidopsis thaliana) (uniprot_sprot:sp|Q8H1E4|RAP24_ARATH)
cHS_05-H01-M13R_c	None
cHS_15-F08-M13R_c	Similar to Glucan endo-1,3-beta-glucosidase (Triticum aestivum) (uniprot_sprot:sp|P52409|E13B_WHEAT)
cHS_16-G09-M13R_c	None
cHS_28-G01-M13R_c	Similar to Putative uncharacterized protein (Ricinus communis) (uniref90:UniRef90_B9T6D7)
cHS_28-H09-M13R_c	None
cHS_35-D03-M13R_c	Similar to RNA and export factor-binding protein 2 (Mus musculus) (uniprot_sprot:sp|Q9JJW6|REFP2_MOUSE)
cHS_36-E04-M13R_c	Similar to Metacaspase-1 (Arabidopsis thaliana) (uniprot_sprot:sp|Q7XJE6|MCA1_ARATH)
cHS_38-A08-M13R_c	None
cHS_38-F12-M13R_c	Similar to Beta-fructofuranosidase, insoluble isoenzyme CWINV1 (Arabidopsis thaliana) (uniprot_sprot:sp|Q43866|INV1_ARATH)
cMC210_c	Similar to E3 ubiquitin-protein ligase RGLG2 (Arabidopsis thaliana) (uniprot_sprot:sp|Q9LY87|RGLG2_ARATH)
cP1.29_c	None
cP5.37_c	Similar to G-type lectin S-receptor-like serine/threonine-protein kinase B120 (Arabidopsis thaliana) (uniprot_sprot:sp|O81906|B120_ARATH)
cPS_02-C10-M13R_c	Similar to F-box protein SKIP14 (Arabidopsis thaliana) (uniprot_sprot:sp|Q9LU91|SKI14_ARATH)
cPS_02-G07-M13R_c	Similar to Probable L-type lectin-domain containing receptor kinase S.5 (Arabidopsis thaliana) (uniprot_sprot:sp|Q9FG33|LRKS5_ARATH)
cPS_03-D01-M13R_c	Similar to Ankyrin repeat family protein (Cucumis melo subsp. melo) (uniref90:UniRef90_E5GC67)
cPS_04-F04-M13R_c	Similar to E3 ubiquitin-protein ligase RGLG1 (Arabidopsis thaliana) (uniprot_sprot:sp|Q9SS90|RGLG1_ARATH)
cPS_05-G01-M13R_c	Similar to 60S ribosomal protein L37-3 (Arabidopsis thaliana) (uniprot_sprot:sp|Q8LEM8|RL373_ARATH)
cPS_06-C06-M13R_c	Similar to Putative serine/threonine-protein kinase (Fragment) (Helianthus annuus PE=1 SV=1) (uniprot_sprot:sp|P85193|PK01_HELAN)
cPS_07-D09-M13R_c	Similar to Cytochrome P450 81D1 (Arabidopsis thaliana) (uniprot_sprot:sp|Q9FG65|C81D1_ARATH)
cPS_09-E01-M13R_c	Similar to Whole genome shotgun sequence of line PN40024, scaffold_66.assembly12x (Fragment) (Vitis vinifera) (uniref90:UniRef90_D7TWH0)
cPS_09-G02-M13R_c	Similar to TMV resistance protein N (Nicotiana glutinosa) (uniprot_sprot:sp|Q40392|TMVRN_NICGU)
cPS_10-A07-M13R_c	None
cPS_10-B10-M13R_c	Similar to Cation transport regulator-like protein 2 (Rattus norvegicus) (uniprot_sprot:sp|Q641Z5|CHAC2_RAT)
cPS_10-E01-M13R_c	None
cPS_12-B05-M13R_c	Similar to Diphosphomevalonate decarboxylase (Dictyostelium discoideum) (uniprot_sprot:sp|Q54YQ9|MVD1_DICDI)
cPS_12-H12-M13R_c	Similar to NAC domain-containing protein 78 (Arabidopsis thaliana) (uniprot_sprot:sp|Q84K00|NAC78_ARATH)
cPS_14-G08-M13R_c	Similar to Probable mitochondrial chaperone bcs1 (Schizosaccharomyces pombe) (uniprot_sprot:sp|Q9P6Q3|BCS1_SCHPO)
cPS_15-B06-M13R_c	Similar to Putative uncharacterized protein (Ricinus communis) (uniref90:UniRef90_B9RKD0)
cPS_15-E03-M13R_c	Similar to Ribonuclease 3-like protein 3 (Oryza sativa subsp. japonica) (uniprot_sprot:sp|Q69KJ0|RTL3_ORYSJ)
cPS_17-F11-M13R_c	Similar to Putative uncharacterized protein (Vitis vinifera) (uniref90:UniRef90_A5B3C2)
cPS_17-G07-M13R_c	Similar to Gibberellin 20 oxidase 2 (Oryza sativa subsp. japonica) (uniprot_sprot:sp|Q0JH50|GAOX2_ORYSJ)
cPS_18-D11-M13R_c	Similar to Putative uncharacterized protein (Ricinus communis) (uniref90:UniRef90_B9RW66)
cPS_18-F07-M13R_c	Similar to Peroxidase 51 (Arabidopsis thaliana) (uniprot_sprot:sp|Q9SZE7|PER51_ARATH)
cPS_20-H10-M13R_c	Similar to Serine/threonine-protein kinase SAPK3 (Oryza sativa subsp. japonica) (uniprot_sprot:sp|P0C5D6|SAPK3_ORYSJ)
cPS_24-B04-M13R_c	Similar to Probable protein phosphatase 2C 72 (Arabidopsis thaliana) (uniprot_sprot:sp|Q9XGZ9|P2C72_ARATH)
cPS_27-G05-M13R_c	Similar to Probable receptor-like protein kinase At5g20050 (Arabidopsis thaliana) (uniprot_sprot:sp|Q94C25|Y5005_ARATH)
cPS_28-A11-M13R_c	None
cPS_28-B04-M13R_c	Similar to Fuct c3 protein (Vigna radiata var. radiata) (uniref90:UniRef90_Q9ST51)
cPS_29-B09-M13R_c	None
cPS_29-D03-M13R_c	Similar to U-box domain-containing protein 27 (Arabidopsis thaliana) (uniprot_sprot:sp|Q9FLF4|PUB27_ARATH)
cPS_30-B12-M13R_c	Similar to BEACH domain-containing protein lvsC (Dictyostelium discoideum) (uniprot_sprot:sp|Q54U63|LVSC_DICDI)
cPS_30-E06-M13R_c	predicted protein [Populus trichocarpa]
cPS_31-E07-M13R_c	Similar to RING finger protein 5 (Caenorhabditis elegans) (uniprot_sprot:sp|Q09463|RNF5_CAEEL)
cPS_36-E09-M13R_c	Similar to Probable mitochondrial chaperone bcs1 (Schizosaccharomyces pombe) (uniprot_sprot:sp|Q9P6Q3|BCS1_SCHPO)
cPS_39-G02-M13R_c	Similar to 60S ribosomal protein L31 (Perilla frutescens) (uniprot_sprot:sp|Q9M573|RL31_PERFR)
cPS_41-C09-M13R_c	Similar to Probable protein phosphatase 2C 60 (Arabidopsis thaliana) (uniprot_sprot:sp|Q9SZ53|P2C60_ARATH)
cPSI_03-F01-M13R_c	Similar to At2g39210/T16B24.15 (Arabidopsis thaliana) (uniref90:UniRef90_O80960)
cPSI_03-F10-M13R_c	Similar to Cation transport regulator-like protein 2 (Rattus norvegicus) (uniprot_sprot:sp|Q641Z5|CHAC2_RAT)
cPSI_08-B02-M13R_c	None
cPSI_10-D02-M13R_c	Similar to UPF0497 membrane protein At3g23200 (Arabidopsis thaliana) (uniprot_sprot:sp|Q8L7R5|U497J_ARATH)
cPSI_11-G04-M13R_c	Similar to Glycerol-3-phosphate acyltransferase 5 (Arabidopsis thaliana) (uniprot_sprot:sp|Q9CAY3|GPAT5_ARATH)
cPSI_11-G11-M13R_c	Similar to Cytochrome c oxidase subunit 5C (Hordeum vulgare) (uniprot_sprot:sp|Q42841|COX5C_HORVU)
cPSI_12-B03-M13R_c	Similar to Nudix hydrolase 15, mitochondrial (Arabidopsis thaliana) (uniprot_sprot:sp|Q8GYB1|NUD15_ARATH)
cPSI_14-A10-M13R_c	Similar to 14 kDa proline-rich protein DC2.15 (Daucus carota PE=2 SV=1) (uniprot_sprot:sp|P14009|14KD_DAUCA)
cPSI_14-C09-M13R_c	Similar to Probable LRR receptor-like serine/threonine-protein kinase At1g51810 (Arabidopsis thaliana) (uniprot_sprot:sp|Q9FZB8|Y5181_ARATH)
cPSI_14-H03-M13R_c	Similar to Putative uncharacterized protein (Ricinus communis) (uniref90:UniRef90_B9SR01)
cPSI_15-F05-M13R_c	Similar to G-type lectin S-receptor-like serine/threonine-protein kinase B120 (Arabidopsis thaliana) (uniprot_sprot:sp|O81906|B120_ARATH)
cPSI_16-A10-M13R_c	None
cPSI_16-D02-M13R_c	Similar to Alcohol dehydrogenase-like 6 (Arabidopsis thaliana) (uniprot_sprot:sp|Q8LEB2|ADHL6_ARATH)
cPSI_16-F09-M13R_c	Similar to Uncharacterized isomerase BH0283 (Bacillus halodurans) (uniprot_sprot:sp|Q9KG32|Y283_BACHD)
cPSI_20-G03-M13R_c	Similar to Thioredoxin H-type (Populus jackii PE=1 SV=1) (uniprot_sprot:sp|P85801|TRXH_POPJC)
cPSI_21-F03-M13R_c	Similar to Receptor-like protein kinase HSL1 (Arabidopsis thaliana) (uniprot_sprot:sp|Q9SGP2|HSL1_ARATH)
cPSI_23-A01-M13R_c	Similar to At1g70420/F17O7_4 (Arabidopsis) (uniref90:UniRef90_O64594)
cPSI_23-B07-M13R_c	None
cPSI_25-D08-M13R_c	disease resistance protein [Brassica rapa subsp. pekinensis]
cPSI_27-E09-M13R_c	Similar to E3 ubiquitin-protein ligase RGLG1 (Arabidopsis thaliana) (uniprot_sprot:sp|Q9SS90|RGLG1_ARATH)
cPSI_29-B07-M13R_c	Similar to L-type lectin-domain containing receptor kinase IX.1 (Arabidopsis thaliana) (uniprot_sprot:sp|Q9LXA5|LRK91_ARATH)
cPSI_29-D12-M13R_c	Similar to Cyclin-dependent kinase inhibitor 3 (Arabidopsis thaliana) (uniprot_sprot:sp|Q9FKB5|KRP3_ARATH)
cPSI_30-E06-M13R_c	Similar to Probable WRKY transcription factor 70 (Arabidopsis thaliana) (uniprot_sprot:sp|Q9LY00|WRK70_ARATH)
cPSI_33-F06-M13R_c	Similar to Putative F-box protein PP2-B12 (Arabidopsis thaliana) (uniprot_sprot:sp|Q9FLU7|P2B12_ARATH)
cPSI_34-G05-M13R_c	None
cPSI_35-E01-M13R_c	Similar to NAC domain-containing protein 21/22 (Arabidopsis thaliana) (uniprot_sprot:sp|Q84TE6|NAC22_ARATH)
cPSI_35-F02-M13R_c	Similar to Probable esterase At1g33990 (Arabidopsis thaliana) (uniprot_sprot:sp|Q9FVW3|Y1399_ARATH)
cPSI_37-G06-M13R_c	Similar to Peroxisomal membrane protein 11D (Arabidopsis thaliana) (uniprot_sprot:sp|O80845|PX11D_ARATH)
cPSI_38-D11-M13R_c	Similar to Whole genome shotgun sequence of line PN40024, scaffold_66.assembly12x (Fragment) (Vitis vinifera) (uniref90:UniRef90_D7TWT7)
cPSI_39-A04-M13R_c	fkbp-rapamycin associated protein, putative [Ricinus communis]
cPSI_41-G12-M13R_c	Similar to Probable WRKY transcription factor 65 (Arabidopsis thaliana) (uniprot_sprot:sp|Q9LP56|WRK65_ARATH)
cSSH4C17_c	Similar to Patatin group A-3 (Solanum tuberosum PE=2 SV=1) (uniprot_sprot:sp|Q2MY58|PATA3_SOLTU)
cSSH4I8_c	Similar to Glutelin type-B 2 (Oryza sativa subsp. japonica) (uniprot_sprot:sp|Q02897|GLUB2_ORYSJ)
cSSH4N17_c	Similar to Zinc finger protein MAGPIE (Arabidopsis thaliana) (uniprot_sprot:sp|Q9ZWA6|MGP_ARATH)
cSSH9I1_c	Similar to Alpha-galactosidase (Coffea arabica PE=1 SV=1) (uniprot_sprot:sp|Q42656|AGAL_COFAR)

## Sheet: Clusters of inhibited genes
Cluster 4
c15d_01-C11-M13R_c	Similar to Plastid Tic40 (Ricinus communis) (uniref90:UniRef90_A3QSJ7)
c15d_01-F02-M13R_c	Similar to Putative uncharacterized protein (Ricinus communis) (uniref90:UniRef90_B9SVN1)
c15d_02-C02-M13R_c	Similar to Filament-like plant protein 4 (Arabidopsis thaliana) (uniprot_sprot:sp|Q0WSY2|FPP4_ARATH)
c15d_02-C04-M13R_c	Similar to RALFL33, putative (Ricinus communis) (uniref90:UniRef90_B9S9Y5)
c15d_02-D03-M13R_c	None
c15d_04-B09-M13R_c	Similar to E3 ubiquitin-protein ligase listerin (Arabidopsis thaliana) (uniprot_sprot:sp|Q9FGI1|LTN1_ARATH)
c15d_04-E04-M13R_c	Similar to Carboxyl-terminal-processing protease (Synechocystis sp. (strain ATCC 27184 / PCC 6803 / N-1)) (uniprot_sprot:sp|Q55669|CTPA_SYNY3)
c15d_04-F05-M13R_c	Similar to Nudix hydrolase 8 (Arabidopsis thaliana) (uniprot_sprot:sp|Q8L7W2|NUDT8_ARATH)
c15d_05-E03-M13R_c	Similar to F22L4.5 protein (Arabidopsis) (uniref90:UniRef90_Q9LMN0)
c15d_06-H07-M13R_c	Similar to LysM domain-containing GPI-anchored protein 1 (Arabidopsis thaliana) (uniprot_sprot:sp|Q93ZH0|LYM1_ARATH)
c15d_07-D08-M13R_c	Similar to Whole genome shotgun sequence of line PN40024, scaffold_67.assembly12x (Fragment) (Vitis vinifera) (uniref90:UniRef90_D7T4Q9)
c15d_08-E04-M13R_c	Similar to Putative uncharacterized protein (Ricinus communis) (uniref90:UniRef90_B9T2L8)
c15d_08-F07-M13R_c	Similar to Inactive leucine-rich repeat receptor-like serine/threonine-protein kinase At1g60630 (Arabidopsis thaliana) (uniprot_sprot:sp|Q84MA9|Y1063_ARATH)
c15d_08-F08-M13R_c	Similar to CDPK-related protein kinase (Daucus carota) (uniprot_sprot:sp|P53681|CRK_DAUCA)
c15d_08-H03-M13R_c	unnamed protein product [Arabidopsis thaliana]
c15d_09-B05-M13R_c	Similar to Putative uncharacterized protein (Ricinus communis) (uniref90:UniRef90_B9T6K4)
c15d_09-D03-M13R_c	None
c15d_09-D10-M13R_c	None
c15d_09-F12-M13R_c	Similar to PsbP-like protein 1, chloroplastic (Arabidopsis thaliana) (uniprot_sprot:sp|P82538|PPL1_ARATH)
c15d_10-G05-M13R_c	Similar to Ubiquitin carboxyl-terminal hydrolase 26 (Arabidopsis thaliana) (uniprot_sprot:sp|Q9SCJ9|UBP26_ARATH)
c15d_11-A05-M13R_c	Similar to Reticulon-like protein B21 (Arabidopsis thaliana) (uniprot_sprot:sp|Q56X72|RTNLS_ARATH)
c15d_11-B12-M13R_c	None
c15d_12-B04-M13R_c	Similar to Probable nucleoredoxin 1 (Arabidopsis thaliana) (uniprot_sprot:sp|O80763|NRX1_ARATH)
c15d_12-D05-M13R_c	Similar to Putative uncharacterized protein (Ricinus communis) (uniref90:UniRef90_B9S2D5)
c15d_12-F09-M13R_c	Similar to Putative uncharacterized protein (Cucumis melo subsp. melo) (uniref90:UniRef90_E5GCH7)
c15d_12-G08-M13R_c	None
c15d_13-B11-M13R_c	Similar to Glutamyl-tRNA(Gln) amidotransferase subunit A (Microcystis aeruginosa (strain NIES-843)) (uniprot_sprot:sp|B0JSX3|GATA_MICAN)
c15d_14-E10-M13R_c	Similar to F-box/LRR-repeat protein At4g29420 (Arabidopsis thaliana) (uniprot_sprot:sp|Q9M0E1|FBL77_ARATH)
c15d_14-E12-M13R_c	Similar to Uncharacterized protein YNL011C (Saccharomyces cerevisiae) (uniprot_sprot:sp|P53980|YNB1_YEAST)
c15d_14-G08-M13R_c	Similar to Uncharacterized ATP-dependent helicase C23E6.02 (Schizosaccharomyces pombe) (uniprot_sprot:sp|O60177|YG42_SCHPO)
c15d_14-H11-M13R_c	Similar to Predicted protein (Populus trichocarpa) (uniref90:UniRef90_B9H7R4)
c15d_15-H05-M13R_c	Similar to Uncharacterized membrane protein At1g06890 (Arabidopsis thaliana) (uniprot_sprot:sp|Q8RXL8|Y1689_ARATH)
c15d_16-A11-M13R_c	Similar to Mavicyanin (Cucurbita pepo PE=1 SV=1) (uniprot_sprot:sp|P80728|MAVI_CUCPE)
c15d_16-D05-M13R_c	Similar to DUF246 domain-containing protein At1g04910 (Arabidopsis thaliana) (uniprot_sprot:sp|Q8W486|Y1491_ARATH)
c15d_16-G08-M13R_c	Similar to Putative uncharacterized protein (Ricinus communis) (uniref90:UniRef90_B9T6K4)
c15d_18-A11-M13R_c	Similar to Pentatricopeptide repeat-containing protein At2g32230, mitochondrial (Arabidopsis thaliana) (uniprot_sprot:sp|Q66GI4|PP179_ARATH)
c15d_18-H11-M13R_c	Similar to 2-C-methyl-D-erythritol 4-phosphate cytidylyltransferase, chloroplastic (Arabidopsis thaliana) (uniprot_sprot:sp|P69834|ISPD_ARATH)
c15d_20-F10-M13R_c	None
c15d_21-A06-M13R_c	None
c15d_21-D11-M13R_c	Similar to Chlorophyllide a oxygenase, chloroplastic (Arabidopsis thaliana) (uniprot_sprot:sp|Q9MBA1|CAO_ARATH)
c15d_22-D05-M13R_c	Similar to Probable LRR receptor-like serine/threonine-protein kinase At5g10290 (Arabidopsis thaliana) (uniprot_sprot:sp|C0LGT1|Y5129_ARATH)
c15d_22-E09-M13R_c	Similar to 2-oxoglutarate dehydrogenase, mitochondrial (Dictyostelium discoideum) (uniprot_sprot:sp|Q54JE4|ODO1_DICDI)
c15d_22-G04-M13R_c	Similar to Predicted protein (Populus trichocarpa) (uniref90:UniRef90_B9HWN0)
c15d_22-G07-M13R_c	Similar to RNA-dependent RNA polymerase 6 (Arabidopsis thaliana) (uniprot_sprot:sp|Q9SG02|RDR6_ARATH)
c15d_23-A07-M13R_c	Similar to LL-diaminopimelate aminotransferase, chloroplastic (Arabidopsis thaliana) (uniprot_sprot:sp|Q93ZN9|DAPAT_ARATH)
c15d_23-F05-M13R_c	Similar to 2,3-bisphosphoglycerate-dependent phosphoglycerate mutase (Protochlamydia amoebophila (strain UWE25)) (uniprot_sprot:sp|Q6MEW4|GPMA_PARUW)
c15d_24-G03-M13R_c	Similar to Predicted protein (Populus trichocarpa) (uniref90:UniRef90_B9I4J9)
c15d_24-G04-M13R_c	Similar to Putative uncharacterized protein (Ricinus communis) (uniref90:UniRef90_B9T0P1)
c15d_25-G03-M13R_c	Similar to B3 domain-containing protein Os03g0620400 (Oryza sativa subsp. japonica) (uniprot_sprot:sp|Q851W5|Y3204_ORYSJ)
c15d_26-D12-M13R_c	Similar to KH domain-containing protein At4g18375 (Arabidopsis thaliana) (uniprot_sprot:sp|P58223|Y4837_ARATH)
c15d_26-H09-M13R_c	Similar to Predicted protein (Populus trichocarpa) (uniref90:UniRef90_B9HDA2)
c15d_27-D10-M13R_c	Similar to PREDICTED: hypothetical protein (Vitis vinifera) (uniref90:UniRef90_UPI00015C955C)
c15d_28-G04-M13R_c	Similar to Fructose-1,6-bisphosphatase, chloroplastic (Brassica napus) (uniprot_sprot:sp|Q07204|F16P1_BRANA)
c15d_29-D11-M13R_c	Similar to Probable ubiquitin-conjugating enzyme E2 25 (Arabidopsis thaliana) (uniprot_sprot:sp|Q9LUQ5|UBC25_ARATH)
c15d_29-F01-M13R_c	None
c15d_29-G07-M13R_c	Similar to Probable receptor-like protein kinase At1g49730 (Arabidopsis thaliana) (uniprot_sprot:sp|Q9FX99|Y1497_ARATH)
c15d_30-A04-M13R_c	Similar to Seed maturation protein (Cucumis melo subsp. melo) (uniref90:UniRef90_E5GBB4)
c15d_30-D07-M13R_c	Similar to Serine/threonine-protein kinase STN7, chloroplastic (Arabidopsis thaliana) (uniprot_sprot:sp|Q9S713|STT7_ARATH)
c15d_31-B03-M13R_c	Similar to RING-H2 finger protein ATL51 (Arabidopsis thaliana) (uniprot_sprot:sp|Q9SRQ8|ATL51_ARATH)
c15d_32-A12-M13R_c	Similar to Putative uncharacterized protein (Ricinus communis) (uniref90:UniRef90_B9RGL2)
c15d_32-D06-M13R_c	Similar to Probable LRR receptor-like serine/threonine-protein kinase At2g23950 (Arabidopsis thaliana) (uniprot_sprot:sp|Q0WVM4|Y2239_ARATH)
c15d_32-D07-M13R_c	Similar to Pentatricopeptide repeat-containing protein At4g20740 (Arabidopsis thaliana) (uniprot_sprot:sp|Q9SVH3|PP328_ARATH)
c15d_32-F10-M13R_c	Similar to Predicted protein (Fragment) (Populus trichocarpa) (uniref90:UniRef90_B9GRA1)
c15d_33-E01-M13R_c	None
c15d_33-H12-M13R_c	Similar to Putative uncharacterized protein (Glycine max) (uniref90:UniRef90_C6T3J4)
c15d_34-B09-M13R_c	Similar to Serine hydroxymethyltransferase, mitochondrial (Solanum tuberosum PE=2 SV=1) (uniprot_sprot:sp|P50433|GLYM_SOLTU)
c15d_34-C01-M13R_c	Similar to Whole genome shotgun sequence of line PN40024, scaffold_87.assembly12x (Fragment) (Vitis vinifera) (uniref90:UniRef90_D7TFG1)
c15d_35-B12-M13R_c	None
c15d_35-F02-M13R_c	Similar to Predicted protein (Populus trichocarpa) (uniref90:UniRef90_B9IMY0)
c15d_37-G12-M13R_c	None
c15d_38-C09-M13R_c	similar to Glycoside hydrolase, family 17; Virulence factor, pectin lyase fold - Medicago truncatula (Barrel medic)
c15d_40-F02-M13R_c	Similar to Transport inhibitor response 1-like protein (Arabidopsis thaliana) (uniprot_sprot:sp|Q9LTX2|TIR1L_ARATH)
c15d_40-F09-M13R_c	Similar to Monosaccharide-sensing protein 2 (Arabidopsis thaliana) (uniprot_sprot:sp|Q8LPQ8|MSSP2_ARATH)
c15d_41-C06-M13R_c	Similar to Transcription factor TGA7 (Arabidopsis thaliana) (uniprot_sprot:sp|Q93ZE2|TGA7_ARATH)
c15d_41-C10-M13R_c	Similar to S-adenosylmethionine synthase 2 (Nicotiana tabacum) (uniprot_sprot:sp|Q6SYB9|METK2_TOBAC)
c15d_41-D01-M13R_c	Similar to Probable aminotransferase ACS10 (Arabidopsis thaliana) (uniprot_sprot:sp|Q9LQ10|1A110_ARATH)
c15d_41-F06-M13R_c	Similar to Putative disease resistance protein RGA3 (Solanum bulbocastanum) (uniprot_sprot:sp|Q7XA40|RGA3_SOLBU)
c15d_41-G11-M13R_c	Similar to Protein KIAA0664 homolog (Dictyostelium discoideum) (uniprot_sprot:sp|O15818|K0664_DICDI)
c46d_01-A10-M13R_c	Similar to Whole genome shotgun sequence of line PN40024, scaffold_25.assembly12x (Fragment) (Vitis vinifera) (uniref90:UniRef90_D7TVD4)
c46d_01-D11-M13R_c	Similar to Putative uncharacterized protein (Ricinus communis) (uniref90:UniRef90_B9SWU7)
c46d_02-A04-M13R_c	Similar to RNA-binding protein Musashi homolog Rbp6 (Drosophila melanogaster) (uniprot_sprot:sp|Q9VVE5|MSIR6_DROME)
c46d_02-A07-M13R_c	Similar to Predicted protein (Fragment) (Populus trichocarpa) (uniref90:UniRef90_B9GLZ4)
c46d_03-A03-M13R_c	None
c46d_03-C09-M13R_c	Similar to Predicted protein (Populus trichocarpa) (uniref90:UniRef90_B9IDL6)
c46d_04-D09-M13R_c	Similar to Bifunctional polymyxin resistance protein ArnA (Klebsiella pneumoniae subsp. pneumoniae (strain ATCC 700721 / MGH 78578)) (uniprot_sprot:sp|A6TF98|ARNA_KLEP7)
c46d_05-F05-M13R_c	Similar to Probable ribose-5-phosphate isomerase (Arabidopsis thaliana) (uniprot_sprot:sp|Q9ZU38|RPIA_ARATH)
c46d_06-A10-M13R_c	None
c46d_06-C11-M13R_c	Similar to Pre-mRNA-processing-splicing factor 8 (Mus musculus) (uniprot_sprot:sp|Q99PV0|PRP8_MOUSE)
c46d_06-D03-M13R_c	None
c46d_07-A10-M13R_c	Similar to Putative uncharacterized protein (Ricinus communis) (uniref90:UniRef90_B9T747)
c46d_07-B05-M13R_c	Similar to Elongation factor P (Synechococcus sp. (strain ATCC 27144 / PCC 6301 / SAUG 1402/1)) (uniprot_sprot:sp|Q5N1T5|EFP_SYNP6)
c46d_07-C05-M13R_c	Similar to Nucleobase-ascorbate transporter 6 (Arabidopsis thaliana) (uniprot_sprot:sp|Q27GI3|NAT6_ARATH)
c46d_07-E05-M13R_c	Similar to tRNA (cytosine-5-)-methyltransferase (Homo sapiens) (uniprot_sprot:sp|O14717|TRDMT_HUMAN)
c46d_08-E04-M13R_c	Similar to Pentatricopeptide repeat-containing protein At5g40400 (Arabidopsis thaliana) (uniprot_sprot:sp|Q9FND8|PP409_ARATH)
c46d_10-C03-M13R_c	None
c46d_11-B01-M13R_c	Similar to Indole-3-acetic acid-amido synthetase GH3.5 (Arabidopsis thaliana) (uniprot_sprot:sp|O81829|GH35_ARATH)
c46d_11-B11-M13R_c	Similar to Predicted protein (Populus trichocarpa) (uniref90:UniRef90_B9HJZ2)
c46d_11-G01-M13R_c	Similar to Glutamate receptor 2.7 (Arabidopsis thaliana) (uniprot_sprot:sp|Q8LGN0|GLR27_ARATH)
c46d_11-G12-M13R_c	Similar to Putative phagocytic receptor 1b (Dictyostelium discoideum) (uniprot_sprot:sp|Q54ZW0|PHG1B_DICDI)
c46d_13-B07-M13R_c	Similar to Argininosuccinate lyase (Desulfotalea psychrophila) (uniprot_sprot:sp|Q6AR60|ARLY_DESPS)
c46d_13-B12-M13R_c	Similar to PREDICTED: hypothetical protein (Vitis vinifera) (uniref90:UniRef90_UPI00019839DA)
c46d_13-D12-M13R_c	PREDICTED: similar to bile acid:sodium symporter [Vitis vinifera]
c46d_14-E06-M13R_c	Similar to Receptor-like cytosolic serine/threonine-protein kinase RBK2 (Arabidopsis thaliana) (uniprot_sprot:sp|Q8RXC8|RBK2_ARATH)
c46d_14-G10-M13R_c	Similar to Thioredoxin Y1, chloroplastic (Arabidopsis thaliana) (uniprot_sprot:sp|Q6NPF9|TRXY1_ARATH)
c46d_15-D10-M13R_c	Similar to Uncharacterized protein At4g01050, chloroplastic (Arabidopsis thaliana) (uniprot_sprot:sp|Q9M158|Y4105_ARATH)
c46d_17-C08-M13R_c	Similar to F12F1.7 (Arabidopsis thaliana) (uniref90:UniRef90_O65373)
c46d_18-E08-M13R_c	Similar to E3 ubiquitin-protein ligase HOS1 (Arabidopsis thaliana) (uniprot_sprot:sp|Q84JU6|HOS1_ARATH)
c46d_18-F08-M13R_c	Similar to COBRA-like protein 4 (Arabidopsis thaliana) (uniprot_sprot:sp|Q9LFW3|COBL4_ARATH)
c46d_19-D11-M13R_c	Similar to Whole genome shotgun sequence of line PN40024, scaffold_25.assembly12x (Fragment) (Vitis vinifera) (uniref90:UniRef90_D7TV38)
c46d_19-G10-M13R_c	Similar to Whole genome shotgun sequence of line PN40024, scaffold_12.assembly12x (Fragment) (Vitis vinifera) (uniref90:UniRef90_D7TTH7)
c46d_20-G02-M13R_c	Similar to Phosphoenolpyruvate carboxylase 4 (Arabidopsis thaliana) (uniprot_sprot:sp|Q8GVE8|CAPP4_ARATH)
c46d_20-G10-M13R_c	Similar to Epimerase family protein slr1223 (Synechocystis sp. (strain ATCC 27184 / PCC 6803 / N-1)) (uniprot_sprot:sp|P73467|Y1223_SYNY3)
c46d_21-F03-M13R_c	Similar to PREDICTED: hypothetical protein (Vitis vinifera) (uniref90:UniRef90_UPI000198474C)
c46d_22-A04-M13R_c	Similar to Pentatricopeptide repeat-containing protein At1g10910, chloroplastic (Arabidopsis thaliana) (uniprot_sprot:sp|Q0WVV0|PPR31_ARATH)
c46d_22-C05-M13R_c	None
c46d_22-H01-M13R_c	Similar to ATP-dependent DNA helicase Q-like 3 (Arabidopsis thaliana) (uniprot_sprot:sp|Q9FT72|RQL3_ARATH)
c46d_24-C01-M13R_c	Similar to PREDICTED: hypothetical protein (Vitis vinifera) (uniref90:UniRef90_UPI00015C8924)
c46d_24-F12-M13R_c	Similar to Uncharacterized protein Cbei_0202 (Clostridium beijerinckii (strain ATCC 51743 / NCIMB 8052)) (uniprot_sprot:sp|Q05627|Y202_CLOB8)
c46d_26-F11-M13R_c	Similar to Probable glutamate carboxypeptidase 2 (Arabidopsis thaliana) (uniprot_sprot:sp|Q9M1S8|GCP2_ARATH)
c46d_27-B04-M13R_c	Similar to Whole genome shotgun sequence of line PN40024, scaffold_72.assembly12x (Fragment) (Vitis vinifera) (uniref90:UniRef90_D7SR86)
c46d_27-G04-M13R_c	Similar to DmX-like protein 1 (Mus musculus) (uniprot_sprot:sp|Q6PNC0|DMXL1_MOUSE)
c46d_27-H10-M13R_c	Similar to Probable zinc protease pqqL (Escherichia coli (strain K12)) (uniprot_sprot:sp|P31828|PQQL_ECOLI)
c46d_28-B03-M13R_c	Similar to Whole genome shotgun sequence of line PN40024, scaffold_11.assembly12x (Fragment) (Vitis vinifera) (uniref90:UniRef90_D7T9A7)
c46d_29-B08-M13R_c	Similar to E3 UFM1-protein ligase 1 homolog (Arabidopsis thaliana) (uniprot_sprot:sp|Q9LX73|UFL1_ARATH)
c46d_29-D08-M13R_c	Similar to Whole genome shotgun sequence of line PN40024, scaffold_4.assembly12x (Fragment) (Vitis vinifera) (uniref90:UniRef90_D7SL16)
c46d_29-E02-M13R_c	Similar to Whole genome shotgun sequence of line PN40024, scaffold_172.assembly12x (Fragment) (Vitis vinifera) (uniref90:UniRef90_D7TZ54)
c46d_30-A12-M13R_c	Similar to Predicted protein (Populus trichocarpa) (uniref90:UniRef90_B9HPI8)
c46d_30-C01-M13R_c	Similar to Whole genome shotgun sequence of line PN40024, scaffold_26.assembly12x (Fragment) (Vitis vinifera) (uniref90:UniRef90_D7TND8)
c46d_31-G06-M13R_c	Similar to Probable N(2),N(2)-dimethylguanosine tRNA methyltransferase 2 (Arabidopsis thaliana) (uniprot_sprot:sp|Q9SRU7|TRM2_ARATH)
c46d_33-A01-M13R_c	Similar to RING-H2 finger protein ATL46 (Arabidopsis thaliana) (uniprot_sprot:sp|Q9FL07|ATL46_ARATH)
c46d_33-B06-M13R_c	Similar to Protein CASP (Arabidopsis thaliana) (uniprot_sprot:sp|Q9LS42|CASP_ARATH)
c46d_34-B04-M13R_c	Similar to Putative uncharacterized protein (Ricinus communis) (uniref90:UniRef90_B9S2X7)
c46d_35-A08-M13R_c	Similar to Vacuolar-processing enzyme (Ricinus communis PE=1 SV=1) (uniprot_sprot:sp|P49042|VPE_RICCO)
c46d_36-G02-M13R_c	Similar to Glutaredoxin-C6 (Arabidopsis thaliana) (uniprot_sprot:sp|Q8L9S3|GRXC6_ARATH)
c46d_36-H09-M13R_c	hypothetical protein [Vitis vinifera]
c46d_38-A08-M13R_c	Similar to Adenine phosphoribosyltransferase 1 (Triticum aestivum) (uniprot_sprot:sp|Q43199|APT1_WHEAT)
c46d_38-D11-M13R_c	Similar to UPF0497 membrane protein 2 (Populus trichocarpa) (uniprot_sprot:sp|B9HTK2|U4972_POPTR)
c46d_38-G02-M13R_c	Similar to Auxin:hydrogen symporter, putative (Ricinus communis) (uniref90:UniRef90_B9S6X0)
c46d_39-B08-M13R_c	None
c46d_40-G06-M13R_c	Similar to Putative uncharacterized protein (Ricinus communis) (uniref90:UniRef90_B9S551)
cA_02-H10-M13R_c	Similar to Putative uncharacterized protein (Ricinus communis) (uniref90:UniRef90_B9S5Z4)
cA_03-A09-M13R_c	Similar to Polynucleotide 5'-hydroxyl-kinase NOL9 (Arabidopsis thaliana) (uniprot_sprot:sp|Q8VYP6|NOL9_ARATH)
cA_03-F09-M13R_c	Similar to Putative uncharacterized protein (Vitis vinifera) (uniref90:UniRef90_A5C2E8)
cA_04-A06-M13R_c	Similar to Predicted protein (Populus trichocarpa) (uniref90:UniRef90_B9N9B7)
cA_04-C07-M13R_c	Similar to GPI mannosyltransferase 3 (Bos taurus) (uniprot_sprot:sp|Q1LZA0|PIGB_BOVIN)
cA_04-C12-M13R_c	Similar to Predicted protein (Populus trichocarpa) (uniref90:UniRef90_B9N5C7)
cA_04-E10-M13R_c	Similar to Pentatricopeptide repeat-containing protein At3g49240 (Arabidopsis thaliana) (uniprot_sprot:sp|Q9M3A8|PP273_ARATH)
cA_04-G06-M13R_c	Similar to Nitrate transporter 1.5 (Arabidopsis thaliana) (uniprot_sprot:sp|Q9LQL2|PTR14_ARATH)
cA_05-D01-M13R_c	hypothetical protein POPTRDRAFT_266879 [Populus trichocarpa]
cA_05-F10-M13R_c	Similar to Meiotically up-regulated gene 70 protein (Schizosaccharomyces pombe) (uniprot_sprot:sp|O13965|MUG70_SCHPO)
cA_06-C07-M13R_c	Similar to Protein TOPLESS (Arabidopsis thaliana) (uniprot_sprot:sp|Q94AI7|TPL_ARATH)
cA_06-F09-M13R_c	Similar to CRAL-TRIO domain-containing protein C23B6.04c (Schizosaccharomyces pombe) (uniprot_sprot:sp|Q9UU99|YJX4_SCHPO)
cA_09-C06-M13R_c	Similar to MATE efflux family protein 2, chloroplastic (Arabidopsis thaliana) (uniprot_sprot:sp|Q84K71|MATE2_ARATH)
cA_09-C10-M13R_c	Similar to Putative uncharacterized protein (Vitis vinifera) (uniref90:UniRef90_A5ANU5)
cA_09-D05-M13R_c	Similar to Zinc finger CCCH domain-containing protein 38 (Arabidopsis thaliana) (uniprot_sprot:sp|Q9LIH5|C3H38_ARATH)
cA_09-D07-M13R_c	Similar to Putative uncharacterized protein (Vitis vinifera) (uniref90:UniRef90_A5ACP7)
cA_11-D08-M13R_c	Similar to Putative uncharacterized protein (Glycine max) (uniref90:UniRef90_C6THA2)
cA_11-H09-M13R_c	Similar to Tropinone reductase homolog (Datura stramonium PE=2 SV=1) (uniprot_sprot:sp|P50165|TRNH_DATST)
cA_12-B09-M13R_c	Similar to Basic 7S globulin 2 (Glycine max PE=1 SV=1) (uniprot_sprot:sp|Q8RVH5|7SBG2_SOYBN)
cA_12-C07-M13R_c	Similar to Phosphoenolpyruvate carboxylase 4 (Arabidopsis thaliana) (uniprot_sprot:sp|Q8GVE8|CAPP4_ARATH)
cA_12-D01-M13R_c	Similar to DNA polymerase eta (Homo sapiens) (uniprot_sprot:sp|Q9Y253|POLH_HUMAN)
cA_12-G06-M13R_c	Similar to PREDICTED: hypothetical protein (Vitis vinifera) (uniref90:UniRef90_UPI00015CD660)
cA_14-B02-M13R_c	None
cA_14-H04-M13R_c	Similar to Protein WAX2 (Arabidopsis thaliana) (uniprot_sprot:sp|Q8H1Z0|WAX2_ARATH)
cA_15-C11-M13R_c	Similar to AP-4 complex subunit epsilon (Arabidopsis thaliana) (uniprot_sprot:sp|Q8L7A9|AP4E_ARATH)
cA_15-H07-M13R_c	Similar to Purple acid phosphatase 3 (Arabidopsis thaliana) (uniprot_sprot:sp|Q8H129|PPA3_ARATH)
cA_16-D11-M13R_c	Similar to Chaperone protein dnaJ 16 (Arabidopsis thaliana) (uniprot_sprot:sp|Q8VXV4|DNJ16_ARATH)
cA_16-H03-M13R_c	Similar to Beta-glucosidase 40 (Arabidopsis thaliana) (uniprot_sprot:sp|Q9FZE0|BGL40_ARATH)
cA_17-A04-M13R_c	Similar to Cycloartenol synthase (Arabidopsis thaliana) (uniprot_sprot:sp|P38605|CAS1_ARATH)
cA_17-B08-M13R_c	Similar to Protein DDB_G0276689 (Dictyostelium discoideum) (uniprot_sprot:sp|Q551A3|Y6689_DICDI)
cA_18-B10-M13R_c	Similar to At4g16566 (Arabidopsis) (uniref90:UniRef90_Q84VV6)
cA_20-C09-M13R_c	Similar to PREDICTED: hypothetical protein (Vitis vinifera) (uniref90:UniRef90_UPI0001985257)
cA_20-E02-M13R_c	Similar to Auxin-induced protein 5NG4 (Pinus taeda PE=2 SV=1) (uniprot_sprot:sp|Q6J163|5NG4_PINTA)
cA_21-A11-M13R_c	Similar to Tetratricopeptide repeat protein 7B (Homo sapiens) (uniprot_sprot:sp|Q86TV6|TTC7B_HUMAN)
cA_21-F11-M13R_c	Similar to Pattern formation protein EMB30 (Arabidopsis thaliana) (uniprot_sprot:sp|Q42510|EMB30_ARATH)
cA_22-G03-M13R_c	Similar to Predicted protein (Fragment) (Populus trichocarpa) (uniref90:UniRef90_B9I4Z1)
cA_23-E10-M13R_c	Similar to Whole genome shotgun sequence of line PN40024, scaffold_12.assembly12x (Fragment) (Vitis vinifera) (uniref90:UniRef90_D7TTH7)
cA_24-G06-M13R_c	Similar to Leucine-rich repeat-containing protein 40 (Gallus gallus) (uniprot_sprot:sp|Q5ZLN0|LRC40_CHICK)
cA_25-E03-M13R_c	Similar to Transcription factor TGA7 (Arabidopsis thaliana) (uniprot_sprot:sp|Q93ZE2|TGA7_ARATH)
cA_26-E03-M13R_c	Similar to Cellulose synthase-like protein E6 (Oryza sativa subsp. japonica) (uniprot_sprot:sp|Q651X6|CSLE6_ORYSJ)
cA_27-C10-M13R_c	Similar to Predicted protein (Fragment) (Populus trichocarpa) (uniref90:UniRef90_B9GZG0)
cA_28-C07-M13R_c	Similar to Whole genome shotgun sequence of line PN40024, scaffold_8.assembly12x (Fragment) (Vitis vinifera) (uniref90:UniRef90_D7STS2)
cA_29-A05-M13R_c	Similar to Probable lactoylglutathione lyase, chloroplast (Arabidopsis thaliana) (uniprot_sprot:sp|Q8W593|LGUC_ARATH)
cA_29-D02-M13R_c	Similar to Ubiquitin carboxyl-terminal hydrolase 16 (Arabidopsis thaliana) (uniprot_sprot:sp|Q9SB51|UBP16_ARATH)
cA_29-H02-M13R_c	Similar to Protein SCAR2 (Arabidopsis thaliana) (uniprot_sprot:sp|Q5XPJ9|SCAR2_ARATH)
cA_30-A09-M13R_c	Similar to Trehalose-phosphate phosphatase (Mycobacterium tuberculosis) (uniprot_sprot:sp|O50401|OTSB_MYCTU)
cA_30-C08-M13R_c	Similar to Pyruvate kinase, cytosolic isozyme (Nicotiana tabacum PE=2 SV=1) (uniprot_sprot:sp|Q42954|KPYC_TOBAC)
cA_30-D01-M13R_c	Similar to Predicted protein (Fragment) (Populus trichocarpa) (uniref90:UniRef90_B9I4Z1)
cA_31-B12-M13R_c	Similar to Putative uncharacterized protein (Ricinus communis) (uniref90:UniRef90_B9RSW3)
cA_31-D02-M13R_c	None
cA_31-H01-M13R_c	Similar to UPF0189 protein VPA0103 (Vibrio parahaemolyticus) (uniprot_sprot:sp|Q87JZ5|Y4103_VIBPA)
cA_32-C07-M13R_c	Similar to Probable mannitol dehydrogenase (Fragaria ananassa) (uniprot_sprot:sp|Q9ZRF1|MTDH_FRAAN)
cA_32-C10-M13R_c	Similar to Putative uncharacterized protein (Ricinus communis) (uniref90:UniRef90_B9REN1)
cA_32-D09-M13R_c	Similar to Putative MYB transcription factor (Cucumis sativus) (uniref90:UniRef90_Q5NDD2)
cA_32-E09-M13R_c	Similar to 2,3-bisphosphoglycerate-dependent phosphoglycerate mutase (Protochlamydia amoebophila (strain UWE25)) (uniprot_sprot:sp|Q6MEW4|GPMA_PARUW)
cA_33-C09-M13R_c	Similar to Predicted protein (Fragment) (Populus trichocarpa) (uniref90:UniRef90_B9IFT2)
cA_33-D11-M13R_c	None
cA_33-F04-M13R_c	Similar to Vacuolar protein sorting-associated protein 11 homolog (Dictyostelium discoideum) (uniprot_sprot:sp|Q54YP4|VPS11_DICDI)
cA_36-E07-M13R_c	Similar to Ubiquinone biosynthesis protein COQ9, mitochondrial (Xenopus tropicalis) (uniprot_sprot:sp|Q5RJV0|COQ9_XENTR)
cA_36-G09-M13R_c	Similar to Sacsin (Homo sapiens) (uniprot_sprot:sp|Q9NZJ4|SACS_HUMAN)
cA_36-H06-M13R_c	Similar to Probable methyltransferase PMT11 (Arabidopsis thaliana) (uniprot_sprot:sp|O22285|PMTB_ARATH)
cA_36-H07-M13R_c	Similar to CBL-interacting protein kinase 2 (Oryza sativa subsp. japonica) (uniprot_sprot:sp|Q7X996|CIPK2_ORYSJ)
cA_37-D04-M13R_c	Similar to PREDICTED: hypothetical protein (Vitis vinifera) (uniref90:UniRef90_UPI0001983559)
cA_37-D10-M13R_c	Similar to Inter-alpha-trypsin inhibitor heavy chain, putative (Ricinus communis) (uniref90:UniRef90_B9T3A5)
cA_38-A02-M13R_c	Similar to HVA22-like protein a (Arabidopsis thaliana) (uniprot_sprot:sp|Q9S7V4|HA22A_ARATH)
cA_38-C02-M13R_c	Similar to Whole genome shotgun sequence of line PN40024, scaffold_102.assembly12x (Fragment) (Vitis vinifera) (uniref90:UniRef90_D7U1S8)
cA_38-C11-M13R_c	Similar to Whole genome shotgun sequence of line PN40024, scaffold_116.assembly12x (Fragment) (Vitis vinifera) (uniref90:UniRef90_E0CVL8)
cA_38-E09-M13R_c	Similar to Putative uncharacterized protein (Ricinus communis) (uniref90:UniRef90_B9T747)
cA_38-H12-M13R_c	Similar to Putative uncharacterized protein (Ricinus communis) (uniref90:UniRef90_B9RI49)
cA_39-B07-M13R_c	Similar to PREDICTED: hypothetical protein (Vitis vinifera) (uniref90:UniRef90_UPI0001982C30)
cA_39-D03-M13R_c	Similar to D-tagatose-1,6-bisphosphate aldolase subunit GatY (Salmonella typhimurium) (uniprot_sprot:sp|Q7CPQ7|GATY_SALTY)
cA_39-E05-M13R_c	Similar to Expansin-A13 (Arabidopsis thaliana) (uniprot_sprot:sp|Q9M9P0|EXP13_ARATH)
cA_40-A04-M13R_c	Similar to Probable N-acetyl-gamma-glutamyl-phosphate reductase, chloroplastic (Arabidopsis thaliana) (uniprot_sprot:sp|Q93Z70|ARGC_ARATH)
cAI_02-C04-M13R_c	Similar to Predicted protein (Populus trichocarpa) (uniref90:UniRef90_B9GW64)
cAI_03-A05-M13R_c	None
cAI_03-A10-M13R_c	None
cAI_05-B04-M13R_c	Similar to Germin-like protein subfamily 3 member 4 (Arabidopsis thaliana) (uniprot_sprot:sp|Q9FLT3|GL34_ARATH)
cAI_07-B03-M13R_c	Similar to Pentatricopeptide repeat-containing protein At1g74750 (Arabidopsis thaliana) (uniprot_sprot:sp|Q9SSF9|PP123_ARATH)
cAI_08-C02-M13R_c	Similar to DUF246 domain-containing protein At1g04910 (Arabidopsis thaliana) (uniprot_sprot:sp|Q8W486|Y1491_ARATH)
cAI_08-H03-M13R_c	Similar to Polyphosphoinositide phosphatase (Mus musculus) (uniprot_sprot:sp|Q91WF7|FIG4_MOUSE)
cAI_11-A01-M13R_c	Similar to Predicted protein (Populus trichocarpa) (uniref90:UniRef90_B9HNI6)
cAI_11-H07-M13R_c	Similar to Heterogeneous nuclear ribonucleoprotein A/B (Mus musculus) (uniprot_sprot:sp|Q99020|ROAA_MOUSE)
cAI_12-C02-M13R_c	Amino acid-binding ACT [Medicago truncatula]
cAI_13-B06-M13R_c	Similar to Phosphoethanolamine N-methyltransferase 1 (Arabidopsis thaliana) (uniprot_sprot:sp|Q9FR44|PEAM1_ARATH)
cAI_16-A11-M13R_c	Similar to Putative uncharacterized protein (Vitis vinifera) (uniref90:UniRef90_A5AK33)
cAI_16-E08-M13R_c	Similar to 60S ribosomal protein L32-1 (Arabidopsis thaliana) (uniprot_sprot:sp|P49211|RL321_ARATH)
cAI_17-A10-M13R_c	Similar to 1-(5-phosphoribosyl)-5-[(5-phosphoribosylamino)methylideneamino] imidazole-4-carboxamide isomerase, chloroplastic (Arabidopsis thaliana) (uniprot_sprot:sp|O82782|HIS4_ARATH)
cAI_18-H02-M13R_c	Similar to Beta-glucosidase 24 (Oryza sativa subsp. japonica) (uniprot_sprot:sp|Q5Z9Z0|BGL24_ORYSJ)
cAI_19-C01-M13R_c	Similar to Uncharacterized protein At2g02148 (Arabidopsis thaliana) (uniprot_sprot:sp|Q56XX3|Y2215_ARATH)
cAI_19-G01-M13R_c	Similar to Protein TRANSPARENT TESTA 12 (Arabidopsis thaliana) (uniprot_sprot:sp|Q9LYT3|TT12_ARATH)
cAI_21-C06-M13R_c	Similar to 5' exonuclease Apollo (Gallus gallus) (uniprot_sprot:sp|Q5QJC3|DCR1B_CHICK)
cAI_22-B11-M13R_c	None
cAI_22-H07-M13R_c	Similar to Whole genome shotgun sequence of line PN40024, scaffold_25.assembly12x (Fragment) (Vitis vinifera) (uniref90:UniRef90_D7TVA3)
cAI_24-D03-M13R_c	Similar to Predicted protein (Populus trichocarpa) (uniref90:UniRef90_B9I479)
cAI_26-A08-M13R_c	Similar to Serine/threonine-protein phosphatase PP1 (Phaseolus vulgaris PE=2 SV=1) (uniprot_sprot:sp|P48490|PP1_PHAVU)
cAI_26-C12-M13R_c	Similar to PREDICTED: hypothetical protein (Vitis vinifera) (uniref90:UniRef90_UPI00015C8985)
cAI_27-D01-M13R_c	Similar to Whole genome shotgun sequence of line PN40024, scaffold_71.assembly12x (Fragment) (Vitis vinifera) (uniref90:UniRef90_D7TY19)
cAI_29-C08-M13R_c	Similar to Predicted protein (Populus trichocarpa) (uniref90:UniRef90_B9GGZ9)
cAI_29-D09-M13R_c	None
cAI_30-H02-M13R_c	Similar to Putative uncharacterized protein (Ricinus communis) (uniref90:UniRef90_B9SR26)
cAI_33-H08-M13R_c	Similar to Probable methionyl-tRNA synthetase (Oryza sativa subsp. japonica) (uniprot_sprot:sp|Q9ZTS1|SYM_ORYSJ)
cAI_35-D05-M13R_c	Similar to Pentatricopeptide repeat-containing protein At1g77360, mitochondrial (Arabidopsis thaliana) (uniprot_sprot:sp|Q9FVX2|PP129_ARATH)
cAI_35-D08-M13R_c	None
cAI_36-D07-M13R_c	Similar to Urease accessory protein ureH, putative (Ricinus communis) (uniref90:UniRef90_B9T4M0)
cAI_37-C02-M13R_c	Similar to Putative uncharacterized protein (Medicago truncatula) (uniref90:UniRef90_B7FKN6)
cAI_37-E07-M13R_c	Similar to Putative uncharacterized protein (Glycine max) (uniref90:UniRef90_C6SWB3)
cAI_38-B02-M13R_c	None
cAI_38-E12-M13R_c	Similar to Cytochrome P450 89A2 (Arabidopsis thaliana) (uniprot_sprot:sp|Q42602|C89A2_ARATH)
cAI_38-F01-M13R_c	Similar to Xanthoxin dehydrogenase (Arabidopsis thaliana) (uniprot_sprot:sp|Q9C826|ABA2_ARATH)
cCI_01-D12-M13R_c	Similar to Cytokinin-O-glucosyltransferase 2 (Arabidopsis thaliana) (uniprot_sprot:sp|Q9SK82|COGT2_ARATH)
cCI_01-G11-M13R_c	Similar to Cysteine-rich repeat secretory protein 3 (Arabidopsis thaliana) (uniprot_sprot:sp|Q6NM73|CRR3_ARATH)
cCI_02-A03-M13R_c	Similar to N-acetylglucosaminyl-phosphatidylinositol biosynthetic protein gpi1 (Schizosaccharomyces pombe) (uniprot_sprot:sp|O14357|GPI1_SCHPO)
cCI_02-B10-M13R_c	unnamed protein product [Vitis vinifera]
cCI_02-D04-M13R_c	None
cCI_02-D09-M13R_c	None
cCI_03-D03-M13R_c	Similar to Putative uncharacterized protein (Ricinus communis) (uniref90:UniRef90_B9T4R1)
cCI_03-H02-M13R_c	Similar to K(+) efflux antiporter 4 (Arabidopsis thaliana) (uniprot_sprot:sp|Q9ZUN3|KEA4_ARATH)
cCI_04-C06-M13R_c	Similar to Peptidyl-tRNA hydrolase, mitochondrial (Arabidopsis thaliana) (uniprot_sprot:sp|Q6NLS8|PTHM_ARATH)
cCI_04-G04-M13R_c	Similar to Predicted protein (Populus trichocarpa) (uniref90:UniRef90_B9HD96)
cCI_06-E06-M13R_c	Similar to Mortality factor 4-like protein 1 (Rattus norvegicus) (uniprot_sprot:sp|Q6AYU1|MO4L1_RAT)
cCI_06-F06-M13R_c	Similar to Whole genome shotgun sequence of line PN40024, scaffold_29.assembly12x (Fragment) (Vitis vinifera) (uniref90:UniRef90_D7SNQ8)
cCI_07-A09-M13R_c	Similar to RNA polymerase sigma factor rpoD (Nostoc sp. (strain PCC 7120 / UTEX 2576)) (uniprot_sprot:sp|P26683|RPOD_NOSS1)
cCI_07-C08-M13R_c	Similar to Glutathione gamma-glutamylcysteinyltransferase 3 (Lotus japonicus) (uniprot_sprot:sp|Q2QKL5|PCS3_LOTJA)
cCI_07-D08-M13R_c	Similar to Predicted protein (Populus trichocarpa) (uniref90:UniRef90_B9GR05)
cCI_07-H06-M13R_c	Similar to Phytochrome C (Oryza sativa subsp. japonica) (uniprot_sprot:sp|Q10CQ8|PHYC_ORYSJ)
cCI_08-C01-M13R_c	Similar to Probable 1-acyl-sn-glycerol-3-phosphate acyltransferase 5 (Arabidopsis thaliana) (uniprot_sprot:sp|Q9LHN4|LPAT5_ARATH)
cCI_08-C06-M13R_c	Similar to Imidazole glycerol phosphate synthase hisHF, chloroplastic (Arabidopsis thaliana) (uniprot_sprot:sp|Q9SZ30|HIS5_ARATH)
cCI_08-D04-M13R_c	Similar to Protein FRIGIDA (Arabidopsis thaliana) (uniprot_sprot:sp|Q9FDW0|FRIGI_ARATH)
cCI_08-G02-M13R_c	None
cCI_08-H04-M13R_c	Similar to Probable serine/threonine-protein kinase DDB_G0279405 (Dictyostelium discoideum) (uniprot_sprot:sp|Q54WW7|Y0010_DICDI)
cCI_09-F09-M13R_c	Similar to Predicted protein (Populus trichocarpa) (uniref90:UniRef90_B9HZH5)
cCI_09-G08-M13R_c	Similar to Whole genome shotgun sequence of line PN40024, scaffold_14.assembly12x (Fragment) (Vitis vinifera) (uniref90:UniRef90_E0CS72)
cCI_10-G02-M13R_c	Similar to Oleoyl-acyl carrier protein thioesterase, chloroplastic (Fragment) (Coriandrum sativum) (uniprot_sprot:sp|Q42712|FATA_CORSA)
cCI_10-G03-M13R_c	Similar to Poly(A) polymerase (Salmonella typhimurium) (uniprot_sprot:sp|Q8ZRQ8|PCNB_SALTY)
cCI_11-D10-M13R_c	Similar to Phosphatase YidA (Shigella flexneri) (uniprot_sprot:sp|P0A8Y7|YIDA_SHIFL)
cCI_11-F08-M13R_c	None
cCI_11-G05-M13R_c	Similar to Putative uncharacterized protein (Glycine max) (uniref90:UniRef90_C6T067)
cCI_11-G10-M13R_c	Similar to Flavonoid 3'-monooxygenase (Arabidopsis thaliana) (uniprot_sprot:sp|Q9SD85|F3PH_ARATH)
cCI_12-C08-M13R_c	Similar to Whole genome shotgun sequence of line PN40024, scaffold_14.assembly12x (Fragment) (Vitis vinifera) (uniref90:UniRef90_E0CS72)
cCI_12-E08-M13R_c	Similar to Probable pectate lyase 22 (Arabidopsis thaliana) (uniprot_sprot:sp|Q93Z25|PLY22_ARATH)
cCI_12-F11-M13R_c	Similar to Putative nuclear matrix constituent protein 1-like protein (Arabidopsis thaliana) (uniprot_sprot:sp|Q9FLH0|NMCP_ARATH)
cCI_13-B04-M13R_c	Similar to DNA polymerase I (Geobacillus stearothermophilus) (uniprot_sprot:sp|P52026|DPO1_GEOSE)
cCI_13-C08-M13R_c	None
cCI_13-G02-M13R_c	Similar to Two-component response regulator ARR1 (Arabidopsis thaliana) (uniprot_sprot:sp|Q940D0|ARR1_ARATH)
cCI_14-B07-M13R_c	Similar to Transcription factor bHLH122 (Arabidopsis thaliana) (uniprot_sprot:sp|Q9C690|BH122_ARATH)
cCI_14-C03-M13R_c	Similar to Probable adenylate kinase 2, chloroplastic (Arabidopsis thaliana) (uniprot_sprot:sp|Q9FIJ7|KADC2_ARATH)
cCI_14-C04-M13R_c	Similar to Homeobox protein HAT3.1 (Arabidopsis thaliana) (uniprot_sprot:sp|Q04996|HAT31_ARATH)
cCI_14-G05-M13R_c	Similar to Peptide deformylase 1B, chloroplastic (Solanum lycopersicum) (uniprot_sprot:sp|Q9FV54|DEF1B_SOLLC)
cCI_14-H11-M13R_c	None
cCI_15-A05-M13R_c	Similar to PREDICTED: hypothetical protein (Vitis vinifera) (uniref90:UniRef90_UPI00019829E0)
cCI_15-E10-M13R_c	Similar to U-box domain-containing protein 40 (Arabidopsis thaliana) (uniprot_sprot:sp|Q9FL17|PUB40_ARATH)
cCI_15-F05-M13R_c	None
cCI_15-G06-M13R_c	Similar to PREDICTED: hypothetical protein (Vitis vinifera) (uniref90:UniRef90_UPI000198452C)
cCI_15-G07-M13R_c	None
cCI_16-A01-M13R_c	Similar to ADP-ribosylation factor 1 (Oryza sativa subsp. japonica) (uniprot_sprot:sp|Q06396|ARF1_ORYSJ)
cCI_16-C08-M13R_c	Similar to Structural maintenance of chromosomes protein 3 (Mus musculus) (uniprot_sprot:sp|Q9CW03|SMC3_MOUSE)
cCI_17-B09-M13R_c	Similar to Whole genome shotgun sequence of line PN40024, scaffold_7.assembly12x (Fragment) (Vitis vinifera) (uniref90:UniRef90_D7TIS7)
cCI_17-D11-M13R_c	Similar to Whole genome shotgun sequence of line PN40024, scaffold_1.assembly12x (Fragment) (Vitis vinifera) (uniref90:UniRef90_E0CQI3)
cCI_17-E06-M13R_c	Similar to Pentatricopeptide repeat-containing protein At5g10690 (Arabidopsis thaliana) (uniprot_sprot:sp|Q8VYD6|PP374_ARATH)
cCI_17-H06-M13R_c	Similar to Putative uncharacterized protein (Ricinus communis) (uniref90:UniRef90_B9SHG7)
cCI_19-C04-M13R_c	Similar to Vacuolar proton translocating ATPase 100 kDa subunit (Dictyostelium discoideum) (uniprot_sprot:sp|Q54E04|VATM_DICDI)
cCI_19-E10-M13R_c	Similar to U3 small nucleolar RNA-associated protein 14 (Saccharomyces cerevisiae) (uniprot_sprot:sp|Q04500|UTP14_YEAST)
cCI_20-B04-M13R_c	Similar to Predicted protein (Populus trichocarpa) (uniref90:UniRef90_B9HYJ0)
cCI_20-D08-M13R_c	None
cCI_20-E12-M13R_c	Similar to Predicted protein (Fragment) (Populus trichocarpa) (uniref90:UniRef90_B9IBD7)
cCI_20-F04-M13R_c	Similar to Serine/threonine-protein phosphatase 7 (Arabidopsis thaliana) (uniprot_sprot:sp|Q9FN02|PPP7_ARATH)
cCI_20-G09-M13R_c	Similar to Whole genome shotgun sequence of line PN40024, scaffold_63.assembly12x (Fragment) (Vitis vinifera) (uniref90:UniRef90_D7TQ27)
cCI_21-A09-M13R_c	Similar to Chloroplast-targeted copper chaperone, putative (Ricinus communis) (uniref90:UniRef90_B9T733)
cCI_21-C11-M13R_c	Similar to PREDICTED: hypothetical protein (Vitis vinifera) (uniref90:UniRef90_UPI00015C7AA9)
cCI_21-G09-M13R_c	Similar to Chorismate mutase, chloroplastic (Arabidopsis thaliana) (uniprot_sprot:sp|P42738|CHMU_ARATH)
cCI_22-D03-M13R_c	Similar to Probable zinc protease pqqL (Escherichia coli (strain K12)) (uniprot_sprot:sp|P31828|PQQL_ECOLI)
cCI_24-B08-M13R_c	Similar to Cytochrome P450 81D1 (Arabidopsis thaliana) (uniprot_sprot:sp|Q9FG65|C81D1_ARATH)
cCI_24-D12-M13R_c	Similar to Putative uncharacterized protein (Glycine max) (uniref90:UniRef90_C6T081)
cCI_26-D12-M13R_c	Similar to Plastid division protein CDP1, chloroplastic (Arabidopsis thaliana) (uniprot_sprot:sp|Q8VY16|CDP1_ARATH)
cCI_26-E05-M13R_c	Similar to Transcription factor bHLH122 (Arabidopsis thaliana) (uniprot_sprot:sp|Q9C690|BH122_ARATH)
cCI_26-F08-M13R_c	Similar to MATE efflux family protein 2, chloroplastic (Arabidopsis thaliana) (uniprot_sprot:sp|Q84K71|MATE2_ARATH)
cCI_27-A06-M13R_c	Similar to Cysteine synthase (Citrullus lanatus PE=2 SV=1) (uniprot_sprot:sp|Q43317|CYSK_CITLA)
cCI_27-E03-M13R_c	Similar to F22L4.5 protein (Arabidopsis) (uniref90:UniRef90_Q9LMN0)
cCI_28-D06-M13R_c	Similar to Ferredoxin-2, chloroplastic (Arabidopsis thaliana) (uniprot_sprot:sp|P16972|FER2_ARATH)
cCI_28-D10-M13R_c	Similar to Predicted protein (Populus trichocarpa) (uniref90:UniRef90_B9I0I9)
cCI_28-F05-M13R_c	Similar to Pre-mRNA-splicing factor RSE1 (Ustilago maydis) (uniprot_sprot:sp|Q4PGM6|RSE1_USTMA)
cCI_28-H01-M13R_c	Similar to PREDICTED: hypothetical protein (Vitis vinifera) (uniref90:UniRef90_UPI00015C7B64)
cCI_29-D04-M13R_c	Similar to Whole genome shotgun sequence of line PN40024, scaffold_429.assembly12x (Fragment) (Vitis vinifera) (uniref90:UniRef90_D7TG08)
cCI_29-F08-M13R_c	PREDICTED: hypothetical protein [Vitis vinifera]
cCI_30-A10-M13R_c	Similar to Predicted protein (Populus trichocarpa) (uniref90:UniRef90_B9GXF7)
cCI_30-B12-M13R_c	Similar to Whole genome shotgun sequence of line PN40024, scaffold_197.assembly12x (Fragment) (Vitis vinifera) (uniref90:UniRef90_E0CVV0)
cCI_30-D05-M13R_c	Similar to AT3g01440/T13O15_8 (Arabidopsis) (uniref90:UniRef90_Q9SGH4)
cCI_30-E04-M13R_c	Similar to Whole genome shotgun sequence of line PN40024, scaffold_46.assembly12x (Fragment) (Vitis vinifera) (uniref90:UniRef90_D7UCM5)
cCI_30-E10-M13R_c	Similar to Histone deacetylase 14 (Arabidopsis thaliana) (uniprot_sprot:sp|Q941D6|HDA14_ARATH)
cCI_30-F07-M13R_c	Similar to Putative uncharacterized protein (Medicago truncatula) (uniref90:UniRef90_B7FKN6)
cCI_30-G02-M13R_c	Similar to DNA-binding protein SMUBP-2 (Homo sapiens) (uniprot_sprot:sp|P38935|SMBP2_HUMAN)
cCI_32-H02-M13R_c	Similar to Chloroplast envelope membrane protein (Rhodomonas salina) (uniprot_sprot:sp|A6MVV9|CEMA_RHDSA)
cCI_33-B12-M13R_c	Similar to Ubiquitin-protein ligase BRE1A, putative (Ricinus communis) (uniref90:UniRef90_B9RP29)
cCI_33-D07-M13R_c	Similar to Methyl-CpG-binding domain-containing protein 11 (Arabidopsis thaliana) (uniprot_sprot:sp|Q9LW00|MBD11_ARATH)
cCI_33-H11-M13R_c	Similar to Indole-3-acetic acid-amido synthetase GH3.5 (Arabidopsis thaliana) (uniprot_sprot:sp|O81829|GH35_ARATH)
cCI_34-A06-M13R_c	Similar to Predicted protein (Populus trichocarpa) (uniref90:UniRef90_B9IEU0)
cCI_34-E01-M13R_c	Similar to Rhamnogalacturonate lyase (Dickeya dadantii (strain 3937)) (uniprot_sprot:sp|Q8RJP2|RHIE_DICD3)
cCI_34-E09-M13R_c	Similar to Down syndrome critical region protein 3 (Homo sapiens) (uniprot_sprot:sp|O14972|DSCR3_HUMAN)
cCI_34-F04-M13R_c	Similar to Probable inactive leucine-rich repeat receptor-like protein kinase At3g03770 (Arabidopsis thaliana) (uniprot_sprot:sp|Q8LFN2|Y3037_ARATH)
cCI_34-H02-M13R_c	Similar to Aldehyde dehydrogenase family 2 member C4 (Arabidopsis thaliana) (uniprot_sprot:sp|Q56YU0|AL2C4_ARATH)
cCI_35-A06-M13R_c	Similar to Alpha-glucosidase (Spinacia oleracea PE=1 SV=1) (uniprot_sprot:sp|O04893|AGLU_SPIOL)
cCI_35-B02-M13R_c	Similar to Whole genome shotgun sequence of line PN40024, scaffold_48.assembly12x (Fragment) (Vitis vinifera) (uniref90:UniRef90_D7U7Y1)
cCI_35-B12-M13R_c	predicted protein [Populus trichocarpa]
cCI_35-C08-M13R_c	Similar to Methyltransferase-like protein 13 (Bos taurus) (uniprot_sprot:sp|A5PK19|MTL13_BOVIN)
cCI_35-D07-M13R_c	Similar to Putative uncharacterized protein (Vitis vinifera) (uniref90:UniRef90_A5BAL3)
cCI_35-G01-M13R_c	Similar to BEL1-like homeodomain protein 6 (Arabidopsis thaliana) (uniprot_sprot:sp|O65685|BLH6_ARATH)
cCI_35-G08-M13R_c	Similar to Glyoxylate reductase (Pyrococcus furiosus (strain ATCC 43587 / DSM 3638 / JCM 8422 / Vc1)) (uniprot_sprot:sp|Q8U3Y2|GYAR_PYRFU)
cCI_36-D07-M13R_c	None
cCI_37-G04-M13R_c	Similar to Apoptosis-inducing factor homolog A (Dictyostelium discoideum) (uniprot_sprot:sp|Q54NS9|AIFA_DICDI)
cCI_38-A12-M13R_c	Similar to Protein transport Sec1a (Arabidopsis thaliana) (uniprot_sprot:sp|Q9C5P7|SEC1A_ARATH)
cCI_38-D03-M13R_c	Similar to Valyl-tRNA synthetase (Bacillus cereus (strain ATCC 10987)) (uniprot_sprot:sp|Q72ZW8|SYV_BACC1)
cCI_38-E01-M13R_c	Similar to PREDICTED: hypothetical protein (Vitis vinifera) (uniref90:UniRef90_UPI00019829E0)
cCI_38-H03-M13R_c	Similar to Probable anion transporter 6, chloroplastic (Arabidopsis thaliana) (uniprot_sprot:sp|Q3E9A0|ANTR6_ARATH)
cCI_39-D08-M13R_c	Similar to Down syndrome critical region protein 3 (Homo sapiens) (uniprot_sprot:sp|O14972|DSCR3_HUMAN)
cCI_39-F09-M13R_c	conserved hypothetical protein [Ricinus communis]
cCI_39-G01-M13R_c	Similar to Fructose-1,6-bisphosphatase, chloroplastic (Brassica napus) (uniprot_sprot:sp|Q07204|F16P1_BRANA)
cCI_40-C11-M13R_c	Similar to Whole genome shotgun sequence of line PN40024, scaffold_130.assembly12x (Fragment) (Vitis vinifera) (uniref90:UniRef90_D7TB49)
cCI_40-F02-M13R_c	Similar to Pentatricopeptide repeat-containing protein At3g16010 (Arabidopsis thaliana) (uniprot_sprot:sp|Q9LW84|PP236_ARATH)
cCI_41-B03-M13R_c	Similar to Zeaxanthin epoxidase, chloroplastic (Prunus armeniaca PE=2 SV=1) (uniprot_sprot:sp|O81360|ABA2_PRUAR)
cCI_41-B10-M13R_c	Similar to Alpha/beta hydrolase, putative (Ricinus communis) (uniref90:UniRef90_B9S6E3)
cCI_42-B03-M13R_c	Similar to Probable inactive leucine-rich repeat receptor-like protein kinase At3g03770 (Arabidopsis thaliana) (uniprot_sprot:sp|Q8LFN2|Y3037_ARATH)
cCI_42-C12-M13R_c	Similar to Bidirectional sugar transporter SWEET17 (Arabidopsis thaliana) (uniprot_sprot:sp|Q84WN3|SWT17_ARATH)
cCI_43-A04-M13R_c	None
cCI_43-B10-M13R_c	Similar to Transcription initiation factor TFIID subunit 12 (Mus musculus) (uniprot_sprot:sp|Q8VE65|TAF12_MOUSE)
cCI_43-E02-M13R_c	Similar to PREDICTED: hypothetical protein (Vitis vinifera) (uniref90:UniRef90_UPI000198320C)
cCI_43-F11-M13R_c	Similar to Calcium sensing receptor, chloroplastic (Arabidopsis thaliana) (uniprot_sprot:sp|Q9FN48|CAS_ARATH)
cCI_44-B06-M13R_c	None
cCI_44-C06-M13R_c	Similar to Phosphopantothenate--cysteine ligase 2 (Arabidopsis thaliana) (uniprot_sprot:sp|Q9LZM3|PPCS2_ARATH)
cCI_44-H07-M13R_c	Similar to Small RNA degrading nuclease 5 (Arabidopsis thaliana) (uniprot_sprot:sp|Q8L7M4|SDN5_ARATH)
cCI_45-A03-M13R_c	Similar to Tetrapyrrole-binding protein, chloroplastic (Arabidopsis thaliana) (uniprot_sprot:sp|Q9LX31|GUN4C_ARATH)
cCI_45-A06-M13R_c	Similar to PREDICTED: hypothetical protein (Vitis vinifera) (uniref90:UniRef90_UPI00019843C8)
cCI_45-C05-M13R_c	None
cCI_45-H06-M13R_c	Similar to Putative uncharacterized protein (Ricinus communis) (uniref90:UniRef90_B9RTE3)
cCI_46-B10-M13R_c	None
cCI_46-C07-M13R_c	Similar to Pentatricopeptide repeat-containing protein At5g14770, mitochondrial (Arabidopsis thaliana) (uniprot_sprot:sp|Q9LER0|PP381_ARATH)
cCI_46-E09-M13R_c	Similar to AP3-complex subunit beta-A (Arabidopsis thaliana) (uniprot_sprot:sp|Q9M2T1|AP3BA_ARATH)
cCI_46-F04-M13R_c	Similar to Predicted protein (Populus trichocarpa) (uniref90:UniRef90_B9HDY9)
cCI_46-G04-M13R_c	None
cCI_47-A05-M13R_c	Similar to NifU-like protein 3, chloroplastic (Arabidopsis thaliana) (uniprot_sprot:sp|Q84RQ7|NIFU3_ARATH)
cCI_47-D02-M13R_c	Similar to Serine/threonine-protein kinase STN7, chloroplastic (Arabidopsis thaliana) (uniprot_sprot:sp|Q9S713|STT7_ARATH)
cCI_47-G01-M13R_c	Similar to Serine/threonine-protein kinase svkA (Dictyostelium discoideum) (uniprot_sprot:sp|O61122|SVKA_DICDI)
cCI_48-A08-M13R_c	Similar to ABC transporter A family member 7 (Arabidopsis thaliana) (uniprot_sprot:sp|Q9STT5|AB7A_ARATH)
cCI_48-B01-M13R_c	Similar to Mannosylglycoprotein endo-beta-mannosidase (Lilium longiflorum) (uniprot_sprot:sp|Q5H7P5|EBM_LILLO)
cCI_48-C12-M13R_c	Similar to Carbon catabolite repressor protein 4 homolog 3 (Arabidopsis thaliana) (uniprot_sprot:sp|Q9LS39|CCR4C_ARATH)
cCI_48-D12-M13R_c	Similar to Cytochrome P450 704C1 (Pinus taeda) (uniprot_sprot:sp|Q50EK3|C04C1_PINTA)
cCI_48-F01-M13R_c	Similar to Auxin transporter-like protein 2 (Medicago truncatula) (uniprot_sprot:sp|Q9FEL7|LAX2_MEDTR)
cCI_49-H03-M13R_c	Similar to Granule-bound starch synthase 1, chloroplastic/amyloplastic (Antirrhinum majus) (uniprot_sprot:sp|O82627|SSG1_ANTMA)
cCI_49-H04-M13R_c	Similar to Filament-like plant protein 7 (Arabidopsis thaliana) (uniprot_sprot:sp|Q9SLN1|FPP7_ARATH)
cCI_50-G09-M13R_c	Similar to Predicted protein (Populus trichocarpa) (uniref90:UniRef90_A9PCV4)
cCI_51-B03-M13R_c	Similar to Carboxyl-terminal-processing protease (Synechococcus sp. (strain ATCC 27264 / PCC 7002 / PR-6)) (uniprot_sprot:sp|P42784|CTPA_SYNP2)
cCI_51-C10-M13R_c	Similar to At4g15640 (Arabidopsis) (uniref90:UniRef90_Q1JPP0)
cCI_52-A03-M13R_c	Similar to Magnesium-chelatase subunit H (Chlorobaculum parvum (strain NCIB 8327)) (uniprot_sprot:sp|O50314|BCHH_CHLP8)
cCI_52-F09-M13R_c	Similar to Putative uncharacterized protein (Vitis vinifera) (uniref90:UniRef90_A5BTA1)
cCI_52-F11-M13R_c	Similar to Carboxyl-terminal-processing protease (Synechococcus sp. (strain ATCC 27264 / PCC 7002 / PR-6)) (uniprot_sprot:sp|P42784|CTPA_SYNP2)
cCI_53-E06-M13R_c	similar to fgenesh4_pg.C_LG_XIV000450
cCI_53-F11-M13R_c	Similar to Pentatricopeptide repeat-containing protein At2g32230, mitochondrial (Arabidopsis thaliana) (uniprot_sprot:sp|Q66GI4|PP179_ARATH)
cCI_53-H05-M13R_c	Similar to Whole genome shotgun sequence of line PN40024, scaffold_14.assembly12x (Fragment) (Vitis vinifera) (uniref90:UniRef90_E0CSI0)
cCI_54-A08-M13R_c	Similar to Predicted protein (Populus trichocarpa) (uniref90:UniRef90_B9H8A2)
cCI_54-B02-M13R_c	unnamed protein product [Vitis vinifera]
cCI_54-D09-M13R_c	Similar to PREDICTED: hypothetical protein (Vitis vinifera) (uniref90:UniRef90_UPI0001983296)
cCI_54-D11-M13R_c	Similar to Predicted protein (Populus trichocarpa) (uniref90:UniRef90_B9H4Z2)
cCI_54-H04-M13R_c	Similar to Vacuolar protein sorting-associated protein 54 (Mus musculus) (uniprot_sprot:sp|Q5SPW0|VPS54_MOUSE)
cCI_56-B04-M13R_c	Similar to ATP-dependent DNA helicase Q-like 3 (Arabidopsis thaliana) (uniprot_sprot:sp|Q9FT72|RQL3_ARATH)
cCI_57-B03-M13R_c	Similar to Photosystem II stability/assembly factor HCF136, chloroplastic (Arabidopsis thaliana) (uniprot_sprot:sp|O82660|P2SAF_ARATH)
cCI_57-E09-M13R_c	None
cCI_58-D11-M13R_c	None
cCI_58-G01-M13R_c	Similar to Polyphosphoinositide phosphatase (Mus musculus) (uniprot_sprot:sp|Q91WF7|FIG4_MOUSE)
cCI_59-A06-M13R_c	Similar to 30S ribosomal protein S1, chloroplastic (Spinacia oleracea) (uniprot_sprot:sp|P29344|RR1_SPIOL)
cCI_59-B10-M13R_c	Similar to 3-oxoacyl-[acyl-carrier-protein] reductase (Staphylococcus epidermidis (strain ATCC 12228)) (uniprot_sprot:sp|Q8CPI3|FABG_STAES)
cCI_59-C07-M13R_c	Similar to Serine/threonine-protein phosphatase PP1 (Phaseolus vulgaris PE=2 SV=1) (uniprot_sprot:sp|P48490|PP1_PHAVU)
cCI_59-D07-M13R_c	Similar to Methionine aminopeptidase 1B, chloroplastic (Arabidopsis thaliana) (uniprot_sprot:sp|Q9FV52|AMP1B_ARATH)
cCI_59-E08-M13R_c	Similar to RNA polymerase sigma-B factor (Nostoc sp. (strain PCC 7120 / UTEX 2576)) (uniprot_sprot:sp|Q03065|RPSB_NOSS1)
cCI_60-B01-M13R_c	Similar to PREDICTED: hypothetical protein (Vitis vinifera) (uniref90:UniRef90_UPI0001983C59)
cCI_60-G07-M13R_c	None
cCI_60-H11-M13R_c	Similar to Whole genome shotgun sequence of line PN40024, scaffold_40.assembly12x (Fragment) (Vitis vinifera) (uniref90:UniRef90_D7TQ32)
cCI_61-E04-M13R_c	Similar to Putative uncharacterized protein (Cucumis melo subsp. melo) (uniref90:UniRef90_E5GBX0)
cCI_61-F10-M13R_c	Similar to Uncharacterized protein At4g10930 (Arabidopsis thaliana) (uniprot_sprot:sp|Q8L7I1|Y4193_ARATH)
cCI_62-D05-M13R_c	Similar to Photosystem II core complex proteins psbY, chloroplastic (Spinacia oleracea) (uniprot_sprot:sp|P80470|PSBY_SPIOL)
cCI_62-F10-M13R_c	Similar to Arogenate dehydratase/prephenate dehydratase 1, chloroplastic (Arabidopsis thaliana) (uniprot_sprot:sp|Q9SA96|AROD1_ARATH)
cCI_63-A09-M13R_c	Similar to Calcium-activated outward-rectifying potassium channel 1 (Arabidopsis thaliana) (uniprot_sprot:sp|Q8LBL1|KCO1_ARATH)
cCI_63-C10-M13R_c	Similar to Lysine-specific demethylase lid (Drosophila melanogaster) (uniprot_sprot:sp|Q9VMJ7|KDM5_DROME)
cCI_63-F03-M13R_c	None
cCI_64-B05-M13R_c	hypothetical protein [Vitis vinifera]
cCI_65-C04-M13R_c	Similar to Coleoptile phototropism protein 1 (Oryza sativa subsp. japonica) (uniprot_sprot:sp|Q5KS50|NPH3_ORYSJ)
cCI_65-F04-M13R_c	Similar to Putative uncharacterized protein (Ricinus communis) (uniref90:UniRef90_B9RD46)
cCI_65-H04-M13R_c	Similar to Chaperone protein dnaJ 10 (Arabidopsis thaliana) (uniprot_sprot:sp|Q8GYX8|DNJ10_ARATH)
cCI_66-E11-M13R_c	Similar to Uridine-cytidine kinase C (Dictyostelium discoideum) (uniprot_sprot:sp|Q54R62|UCKC_DICDI)
cCI_66-F05-M13R_c	Similar to Probable glycerol-3-phosphate acyltransferase 3 (Arabidopsis thaliana) (uniprot_sprot:sp|Q9SYJ2|GPAT3_ARATH)
cCI_67-C04-M13R_c	Similar to Dolichyl-diphosphooligosaccharide--protein glycosyltransferase subunit STT3 (Dictyostelium discoideum) (uniprot_sprot:sp|Q54NM9|STT3_DICDI)
cCI_67-G04-M13R_c	hypothetical protein [Vitis vinifera]
cCI_68-B07-M13R_c	Similar to Predicted protein (Populus trichocarpa) (uniref90:UniRef90_B9IEU0)
cCI_68-B10-M13R_c	Similar to Predicted protein (Populus trichocarpa) (uniref90:UniRef90_B9HVA0)
cCI_69-A06-M13R_c	Similar to Plastid Tic40 (Ricinus communis) (uniref90:UniRef90_A3QSJ7)
cCI_69-H02-M13R_c	Similar to Ribosomal protein L11 methyltransferase (Neisseria meningitidis serogroup B) (uniprot_sprot:sp|Q9JXW2|PRMA_NEIMB)
cCL1014Contig1	Similar to HVA22-like protein a (Arabidopsis thaliana) (uniprot_sprot:sp|Q9S7V4|HA22A_ARATH)
cCL1024Contig1	Similar to Ribose-phosphate pyrophosphokinase 1, chloroplastic (Arabidopsis thaliana) (uniprot_sprot:sp|Q42581|KPRS1_ARATH)
cCL1046Contig1	Similar to Transcription factor TGA7 (Arabidopsis thaliana) (uniprot_sprot:sp|Q93ZE2|TGA7_ARATH)
cCL1078Contig1	Similar to Protein DA1-related 1 (Arabidopsis thaliana) (uniprot_sprot:sp|Q8W4F0|DAR1_ARATH)
cCL1130Contig1	Similar to Phloem filament protein (Cucurbita maxima) (uniref90:UniRef90_P94012)
cCL1152Contig1	Similar to Bidirectional sugar transporter SWEET17 (Arabidopsis thaliana) (uniprot_sprot:sp|Q84WN3|SWT17_ARATH)
cCL1204Contig1	Similar to Cellulose synthase A catalytic subunit 1 [UDP-forming] (Arabidopsis thaliana) (uniprot_sprot:sp|O48946|CESA1_ARATH)
cCL1222Contig1	Similar to Putative uncharacterized protein (Ricinus communis) (uniref90:UniRef90_B9STP5)
cCL1232Contig1	Similar to At4g08240 (Arabidopsis) (uniref90:UniRef90_Q9SUF6)
cCL127Contig1	None
cCL1290Contig1	Similar to U-box domain-containing protein 4 (Arabidopsis thaliana) (uniprot_sprot:sp|O22193|PUB4_ARATH)
cCL1302Contig1	Similar to Probable ubiquitin-conjugating enzyme E2 25 (Arabidopsis thaliana) (uniprot_sprot:sp|Q9LUQ5|UBC25_ARATH)
cCL1316Contig1	Similar to Whole genome shotgun sequence of line PN40024, scaffold_5.assembly12x (Fragment) (Vitis vinifera) (uniref90:UniRef90_D7U3H9)
cCL1316Contig2	Similar to Whole genome shotgun sequence of line PN40024, scaffold_5.assembly12x (Fragment) (Vitis vinifera) (uniref90:UniRef90_D7U3H9)
cCL1363Contig1	Similar to PREDICTED: hypothetical protein (Vitis vinifera) (uniref90:UniRef90_UPI00019856F9)
cCL1372Contig1	Similar to Alpha,alpha-trehalose-phosphate synthase [UDP-forming] 5 (Arabidopsis thaliana) (uniprot_sprot:sp|O23617|TPS5_ARATH)
cCL1396Contig1	Similar to tRNA (guanine-N(7)-)-methyltransferase (Arabidopsis thaliana) (uniprot_sprot:sp|Q8GXB7|TRMB_ARATH)
cCL1414Contig1	Similar to Villin-4 (Arabidopsis thaliana) (uniprot_sprot:sp|O65570|VILI4_ARATH)
cCL1434Contig1	Similar to BZIP transcription factor (Cucumis melo subsp. melo) (uniref90:UniRef90_E5GCT0)
cCL1473Contig1	None
cCL1478Contig1	Similar to Putative uncharacterized protein (Vitis vinifera) (uniref90:UniRef90_A5CBI0)
cCL1488Contig1	Similar to Putative uncharacterized protein (Ricinus communis) (uniref90:UniRef90_B9T4I5)
cCL14Contig1	Similar to Ribulose bisphosphate carboxylase/oxygenase activase 1, chloroplastic (Larrea tridentata) (uniprot_sprot:sp|Q7X9A0|RCA1_LARTR)
cCL1547Contig2	Similar to Glutathione S-transferase DHAR3, chloroplastic (Arabidopsis thaliana) (uniprot_sprot:sp|Q8LE52|DHAR3_ARATH)
cCL1566Contig1	Similar to PREDICTED: hypothetical protein (Vitis vinifera) (uniref90:UniRef90_UPI00015C955C)
cCL1600Contig1	Similar to Predicted protein (Populus trichocarpa) (uniref90:UniRef90_B9HWN0)
cCL1600Contig2	Similar to Predicted protein (Populus trichocarpa) (uniref90:UniRef90_B9HWN0)
cCL1612Contig1	Similar to 24-methylenesterol C-methyltransferase 2 (Arabidopsis thaliana) (uniprot_sprot:sp|Q39227|SMT2_ARATH)
cCL1612Contig2	Similar to 24-methylenesterol C-methyltransferase 2 (Arabidopsis thaliana) (uniprot_sprot:sp|Q39227|SMT2_ARATH)
cCL1661Contig1	Similar to Xylem cysteine proteinase 1 (Arabidopsis thaliana) (uniprot_sprot:sp|O65493|XCP1_ARATH)
cCL1695Contig1	Similar to Predicted protein (Populus trichocarpa) (uniref90:UniRef90_B9I423)
cCL1729Contig1	Similar to Zinc finger protein MAGPIE (Arabidopsis thaliana) (uniprot_sprot:sp|Q9ZWA6|MGP_ARATH)
cCL1730Contig1	Similar to Probable ADP-ribosylation factor GTPase-activating protein AGD11 (Arabidopsis thaliana) (uniprot_sprot:sp|Q8L7A4|AGD11_ARATH)
cCL1749Contig1	Similar to BAHD acyltransferase At5g47980 (Arabidopsis thaliana) (uniprot_sprot:sp|Q9FI40|BAHD1_ARATH)
cCL1795Contig1	Similar to CLIP-associating protein 1-B (Xenopus laevis) (uniprot_sprot:sp|A1A5K2|CLA1B_XENLA)
cCL1809Contig1	Similar to Uncharacterized aarF domain-containing protein kinase At4g31390, chloroplastic (Arabidopsis thaliana) (uniprot_sprot:sp|Q8RWG1|Y4139_ARATH)
cCL1810Contig1	Similar to Whole genome shotgun sequence of line PN40024, scaffold_58.assembly12x (Fragment) (Vitis vinifera) (uniref90:UniRef90_D7SR61)
cCL1819Contig1	Similar to Myb family transcription factor APL (Arabidopsis thaliana) (uniprot_sprot:sp|Q9SAK5|APL_ARATH)
cCL1827Contig1	Similar to Putative uncharacterized protein (Ricinus communis) (uniref90:UniRef90_B9RTB6)
cCL1849Contig1	Similar to Predicted protein (Populus trichocarpa) (uniref90:UniRef90_B9HIB9)
cCL185Contig1	Similar to 17.5 kDa class I heat shock protein (Glycine max) (uniprot_sprot:sp|P04793|HSP13_SOYBN)
cCL185Contig2	Similar to 17.5 kDa class I heat shock protein (Glycine max) (uniprot_sprot:sp|P04793|HSP13_SOYBN)
cCL1860Contig1	Similar to Putative uncharacterized protein (Ricinus communis) (uniref90:UniRef90_B9RI49)
cCL1864Contig1	Similar to Omega-6 fatty acid desaturase, chloroplastic (Brassica napus PE=2 SV=1) (uniprot_sprot:sp|P48627|FAD6C_BRANA)
cCL1884Contig1	Similar to Chlorophyllide a oxygenase, chloroplastic (Arabidopsis thaliana) (uniprot_sprot:sp|Q9MBA1|CAO_ARATH)
cCL1914Contig1	Similar to Glutaredoxin-C6 (Arabidopsis thaliana) (uniprot_sprot:sp|Q8L9S3|GRXC6_ARATH)
cCL1926Contig1	Similar to Probable sugar phosphate/phosphate translocator At2g25520 (Arabidopsis thaliana) (uniprot_sprot:sp|Q9SKJ7|PT225_ARATH)
cCL1972Contig1	Similar to Putative uncharacterized protein (Cucumis melo subsp. melo) (uniref90:UniRef90_E5GCT8)
cCL1993Contig1	Similar to Uncharacterized protein At1g03900 (Arabidopsis thaliana) (uniprot_sprot:sp|Q681Q7|Y1390_ARATH)
cCL1997Contig1	None
cCL2064Contig1	Similar to Beta-amylase 1, chloroplastic (Arabidopsis thaliana) (uniprot_sprot:sp|Q9LIR6|BAM1_ARATH)
cCL2106Contig1	None
cCL2110Contig1	None
cCL2127Contig2	Similar to Mitogen-activated protein kinase 16 (Arabidopsis thaliana) (uniprot_sprot:sp|Q8W4J2|MPK16_ARATH)
cCL2135Contig1	Similar to Auxin-induced protein 22B (Vigna radiata var. radiata) (uniprot_sprot:sp|P32294|AX22B_VIGRR)
cCL2156Contig1	Similar to ALBINO3-like protein 1, chloroplastic (Arabidopsis thaliana) (uniprot_sprot:sp|Q9FYL3|ALB31_ARATH)
cCL2164Contig1	Similar to ATP-dependent Clp protease proteolytic subunit 2, mitochondrial (Arabidopsis thaliana) (uniprot_sprot:sp|Q9FN42|CLPP2_ARATH)
cCL2171Contig1	Similar to Acetylornithine deacetylase (Dictyostelium discoideum) (uniprot_sprot:sp|P54638|ARGE_DICDI)
cCL2202Contig2	Similar to U-box domain-containing protein 45 (Arabidopsis thaliana) (uniprot_sprot:sp|Q9C7G1|PUB45_ARATH)
cCL2211Contig1	Similar to Dual specificity protein kinase pom1 (Schizosaccharomyces pombe) (uniprot_sprot:sp|Q09690|POM1_SCHPO)
cCL2214Contig1	Similar to Whole genome shotgun sequence of line PN40024, scaffold_8.assembly12x (Fragment) (Vitis vinifera) (uniref90:UniRef90_D7SU41)
cCL2220Contig1	Similar to GDSL esterase/lipase At1g71691 (Arabidopsis thaliana) (uniprot_sprot:sp|Q9SF78|GDL29_ARATH)
cCL2227Contig1	Similar to Dof zinc finger protein DOF4.6 (Arabidopsis thaliana) (uniprot_sprot:sp|Q8LAP8|DOF46_ARATH)
cCL2256Contig1	Similar to Myb-like protein G (Dictyostelium discoideum) (uniprot_sprot:sp|Q54IF9|MYBG_DICDI)
cCL225Contig2	Similar to Ubiquitin-conjugating enzyme E2 5 (Arabidopsis thaliana) (uniprot_sprot:sp|P42749|UBC5_ARATH)
cCL2299Contig1	Similar to CDP-diacylglycerol--inositol 3-phosphatidyltransferase 1 (Arabidopsis thaliana) (uniprot_sprot:sp|Q8LBA6|PIS1_ARATH)
cCL2305Contig1	Similar to PREDICTED: hypothetical protein (Vitis vinifera) (uniref90:UniRef90_UPI00019860A3)
cCL2309Contig1	Similar to Probable galacturonosyltransferase 4 (Arabidopsis thaliana) (uniprot_sprot:sp|Q93ZX7|GAUT4_ARATH)
cCL2312Contig1	Similar to Nuclear migration protein nudC (Mus musculus) (uniprot_sprot:sp|O35685|NUDC_MOUSE)
cCL2326Contig1	Similar to Serine/threonine-protein kinase ppk19 (Schizosaccharomyces pombe) (uniprot_sprot:sp|O42900|PPK19_SCHPO)
cCL232Contig1	Similar to Putative uncharacterized protein (Cucumis melo subsp. melo) (uniref90:UniRef90_E5GCK1)
cCL2343Contig1	Similar to Uncharacterized protein At2g34460, chloroplastic (Arabidopsis thaliana) (uniprot_sprot:sp|Q8H124|Y2446_ARATH)
cCL2411Contig1	Similar to Putative uncharacterized protein (Vitis vinifera) (uniref90:UniRef90_A5BED8)
cCL2414Contig1	Similar to GDSL esterase/lipase At1g29670 (Arabidopsis thaliana) (uniprot_sprot:sp|Q9C7N4|GDL15_ARATH)
cCL2420Contig1	Similar to Putative uncharacterized protein (Vitis vinifera) (uniref90:UniRef90_A5ADV0)
cCL2424Contig1	Similar to Protein C6orf149, putative (Ricinus communis) (uniref90:UniRef90_B9RLS6)
cCL2441Contig1	Similar to Uncharacterized sodium-dependent transporter yocS (Bacillus subtilis) (uniprot_sprot:sp|O34524|YOCS_BACSU)
cCL2464Contig1	Similar to Pterin-4-alpha-carbinolamine dehydratase, putative (Ricinus communis) (uniref90:UniRef90_B9RA24)
cCL2474Contig1	Similar to Transcription factor TCP7 (Arabidopsis thaliana) (uniprot_sprot:sp|Q9FMX2|TCP7_ARATH)
cCL2511Contig1	None
cCL2544Contig1	Similar to Aluminum-activated malate transporter 4 (Arabidopsis thaliana) (uniprot_sprot:sp|Q9C6L8|ALMT4_ARATH)
cCL2553Contig1	Similar to Predicted protein (Populus trichocarpa) (uniref90:UniRef90_B9IH20)
cCL2557Contig1	None
cCL2560Contig1	Similar to Ethylene-responsive transcription factor ERF034 (Arabidopsis thaliana) (uniprot_sprot:sp|Q8LBQ7|ERF34_ARATH)
cCL2581Contig1	Similar to Probable beta-D-xylosidase 6 (Arabidopsis thaliana) (uniprot_sprot:sp|Q9LXA8|BXL6_ARATH)
cCL2583Contig1	Similar to Double-stranded RNA-binding protein 1 (Arabidopsis thaliana) (uniprot_sprot:sp|O04492|DRB1_ARATH)
cCL2640Contig1	Similar to Whole genome shotgun sequence of line PN40024, scaffold_0.assembly12x (Fragment) (Vitis vinifera) (uniref90:UniRef90_D7SHK4)
cCL2685Contig1	Similar to Putative uncharacterized protein (Ricinus communis) (uniref90:UniRef90_B9T511)
cCL26Contig1	Similar to Aquaporin PIP2-7 (Zea mays) (uniprot_sprot:sp|Q9ATM4|PIP27_MAIZE)
cCL2713Contig1	Similar to Cellulose synthase-like protein E6 (Oryza sativa subsp. japonica) (uniprot_sprot:sp|Q651X6|CSLE6_ORYSJ)
cCL2774Contig1	Similar to Protein WAX2 (Arabidopsis thaliana) (uniprot_sprot:sp|Q8H1Z0|WAX2_ARATH)
cCL2777Contig1	Similar to tRNA (cytosine-5-)-methyltransferase (Homo sapiens) (uniprot_sprot:sp|O14717|TRDMT_HUMAN)
cCL2778Contig1	Similar to Eukaryotic translation initiation factor 5B (Schizosaccharomyces pombe) (uniprot_sprot:sp|Q10251|IF2P_SCHPO)
cCL2795Contig1	Similar to Probable xyloglucan glycosyltransferase 12 (Arabidopsis thaliana) (uniprot_sprot:sp|Q9ZQB9|CSLCC_ARATH)
cCL2810Contig1	Similar to Cytochrome P450 87A3 (Oryza sativa subsp. japonica) (uniprot_sprot:sp|Q7XU38|C87A3_ORYSJ)
cCL2816Contig1	Similar to Putative uncharacterized protein (Ricinus communis) (uniref90:UniRef90_B9RFK0)
cCL2824Contig1	None
cCL2848Contig1	Similar to Whole genome shotgun sequence of line PN40024, scaffold_5.assembly12x (Fragment) (Vitis vinifera) (uniref90:UniRef90_D7U3H9)
cCL2861Contig1	Similar to Acyl carrier protein 1, chloroplastic (Cuphea lanceolata) (uniprot_sprot:sp|P52411|ACP1_CUPLA)
cCL2893Contig1	Similar to DUF246 domain-containing protein At1g04910 (Arabidopsis thaliana) (uniprot_sprot:sp|Q8W486|Y1491_ARATH)
cCL2895Contig1	Similar to Predicted protein (Populus trichocarpa) (uniref90:UniRef90_B9IQP4)
cCL2898Contig1	Similar to Phosphoethanolamine N-methyltransferase 1 (Arabidopsis thaliana) (uniprot_sprot:sp|Q9FR44|PEAM1_ARATH)
cCL2902Contig1	None
cCL2950Contig1	Similar to Homeobox-leucine zipper protein REVOLUTA (Arabidopsis thaliana) (uniprot_sprot:sp|Q9SE43|REV_ARATH)
cCL2970Contig1	Similar to Dehydration-responsive protein RD22 (Arabidopsis thaliana) (uniprot_sprot:sp|Q08298|RD22_ARATH)
cCL2978Contig1	Similar to Nucleic acid binding protein, putative (Ricinus communis) (uniref90:UniRef90_B9RQ14)
cCL2996Contig1	Similar to 3-ketoacyl-CoA synthase 6 (Arabidopsis thaliana) (uniprot_sprot:sp|Q9XF43|KCS6_ARATH)
cCL3044Contig1	Similar to Fasciclin-like arabinogalactan protein 2 (Arabidopsis thaliana) (uniprot_sprot:sp|Q9SU13|FLA2_ARATH)
cCL3092Contig1	Similar to Magnesium-chelatase subunit H (Chlorobaculum parvum (strain NCIB 8327)) (uniprot_sprot:sp|O50314|BCHH_CHLP8)
cCL3155Contig1	Similar to Predicted protein (Populus trichocarpa) (uniref90:UniRef90_B9GTL7)
cCL316Contig1	Similar to Cytochrome b5 isoform 1 (Arabidopsis thaliana) (uniprot_sprot:sp|Q42342|CYB51_ARATH)
cCL316Contig2	Similar to Cytochrome b5 isoform 1 (Arabidopsis thaliana) (uniprot_sprot:sp|Q42342|CYB51_ARATH)
cCL31Contig1	Similar to Probable fructose-bisphosphate aldolase 1, chloroplastic (Arabidopsis thaliana) (uniprot_sprot:sp|Q9SJU4|ALFC1_ARATH)
cCL3216Contig1	Similar to 5'-adenylylsulfate reductase 3, chloroplastic (Arabidopsis thaliana) (uniprot_sprot:sp|P92980|APR3_ARATH)
cCL3220Contig1	None
cCL3221Contig1	Similar to Probable xyloglucan endotransglucosylase/hydrolase protein 26 (Arabidopsis thaliana) (uniprot_sprot:sp|Q9SVV2|XTH26_ARATH)
cCL3227Contig1	Similar to Phosphoethanolamine N-methyltransferase 1 (Arabidopsis thaliana) (uniprot_sprot:sp|Q9FR44|PEAM1_ARATH)
cCL3249Contig1	Similar to Putative uncharacterized protein (Ricinus communis) (uniref90:UniRef90_B9R876)
cCL3271Contig1	Similar to Purple acid phosphatase 10 (Arabidopsis thaliana) (uniprot_sprot:sp|Q9SIV9|PPA10_ARATH)
cCL3288Contig1	None
cCL3290Contig1	Similar to 30S ribosomal protein S2, chloroplastic (Cucumis sativus) (uniprot_sprot:sp|Q4VZP4|RR2_CUCSA)
cCL3319Contig1	Similar to Probable hydroxyacylglutathione hydrolase 2, chloroplast (Arabidopsis thaliana) (uniprot_sprot:sp|Q8LDW8|GLO2D_ARATH)
cCL3322Contig1	Similar to Probable calcium-binding protein CML25 (Arabidopsis thaliana) (uniprot_sprot:sp|Q9FYK2|CML25_ARATH)
cCL3330Contig1	Similar to Lycopene beta cyclase, chloroplastic (Solanum lycopersicum) (uniprot_sprot:sp|Q43503|LCYB_SOLLC)
cCL3333Contig1	Similar to Pectinesterase/pectinesterase inhibitor PPE8B (Prunus persica PE=2 SV=1) (uniprot_sprot:sp|Q43062|PME_PRUPE)
cCL3357Contig1	Similar to Chorismate mutase, chloroplastic (Arabidopsis thaliana) (uniprot_sprot:sp|P42738|CHMU_ARATH)
cCL3359Contig1	Similar to WUSCHEL-related homeobox 13 (Arabidopsis thaliana) (uniprot_sprot:sp|O81788|WOX13_ARATH)
cCL3417Contig1	Similar to Whole genome shotgun sequence of line PN40024, scaffold_1.assembly12x (Fragment) (Vitis vinifera) (uniref90:UniRef90_E0CR86)
cCL3435Contig1	Similar to Leucoanthocyanidin dioxygenase (Arabidopsis thaliana) (uniprot_sprot:sp|Q96323|LDOX_ARATH)
cCL3443Contig1	Similar to Probable anion transporter 6, chloroplastic (Arabidopsis thaliana) (uniprot_sprot:sp|Q3E9A0|ANTR6_ARATH)
cCL3453Contig1	Similar to Predicted protein (Populus trichocarpa) (uniref90:UniRef90_B9MWB6)
cCL3454Contig1	Similar to Predicted protein (Populus trichocarpa) (uniref90:UniRef90_B9GK97)
cCL3459Contig1	None
cCL346Contig1	Similar to Heme-binding protein, putative (Ricinus communis) (uniref90:UniRef90_B9SVW3)
cCL3481Contig1	Similar to Predicted protein (Fragment) (Populus trichocarpa) (uniref90:UniRef90_B9GJ96)
cCL3504Contig1	Similar to Uncharacterized RING finger protein C2F3.16 (Schizosaccharomyces pombe) (uniprot_sprot:sp|O14099|YERG_SCHPO)
cCL3507Contig1	Similar to Whole genome shotgun sequence of line PN40024, scaffold_57.assembly12x (Fragment) (Vitis vinifera) (uniref90:UniRef90_D7TD94)
cCL3525Contig1	Similar to Peroxiredoxin Q, chloroplastic (Populus jackii) (uniprot_sprot:sp|Q6QPJ6|PRXQ_POPJC)
cCL3529Contig1	Similar to Patatin group A-3 (Solanum tuberosum PE=2 SV=1) (uniprot_sprot:sp|Q2MY58|PATA3_SOLTU)
cCL3546Contig1	Similar to Secretory carrier-associated membrane protein 1 (Arabidopsis thaliana) (uniprot_sprot:sp|Q9SKT3|SCAM1_ARATH)
cCL3555Contig1	Similar to Esterase/lipase/thioesterase family protein (Arabidopsis) (uniref90:UniRef90_D7LD44)
cCL3563Contig1	Similar to UPF0051 protein ABCI8, chloroplastic (Arabidopsis thaliana) (uniprot_sprot:sp|Q9ZS97|AB8I_ARATH)
cCL3564Contig1	Similar to Uncharacterized HIT-like protein Rv1262c/MT1300 (Mycobacterium tuberculosis) (uniprot_sprot:sp|Q11066|YHI2_MYCTU)
cCL3603Contig1	Similar to Predicted protein (Populus trichocarpa) (uniref90:UniRef90_B9HV08)
cCL3612Contig1	Similar to GTP-dependent nucleic acid-binding protein engD (Bacillus subtilis) (uniprot_sprot:sp|P37518|ENGD_BACSU)
cCL3682Contig1	Similar to Predicted protein (Populus trichocarpa) (uniref90:UniRef90_B9MZ93)
cCL3694Contig1	Similar to Uncharacterized oxidoreductase C663.09c (Schizosaccharomyces pombe) (uniprot_sprot:sp|Q7Z9I2|YCP9_SCHPO)
cCL3712Contig1	Similar to Auxin response factor 18 (Oryza sativa subsp. japonica) (uniprot_sprot:sp|Q653H7|ARFR_ORYSJ)
cCL3718Contig1	Similar to Predicted protein (Populus trichocarpa) (uniref90:UniRef90_B9GR05)
cCL3719Contig1	Similar to Pentatricopeptide repeat-containing protein At2g20710, mitochondrial (Arabidopsis thaliana) (uniprot_sprot:sp|Q9SKU6|PP166_ARATH)
cCL3766Contig1	Similar to Transporter, putative (Ricinus communis) (uniref90:UniRef90_B9SDG3)
cCL3769Contig1	Similar to Uncharacterized UDP-glucosyltransferase At1g05675 (Arabidopsis thaliana) (uniprot_sprot:sp|P0C7P7|Y1567_ARATH)
cCL3782Contig1	Similar to Whole genome shotgun sequence of line PN40024, scaffold_7.assembly12x (Fragment) (Vitis vinifera) (uniref90:UniRef90_D7TIV7)
cCL3838Contig1	unknown protein [Oryza sativa Japonica Group]
cCL3862Contig1	Similar to Predicted protein (Populus trichocarpa) (uniref90:UniRef90_B9IPW6)
cCL3899Contig1	Similar to Putative uncharacterized protein (Ricinus communis) (uniref90:UniRef90_B9RNY1)
cCL3900Contig1	Similar to TBC1 domain family member 13 (Mus musculus) (uniprot_sprot:sp|Q8R3D1|TBC13_MOUSE)
cCL3909Contig1	Similar to Cytosolic purine 5'-nucleotidase (Mus musculus) (uniprot_sprot:sp|Q3V1L4|5NTC_MOUSE)
cCL3911Contig1	Similar to Whole genome shotgun sequence of line PN40024, scaffold_23.assembly12x (Fragment) (Vitis vinifera) (uniref90:UniRef90_D7SP04)
cCL3943Contig1	Similar to Methyl-CpG-binding domain-containing protein 10 (Arabidopsis thaliana) (uniprot_sprot:sp|Q9XI36|MBD10_ARATH)
cCL3947Contig1	None
cCL3959Contig1	None
cCL3962Contig1	Similar to DUF246 domain-containing protein At1g04910 (Arabidopsis thaliana) (uniprot_sprot:sp|Q8W486|Y1491_ARATH)
cCL3994Contig1	Similar to DNA mismatch repair protein Msh6-2 (Arabidopsis thaliana) (uniprot_sprot:sp|Q9SMV7|MSH7_ARATH)
cCL4016Contig1	Similar to Whole genome shotgun sequence of line PN40024, scaffold_8.assembly12x (Fragment) (Vitis vinifera) (uniref90:UniRef90_D7SU32)
cCL4020Contig1	Similar to NAD(P)H-quinone oxidoreductase subunit M, chloroplastic (Vitis vinifera) (uniprot_sprot:sp|A7NVJ4|NDHM_VITVI)
cCL4021Contig1	Similar to Pentatricopeptide repeat-containing protein At5g64320, mitochondrial (Arabidopsis thaliana) (uniprot_sprot:sp|Q9FMF6|PP444_ARATH)
cCL4024Contig1	Similar to Protein TRIGALACTOSYLDIACYLGLYCEROL 2, chloroplastic (Arabidopsis thaliana) (uniprot_sprot:sp|Q9LTR2|TGD2_ARATH)
cCL4028Contig1	Similar to Fructose-1,6-bisphosphatase, chloroplastic (Brassica napus) (uniprot_sprot:sp|Q07204|F16P1_BRANA)
cCL4032Contig1	Similar to At5g27290 (Arabidopsis) (uniref90:UniRef90_Q08AA8)
cCL4036Contig1	Similar to Transcription initiation factor TFIID subunit 1-A (Arabidopsis thaliana) (uniprot_sprot:sp|Q8LRK9|TAF1A_ARATH)
cCL407Contig1	Similar to Putative uncharacterized protein (Ricinus communis) (uniref90:UniRef90_B9RMP6)
cCL4080Contig1	Similar to RNA-binding protein with multiple splicing, putative (Ricinus communis) (uniref90:UniRef90_B9SG87)
cCL4097Contig1	Similar to Probable peptide/nitrate transporter At2g40460 (Arabidopsis thaliana) (uniprot_sprot:sp|Q8VZR7|PTR30_ARATH)
cCL4106Contig1	Similar to CBL-interacting serine/threonine-protein kinase 1 (Arabidopsis thaliana) (uniprot_sprot:sp|Q8RWC9|CIPK1_ARATH)
cCL4131Contig1	Similar to Calcium-dependent protein kinase 13 (Arabidopsis thaliana) (uniprot_sprot:sp|Q8W4I7|CDPKD_ARATH)
cCL4156Contig1	vacuolar membrane protein pep3, putative [Ricinus communis]
cCL4169Contig1	Similar to Protein transport protein SEC23 (Ustilago maydis) (uniprot_sprot:sp|Q4PE39|SEC23_USTMA)
cCL4182Contig1	Similar to Whole genome shotgun sequence of line PN40024, scaffold_16.assembly12x (Fragment) (Vitis vinifera) (uniref90:UniRef90_D7TCA2)
cCL4192Contig1	Similar to Sucrose transport protein SUC3 (Arabidopsis thaliana) (uniprot_sprot:sp|O80605|SUC3_ARATH)
cCL4209Contig1	Similar to Digestive organ expansion factor homolog (Xenopus tropicalis) (uniprot_sprot:sp|Q642T7|DIEXF_XENTR)
cCL4231Contig1	None
cCL4237Contig1	Similar to Extracellular ribonuclease (Bacillus amyloliquefaciens) (uniprot_sprot:sp|Q03091|BSN1_BACAM)
cCL4246Contig1	Similar to Pre-mRNA-processing factor 39 (Xenopus laevis) (uniprot_sprot:sp|Q4KLU2|PRP39_XENLA)
cCL4254Contig1	Similar to Probable LRR receptor-like serine/threonine-protein kinase At5g10290 (Arabidopsis thaliana) (uniprot_sprot:sp|C0LGT1|Y5129_ARATH)
cCL4260Contig1	Similar to Transcription factor TGA1 (Arabidopsis thaliana) (uniprot_sprot:sp|Q39237|TGA1_ARATH)
cCL4317Contig1	Similar to Cyclin-T1-4 (Oryza sativa subsp. japonica) (uniprot_sprot:sp|Q2QQS5|CCT14_ORYSJ)
cCL4319Contig1	Similar to Brefeldin A-inhibited guanine nucleotide-exchange protein 2 (Homo sapiens) (uniprot_sprot:sp|Q9Y6D5|BIG2_HUMAN)
cCL4329Contig1	Similar to Protein IQ-DOMAIN 31 (Arabidopsis thaliana) (uniprot_sprot:sp|Q8L4D8|IQD31_ARATH)
cCL4396Contig1	Similar to L-ascorbate oxidase homolog (Brassica napus) (uniprot_sprot:sp|Q00624|ASOL_BRANA)
cCL4403Contig1	None
cCL4404Contig1	Similar to 42 kDa peptidyl-prolyl isomerase (Arabidopsis thaliana) (uniprot_sprot:sp|Q9LDC0|FKB42_ARATH)
cCL4441Contig1	Similar to Cyclopropane-fatty-acyl-phospholipid synthase (Escherichia coli (strain K12)) (uniprot_sprot:sp|P0A9H7|CFA_ECOLI)
cCL4453Contig1	highly similar to Probable pleiotropic drug resistance protein 9 - Arabidopsis thaliana (Mouse-ear cress)
cCL4476Contig1	Similar to Putative respiratory burst oxidase homolog protein H (Arabidopsis thaliana) (uniprot_sprot:sp|Q9FJD6|RBOHH_ARATH)
cCL4552Contig1	Similar to Granule-bound starch synthase 1, chloroplastic/amyloplastic (Antirrhinum majus) (uniprot_sprot:sp|O82627|SSG1_ANTMA)
cCL4563Contig1	Similar to La-related protein 1 (Mus musculus) (uniprot_sprot:sp|Q6ZQ58|LARP1_MOUSE)
cCL456Contig2	Similar to GDSL esterase/lipase At5g14450 (Arabidopsis thaliana) (uniprot_sprot:sp|Q9LY84|GDL76_ARATH)
cCL4575Contig1	Similar to L-allo-threonine aldolase (Aeromonas jandaei) (uniprot_sprot:sp|O07051|LTAA_AERJA)
cCL4630Contig1	Similar to Putative uncharacterized protein (Ricinus communis) (uniref90:UniRef90_B9RC83)
cCL4632Contig1	Similar to DUF246 domain-containing protein At1g04910 (Arabidopsis thaliana) (uniprot_sprot:sp|Q8W486|Y1491_ARATH)
cCL4640Contig1	None
cCL4641Contig1	Similar to Putative uncharacterized protein (Medicago truncatula) (uniref90:UniRef90_A2Q297)
cCL4673Contig1	Similar to Phosphatidate phosphatase LPIN2 (Homo sapiens) (uniprot_sprot:sp|Q92539|LPIN2_HUMAN)
cCL467Contig1	Similar to 3-ketoacyl-CoA reductase (Coprinopsis cinerea (strain Okayama-7 / 130 / FGSC 9003)) (uniprot_sprot:sp|A8N6B4|MKAR_COPC7)
cCL4701Contig1	Similar to 2-oxoisovalerate dehydrogenase subunit alpha, mitochondrial (Dictyostelium discoideum) (uniprot_sprot:sp|Q54M22|ODBA_DICDI)
cCL4710Contig1	Similar to Transcriptional adapter ADA2b (Arabidopsis thaliana) (uniprot_sprot:sp|Q9ATB4|TAD2B_ARATH)
cCL4713Contig1	Similar to Putative uncharacterized protein (Ricinus communis) (uniref90:UniRef90_B9RA49)
cCL4717Contig1	Similar to Ubiquitin carboxyl-terminal hydrolase 16 (Arabidopsis thaliana) (uniprot_sprot:sp|Q9SB51|UBP16_ARATH)
cCL4721Contig1	Similar to DNA polymerase eta (Homo sapiens) (uniprot_sprot:sp|Q9Y253|POLH_HUMAN)
cCL4728Contig1	Similar to Putative uncharacterized protein (Ricinus communis) (uniref90:UniRef90_B9T439)
cCL4759Contig1	Similar to Thioredoxin-like protein CITRX, chloroplastic (Arabidopsis thaliana) (uniprot_sprot:sp|Q9M7X9|CITRX_ARATH)
cCL4802Contig1	Similar to Golgin candidate 5 (Arabidopsis thaliana) (uniprot_sprot:sp|Q0WVL7|GOGC5_ARATH)
cCL4811Contig1	Similar to Proton-coupled amino acid transporter 1 (Homo sapiens) (uniprot_sprot:sp|Q7Z2H8|S36A1_HUMAN)
cCL4821Contig1	Similar to LRR receptor-like serine/threonine-protein kinase FEI 1 (Arabidopsis thaliana) (uniprot_sprot:sp|C0LGF4|FEI1_ARATH)
cCL4823Contig1	Similar to Predicted protein (Populus trichocarpa) (uniref90:UniRef90_B9GEL0)
cCL4834Contig1	Similar to Phosphopantothenate--cysteine ligase 2 (Arabidopsis thaliana) (uniprot_sprot:sp|Q9LZM3|PPCS2_ARATH)
cCL4845Contig1	Similar to Sucrose-phosphate synthase 2 (Craterostigma plantagineum) (uniprot_sprot:sp|O04933|SPS2_CRAPL)
cCL4906Contig1	Similar to Whole genome shotgun sequence of line PN40024, scaffold_122.assembly12x (Fragment) (Vitis vinifera) (uniref90:UniRef90_D7UDI0)
cCL4909Contig1	Similar to F-box/LRR-repeat protein At4g29420 (Arabidopsis thaliana) (uniprot_sprot:sp|Q9M0E1|FBL77_ARATH)
cCL4960Contig1	Similar to Whole genome shotgun sequence of line PN40024, scaffold_39.assembly12x (Fragment) (Vitis vinifera) (uniref90:UniRef90_D7T7M9)
cCL4991Contig1	Similar to OTU domain-containing protein At3g57810 (Arabidopsis thaliana) (uniprot_sprot:sp|Q8LBZ4|OTU_ARATH)
cCL5008Contig1	Similar to Fatty acid 2-hydroxylase (Rattus norvegicus) (uniprot_sprot:sp|Q2LAM0|FA2H_RAT)
cCL5083Contig1	None
cCL5093Contig1	Similar to Uncharacterized oxidoreductase ykwC (Bacillus subtilis) (uniprot_sprot:sp|O34948|YKWC_BACSU)
cCL5104Contig1	Similar to PREDICTED: similar to armadillo/beta-catenin repeat family protein (Vitis vinifera) (uniref90:UniRef90_UPI0001982876)
cCL5108Contig1	Similar to Uncharacterized protein ycf45 (Porphyra purpurea) (uniprot_sprot:sp|P51281|YCF45_PORPU)
cCL5124Contig1	None
cCL5132Contig1	Similar to 6-phosphofructokinase 2 (Arabidopsis thaliana) (uniprot_sprot:sp|Q9FIK0|K6PF2_ARATH)
cCL514Contig2	Similar to Whole genome shotgun sequence of line PN40024, scaffold_67.assembly12x (Fragment) (Vitis vinifera) (uniref90:UniRef90_D7T4M3)
cCL5160Contig1	Similar to ADIPOR-like receptor CG5315 (Drosophila melanogaster) (uniprot_sprot:sp|Q9VCY8|ADRL_DROME)
cCL5162Contig1	Similar to Whole genome shotgun sequence of line PN40024, scaffold_25.assembly12x (Fragment) (Vitis vinifera) (uniref90:UniRef90_D7TW31)
cCL5172Contig1	RecName: Full=DNA-directed RNA polymerase subunit beta''; AltName: Full=PEP; AltName: Full=Plastid-encoded RNA polymerase subunit beta''; Short=RNA polymerase subunit beta''
cCL5179Contig1	predicted protein [Populus trichocarpa]
cCL5195Contig1	Similar to Putative uncharacterized protein (Glycine max) (uniref90:UniRef90_C6THC0)
cCL5206Contig1	Similar to Histidine-containing phosphotransfer protein 1 (Arabidopsis thaliana) (uniprot_sprot:sp|Q9ZNV9|AHP1_ARATH)
cCL5209Contig1	Similar to Predicted protein (Populus trichocarpa) (uniref90:UniRef90_B9N317)
cCL5224Contig1	Similar to Whole genome shotgun sequence of line PN40024, scaffold_15.assembly12x (Fragment) (Vitis vinifera) (uniref90:UniRef90_D7UAJ4)
cCL5291Contig1	Similar to Whole genome shotgun sequence of line PN40024, scaffold_16.assembly12x (Fragment) (Vitis vinifera) (uniref90:UniRef90_D7TBM2)
cCL5315Contig1	Similar to Putative uncharacterized protein (Ricinus communis) (uniref90:UniRef90_B9SJ47)
cCL5328Contig1	Similar to Prostaglandin E synthase 2 (Danio rerio) (uniprot_sprot:sp|Q7ZUC7|PGES2_DANRE)
cCL5332Contig1	Similar to Whole genome shotgun sequence of line PN40024, scaffold_40.assembly12x (Fragment) (Vitis vinifera) (uniref90:UniRef90_D7TQ99)
cCL5334Contig1	Similar to Transcription factor, putative (Ricinus communis) (uniref90:UniRef90_B9SIH7)
cCL5356Contig1	Similar to Whole genome shotgun sequence of line PN40024, scaffold_58.assembly12x (Fragment) (Vitis vinifera) (uniref90:UniRef90_D7SR22)
cCL538Contig1	Similar to Glutaredoxin-C6 (Arabidopsis thaliana) (uniprot_sprot:sp|Q8L9S3|GRXC6_ARATH)
cCL5393Contig1	Similar to Predicted protein (Populus trichocarpa) (uniref90:UniRef90_B9H6X5)
cCL5402Contig1	Similar to Pyruvate kinase, cytosolic isozyme (Solanum tuberosum PE=2 SV=1) (uniprot_sprot:sp|P22200|KPYC_SOLTU)
cCL5494Contig1	Similar to Ferredoxin-1, putative (Ricinus communis) (uniref90:UniRef90_B9RTR5)
cCL5501Contig1	Similar to Sulfite oxidase (Arabidopsis thaliana) (uniprot_sprot:sp|Q9S850|SUOX_ARATH)
cCL550Contig1	Similar to PREDICTED: hypothetical protein (Vitis vinifera) (uniref90:UniRef90_UPI00015C7AA9)
cCL5517Contig1	None
cCL5521Contig1	Similar to Histone deacetylase 14 (Arabidopsis thaliana) (uniprot_sprot:sp|Q941D6|HDA14_ARATH)
cCL5554Contig1	Similar to Isoflavone 2'-hydroxylase (Glycyrrhiza echinata) (uniprot_sprot:sp|P93147|C81E1_GLYEC)
cCL5559Contig1	Similar to Probable ADP-ribosylation factor GTPase-activating protein AGD11 (Arabidopsis thaliana) (uniprot_sprot:sp|Q8L7A4|AGD11_ARATH)
cCL5562Contig1	Similar to F-box and wd40 domain protein, putative (Ricinus communis) (uniref90:UniRef90_B9R7M4)
cCL5583Contig1	Similar to Paladin (Homo sapiens) (uniprot_sprot:sp|Q9ULE6|PALD_HUMAN)
cCL5610Contig1	Similar to Nuclear transcription factor Y subunit A-7 (Arabidopsis thaliana) (uniprot_sprot:sp|Q84JP1|NFYA7_ARATH)
cCL5624Contig1	Similar to Uncharacterized protein C22orf13 homolog (Mus musculus PE=2 SV=2) (uniprot_sprot:sp|Q8BZI6|CV013_MOUSE)
cCL5650Contig1	Similar to Catalytic, putative (Ricinus communis) (uniref90:UniRef90_B9T6S6)
cCL5653Contig1	Similar to Putative uncharacterized protein (Ricinus communis) (uniref90:UniRef90_B9SFN5)
cCL5677Contig1	Similar to Whole genome shotgun sequence of line PN40024, scaffold_2.assembly12x (Fragment) (Vitis vinifera) (uniref90:UniRef90_D7TZJ2)
cCL5696Contig1	Similar to LRR receptor-like serine/threonine-protein kinase FEI 1 (Arabidopsis thaliana) (uniprot_sprot:sp|C0LGF4|FEI1_ARATH)
cCL5700Contig1	Similar to Protein ABCI7, chloroplastic (Arabidopsis thaliana) (uniprot_sprot:sp|Q9LQK7|AB7I_ARATH)
cCL5844Contig1	Similar to Uncharacterized GPI-anchored protein At4g28100 (Arabidopsis thaliana) (uniprot_sprot:sp|Q9SUC9|UGPI7_ARATH)
cCL5847Contig1	Similar to Lipid transfer-like protein VAS (Arabidopsis thaliana) (uniprot_sprot:sp|Q9FFY3|VAS_ARATH)
cCL5857Contig1	Similar to Putative uncharacterized protein (Ricinus communis) (uniref90:UniRef90_B9RVR9)
cCL5895Contig1	Similar to Tyrosyl-tRNA synthetase (Protochlamydia amoebophila (strain UWE25)) (uniprot_sprot:sp|Q6MC06|SYY_PARUW)
cCL5937Contig1	Similar to Predicted protein (Populus trichocarpa) (uniref90:UniRef90_B9H6B5)
cCL5941Contig1	Similar to Predicted protein (Populus trichocarpa) (uniref90:UniRef90_B9HKN0)
cCL5969Contig1	None
cCL5979Contig1	Similar to Transcriptional corepressor SEUSS (Arabidopsis thaliana) (uniprot_sprot:sp|Q8W234|SEUSS_ARATH)
cCL5994Contig1	cyclin T1 [Medicago truncatula]
cCL6025Contig1	Similar to Presequence protease 1, chloroplastic/mitochondrial (Arabidopsis thaliana) (uniprot_sprot:sp|Q9LJL3|PREP1_ARATH)
cCL6043Contig1	Similar to Putative uncharacterized protein (Ricinus communis) (uniref90:UniRef90_B9SN83)
cCL6050Contig1	Glucan endo-1,3-beta-glucosidase precursor, putative [Ricinus communis]
cCL6059Contig1	Similar to Hydroquinone glucosyltransferase (Rauvolfia serpentina) (uniprot_sprot:sp|Q9AR73|HQGT_RAUSE)
cCL6076Contig1	Similar to Whole genome shotgun sequence of line PN40024, scaffold_3.assembly12x (Fragment) (Vitis vinifera) (uniref90:UniRef90_D7TK67)
cCL6111Contig1	Similar to Acetyl-coenzyme A carboxylase carboxyl transferase subunit alpha, chloroplastic (Arabidopsis thaliana) (uniprot_sprot:sp|Q9LD43|ACCA_ARATH)
cCL6138Contig1	unknown [Glycine max]
cCL6164Contig1	Similar to Probable anion transporter 2, chloroplastic (Arabidopsis thaliana) (uniprot_sprot:sp|Q8GX78|ANTR2_ARATH)
cCL6172Contig1	Similar to Kinesin-related protein 11 (Dictyostelium discoideum) (uniprot_sprot:sp|Q6S001|KIF11_DICDI)
cCL6176Contig1	Similar to WD repeat-containing protein 13 (Pan troglodytes) (uniprot_sprot:sp|Q6DKP5|WDR13_PANTR)
cCL6244Contig1	Similar to Predicted protein (Populus trichocarpa) (uniref90:UniRef90_B9I8J9)
cCL6249Contig1	Similar to Predicted protein (Populus trichocarpa) (uniref90:UniRef90_A9PCV4)
cCL6254Contig1	Similar to Predicted protein (Populus trichocarpa) (uniref90:UniRef90_B9MW76)
cCL625Contig1	Similar to Ornithine carbamoyltransferase, chloroplastic (Pisum sativum) (uniprot_sprot:sp|Q43814|OTC_PEA)
cCL632Contig2	Similar to Whole genome shotgun sequence of line PN40024, scaffold_122.assembly12x (Fragment) (Vitis vinifera) (uniref90:UniRef90_D7UDC0)
cCL693Contig1	Similar to Trehalose-phosphate phosphatase (Mycobacterium tuberculosis) (uniprot_sprot:sp|O50401|OTSB_MYCTU)
cCL737Contig1	Similar to Phosphoribulokinase, chloroplastic (Mesembryanthemum crystallinum PE=2 SV=1) (uniprot_sprot:sp|P27774|KPPR_MESCR)
cCL785Contig1	None
cCL788Contig1	Similar to Probable plastid-lipid-associated protein 11, chloroplastic (Arabidopsis thaliana) (uniprot_sprot:sp|O81304|PAP11_ARATH)
cCL7Contig1	Similar to Acyl-[acyl-carrier-protein] desaturase, chloroplastic (Cucumis sativus PE=2 SV=1) (uniprot_sprot:sp|P32061|STAD_CUCSA)
cCL869Contig1	Similar to Serine/threonine protein phosphatase 2A 55 kDa regulatory subunit B beta isoform (Arabidopsis thaliana) (uniprot_sprot:sp|Q39247|2ABB_ARATH)
cCL874Contig1	Similar to Chlorophyll a-b binding protein CP24 10A, chloroplastic (Solanum lycopersicum) (uniprot_sprot:sp|P27524|CB4A_SOLLC)
cCL907Contig1	Similar to GDSL esterase/lipase EXL3 (Arabidopsis thaliana) (uniprot_sprot:sp|Q94CH6|EXL3_ARATH)
cCL931Contig1	Similar to Catalytic, putative (Ricinus communis) (uniref90:UniRef90_B9T675)
cCL942Contig1	Similar to Lipoyl synthase, mitochondrial (Medicago truncatula) (uniprot_sprot:sp|B7FM45|LIAS_MEDTR)
cCL947Contig1	Similar to Dihydroflavonol-4-reductase (Vitis vinifera) (uniprot_sprot:sp|P51110|DFRA_VITVI)
cCL972Contig1	Similar to Protein CASP (Arabidopsis thaliana) (uniprot_sprot:sp|Q9LS42|CASP_ARATH)
cF168_c	Similar to Dnajc14 protein, putative (Ricinus communis) (uniref90:UniRef90_B9S9I3)
cF225_c	Similar to Predicted protein (Populus trichocarpa) (uniref90:UniRef90_B9HPT6)
cF333_c	Similar to Phloem filament protein (Cucurbita maxima) (uniref90:UniRef90_P94012)
cFR10L11_c	hydrolase, putative [Ricinus communis]
cFR11C17_c	Similar to Putative uncharacterized protein (Ricinus communis) (uniref90:UniRef90_B9RMA3)
cFR11J15_c	None
cFR11L3_c	None
cFR11M4_c	Similar to Whole genome shotgun sequence of line PN40024, scaffold_26.assembly12x (Fragment) (Vitis vinifera) (uniref90:UniRef90_D7TND8)
cFR11N13_c	Similar to Homeobox-leucine zipper protein ATHB-9 (Arabidopsis thaliana) (uniprot_sprot:sp|O04292|ATBH9_ARATH)
cFR11N16_c	Similar to Isoleucyl-tRNA synthetase (Cyanothece sp. (strain PCC 8801)) (uniprot_sprot:sp|B7K5H5|SYI_CYAP8)
cFR12D24_c	Similar to Predicted protein (Populus trichocarpa) (uniref90:UniRef90_B9N032)
cFR12E2_c	Similar to Elongation factor Ts (Cyanothece sp. (strain PCC 7424)) (uniprot_sprot:sp|B7K735|EFTS_CYAP7)
cFR12M16_c	Similar to Protein IQ-DOMAIN 31 (Arabidopsis thaliana) (uniprot_sprot:sp|Q8L4D8|IQD31_ARATH)
cFR13E15_c	Similar to Predicted protein (Populus trichocarpa) (uniref90:UniRef90_B9H8A2)
cFR13I21_c	Similar to Putative uncharacterized protein (Ricinus communis) (uniref90:UniRef90_B9T3Q3)
cFR13J14_c	None
cFR13J2_c	Similar to Cytosolic purine 5'-nucleotidase (Mus musculus) (uniprot_sprot:sp|Q3V1L4|5NTC_MOUSE)
cFR13L20_c	Similar to Whole genome shotgun sequence of line PN40024, scaffold_8.assembly12x (Fragment) (Vitis vinifera) (uniref90:UniRef90_D7SUW3)
cFR13L5_c	Similar to Phosphatidate phosphatase LPIN2 (Homo sapiens) (uniprot_sprot:sp|Q92539|LPIN2_HUMAN)
cFR13N22_c	RNA-directed DNA polymerase (Reverse transcriptase); Chromo; Zinc finger, CCHC-type; Peptidase aspartic, active site; Polynucleotidyl transferase, Ribonuclease H fold [Medicago truncatula]
cFR13O7_c	Similar to Cytoplasmic tRNA 2-thiolation protein 2 (Arabidopsis thaliana) (uniprot_sprot:sp|O65628|CTU2_ARATH)
cFR14B13_c	Similar to Putative uncharacterized protein (Ricinus communis) (uniref90:UniRef90_B9RNE2)
cFR14K5_c	Similar to Putative uncharacterized protein (Glycine max) (uniref90:UniRef90_C6TLC3)
cFR14L16_c	Similar to Whole genome shotgun sequence of line PN40024, scaffold_31.assembly12x (Fragment) (Vitis vinifera) (uniref90:UniRef90_D7SW22)
cFR15A10_c	Similar to Cyclin-T1-5 (Arabidopsis thaliana) (uniprot_sprot:sp|Q9FKE6|CCT15_ARATH)
cFR15C20_c	Similar to DDT; Homeodomain-related (Medicago truncatula) (uniref90:UniRef90_A2Q504)
cFR15D10_c	Similar to Soluble starch synthase 3, chloroplastic/amyloplastic (Solanum tuberosum) (uniprot_sprot:sp|Q43846|SSY3_SOLTU)
cFR15D18_c	Similar to Squalene monooxygenase (Panax ginseng PE=2 SV=1) (uniprot_sprot:sp|O48651|ERG1_PANGI)
cFR15D9_c	Similar to Succinyl-CoA ligase [ADP-forming] subunit beta, mitochondrial (Oryza sativa subsp. japonica) (uniprot_sprot:sp|Q6K9N6|SUCB_ORYSJ)
cFR15E6_c	Similar to Probable E3 ubiquitin-protein ligase HERC1 (Homo sapiens) (uniprot_sprot:sp|Q15751|HERC1_HUMAN)
cFR15F4_c	None
cFR15K2_c	Similar to Probable adenylate kinase 2, chloroplastic (Arabidopsis thaliana) (uniprot_sprot:sp|Q9FIJ7|KADC2_ARATH)
cFR15M11_c	Similar to Predicted protein (Populus trichocarpa) (uniref90:UniRef90_B9HSC4)
cFR15N12_c	Similar to Putative uncharacterized protein (Ricinus communis) (uniref90:UniRef90_B9SQL9)
cFR15O21_c	None
cFR15O4_c	Similar to 2-oxoisovalerate dehydrogenase subunit alpha, mitochondrial (Dictyostelium discoideum) (uniprot_sprot:sp|Q54M22|ODBA_DICDI)
cFR15P13_c	Similar to Protein FAM116B (Homo sapiens) (uniprot_sprot:sp|Q8NEG7|F116B_HUMAN)
cFR16C20_c	Similar to Small RNA degrading nuclease 5 (Arabidopsis thaliana) (uniprot_sprot:sp|Q8L7M4|SDN5_ARATH)
cFR16D23_c	Similar to Predicted protein (Fragment) (Populus trichocarpa) (uniref90:UniRef90_B9HD65)
cFR16F5_c	Similar to ATP-dependent zinc metalloprotease FTSH 8, mitochondrial (Oryza sativa subsp. japonica) (uniprot_sprot:sp|Q0DHL4|FTSH8_ORYSJ)
cFR16G23_c	Similar to PREDICTED: hypothetical protein (Vitis vinifera) (uniref90:UniRef90_UPI000198628C)
cFR16J5_c	Similar to PREDICTED: hypothetical protein (Vitis vinifera) (uniref90:UniRef90_UPI0001983917)
cFR16M4_c	None
cFR16P21_c	Similar to Isochorismate synthase 2, chloroplastic (Arabidopsis thaliana) (uniprot_sprot:sp|Q9M9V6|ICS2_ARATH)
cFR16P8_c	Similar to Pentatricopeptide repeat-containing protein At3g49240 (Arabidopsis thaliana) (uniprot_sprot:sp|Q9M3A8|PP273_ARATH)
cFR17C23_c	Similar to Tyrosine-protein phosphatase non-receptor type 20 (Rattus norvegicus) (uniprot_sprot:sp|A1L1L3|PTN20_RAT)
cFR17H22_c	Similar to U3 small nucleolar RNA-associated protein 18 homolog (Arabidopsis thaliana) (uniprot_sprot:sp|Q9FMU5|UTP18_ARATH)
cFR17O3_c	Similar to Whole genome shotgun sequence of line PN40024, scaffold_67.assembly12x (Fragment) (Vitis vinifera) (uniref90:UniRef90_D7T4L5)
cFR18B12_c	Similar to Predicted protein (Populus trichocarpa) (uniref90:UniRef90_B9HG84)
cFR18B16_c	Similar to Sodium/calcium exchanger 3 (Rattus norvegicus) (uniprot_sprot:sp|P70549|NAC3_RAT)
cFR18F1_c	Similar to Potassium channel AKT1 (Arabidopsis thaliana) (uniprot_sprot:sp|Q38998|AKT1_ARATH)
cFR18F19_c	Similar to Serpin-ZX (Arabidopsis thaliana) (uniprot_sprot:sp|Q9S7T8|SPZX_ARATH)
cFR18G2_c	Similar to LEC14B homolog (Prunus armeniaca PE=2 SV=1) (uniprot_sprot:sp|O24467|LE14B_PRUAR)
cFR18K2_c	Similar to Whole genome shotgun sequence of line PN40024, scaffold_7.assembly12x (Fragment) (Vitis vinifera) (uniref90:UniRef90_D7TIS7)
cHS_02-C02-M13R_c	Similar to Monocopper oxidase-like protein SKS1 (Arabidopsis thaliana) (uniprot_sprot:sp|Q8VXX5|SKS1_ARATH)
cHS_02-H06-M13R_c	Similar to Prenyl transferase (Synechocystis sp. (strain ATCC 27184 / PCC 6803 / N-1)) (uniprot_sprot:sp|P72580|PREA_SYNY3)
cHS_04-G10-M13R_c	Similar to Protein AF-9 homolog (Ashbya gossypii (strain ATCC 10895 / CBS 109.51 / FGSC 9923 / NRRL Y-1056)) (uniprot_sprot:sp|Q755P0|AF9_ASHGO)
cHS_05-D04-M13R_c	Similar to Nudix hydrolase 19, chloroplastic (Arabidopsis thaliana) (uniprot_sprot:sp|Q94A82|NUD19_ARATH)
cHS_05-E03-M13R_c	Similar to E3 ubiquitin-protein ligase UPL1 (Arabidopsis thaliana) (uniprot_sprot:sp|Q8GY23|UPL1_ARATH)
cHS_05-E04-M13R_c	Similar to Metalloendopeptidase, putative (Ricinus communis) (uniref90:UniRef90_B9SLL7)
cHS_05-G04-M13R_c	Similar to Whole genome shotgun sequence of line PN40024, scaffold_0.assembly12x (Fragment) (Vitis vinifera) (uniref90:UniRef90_D7SI51)
cHS_06-A11-M13R_c	Similar to Predicted protein (Populus trichocarpa) (uniref90:UniRef90_B9GUW6)
cHS_06-D09-M13R_c	Similar to Protein KIAA0664 homolog (Dictyostelium discoideum) (uniprot_sprot:sp|O15818|K0664_DICDI)
cHS_06-G12-M13R_c	Similar to Probable anion transporter 2, chloroplastic (Arabidopsis thaliana) (uniprot_sprot:sp|Q8GX78|ANTR2_ARATH)
cHS_06-H11-M13R_c	Similar to Calmodulin binding protein, putative (Ricinus communis) (uniref90:UniRef90_B9T1E0)
cHS_07-B10-M13R_c	Similar to DnaJ homolog subfamily C member 2 (Rattus norvegicus) (uniprot_sprot:sp|Q7TQ20|DNJC2_RAT)
cHS_08-B06-M13R_c	Similar to Elongation factor P (Synechococcus sp. (strain ATCC 27144 / PCC 6301 / SAUG 1402/1)) (uniprot_sprot:sp|Q5N1T5|EFP_SYNP6)
cHS_08-C12-M13R_c	Similar to Aldehyde dehydrogenase family 3 member F1 (Arabidopsis thaliana) (uniprot_sprot:sp|Q70E96|AL3F1_ARATH)
cHS_08-D11-M13R_c	Similar to Plastid division protein PDV2 (Arabidopsis thaliana) (uniprot_sprot:sp|Q9XII1|PDV2_ARATH)
cHS_08-E06-M13R_c	None
cHS_08-G04-M13R_c	Similar to Probable isoaspartyl peptidase/L-asparaginase 3 (Arabidopsis thaliana) (uniprot_sprot:sp|Q56W64|ASPG3_ARATH)
cHS_08-G07-M13R_c	Similar to Tafazzin homolog (Drosophila melanogaster) (uniprot_sprot:sp|Q9V6G5|TAZ_DROME)
cHS_09-D01-M13R_c	Similar to Transmembrane 9 superfamily member 3 (Homo sapiens) (uniprot_sprot:sp|Q9HD45|TM9S3_HUMAN)
cHS_09-F12-M13R_c	Similar to At5g27290 (Arabidopsis) (uniref90:UniRef90_Q08AA8)
cHS_10-G07-M13R_c	Similar to ATP synthase mitochondrial F1 complex assembly factor 2 (Homo sapiens) (uniprot_sprot:sp|Q8N5M1|ATPF2_HUMAN)
cHS_11-E03-M13R_c	Similar to Polyneuridine-aldehyde esterase (Rauvolfia serpentina) (uniprot_sprot:sp|Q9SE93|PNAE_RAUSE)
cHS_11-G08-M13R_c	Similar to Putative uncharacterized protein (Vitis vinifera) (uniref90:UniRef90_A5ASG4)
cHS_12-C05-M13R_c	None
cHS_12-E01-M13R_c	Similar to Mannose/glucose-specific lectin (Fragment) (Parkia platycephala PE=1 SV=1) (uniprot_sprot:sp|P83304|LEC_PARPC)
cHS_12-E05-M13R_c	Similar to Probable lactoylglutathione lyase, chloroplast (Arabidopsis thaliana) (uniprot_sprot:sp|Q8W593|LGUC_ARATH)
cHS_12-E10-M13R_c	Similar to Inactive ubiquitin carboxyl-terminal hydrolase 54 (Mus musculus) (uniprot_sprot:sp|Q8BL06|UBP54_MOUSE)
cHS_13-A06-M13R_c	Similar to Putative uncharacterized protein (Glycine max) (uniref90:UniRef90_C6SVL9)
cHS_13-A09-M13R_c	Similar to Putative uncharacterized protein (Cucumis melo subsp. melo) (uniref90:UniRef90_E5GBD9)
cHS_13-B05-M13R_c	Similar to Whole genome shotgun sequence of line PN40024, scaffold_26.assembly12x (Fragment) (Vitis vinifera) (uniref90:UniRef90_D7TN61)
cHS_13-C04-M13R_c	None
cHS_13-E06-M13R_c	None
cHS_13-H03-M13R_c	Similar to GTPase Der (Parvibaculum lavamentivorans (strain DS-1 / DSM 13023 / NCIMB 13966)) (uniprot_sprot:sp|A7HYV8|DER_PARL1)
cHS_14-B03-M13R_c	Similar to WD repeat-containing protein 44 (Xenopus laevis) (uniprot_sprot:sp|Q498F0|WDR44_XENLA)
cHS_14-D02-M13R_c	Similar to Maf-like protein DDB_G0281937 (Dictyostelium discoideum) (uniprot_sprot:sp|Q54TC5|MAFL2_DICDI)
cHS_14-E03-M13R_c	Similar to mRNA decapping complex subunit 2 (Schizosaccharomyces pombe) (uniprot_sprot:sp|O13828|DCP2_SCHPO)
cHS_14-F07-M13R_c	Similar to Auxin response factor 18 (Oryza sativa subsp. japonica) (uniprot_sprot:sp|Q653H7|ARFR_ORYSJ)
cHS_15-C05-M13R_c	Similar to Whole genome shotgun sequence of line PN40024, scaffold_12.assembly12x (Fragment) (Vitis vinifera) (uniref90:UniRef90_D7TTZ0)
cHS_15-E03-M13R_c	Similar to NifU-like protein 3, chloroplastic (Arabidopsis thaliana) (uniprot_sprot:sp|Q84RQ7|NIFU3_ARATH)
cHS_15-H03-M13R_c	Similar to Transcription factor bHLH122 (Arabidopsis thaliana) (uniprot_sprot:sp|Q9C690|BH122_ARATH)
cHS_16-C12-M13R_c	None
cHS_16-G08-M13R_c	Similar to Transcription factor HBP-1b(c1) (Fragment) (Triticum aestivum PE=1 SV=2) (uniprot_sprot:sp|Q41558|HBP1C_WHEAT)
cHS_17-E09-M13R_c	Similar to Probable fatty acid methyltransferase (Pseudomonas putida PE=3 SV=1) (uniprot_sprot:sp|P31049|FAMT_PSEPU)
cHS_18-H09-M13R_c	Similar to Hydrolase, putative (Ricinus communis) (uniref90:UniRef90_B9R9Q0)
cHS_19-G08-M13R_c	None
cHS_20-C12-M13R_c	None
cHS_22-G11-M13R_c	Similar to Predicted protein (Populus trichocarpa) (uniref90:UniRef90_B9MWB6)
cHS_25-E04-M13R_c	None
cHS_25-F10-M13R_c	Similar to Probable methyltransferase PMT21 (Arabidopsis thaliana) (uniprot_sprot:sp|Q94II3|PMTL_ARATH)
cHS_30-F02-M13R_c	Similar to Phosphatidylinositol-4-phosphate 5-kinase 1 (Arabidopsis thaliana) (uniprot_sprot:sp|Q56YP2|PI5K1_ARATH)
cHS_30-H03-M13R_c	Similar to Hippocampus abundant transcript-like protein 1 (Homo sapiens) (uniprot_sprot:sp|Q5SR56|HIAL1_HUMAN)
cHS_31-C06-M13R_c	Similar to Serine/threonine protein phosphatase 2A 57 kDa regulatory subunit B' iota isoform (Arabidopsis thaliana) (uniprot_sprot:sp|Q93YV6|2A5I_ARATH)
cHS_31-C09-M13R_c	Similar to Glycogen synthase (Protochlamydia amoebophila (strain UWE25)) (uniprot_sprot:sp|Q6MAS9|GLGA_PARUW)
cHS_31-D05-M13R_c	None
cHS_31-E09-M13R_c	Similar to Whole genome shotgun sequence of line PN40024, scaffold_52.assembly12x (Fragment) (Vitis vinifera) (uniref90:UniRef90_D7SQ88)
cHS_31-F09-M13R_c	Similar to ADIPOR-like receptor CG5315 (Drosophila melanogaster) (uniprot_sprot:sp|Q9VCY8|ADRL_DROME)
cHS_32-A06-M13R_c	Similar to Whole genome shotgun sequence of line PN40024, scaffold_5.assembly12x (Fragment) (Vitis vinifera) (uniref90:UniRef90_D7U3I2)
cHS_32-A12-M13R_c	Similar to DNA replication complex GINS protein PSF1 (Mus musculus) (uniprot_sprot:sp|Q9CZ15|PSF1_MOUSE)
cHS_32-E07-M13R_c	Similar to Oxygen-evolving enhancer protein 3-2, chloroplastic (Arabidopsis thaliana) (uniprot_sprot:sp|Q41932|PSBQ2_ARATH)
cHS_34-B05-M13R_c	Similar to Whole genome shotgun sequence of line PN40024, scaffold_39.assembly12x (Fragment) (Vitis vinifera) (uniref90:UniRef90_D7T7M9)
cHS_34-H09-M13R_c	Similar to RNA polymerase sigma-B factor (Nostoc sp. (strain PCC 7120 / UTEX 2576)) (uniprot_sprot:sp|Q03065|RPSB_NOSS1)
cHS_35-C03-M13R_c	Similar to Protein VERNALIZATION INSENSITIVE 3 (Arabidopsis thaliana) (uniprot_sprot:sp|Q9FIE3|VIN3_ARATH)
cHS_35-C10-M13R_c	Similar to Kinesin-related protein 6 (Dictyostelium discoideum) (uniprot_sprot:sp|Q6S004|KIF6_DICDI)
cHS_35-F04-M13R_c	None
cHS_35-G01-M13R_c	Similar to Putative uncharacterized protein (Ricinus communis) (uniref90:UniRef90_B9RGW8)
cHS_35-G03-M13R_c	Similar to GDSL esterase/lipase At1g28570 (Arabidopsis thaliana) (uniprot_sprot:sp|Q9FXJ1|GDL6_ARATH)
cHS_36-E05-M13R_c	Similar to Whole genome shotgun sequence of line PN40024, scaffold_68.assembly12x (Fragment) (Vitis vinifera) (uniref90:UniRef90_D7SVD9)
cHS_36-E08-M13R_c	Similar to Whole genome shotgun sequence of line PN40024, scaffold_39.assembly12x (Fragment) (Vitis vinifera) (uniref90:UniRef90_D7T7R8)
cHS_37-H07-M13R_c	Similar to Magnesium-chelatase subunit H (Chlorobaculum parvum (strain NCIB 8327)) (uniprot_sprot:sp|O50314|BCHH_CHLP8)
cHS_38-B08-M13R_c	Similar to Heparanase-like protein 1 (Arabidopsis thaliana) (uniprot_sprot:sp|Q9FF10|HPSE1_ARATH)
cHS_39-F05-M13R_c	Similar to DUF246 domain-containing protein At1g04910 (Arabidopsis thaliana) (uniprot_sprot:sp|Q8W486|Y1491_ARATH)
cMC050_c	Similar to tRNA (guanine-N(1)-)-methyltransferase (Schizosaccharomyces pombe) (uniprot_sprot:sp|O14214|TRM10_SCHPO)
cMC050B_c	Similar to tRNA (guanine-N(1)-)-methyltransferase (Schizosaccharomyces pombe) (uniprot_sprot:sp|O14214|TRM10_SCHPO)
cP11.28_c	Similar to Putative uncharacterized protein (Medicago truncatula) (uniref90:UniRef90_B7FMJ3)
cP12.18_c	Similar to Peptidyl-tRNA hydrolase, mitochondrial (Arabidopsis thaliana) (uniprot_sprot:sp|Q6NLS8|PTHM_ARATH)
cP12.24_c	Similar to Probable flavin-containing monooxygenase 1 (Arabidopsis thaliana) (uniprot_sprot:sp|Q9LMA1|FMO1_ARATH)
cP12.29_c	Similar to GTP-binding protein TypA/BipA homolog (Synechocystis sp. (strain ATCC 27184 / PCC 6803 / N-1)) (uniprot_sprot:sp|P72749|TYPA_SYNY3)
cP12.44_c	Similar to Putative NAC domain-containing protein 94 (Arabidopsis thaliana) (uniprot_sprot:sp|Q9FIW5|NAC94_ARATH)
cP2.21_c	Similar to Uncharacterized protein YNL011C (Saccharomyces cerevisiae) (uniprot_sprot:sp|P53980|YNB1_YEAST)
cP2.54_c	Similar to GTP pyrophosphokinase (Staphylococcus epidermidis (strain ATCC 12228)) (uniprot_sprot:sp|Q8CS97|RELA_STAES)
cP2.61_c	Similar to Putative major latex protein (Fragment) (Momordica charantia) (uniref90:UniRef90_Q84RN5)
cP3.50_c	Similar to Adenosylhomocysteinase (Petroselinum crispum) (uniprot_sprot:sp|Q01781|SAHH_PETCR)
cP4.18_c	Similar to RNA polymerase sigma-B factor (Nostoc sp. (strain PCC 7120 / UTEX 2576)) (uniprot_sprot:sp|Q03065|RPSB_NOSS1)
cP4.29_c	Similar to F17A17.35 protein (Arabidopsis) (uniref90:UniRef90_Q9SFB3)
cP4.49_c	Similar to Pentatricopeptide repeat-containing protein At4g02820, mitochondrial (Arabidopsis thaliana) (uniprot_sprot:sp|Q9SY07|PP302_ARATH)
cP5.13_c	None
cP6.35_c	Similar to RNA polymerase sigma factor rpoD (Nostoc sp. (strain PCC 7120 / UTEX 2576)) (uniprot_sprot:sp|P26683|RPOD_NOSS1)
cP6.43_c	Similar to ABC transporter G family member 39 (Arabidopsis thaliana) (uniprot_sprot:sp|Q7PC84|AB39G_ARATH)
cP6.91_c	Similar to Uncharacterized methyltransferase At1g78140, chloroplastic (Arabidopsis thaliana) (uniprot_sprot:sp|Q8LBV4|Y1814_ARATH)
cPS_02-A03-M13R_c	None
cPS_02-A07-M13R_c	None
cPS_02-D03-M13R_c	Similar to Probable glutamyl endopeptidase, chloroplastic (Arabidopsis thaliana) (uniprot_sprot:sp|Q8VZF3|CGEP_ARATH)
cPS_02-E08-M13R_c	Similar to Probable protein phosphatase 2C 4 (Arabidopsis thaliana) (uniprot_sprot:sp|Q9LQN6|P2C04_ARATH)
cPS_02-G01-M13R_c	Similar to ABSCISIC ACID-INSENSITIVE 5-like protein 6 (Arabidopsis thaliana) (uniprot_sprot:sp|Q9M7Q3|AI5L6_ARATH)
cPS_03-A09-M13R_c	Similar to Aspartic proteinase nepenthesin-2 (Nepenthes gracilis) (uniprot_sprot:sp|Q766C2|NEP2_NEPGR)
cPS_03-C08-M13R_c	hypothetical protein [Vitis vinifera]
cPS_04-D04-M13R_c	Similar to Interactor of constitutive active ROPs 3 (Arabidopsis thaliana) (uniprot_sprot:sp|Q9LSS5|ICR3_ARATH)
cPS_05-D06-M13R_c	Similar to Whole genome shotgun sequence of line PN40024, scaffold_219.assembly12x (Fragment) (Vitis vinifera) (uniref90:UniRef90_D7SPW8)
cPS_05-D12-M13R_c	Similar to Epoxide hydrolase 2 (Sus scrofa) (uniprot_sprot:sp|Q6Q2C2|HYES_PIG)
cPS_06-A11-M13R_c	Similar to Putative uncharacterized protein (Ricinus communis) (uniref90:UniRef90_B9SAC9)
cPS_06-B10-M13R_c	Similar to 2,3-bisphosphoglycerate-dependent phosphoglycerate mutase (Protochlamydia amoebophila (strain UWE25)) (uniprot_sprot:sp|Q6MEW4|GPMA_PARUW)
cPS_06-D01-M13R_c	Similar to Probable iron/ascorbate oxidoreductase DDB_G0283291 (Dictyostelium discoideum) (uniprot_sprot:sp|Q54RA4|Y3291_DICDI)
cPS_07-E09-M13R_c	Similar to Uncharacterized protein At5g41620 (Arabidopsis thaliana) (uniprot_sprot:sp|Q66GQ2|Y5162_ARATH)
cPS_08-D08-M13R_c	Similar to Glucan endo-1,3-beta-glucosidase-like protein At1g69295 (Arabidopsis thaliana) (uniprot_sprot:sp|Q93V72|E13L4_ARATH)
cPS_09-H07-M13R_c	None
cPS_10-C07-M13R_c	Similar to Callose synthase 3 (Arabidopsis thaliana) (uniprot_sprot:sp|Q9LXT9|CALS3_ARATH)
cPS_12-B10-M13R_c	Similar to GDP-mannose 3,5-epimerase 1 (Oryza sativa subsp. indica) (uniprot_sprot:sp|A2Z7B3|GME1_ORYSI)
cPS_12-H01-M13R_c	Similar to Germin-like protein subfamily T member 2 (Arabidopsis thaliana) (uniprot_sprot:sp|Q9LMC9|GLT2_ARATH)
cPS_13-A11-M13R_c	Similar to Probable ATP-citrate synthase (Dictyostelium discoideum) (uniprot_sprot:sp|Q54YA0|ACLY_DICDI)
cPS_14-E07-M13R_c	Similar to PREDICTED: hypothetical protein (Vitis vinifera) (uniref90:UniRef90_UPI00019851B2)
cPS_14-F05-M13R_c	Similar to Proline-rich receptor-like protein kinase PERK10 (Arabidopsis thaliana) (uniprot_sprot:sp|Q9C660|PEK10_ARATH)
cPS_16-G10-M13R_c	Similar to WD repeat domain-containing protein 83 (Xenopus tropicalis) (uniprot_sprot:sp|Q5XGI5|WDR83_XENTR)
cPS_17-F05-M13R_c	Similar to Long chain acyl-CoA synthetase 9, chloroplastic (Arabidopsis thaliana) (uniprot_sprot:sp|Q9CAP8|LACS9_ARATH)
cPS_18-A01-M13R_c	Similar to Probable inactive receptor kinase At5g58300 (Arabidopsis thaliana) (uniprot_sprot:sp|Q9LVM0|Y5830_ARATH)
cPS_18-C08-M13R_c	Similar to Predicted protein (Populus trichocarpa) (uniref90:UniRef90_B9GFY6)
cPS_18-E09-M13R_c	Similar to Putative uncharacterized protein (Ricinus communis) (uniref90:UniRef90_B9SQ33)
cPS_19-C09-M13R_c	Similar to Putative E3 ubiquitin-protein ligase RF298 (Arabidopsis thaliana) (uniprot_sprot:sp|Q0WPJ7|RF298_ARATH)
cPS_19-E02-M13R_c	Similar to Protease m50 membrane-bound transcription factor site 2 protease, putative (Ricinus communis) (uniref90:UniRef90_B9T384)
cPS_20-G11-M13R_c	Similar to Transcription factor bHLH35 (Arabidopsis thaliana) (uniprot_sprot:sp|Q2HIV9|BH035_ARATH)
cPS_21-D01-M13R_c	Similar to Probable polygalacturonase At1g80170 (Arabidopsis thaliana) (uniprot_sprot:sp|Q94AJ5|PGLR5_ARATH)
cPS_22-A04-M13R_c	Similar to UPF0016 protein 1, chloroplastic (Oryza sativa subsp. indica) (uniprot_sprot:sp|B8AAM2|UF161_ORYSI)
cPS_22-B06-M13R_c	None
cPS_22-C07-M13R_c	Similar to Pentatricopeptide repeat-containing protein At5g15010, mitochondrial (Arabidopsis thaliana) (uniprot_sprot:sp|Q9LFQ4|PP383_ARATH)
cPS_22-D09-M13R_c	Similar to Calcineurin B-like protein 7 (Oryza sativa subsp. japonica) (uniprot_sprot:sp|Q3HRP0|CNBL7_ORYSJ)
cPS_23-C07-M13R_c	Similar to PREDICTED: hypothetical protein (Vitis vinifera) (uniref90:UniRef90_UPI00015CAE99)
cPS_23-D02-M13R_c	Similar to Heat stress transcription factor A-2e (Oryza sativa subsp. japonica) (uniprot_sprot:sp|Q6F388|HFA2E_ORYSJ)
cPS_24-F06-M13R_c	Similar to Kinesin-like calmodulin-binding protein (Arabidopsis thaliana) (uniprot_sprot:sp|Q9FHN8|KCBP_ARATH)
cPS_25-E01-M13R_c	Similar to Catalytic, putative (Ricinus communis) (uniref90:UniRef90_B9SPW6)
cPS_26-D01-M13R_c	Similar to Cyclin-dependent kinase G-2 (Oryza sativa subsp. japonica) (uniprot_sprot:sp|Q7XUF4|CDKG2_ORYSJ)
cPS_27-A09-M13R_c	Similar to Protein transport protein Sec16B (Oryctolagus cuniculus) (uniprot_sprot:sp|Q6BCB4|SC16B_RABIT)
cPS_27-B05-M13R_c	Similar to Putative uncharacterized protein (Ricinus communis) (uniref90:UniRef90_B9RLM0)
cPS_27-C12-M13R_c	None
cPS_29-H09-M13R_c	Similar to Arginyl-tRNA synthetase, cytoplasmic (Cricetulus griseus) (uniprot_sprot:sp|P37880|SYRC_CRIGR)
cPS_31-C03-M13R_c	Similar to Purine permease 3 (Arabidopsis thaliana) (uniprot_sprot:sp|Q9FZ95|PUP3_ARATH)
cPS_31-C05-M13R_c	None
cPS_32-A01-M13R_c	Similar to Predicted protein (Populus trichocarpa) (uniref90:UniRef90_B9I4J9)
cPS_32-E08-M13R_c	Similar to DnaJ homolog subfamily C member 2 (Rattus norvegicus) (uniprot_sprot:sp|Q7TQ20|DNJC2_RAT)
cPS_33-F07-M13R_c	None
cPS_33-F08-M13R_c	Similar to Predicted protein (Populus trichocarpa) (uniref90:UniRef90_B9IA66)
cPS_34-E11-M13R_c	Similar to Topless-related protein 3 (Arabidopsis thaliana) (uniprot_sprot:sp|Q84JM4|TPR3_ARATH)
cPS_34-F01-M13R_c	Similar to Argininosuccinate lyase (Desulfotalea psychrophila) (uniprot_sprot:sp|Q6AR60|ARLY_DESPS)
cPS_34-H10-M13R_c	Similar to Whole genome shotgun sequence of line PN40024, scaffold_7.assembly12x (Fragment) (Vitis vinifera) (uniref90:UniRef90_D7TIV7)
cPS_35-F06-M13R_c	Protein COBRA precursor, putative [Ricinus communis]
cPS_37-A04-M13R_c	None
cPS_39-G03-M13R_c	Similar to Chromodomain-helicase-DNA-binding protein 5 (Homo sapiens) (uniprot_sprot:sp|Q8TDI0|CHD5_HUMAN)
cPS_40-A05-M13R_c	Similar to Translocase of chloroplast 159, chloroplastic (Arabidopsis thaliana) (uniprot_sprot:sp|O81283|TC159_ARATH)
cPS_40-H09-M13R_c	Similar to Arogenate dehydratase/prephenate dehydratase 1, chloroplastic (Arabidopsis thaliana) (uniprot_sprot:sp|Q9SA96|AROD1_ARATH)
cPS_41-A09-M13R_c	Similar to F-box protein SKP2A (Arabidopsis thaliana) (uniprot_sprot:sp|Q9LPL4|SKP2A_ARATH)
cPSI_03-C04-M13R_c	Similar to Methylthioribose kinase (Arabidopsis thaliana) (uniprot_sprot:sp|Q9C6D2|MTK_ARATH)
cPSI_04-A11-M13R_c	Similar to Agmatine coumaroyltransferase (Arabidopsis thaliana) (uniprot_sprot:sp|Q9FNP9|AGCT_ARATH)
cPSI_05-E06-M13R_c	Similar to Heme-binding protein, putative (Ricinus communis) (uniref90:UniRef90_B9SVW3)
cPSI_06-B09-M13R_c	Similar to Beta-glucosidase 24 (Oryza sativa subsp. japonica) (uniprot_sprot:sp|Q5Z9Z0|BGL24_ORYSJ)
cPSI_06-G08-M13R_c	Similar to Histone-lysine N-methyltransferase CLF (Arabidopsis thaliana) (uniprot_sprot:sp|P93831|CLF_ARATH)
cPSI_07-C07-M13R_c	Similar to Transcription factor bHLH35 (Arabidopsis thaliana) (uniprot_sprot:sp|Q2HIV9|BH035_ARATH)
cPSI_07-H04-M13R_c	Similar to Catalytic, putative (Ricinus communis) (uniref90:UniRef90_B9SPW6)
cPSI_08-B06-M13R_c	Similar to Catalytic, putative (Ricinus communis) (uniref90:UniRef90_B9SPW6)
cPSI_09-C05-M13R_c	Similar to Nitrilase homolog 1 (Dictyostelium discoideum) (uniprot_sprot:sp|Q557J5|NIT1_DICDI)
cPSI_11-C12-M13R_c	Similar to Probable E3 ubiquitin-protein ligase HERC1 (Homo sapiens) (uniprot_sprot:sp|Q15751|HERC1_HUMAN)
cPSI_12-C08-M13R_c	Similar to Whole genome shotgun sequence of line PN40024, scaffold_1.assembly12x (Fragment) (Vitis vinifera) (uniref90:UniRef90_E0CPB5)
cPSI_13-B03-M13R_c	Similar to ABC transporter G family member 15 (Arabidopsis thaliana) (uniprot_sprot:sp|Q8RWI9|AB15G_ARATH)
cPSI_14-H12-M13R_c	Similar to Probable inactive receptor kinase At5g58300 (Arabidopsis thaliana) (uniprot_sprot:sp|Q9LVM0|Y5830_ARATH)
cPSI_15-A03-M13R_c	Similar to PREDICTED: hypothetical protein (Vitis vinifera) (uniref90:UniRef90_UPI00019843B2)
cPSI_15-C05-M13R_c	Similar to Protein LURP-one-related 4 (Arabidopsis thaliana) (uniprot_sprot:sp|Q9SH27|LOR4_ARATH)
cPSI_15-D12-M13R_c	Similar to Subtilisin-like protease (Arabidopsis thaliana) (uniprot_sprot:sp|O65351|SUBL_ARATH)
cPSI_18-B12-M13R_c	Similar to Serine carboxypeptidase 24 (Arabidopsis thaliana) (uniprot_sprot:sp|Q9M099|SCP24_ARATH)
cPSI_20-D08-M13R_c	Similar to Aspartic proteinase nepenthesin-2 (Nepenthes gracilis) (uniprot_sprot:sp|Q766C2|NEP2_NEPGR)
cPSI_20-H05-M13R_c	Similar to Mannan endo-1,4-beta-mannosidase 7 (Arabidopsis thaliana) (uniprot_sprot:sp|Q9FJZ3|MAN7_ARATH)
cPSI_21-G05-M13R_c	Similar to Whole genome shotgun sequence of line PN40024, scaffold_1.assembly12x (Fragment) (Vitis vinifera) (uniref90:UniRef90_E0CP41)
cPSI_21-H03-M13R_c	Similar to 40S ribosomal protein S28 (Zea mays) (uniprot_sprot:sp|P46302|RS28_MAIZE)
cPSI_23-E05-M13R_c	P0041A24.6 [Oryza sativa (japonica cultivar-group)]
cPSI_23-H11-M13R_c	Similar to At5g18850 (Arabidopsis) (uniref90:UniRef90_Q6NLF5)
cPSI_24-C12-M13R_c	Similar to Protein LURP-one-related 4 (Arabidopsis thaliana) (uniprot_sprot:sp|Q9SH27|LOR4_ARATH)
cPSI_25-H11-M13R_c	Similar to Whole genome shotgun sequence of line PN40024, scaffold_6.assembly12x (Fragment) (Vitis vinifera) (uniref90:UniRef90_D7TSZ4)
cPSI_26-C04-M13R_c	Similar to Transcription factor, putative (Ricinus communis) (uniref90:UniRef90_B9SIH7)
cPSI_27-G04-M13R_c	None
cPSI_28-B07-M13R_c	Similar to Putative uncharacterized protein (Glycine max) (uniref90:UniRef90_C6TI80)
cPSI_28-B11-M13R_c	Similar to Probable calcium-binding protein CML25 (Arabidopsis thaliana) (uniprot_sprot:sp|Q9FYK2|CML25_ARATH)
cPSI_29-F09-M13R_c	None
cPSI_29-G03-M13R_c	Similar to 3-ketoacyl-CoA synthase 1 (Arabidopsis thaliana) (uniprot_sprot:sp|Q9MAM3|KCS1_ARATH)
cPSI_30-A02-M13R_c	Similar to L-allo-threonine aldolase (Aeromonas jandaei) (uniprot_sprot:sp|O07051|LTAA_AERJA)
cPSI_30-C05-M13R_c	Similar to Predicted protein (Populus trichocarpa) (uniref90:UniRef90_B9GJA8)
cPSI_30-H11-M13R_c	Similar to BAHD acyltransferase At5g47980 (Arabidopsis thaliana) (uniprot_sprot:sp|Q9FI40|BAHD1_ARATH)
cPSI_31-B03-M13R_c	Similar to Predicted protein (Populus trichocarpa) (uniref90:UniRef90_B9HD25)
cPSI_31-F06-M13R_c	Similar to At4g08240 (Arabidopsis) (uniref90:UniRef90_Q9SUF6)
cPSI_32-A03-M13R_c	Similar to Oleoyl-acyl carrier protein thioesterase, chloroplastic (Fragment) (Coriandrum sativum) (uniprot_sprot:sp|Q42712|FATA_CORSA)
cPSI_32-E03-M13R_c	Similar to Whole genome shotgun sequence of line PN40024, scaffold_77.assembly12x (Fragment) (Vitis vinifera) (uniref90:UniRef90_D7SY96)
cPSI_32-F09-M13R_c	None
cPSI_33-A05-M13R_c	None
cPSI_33-A07-M13R_c	Similar to Whole genome shotgun sequence of line PN40024, scaffold_85.assembly12x (Fragment) (Vitis vinifera) (uniref90:UniRef90_D7T0W1)
cPSI_33-H02-M13R_c	None
cPSI_34-B09-M13R_c	Similar to Gb|AAD28294.1 (Arabidopsis) (uniref90:UniRef90_Q9LUT3)
cPSI_35-C12-M13R_c	Similar to Villin-1 (Arabidopsis thaliana) (uniprot_sprot:sp|O81643|VILI1_ARATH)
cPSI_35-D03-M13R_c	Similar to Potassium channel AKT1 (Arabidopsis thaliana) (uniprot_sprot:sp|Q38998|AKT1_ARATH)
cPSI_36-B11-M13R_c	Similar to PREDICTED: hypothetical protein (Vitis vinifera) (uniref90:UniRef90_UPI00019843C8)
cPSI_36-E04-M13R_c	Similar to Type I inositol-1,4,5-trisphosphate 5-phosphatase CVP2 (Arabidopsis thaliana) (uniprot_sprot:sp|Q9LR47|IP5P3_ARATH)
cPSI_36-F04-M13R_c	Similar to Putative uncharacterized protein (Vitis vinifera) (uniref90:UniRef90_A5BAL3)
cPSI_39-C07-M13R_c	Similar to Probable sugar phosphate/phosphate translocator At3g17430 (Arabidopsis thaliana) (uniprot_sprot:sp|Q9LRP2|PT317_ARATH)
cPSI_39-E01-M13R_c	Similar to Translation factor GUF1 homolog, chloroplastic (Vitis vinifera) (uniprot_sprot:sp|A5B4D2|GUFP_VITVI)
cPSI_39-F11-M13R_c	Glucan endo-1,3-beta-glucosidase precursor, putative [Ricinus communis]
cPSI_39-G05-M13R_c	Similar to Protein IQ-DOMAIN 14 (Arabidopsis thaliana) (uniprot_sprot:sp|Q8LPG9|IQD14_ARATH)
cPSI_40-B07-M13R_c	Similar to RNA polymerase sigma factor rpoD (Nostoc sp. (strain PCC 7120 / UTEX 2576)) (uniprot_sprot:sp|P26683|RPOD_NOSS1)
cPSI_40-F01-M13R_c	hypothetical protein [Vitis vinifera]
cPSI_40-F07-M13R_c	Similar to ALA-interacting subunit 5 (Arabidopsis thaliana) (uniprot_sprot:sp|Q8L8W0|ALIS5_ARATH)
cPSI_41-F07-M13R_c	Similar to Pyruvate dehydrogenase E1 component subunit alpha (Porphyra yezoensis) (uniprot_sprot:sp|Q1XDM0|ODPA_PORYE)
cSSH1B3_c	Similar to Vacuolar-processing enzyme (Ricinus communis PE=1 SV=1) (uniprot_sprot:sp|P49042|VPE_RICCO)
cSSH1F13_c	Similar to Putative uncharacterized protein (Vitis vinifera) (uniref90:UniRef90_A5AYQ2)
cSSH1M12_c	Similar to Calcium-dependent protein kinase SK5 (Glycine max PE=1 SV=1) (uniprot_sprot:sp|P28583|CDPK_SOYBN)
cSSH4A16_c	Similar to Whole genome shotgun sequence of line PN40024, scaffold_104.assembly12x (Fragment) (Vitis vinifera) (uniref90:UniRef90_D7TPB4)
cSSH4F21_c	Similar to Secretory carrier-associated membrane protein 4 (Arabidopsis thaliana) (uniprot_sprot:sp|Q9C6X2|SCAM4_ARATH)
cSSH6B1_c	Similar to TPR repeat-containing thioredoxin TTL1 (Arabidopsis thaliana) (uniprot_sprot:sp|Q9MAH1|TTL1_ARATH)
cSSH6C5_c	Similar to Whole genome shotgun sequence of line PN40024, scaffold_67.assembly12x (Fragment) (Vitis vinifera) (uniref90:UniRef90_D7T4Q9)
cSSH9D10_c	Similar to L-ascorbate oxidase (Cucumis sativus PE=1 SV=1) (uniprot_sprot:sp|P14133|ASO_CUCSA)
cSSH9F3_c	Similar to Subtilisin-like protease (Arabidopsis thaliana) (uniprot_sprot:sp|O65351|SUBL_ARATH)
cSSH9F5_c	Similar to Carbamoyl-phosphate synthase small chain (Nostoc sp. (strain PCC 7120 / UTEX 2576)) (uniprot_sprot:sp|Q8YXQ7|CARA_NOSS1)
cSSH9H9_c	Similar to Probable ATP-citrate synthase (Dictyostelium discoideum) (uniprot_sprot:sp|Q54YA0|ACLY_DICDI)
Cluster 5
c15d_01-B08-M13R_c	Similar to Putative uncharacterized protein (Vitis vinifera) (uniref90:UniRef90_A5AP55)
c15d_01-F03-M13R_c	Similar to Probable cadmium/zinc-transporting ATPase HMA1, chloroplastic (Arabidopsis thaliana) (uniprot_sprot:sp|Q9M3H5|AHM1_ARATH)
c15d_02-C03-M13R_c	Similar to D-lactate dehydrogenase [cytochrome], mitochondrial (Arabidopsis thaliana) (uniprot_sprot:sp|Q94AX4|DLD_ARATH)
c15d_02-F08-M13R_c	None
c15d_04-B11-M13R_c	Similar to PREDICTED: hypothetical protein (Vitis vinifera) (uniref90:UniRef90_UPI0001983508)
c15d_06-G11-M13R_c	Similar to LRR receptor-like serine/threonine-protein kinase ERL1 (Arabidopsis thaliana) (uniprot_sprot:sp|C0LGW6|ERL1_ARATH)
c15d_07-A10-M13R_c	Similar to Receptor-like serine/threonine-protein kinase At1g78530 (Arabidopsis thaliana) (uniprot_sprot:sp|Q9SYM9|Y1853_ARATH)
c15d_07-H01-M13R_c	Similar to RING-H2 finger protein ATL72 (Arabidopsis thaliana) (uniprot_sprot:sp|Q9SG96|ATL72_ARATH)
c15d_08-A10-M13R_c	Similar to Putative UPF0481 protein At3g02645 (Arabidopsis thaliana) (uniprot_sprot:sp|P0C897|Y3264_ARATH)
c15d_08-D10-M13R_c	Similar to Serine/threonine protein phosphatase 2A 55 kDa regulatory subunit B beta isoform (Arabidopsis thaliana) (uniprot_sprot:sp|Q39247|2ABB_ARATH)
c15d_08-F12-M13R_c	Similar to Predicted protein (Populus trichocarpa) (uniref90:UniRef90_B9IIE9)
c15d_09-E01-M13R_c	Similar to Putative uncharacterized protein (Ricinus communis) (uniref90:UniRef90_B9T162)
c15d_10-A02-M13R_c	Similar to DnaJ homolog subfamily C member 7 (Homo sapiens) (uniprot_sprot:sp|Q99615|DNJC7_HUMAN)
c15d_10-G06-M13R_c	Similar to Nuclear transcription factor Y subunit A-9 (Arabidopsis thaliana) (uniprot_sprot:sp|Q945M9|NFYA9_ARATH)
c15d_11-F07-M13R_c	Similar to Probable polygalacturonase At1g80170 (Arabidopsis thaliana) (uniprot_sprot:sp|Q94AJ5|PGLR5_ARATH)
c15d_11-H08-M13R_c	Similar to Protein kinase PVPK-1 (Phaseolus vulgaris PE=2 SV=1) (uniprot_sprot:sp|P15792|KPK1_PHAVU)
c15d_13-A03-M13R_c	Similar to Probable N-acetyl-gamma-glutamyl-phosphate reductase, chloroplastic (Arabidopsis thaliana) (uniprot_sprot:sp|Q93Z70|ARGC_ARATH)
c15d_16-D08-M13R_c	Similar to Putative oxidoreductase GLYR1 (Gallus gallus) (uniprot_sprot:sp|Q5ZLS7|GLYR1_CHICK)
c15d_16-F08-M13R_c	Similar to Polynucleotide 5'-hydroxyl-kinase NOL9 (Arabidopsis thaliana) (uniprot_sprot:sp|Q8VYP6|NOL9_ARATH)
c15d_17-C06-M13R_c	Similar to Whole genome shotgun sequence of line PN40024, scaffold_19.assembly12x (Fragment) (Vitis vinifera) (uniref90:UniRef90_D7TM13)
c15d_17-G08-M13R_c	Similar to Seryl-tRNA synthetase (Treponema denticola) (uniprot_sprot:sp|Q73KB2|SYS_TREDE)
c15d_22-B02-M13R_c	Similar to Serine/threonine-protein kinase CBK1 (Pneumocystis carinii) (uniprot_sprot:sp|Q6TGC6|CBK1_PNECA)
c15d_23-A04-M13R_c	Similar to DnaJ homolog subfamily C member 13 (Homo sapiens) (uniprot_sprot:sp|O75165|DJC13_HUMAN)
c15d_23-G01-M13R_c	Similar to Uncharacterized protein YNL011C (Saccharomyces cerevisiae) (uniprot_sprot:sp|P53980|YNB1_YEAST)
c15d_24-E01-M13R_c	Similar to Melanoma-associated antigen G1, putative (Ricinus communis) (uniref90:UniRef90_B9RJL0)
c15d_28-D08-M13R_c	Similar to Whole genome shotgun sequence of line PN40024, scaffold_34.assembly12x (Fragment) (Vitis vinifera) (uniref90:UniRef90_D7T040)
c15d_29-D09-M13R_c	Similar to UPF0326 protein At4g17486 (Arabidopsis thaliana) (uniprot_sprot:sp|Q93VG8|U326_ARATH)
c15d_29-G05-M13R_c	Similar to Whole genome shotgun sequence of line PN40024, scaffold_94.assembly12x (Fragment) (Vitis vinifera) (uniref90:UniRef90_D7T2D4)
c15d_31-D12-M13R_c	Similar to Chaperone protein ClpB 2 (Nostoc sp. (strain PCC 7120 / UTEX 2576)) (uniprot_sprot:sp|Q8YM56|CLPB2_NOSS1)
c15d_33-A09-M13R_c	Similar to E3 ubiquitin-protein ligase SINA-like 10 (Arabidopsis thaliana) (uniprot_sprot:sp|Q84K34|SIL10_ARATH)
c15d_33-C12-M13R_c	Similar to Subtilisin-like protease (Arabidopsis thaliana) (uniprot_sprot:sp|O65351|SUBL_ARATH)
c15d_33-H05-M13R_c	Similar to NifU-like protein 1, chloroplastic (Arabidopsis thaliana) (uniprot_sprot:sp|Q93W77|NIFU1_ARATH)
c15d_34-G01-M13R_c	Similar to Vesicle transport protein SFT2B (Homo sapiens) (uniprot_sprot:sp|O95562|SFT2B_HUMAN)
c15d_35-A05-M13R_c	Similar to Serine/threonine-protein kinase KIPK (Arabidopsis thaliana) (uniprot_sprot:sp|Q9LFA2|KIPK_ARATH)
c15d_36-D09-M13R_c	Similar to Expressed protein (Cucumis melo) (uniref90:UniRef90_A5Y733)
c15d_37-F05-M13R_c	Similar to Thaumatin-like protein 1 (Prunus persica PE=2 SV=1) (uniprot_sprot:sp|P83332|TLP1_PRUPE)
c15d_38-B07-M13R_c	Similar to Putative uncharacterized protein (Ricinus communis) (uniref90:UniRef90_B9S5S2)
c15d_38-H10-M13R_c	Similar to Protein ALWAYS EARLY 3 (Arabidopsis thaliana) (uniprot_sprot:sp|Q6A332|ALY3_ARATH)
c15d_41-D09-M13R_c	Similar to Pentatricopeptide repeat-containing protein At5g66520 (Arabidopsis thaliana) (uniprot_sprot:sp|Q9FJY7|PP449_ARATH)
c46d_01-F06-M13R_c	Similar to Catalytic, putative (Ricinus communis) (uniref90:UniRef90_B9RX49)
c46d_02-E04-M13R_c	Similar to Probable pre-mRNA-splicing factor ATP-dependent RNA helicase (Arabidopsis thaliana) (uniprot_sprot:sp|O22899|DHX15_ARATH)
c46d_02-H07-M13R_c	Similar to D-glycerate 3-kinase, chloroplastic (Arabidopsis thaliana) (uniprot_sprot:sp|Q944I4|GLYK_ARATH)
c46d_05-E04-M13R_c	Similar to Ubiquitin-like-specific protease 1D (Arabidopsis thaliana) (uniprot_sprot:sp|Q2PS26|ULP1D_ARATH)
c46d_05-G12-M13R_c	Similar to SufE-like protein, chloroplastic (Arabidopsis thaliana) (uniprot_sprot:sp|Q84W65|SUFE_ARATH)
c46d_07-B11-M13R_c	Similar to Reticulon-like protein B5 (Arabidopsis thaliana) (uniprot_sprot:sp|O82352|RTNLE_ARATH)
c46d_10-D11-M13R_c	Similar to Predicted protein (Populus trichocarpa) (uniref90:UniRef90_B9GV28)
c46d_13-G05-M13R_c	Similar to Whole genome shotgun sequence of line PN40024, scaffold_14.assembly12x (Fragment) (Vitis vinifera) (uniref90:UniRef90_E0CSG6)
c46d_14-C09-M13R_c	Similar to Branched-chain-amino-acid aminotransferase-like protein 3, chloroplastic (Arabidopsis thaliana) (uniprot_sprot:sp|Q8L493|BCAL3_ARATH)
c46d_15-A04-M13R_c	Similar to CRS2-associated factor 2, chloroplastic (Arabidopsis thaliana) (uniprot_sprot:sp|Q9LDA9|CAF2P_ARATH)
c46d_16-A08-M13R_c	putative TNP2-like transposon protein [Arabidopsis thaliana]
c46d_16-F01-M13R_c	Similar to Predicted protein (Populus trichocarpa) (uniref90:UniRef90_B9IA16)
c46d_19-C10-M13R_c	Similar to Probable receptor protein kinase TMK1 (Arabidopsis thaliana) (uniprot_sprot:sp|P43298|TMK1_ARATH)
c46d_20-B07-M13R_c	Similar to Whole genome shotgun sequence of line PN40024, scaffold_87.assembly12x (Fragment) (Vitis vinifera) (uniref90:UniRef90_D7TFG6)
c46d_20-F05-M13R_c	Similar to Probable peptide/nitrate transporter At3g54450 (Arabidopsis thaliana) (uniprot_sprot:sp|Q9M1I2|PTR46_ARATH)
c46d_22-C08-M13R_c	Similar to BEL1-like homeodomain protein 1 (Arabidopsis thaliana) (uniprot_sprot:sp|Q9SJ56|BLH1_ARATH)
c46d_22-G08-M13R_c	Similar to FHA domain-containing protein DDL (Arabidopsis thaliana) (uniprot_sprot:sp|Q8W4D8|DDL_ARATH)
c46d_22-G09-M13R_c	Similar to Sodium/hydrogen exchanger 7 (Arabidopsis thaliana) (uniprot_sprot:sp|Q9LKW9|NHX7_ARATH)
c46d_24-D04-M13R_c	Similar to Protein PAM68, chloroplastic (Arabidopsis thaliana) (uniprot_sprot:sp|O49668|PAM68_ARATH)
c46d_25-B01-M13R_c	Similar to Symplekin (Homo sapiens) (uniprot_sprot:sp|Q92797|SYMPK_HUMAN)
c46d_26-A04-M13R_c	Similar to ABC transporter I family member 1 (Arabidopsis thaliana) (uniprot_sprot:sp|Q9C8T1|AB1I_ARATH)
c46d_26-B07-M13R_c	Protein ABC1, mitochondrial precursor, putative [Ricinus communis]
c46d_31-E03-M13R_c	Similar to CRS2-associated factor 2, chloroplastic (Arabidopsis thaliana) (uniprot_sprot:sp|Q9LDA9|CAF2P_ARATH)
c46d_34-B05-M13R_c	Similar to Glutamate receptor 3.7 (Arabidopsis thaliana) (uniprot_sprot:sp|Q9SDQ4|GLR37_ARATH)
c46d_36-A12-M13R_c	None
c46d_36-B03-M13R_c	Similar to Laccase-4 (Arabidopsis thaliana) (uniprot_sprot:sp|O80434|LAC4_ARATH)
c46d_36-E09-M13R_c	Similar to UDP-sulfoquinovose synthase, chloroplastic (Spinacia oleracea) (uniprot_sprot:sp|Q84KI6|SQD1_SPIOL)
c46d_39-D04-M13R_c	Similar to Pseudouridine-5'-monophosphatase (Homo sapiens) (uniprot_sprot:sp|Q08623|HDHD1_HUMAN)
c46d_39-G01-M13R_c	Similar to Oligopeptide transporter 7 (Arabidopsis thaliana) (uniprot_sprot:sp|O82485|OPT7_ARATH)
c46d_39-H07-M13R_c	None
c46d_39-H11-M13R_c	Similar to Transcription-associated protein 1 (Drosophila melanogaster) (uniprot_sprot:sp|Q8I8U7|TRA1_DROME)
c46d_40-A10-M13R_c	Similar to Protein RIK (Zea mays PE=1 SV=1) (uniprot_sprot:sp|Q32SG5|RIK_MAIZE)
cA_04-H06-M13R_c	Similar to Probable glycosyltransferase At5g03795 (Arabidopsis thaliana) (uniprot_sprot:sp|Q9FFN2|GLYT3_ARATH)
cA_04-H12-M13R_c	Similar to Probable serine/threonine-protein kinase At5g41260 (Arabidopsis thaliana) (uniprot_sprot:sp|Q9FHD7|Y5126_ARATH)
cA_08-E02-M13R_c	Similar to F-box protein PP2-A12 (Arabidopsis thaliana) (uniprot_sprot:sp|Q9LN77|P2A12_ARATH)
cA_08-H07-M13R_c	Similar to Putative uncharacterized protein (Ricinus communis) (uniref90:UniRef90_B9RAV1)
cA_09-B12-M13R_c	Similar to Bifunctional aspartokinase/homoserine dehydrogenase 1, chloroplastic (Arabidopsis thaliana) (uniprot_sprot:sp|Q9SA18|AKH1_ARATH)
cA_10-C05-M13R_c	Similar to Beta-amylase 1, chloroplastic (Arabidopsis thaliana) (uniprot_sprot:sp|Q9LIR6|BAM1_ARATH)
cA_10-D07-M13R_c	Similar to Transcription factor bHLH30 (Arabidopsis thaliana) (uniprot_sprot:sp|Q9S7Y1|BH030_ARATH)
cA_10-F05-M13R_c	Similar to APO protein 2, chloroplastic (Arabidopsis thaliana) (uniprot_sprot:sp|Q8W4A5|APO2_ARATH)
cA_10-F10-M13R_c	Similar to Serine/threonine-protein kinase HT1 (Arabidopsis thaliana) (uniprot_sprot:sp|Q2MHE4|HT1_ARATH)
cA_10-H10-M13R_c	Similar to E3 ubiquitin-protein ligase RMA1H1 (Capsicum annuum) (uniprot_sprot:sp|Q6R567|RMA1_CAPAN)
cA_12-H08-M13R_c	Similar to Glutaredoxin-C6 (Arabidopsis thaliana) (uniprot_sprot:sp|Q8L9S3|GRXC6_ARATH)
cA_15-E11-M13R_c	Similar to Probable peptide/nitrate transporter At1g22540 (Arabidopsis thaliana) (uniprot_sprot:sp|Q0WP01|PTR9_ARATH)
cA_16-C08-M13R_c	Similar to Phosphatidate cytidylyltransferase (Arabidopsis thaliana) (uniprot_sprot:sp|O04928|CDS1_ARATH)
cA_16-F02-M13R_c	Similar to Gamma-glutamyltranspeptidase 1 (Rattus norvegicus) (uniprot_sprot:sp|P07314|GGT1_RAT)
cA_17-C12-M13R_c	None
cA_19-B08-M13R_c	Similar to Copper methylamine oxidase (Arthrobacter sp. (strain P1)) (uniprot_sprot:sp|Q07123|AMO2_ARTS1)
cA_19-C05-M13R_c	Similar to Biotin carboxyl carrier protein of acetyl-CoA carboxylase 2, chloroplastic (Arabidopsis thaliana) (uniprot_sprot:sp|Q9LLC1|BCCP2_ARATH)
cA_20-D06-M13R_c	Similar to 1-phosphatidylinositol-3-phosphate 5-kinase FAB1 (Saccharomyces cerevisiae) (uniprot_sprot:sp|P34756|FAB1_YEAST)
cA_21-D05-M13R_c	Similar to NAC domain-containing protein 2 (Arabidopsis thaliana) (uniprot_sprot:sp|Q39013|NAC2_ARATH)
cA_21-E01-M13R_c	Similar to 1,4-dihydroxy-2-naphthoate polyprenyltransferase, chloroplastic (Arabidopsis thaliana) (uniprot_sprot:sp|Q0WUA3|MENA_ARATH)
cA_23-D02-M13R_c	Similar to Putative uncharacterized protein (Vitis vinifera) (uniref90:UniRef90_A5C1V9)
cA_26-A04-M13R_c	Similar to Aspartic proteinase-like protein 1 (Arabidopsis thaliana) (uniprot_sprot:sp|Q9LX20|ASPL1_ARATH)
cA_26-H07-M13R_c	Similar to F8K7.18 protein (Arabidopsis) (uniref90:UniRef90_Q9XI02)
cA_27-E06-M13R_c	Similar to LRR receptor-like serine/threonine-protein kinase FLS2 (Arabidopsis thaliana) (uniprot_sprot:sp|Q9FL28|FLS2_ARATH)
cA_27-F03-M13R_c	Similar to Protein C6orf149, putative (Ricinus communis) (uniref90:UniRef90_B9RLS6)
cA_28-B12-M13R_c	Similar to Predicted protein (Populus trichocarpa) (uniref90:UniRef90_B9GTU1)
cA_28-G06-M13R_c	Similar to Interactor of constitutive active ROPs 2, chloroplastic (Arabidopsis thaliana) (uniprot_sprot:sp|Q9ZQC5|ICR2_ARATH)
cA_28-H10-M13R_c	Similar to Potassium transporter 11 (Arabidopsis thaliana) (uniprot_sprot:sp|O64769|POT11_ARATH)
cA_29-D01-M13R_c	Similar to S phase cyclin A-associated protein in the endoplasmic reticulum (Homo sapiens) (uniprot_sprot:sp|Q9BY12|SCAPE_HUMAN)
cA_29-F05-M13R_c	Similar to Kinesin-related protein 11 (Dictyostelium discoideum) (uniprot_sprot:sp|Q6S001|KIF11_DICDI)
cA_30-E02-M13R_c	auxin response factor 1 [Cucumis sativus]
cA_31-C01-M13R_c	Similar to Tocopherol O-methyltransferase, chloroplastic (Arabidopsis thaliana) (uniprot_sprot:sp|Q9ZSK1|GTOMC_ARATH)
cA_31-G01-M13R_c	Similar to Predicted protein (Populus trichocarpa) (uniref90:UniRef90_B9H2F7)
cA_33-B05-M13R_c	LisH-SSDP-WD40 [Malus x domestica]
cA_33-B09-M13R_c	Similar to Phosphoglucan, water dikinase, chloroplastic (Arabidopsis thaliana) (uniprot_sprot:sp|Q6ZY51|PWD_ARATH)
cA_33-F09-M13R_c	Similar to Putative uncharacterized protein (Ricinus communis) (uniref90:UniRef90_B9SDM4)
cA_34-C11-M13R_c	None
cA_34-F04-M13R_c	Similar to GDSL esterase/lipase At1g71691 (Arabidopsis thaliana) (uniprot_sprot:sp|Q9SF78|GDL29_ARATH)
cA_36-F08-M13R_c	Similar to Myosin-J heavy chain (Dictyostelium discoideum) (uniprot_sprot:sp|P54697|MYOJ_DICDI)
cA_37-C03-M13R_c	Similar to Pathogenesis-related protein 1A (Nicotiana tabacum PE=1 SV=1) (uniprot_sprot:sp|P08299|PR1A_TOBAC)
cA_38-D09-M13R_c	Similar to Predicted protein (Populus trichocarpa) (uniref90:UniRef90_B9HHC1)
cA_38-E04-M13R_c	Similar to Serine/threonine-protein kinase HT1 (Arabidopsis thaliana) (uniprot_sprot:sp|Q2MHE4|HT1_ARATH)
cA_38-F10-M13R_c	None
cA_40-D10-M13R_c	Similar to Nodulation-signaling pathway 1 protein (Medicago truncatula) (uniprot_sprot:sp|Q4VYC8|NSP1_MEDTR)
cA_40-F02-M13R_c	Similar to Delta(24)-sterol reductase (Pisum sativum) (uniprot_sprot:sp|P93472|DIM_PEA)
cA_41-D04-M13R_c	Similar to WD-40 repeat-containing protein MSI4 (Arabidopsis thaliana) (uniprot_sprot:sp|O22607|MSI4_ARATH)
cA_41-E03-M13R_c	Similar to tRNA-specific 2-thiouridylase mnmA (Borrelia afzelii (strain PKo)) (uniprot_sprot:sp|Q0SMH1|MNMA_BORAP)
cAI_03-G08-M13R_c	Similar to Two-component response regulator ARR12 (Arabidopsis thaliana) (uniprot_sprot:sp|P62598|ARR12_ARATH)
cAI_03-H08-M13R_c	None
cAI_06-A07-M13R_c	Similar to Heparanase-like protein 1 (Arabidopsis thaliana) (uniprot_sprot:sp|Q9FF10|HPSE1_ARATH)
cAI_08-G03-M13R_c	Similar to Putative uncharacterized protein (Ricinus communis) (uniref90:UniRef90_B9SIT6)
cAI_11-C09-M13R_c	None
cAI_11-E10-M13R_c	Similar to Probable zinc transporter 10 (Arabidopsis thaliana) (uniprot_sprot:sp|Q8W245|ZIP10_ARATH)
cAI_11-E12-M13R_c	Similar to DELLA protein GAIP-B (Cucurbita maxima) (uniprot_sprot:sp|Q6EI05|GAIPB_CUCMA)
cAI_11-F07-M13R_c	Similar to Transcription factor bHLH147 (Arabidopsis thaliana) (uniprot_sprot:sp|Q9LSN7|BH147_ARATH)
cAI_11-H11-M13R_c	Similar to Aquaporin PIP2-7 (Arabidopsis thaliana) (uniprot_sprot:sp|P93004|PIP27_ARATH)
cAI_14-C07-M13R_c	Similar to Polyol transporter 5 (Arabidopsis thaliana) (uniprot_sprot:sp|Q8VZ80|PLT5_ARATH)
cAI_16-G12-M13R_c	Similar to Catalytic, putative (Ricinus communis) (uniref90:UniRef90_B9RX49)
cAI_17-A08-M13R_c	Similar to Chaperonin-60 kDa protein (Cucumis melo subsp. melo) (uniref90:UniRef90_E5GCB2)
cAI_21-F08-M13R_c	Similar to Protein PHLOEM PROTEIN 2-LIKE A1 (Arabidopsis thaliana) (uniprot_sprot:sp|O81865|P2A01_ARATH)
cAI_22-B12-M13R_c	None
cAI_28-F06-M13R_c	Similar to Formin-like protein 1 (Arabidopsis thaliana) (uniprot_sprot:sp|Q9SE97|FH1_ARATH)
cAI_29-D11-M13R_c	None
cAI_32-E07-M13R_c	Similar to Probable flavin-containing monooxygenase 1 (Arabidopsis thaliana) (uniprot_sprot:sp|Q9LMA1|FMO1_ARATH)
cAI_32-F04-M13R_c	Similar to Cleavage and polyadenylation specificity factor CPSF30 (Arabidopsis thaliana) (uniprot_sprot:sp|A9LNK9|CPSF_ARATH)
cAI_35-E09-M13R_c	Similar to Glycerol-3-phosphate acyltransferase 3 (Homo sapiens) (uniprot_sprot:sp|Q53EU6|GPAT3_HUMAN)
cAI_37-E12-M13R_c	Similar to Whole genome shotgun sequence of line PN40024, scaffold_67.assembly12x (Fragment) (Vitis vinifera) (uniref90:UniRef90_D7T4Q9)
cCI_01-G07-M13R_c	Similar to Pentatricopeptide repeat-containing protein At5g25630 (Arabidopsis thaliana) (uniprot_sprot:sp|Q8GZ63|PP397_ARATH)
cCI_02-A09-M13R_c	None
cCI_02-C02-M13R_c	Similar to Putative uncharacterized protein (Ricinus communis) (uniref90:UniRef90_B9S0F9)
cCI_02-C11-M13R_c	Similar to Homeobox protein HAT3.1 (Arabidopsis thaliana) (uniprot_sprot:sp|Q04996|HAT31_ARATH)
cCI_02-D05-M13R_c	Similar to Poly(A)-specific ribonuclease PARN-like (Arabidopsis thaliana) (uniprot_sprot:sp|Q8W4C3|PARNL_ARATH)
cCI_02-D07-M13R_c	Similar to E3 UFM1-protein ligase 1 homolog (Arabidopsis thaliana) (uniprot_sprot:sp|Q9LX73|UFL1_ARATH)
cCI_03-F07-M13R_c	Similar to Predicted protein (Populus trichocarpa) (uniref90:UniRef90_B9H5L5)
cCI_03-G03-M13R_c	Similar to Calcineurin B-like protein 1 (Arabidopsis thaliana) (uniprot_sprot:sp|O81445|CNBL1_ARATH)
cCI_04-C12-M13R_c	Similar to Beta-amylase (Glycine max) (uniprot_sprot:sp|P10538|AMYB_SOYBN)
cCI_04-D07-M13R_c	conserved hypothetical protein [Ricinus communis]
cCI_04-E08-M13R_c	Similar to Cytochrome P450 97B2, chloroplastic (Glycine max) (uniprot_sprot:sp|O48921|C97B2_SOYBN)
cCI_07-E07-M13R_c	Similar to Photosystem I assembly protein ycf3 (Cucumis sativus) (uniprot_sprot:sp|Q4VZH4|YCF3_CUCSA)
cCI_07-H09-M13R_c	Similar to Cytochrome P450 82A3 (Glycine max) (uniprot_sprot:sp|O49858|C82A3_SOYBN)
cCI_08-B07-M13R_c	Similar to Putative uncharacterized protein (Ricinus communis) (uniref90:UniRef90_B9SHI2)
cCI_08-C04-M13R_c	hypothetical protein [Vitis vinifera]
cCI_08-D07-M13R_c	Similar to Putative uncharacterized protein (Ricinus communis) (uniref90:UniRef90_B9SJ65)
cCI_09-B11-M13R_c	None
cCI_10-D11-M13R_c	Similar to Whole genome shotgun sequence of line PN40024, scaffold_29.assembly12x (Fragment) (Vitis vinifera) (uniref90:UniRef90_D7SNI5)
cCI_10-E04-M13R_c	None
cCI_10-H01-M13R_c	Similar to Extended synaptotagmin-2 (Mus musculus) (uniprot_sprot:sp|Q3TZZ7|ESYT2_MOUSE)
cCI_11-E09-M13R_c	Similar to Predicted protein (Populus trichocarpa) (uniref90:UniRef90_B9I4F5)
cCI_12-H04-M13R_c	Similar to Polyol transporter 5 (Arabidopsis thaliana) (uniprot_sprot:sp|Q8VZ80|PLT5_ARATH)
cCI_12-H10-M13R_c	None
cCI_13-B11-M13R_c	Similar to E3 ubiquitin-protein ligase UBR4 (Homo sapiens) (uniprot_sprot:sp|Q5T4S7|UBR4_HUMAN)
cCI_13-D09-M13R_c	Similar to Predicted protein (Populus trichocarpa) (uniref90:UniRef90_B9GGG1)
cCI_13-E01-M13R_c	Similar to Predicted protein (Populus trichocarpa) (uniref90:UniRef90_B9GNE4)
cCI_13-E05-M13R_c	Similar to Peptide chain release factor 2 (Synechocystis sp. (strain ATCC 27184 / PCC 6803 / N-1)) (uniprot_sprot:sp|P74476|RF2_SYNY3)
cCI_14-A03-M13R_c	Similar to Whole genome shotgun sequence of line PN40024, scaffold_30.assembly12x (Fragment) (Vitis vinifera) (uniref90:UniRef90_D7TUN0)
cCI_14-A05-M13R_c	Similar to Biotin synthase (Arabidopsis thaliana) (uniprot_sprot:sp|P54967|BIOB_ARATH)
cCI_16-C04-M13R_c	Similar to Adenosylmethionine-8-amino-7-oxononanoate aminotransferase (Bacillus sphaericus) (uniprot_sprot:sp|P22805|BIOA_BACSH)
cCI_16-D09-M13R_c	Similar to Epoxide hydrolase 2 (Homo sapiens) (uniprot_sprot:sp|P34913|HYES_HUMAN)
cCI_18-D08-M13R_c	Similar to Putative uncharacterized protein (Ricinus communis) (uniref90:UniRef90_B9RLG9)
cCI_19-B06-M13R_c	None
cCI_20-H02-M13R_c	None
cCI_22-E01-M13R_c	None
cCI_23-A07-M13R_c	None
cCI_24-E09-M13R_c	Similar to Aspartic proteinase nepenthesin-1 (Nepenthes gracilis) (uniprot_sprot:sp|Q766C3|NEP1_NEPGR)
cCI_25-B03-M13R_c	Similar to Heparanase-like protein 1 (Arabidopsis thaliana) (uniprot_sprot:sp|Q9FF10|HPSE1_ARATH)
cCI_26-C07-M13R_c	Similar to Predicted protein (Populus trichocarpa) (uniref90:UniRef90_B9HC19)
cCI_27-E04-M13R_c	Similar to Methionyl-tRNA synthetase (Synechocystis sp. (strain ATCC 27184 / PCC 6803 / N-1)) (uniprot_sprot:sp|Q55729|SYM_SYNY3)
cCI_29-D11-M13R_c	Similar to Probable FKBP-type peptidyl-prolyl cis-trans isomerase 4, chloroplastic (Arabidopsis thaliana) (uniprot_sprot:sp|Q9SCY3|FKBP4_ARATH)
cCI_30-B03-M13R_c	None
cCI_30-E03-M13R_c	Similar to Phosphoinositide phospholipase C 2 (Arabidopsis thaliana) (uniprot_sprot:sp|Q39033|PLCD2_ARATH)
cCI_30-H03-M13R_c	None
cCI_31-C02-M13R_c	Similar to Auxin response factor 3 (Arabidopsis thaliana) (uniprot_sprot:sp|O23661|ARFC_ARATH)
cCI_33-C02-M13R_c	Similar to Zinc finger CCCH domain-containing protein 18 (Oryza sativa subsp. japonica) (uniprot_sprot:sp|Q6K687|C3H18_ORYSJ)
cCI_33-G11-M13R_c	Similar to 4-coumarate--CoA ligase-like 7 (Arabidopsis thaliana) (uniprot_sprot:sp|Q9M0X9|4CLL7_ARATH)
cCI_34-A07-M13R_c	Similar to Methyltransferase-like protein 7A (Homo sapiens) (uniprot_sprot:sp|Q9H8H3|MET7A_HUMAN)
cCI_35-D03-M13R_c	Similar to Putative amidase C869.01 (Schizosaccharomyces pombe) (uniprot_sprot:sp|Q9URY4|YI01_SCHPO)
cCI_35-E01-M13R_c	Similar to Lupus la ribonucleoprotein, putative (Ricinus communis) (uniref90:UniRef90_B9SSZ3)
cCI_36-C01-M13R_c	Similar to Branched-chain-amino-acid aminotransferase-like protein 2 (Arabidopsis thaliana) (uniprot_sprot:sp|Q9ASR4|BCAL2_ARATH)
cCI_38-D05-M13R_c	Similar to Predicted protein (Populus trichocarpa) (uniref90:UniRef90_B9N9X9)
cCI_38-H07-M13R_c	Similar to Putative uncharacterized protein (Ricinus communis) (uniref90:UniRef90_B9S5F3)
cCI_39-D10-M13R_c	Similar to Methyltransferase-like protein 13 (Bos taurus) (uniprot_sprot:sp|A5PK19|MTL13_BOVIN)
cCI_39-G11-M13R_c	Similar to Two-component response regulator ARR9 (Arabidopsis thaliana) (uniprot_sprot:sp|O80366|ARR9_ARATH)
cCI_40-C01-M13R_c	Similar to Predicted protein (Populus trichocarpa) (uniref90:UniRef90_B9H9E9)
cCI_41-D11-M13R_c	Similar to CLIP-associating protein 1-B (Xenopus laevis) (uniprot_sprot:sp|A1A5K2|CLA1B_XENLA)
cCI_42-C01-M13R_c	similar to LacZ protein - Escherichia coli
cCI_42-G11-M13R_c	Similar to Predicted protein (Populus trichocarpa) (uniref90:UniRef90_B9HPT6)
cCI_43-E11-M13R_c	Similar to Topless-related protein 3 (Arabidopsis thaliana) (uniprot_sprot:sp|Q84JM4|TPR3_ARATH)
cCI_45-A08-M13R_c	Similar to Probable plastid-lipid-associated protein 12, chloroplastic (Arabidopsis thaliana) (uniprot_sprot:sp|Q8LAP6|PAP12_ARATH)
cCI_45-D12-M13R_c	Similar to Probable methyltransferase PMT23 (Arabidopsis thaliana) (uniprot_sprot:sp|Q9SIZ3|PMTN_ARATH)
cCI_45-G11-M13R_c	Similar to Pathogenesis-related homeodomain protein (Arabidopsis thaliana) (uniprot_sprot:sp|P48785|PRH_ARATH)
cCI_46-B12-M13R_c	Similar to Probable pectate lyase 13 (Arabidopsis thaliana) (uniprot_sprot:sp|Q93Z04|PLY13_ARATH)
cCI_46-C03-M13R_c	Similar to Probable ADP-ribosylation factor GTPase-activating protein AGD11 (Arabidopsis thaliana) (uniprot_sprot:sp|Q8L7A4|AGD11_ARATH)
cCI_46-D01-M13R_c	Similar to Mitochondrial substrate carrier family protein B (Dictyostelium discoideum) (uniprot_sprot:sp|Q54MZ4|MCFB_DICDI)
cCI_46-D06-M13R_c	Similar to DNA polymerase III subunit gamma (Buchnera aphidicola subsp. Baizongia pistaciae (strain Bp)) (uniprot_sprot:sp|Q89A95|DPO3X_BUCBP)
cCI_47-G03-M13R_c	Similar to Ent-kaurenoic acid oxidase 1 (Arabidopsis thaliana) (uniprot_sprot:sp|O23051|KAO1_ARATH)
cCI_47-H07-M13R_c	Similar to Guanine nucleotide-binding protein subunit beta-like protein 1 homolog (Dictyostelium discoideum) (uniprot_sprot:sp|Q54HW5|GNB1L_DICDI)
cCI_48-G08-M13R_c	Similar to Aspartic proteinase nepenthesin-2 (Nepenthes gracilis) (uniprot_sprot:sp|Q766C2|NEP2_NEPGR)
cCI_49-D03-M13R_c	Similar to Whole genome shotgun sequence of line PN40024, scaffold_1.assembly12x (Fragment) (Vitis vinifera) (uniref90:UniRef90_E0CRK2)
cCI_49-H07-M13R_c	Similar to PREDICTED: hypothetical protein (Vitis vinifera) (uniref90:UniRef90_UPI00019856F9)
cCI_50-A06-M13R_c	Similar to Putative uncharacterized protein (Ricinus communis) (uniref90:UniRef90_B9SDA5)
cCI_50-D01-M13R_c	Similar to Probable protein phosphatase 2C 33 (Arabidopsis thaliana) (uniprot_sprot:sp|Q9M8R7|P2C33_ARATH)
cCI_51-G02-M13R_c	Similar to Whole genome shotgun sequence of line PN40024, scaffold_2.assembly12x (Fragment) (Vitis vinifera) (uniref90:UniRef90_D7U0H5)
cCI_51-H06-M13R_c	None
cCI_52-H10-M13R_c	Similar to Myb family transcription factor APL (Arabidopsis thaliana) (uniprot_sprot:sp|Q9SAK5|APL_ARATH)
cCI_53-B11-M13R_c	None
cCI_53-C11-M13R_c	Similar to Receptor-like protein kinase HSL1 (Arabidopsis thaliana) (uniprot_sprot:sp|Q9SGP2|HSL1_ARATH)
cCI_55-A06-M13R_c	Similar to Bifunctional monodehydroascorbate reductase and carbonic anhydrase nectarin-3 (Nicotiana langsdorffii x Nicotiana sanderae) (uniprot_sprot:sp|Q84UV8|NEC3_NICLS)
cCI_55-D04-M13R_c	Similar to Whole genome shotgun sequence of line PN40024, scaffold_20.assembly12x (Fragment) (Vitis vinifera) (uniref90:UniRef90_D7T778)
cCI_56-F04-M13R_c	Similar to Whole genome shotgun sequence of line PN40024, scaffold_28.assembly12x (Fragment) (Vitis vinifera) (uniref90:UniRef90_E0CTV1)
cCI_59-E04-M13R_c	Similar to PsbP-like protein 2, chloroplastic (Arabidopsis thaliana) (uniprot_sprot:sp|O80634|PPL2_ARATH)
cCI_60-D01-M13R_c	Similar to PAP-specific phosphatase HAL2-like (Arabidopsis thaliana) (uniprot_sprot:sp|Q38945|DPNPH_ARATH)
cCI_60-F07-M13R_c	Similar to Whole genome shotgun sequence of line PN40024, scaffold_19.assembly12x (Fragment) (Vitis vinifera) (uniref90:UniRef90_D7TM13)
cCI_60-G10-M13R_c	Similar to Ferredoxin--nitrite reductase, chloroplastic (Betula pendula) (uniprot_sprot:sp|P38500|NIR_BETPN)
cCI_61-C01-M13R_c	Similar to GATA transcription factor 5 (Arabidopsis thaliana) (uniprot_sprot:sp|Q9FH57|GATA5_ARATH)
cCI_61-D01-M13R_c	Similar to Whole genome shotgun sequence of line PN40024, scaffold_98.assembly12x (Fragment) (Vitis vinifera) (uniref90:UniRef90_E0CVF2)
cCI_61-D12-M13R_c	Similar to PsbP-like protein 2, chloroplastic (Arabidopsis thaliana) (uniprot_sprot:sp|O80634|PPL2_ARATH)
cCI_61-E03-M13R_c	Similar to Presequence protease 1, chloroplastic/mitochondrial (Arabidopsis thaliana) (uniprot_sprot:sp|Q9LJL3|PREP1_ARATH)
cCI_61-E12-M13R_c	Similar to Putative uncharacterized protein (Fragment) (Vitis vinifera) (uniref90:UniRef90_A5BRG1)
cCI_62-G04-M13R_c	Similar to Non-symbiotic hemoglobin 2 (Arabidopsis thaliana) (uniprot_sprot:sp|O24521|HBL2_ARATH)
cCI_62-H10-M13R_c	Similar to Predicted protein (Populus trichocarpa) (uniref90:UniRef90_B9GGG1)
cCI_63-F06-M13R_c	Similar to Whole genome shotgun sequence of line PN40024, scaffold_61.assembly12x (Fragment) (Vitis vinifera) (uniref90:UniRef90_D7SN49)
cCI_64-A04-M13R_c	Similar to NAC domain-containing protein 21/22 (Arabidopsis thaliana) (uniprot_sprot:sp|Q84TE6|NAC22_ARATH)
cCI_64-A12-M13R_c	Similar to Putative uncharacterized protein (Cucumis melo subsp. melo) (uniref90:UniRef90_E5GBA4)
cCI_64-B02-M13R_c	Similar to Putative uncharacterized protein (Ricinus communis) (uniref90:UniRef90_B9RF60)
cCI_65-B04-M13R_c	None
cCI_65-H10-M13R_c	Similar to Cytochrome P450 76C3 (Arabidopsis thaliana) (uniprot_sprot:sp|O64638|C76C3_ARATH)
cCI_66-A04-M13R_c	Similar to Putative uncharacterized protein (Cucumis melo subsp. melo) (uniref90:UniRef90_E5GBA2)
cCI_66-B01-M13R_c	Similar to Ribulose bisphosphate carboxylase/oxygenase activase, chloroplastic (Zea mays) (uniprot_sprot:sp|Q9ZT00|RCA_MAIZE)
cCI_66-C08-M13R_c	Similar to Predicted protein (Populus trichocarpa) (uniref90:UniRef90_B9HLS9)
cCI_66-C11-M13R_c	Similar to Putative uncharacterized hydrolase YOR131C (Saccharomyces cerevisiae) (uniprot_sprot:sp|Q12486|YOR31_YEAST)
cCI_66-E09-M13R_c	Similar to Predicted protein (Populus trichocarpa) (uniref90:UniRef90_B9GIL9)
cCI_66-F02-M13R_c	Similar to Auxin-induced protein 5NG4 (Pinus taeda PE=2 SV=1) (uniprot_sprot:sp|Q6J163|5NG4_PINTA)
cCI_66-H05-M13R_c	Similar to Sex determination protein tasselseed-2 (Zea mays) (uniprot_sprot:sp|P50160|TS2_MAIZE)
cCI_67-D02-M13R_c	Similar to Folylpolyglutamate synthase (Bacillus subtilis) (uniprot_sprot:sp|Q05865|FOLC_BACSU)
cCI_68-A10-M13R_c	Similar to C2 and GRAM domain-containing protein At5g50170 (Arabidopsis thaliana) (uniprot_sprot:sp|Q9FGS8|C2GR2_ARATH)
cCI_68-D08-M13R_c	Similar to Putative uncharacterized protein (Populus trichocarpa) (uniref90:UniRef90_A9PFJ0)
cCI_68-E01-M13R_c	Similar to DNA binding protein, putative (Ricinus communis) (uniref90:UniRef90_B9SE60)
cCI_69-F01-M13R_c	None
cCL1038Contig1	Similar to Peroxidase 42 (Arabidopsis thaliana) (uniprot_sprot:sp|Q9SB81|PER42_ARATH)
cCL1038Contig2	Similar to Peroxidase 42 (Arabidopsis thaliana) (uniprot_sprot:sp|Q9SB81|PER42_ARATH)
cCL1080Contig1	Similar to Putative uncharacterized protein (Vitis vinifera) (uniref90:UniRef90_A5BZT9)
cCL1134Contig1	Similar to Putative uncharacterized protein (Ricinus communis) (uniref90:UniRef90_B9RF17)
cCL1138Contig1	Similar to Superoxide dismutase [Fe], chloroplastic (Fragment) (Nicotiana plumbaginifolia) (uniprot_sprot:sp|P22302|SODF_NICPL)
cCL1199Contig1	Similar to Putative uncharacterized protein (Glycine max) (uniref90:UniRef90_C6TCA9)
cCL1200Contig1	Similar to Ethylene-responsive transcription factor ERF060 (Arabidopsis thaliana) (uniprot_sprot:sp|O65665|ERF60_ARATH)
cCL1397Contig1	Similar to Protein LST8 homolog (Dictyostelium discoideum) (uniprot_sprot:sp|Q54D08|LST8_DICDI)
cCL1476Contig1	Similar to Purple acid phosphatase 3 (Arabidopsis thaliana) (uniprot_sprot:sp|Q8H129|PPA3_ARATH)
cCL1508Contig1	Similar to Nucleotide binding protein, putative (Ricinus communis) (uniref90:UniRef90_B9S8J3)
cCL1511Contig1	Similar to Aquaporin PIP2-7 (Arabidopsis thaliana) (uniprot_sprot:sp|P93004|PIP27_ARATH)
cCL1540Contig1	Similar to Fasciclin-like arabinogalactan protein 11 (Arabidopsis thaliana) (uniprot_sprot:sp|Q8LEJ6|FLA11_ARATH)
cCL1540Contig2	Similar to Fasciclin-like arabinogalactan protein 11 (Arabidopsis thaliana) (uniprot_sprot:sp|Q8LEJ6|FLA11_ARATH)
cCL1547Contig1	Similar to Glutathione S-transferase DHAR3, chloroplastic (Arabidopsis thaliana) (uniprot_sprot:sp|Q8LE52|DHAR3_ARATH)
cCL1626Contig1	Similar to WW domain-containing oxidoreductase (Mus musculus) (uniprot_sprot:sp|Q91WL8|WWOX_MOUSE)
cCL1667Contig2	Similar to Phosphoenolpyruvate carboxykinase [ATP] (Cucumis sativus) (uniprot_sprot:sp|P42066|PCKA_CUCSA)
cCL1681Contig1	Similar to Clavaminate synthase-like protein At3g21360 (Arabidopsis thaliana) (uniprot_sprot:sp|Q9LIG0|Y3136_ARATH)
cCL1715Contig1	Similar to Thioredoxin M3, chloroplastic (Arabidopsis thaliana) (uniprot_sprot:sp|Q9SEU7|TRXM3_ARATH)
cCL1728Contig1	Similar to IST1 homolog (Bos taurus) (uniprot_sprot:sp|Q3ZBV1|IST1_BOVIN)
cCL1731Contig1	Similar to Putative uncharacterized protein (Ricinus communis) (uniref90:UniRef90_B9T162)
cCL1745Contig1	Similar to Floral homeotic protein AGAMOUS (Nicotiana tabacum) (uniprot_sprot:sp|Q43585|AG_TOBAC)
cCL1778Contig1	Similar to Putative uncharacterized protein (Vitis vinifera) (uniref90:UniRef90_A5BHS8)
cCL182Contig1	Similar to Whole genome shotgun sequence of line PN40024, scaffold_44.assembly12x (Fragment) (Vitis vinifera) (uniref90:UniRef90_D7U4E0)
cCL191Contig1	Similar to Phloem filament protein (Cucurbita maxima) (uniref90:UniRef90_P94012)
cCL1980Contig1	None
cCL1980Contig2	None
cCL1981Contig1	Similar to Aminoacyl tRNA synthase complex-interacting multifunctional protein 1 (Cricetulus griseus) (uniprot_sprot:sp|O54873|AIMP1_CRIGR)
cCL2036Contig1	Similar to Fimbrin-1 (Arabidopsis thaliana) (uniprot_sprot:sp|Q7G188|FIMB1_ARATH)
cCL2043Contig1	Similar to Whole genome shotgun sequence of line PN40024, scaffold_2.assembly12x (Fragment) (Vitis vinifera) (uniref90:UniRef90_D7U0H5)
cCL2061Contig1	Similar to Putative uncharacterized protein (Vitis vinifera) (uniref90:UniRef90_A5AFE5)
cCL2071Contig1	Similar to Plastid division protein PDV1 (Arabidopsis thaliana) (uniprot_sprot:sp|Q9FK13|PDV1_ARATH)
cCL2104Contig1	Similar to Probable metal-nicotianamine transporter YSL6 (Arabidopsis thaliana) (uniprot_sprot:sp|Q6R3K6|YSL6_ARATH)
cCL2140Contig1	Similar to Photosystem II reaction center PSB28 protein, chloroplastic (Oryza sativa subsp. japonica) (uniprot_sprot:sp|Q0JG75|PSB28_ORYSJ)
cCL218Contig1	Similar to Aspartic proteinase nepenthesin-1 (Nepenthes gracilis) (uniprot_sprot:sp|Q766C3|NEP1_NEPGR)
cCL2199Contig1	Similar to Protein CLEC16A homolog (Dictyostelium discoideum) (uniprot_sprot:sp|Q54GS1|CL16A_DICDI)
cCL2202Contig1	Similar to U-box domain-containing protein 45 (Arabidopsis thaliana) (uniprot_sprot:sp|Q9C7G1|PUB45_ARATH)
cCL2205Contig1	Similar to Serine/threonine-protein kinase Nek6 (Arabidopsis thaliana) (uniprot_sprot:sp|Q9LT35|NEK6_ARATH)
cCL2226Contig1	Similar to Putative uncharacterized protein (Vitis vinifera) (uniref90:UniRef90_A5BEQ8)
cCL2265Contig1	Similar to ATP synthase delta chain, chloroplastic (Nicotiana tabacum) (uniprot_sprot:sp|P32980|ATPD_TOBAC)
cCL2319Contig1	Similar to U-box domain-containing protein 9 (Arabidopsis thaliana) (uniprot_sprot:sp|Q9SRT0|PUB9_ARATH)
cCL2333Contig1	Similar to Dof zinc finger protein DOF3.6 (Arabidopsis thaliana) (uniprot_sprot:sp|Q9M2U1|DOF36_ARATH)
cCL2337Contig2	Similar to Serine--glyoxylate aminotransferase (Arabidopsis thaliana) (uniprot_sprot:sp|Q56YA5|SGAT_ARATH)
cCL2422Contig1	Similar to Auxin-induced protein 5NG4 (Pinus taeda PE=2 SV=1) (uniprot_sprot:sp|Q6J163|5NG4_PINTA)
cCL2427Contig1	Similar to Putative uncharacterized protein (Ricinus communis) (uniref90:UniRef90_B9R9H5)
cCL2477Contig1	Similar to Two-component response regulator-like APRR7 (Arabidopsis thaliana) (uniprot_sprot:sp|Q93WK5|APRR7_ARATH)
cCL2478Contig1	Similar to Putative axial regulator YABBY 2 (Arabidopsis thaliana) (uniprot_sprot:sp|Q9XFB0|YAB2_ARATH)
cCL2494Contig1	None
cCL2496Contig1	Similar to MADS-box transcription factor 8 (Oryza sativa subsp. japonica) (uniprot_sprot:sp|Q9SAR1|MADS8_ORYSJ)
cCL2555Contig1	PREDICTED: hypothetical protein [Vitis vinifera]
cCL2610Contig1	None
cCL2617Contig1	Similar to Bifunctional 3'-phosphoadenosine 5'-phosphosulfate synthase (Urechis caupo PE=2 SV=1) (uniprot_sprot:sp|Q27128|PAPSS_URECA)
cCL2645Contig1	Similar to PREDICTED: hypothetical protein (Vitis vinifera) (uniref90:UniRef90_UPI0001984B1A)
cCL2661Contig1	Similar to PREDICTED: hypothetical protein (Vitis vinifera) (uniref90:UniRef90_UPI0001983508)
cCL2689Contig1	Similar to Probable ADP-ribosylation factor GTPase-activating protein AGD11 (Arabidopsis thaliana) (uniprot_sprot:sp|Q8L7A4|AGD11_ARATH)
cCL2714Contig1	Similar to PREDICTED: hypothetical protein (Vitis vinifera) (uniref90:UniRef90_UPI0001983EF2)
cCL2766Contig1	Similar to Putative uncharacterized protein (Vitis vinifera) (uniref90:UniRef90_A5ALV3)
cCL2797Contig1	Similar to Chromatin structure-remodeling complex subunit snf21 (Schizosaccharomyces pombe) (uniprot_sprot:sp|Q9UTN6|SNF21_SCHPO)
cCL2800Contig1	Similar to MYB transcription factor MYB142 (Glycine max) (uniref90:UniRef90_Q0PJH6)
cCL2808Contig1	Similar to Transaldolase (Haemophilus somnus (strain 2336)) (uniprot_sprot:sp|B0UV30|TAL_HAES2)
cCL2823Contig1	Similar to WRKY transcription factor 22 (Arabidopsis thaliana) (uniprot_sprot:sp|O04609|WRK22_ARATH)
cCL2858Contig1	Similar to Choline/ethanolamine kinase (Homo sapiens) (uniprot_sprot:sp|Q9Y259|CHKB_HUMAN)
cCL2865Contig1	Similar to Glycine dehydrogenase [decarboxylating], mitochondrial (Solanum tuberosum) (uniprot_sprot:sp|O49954|GCSP_SOLTU)
cCL2880Contig1	Similar to Cytochrome P450 97B2, chloroplastic (Glycine max) (uniprot_sprot:sp|O48921|C97B2_SOYBN)
cCL2885Contig1	Similar to Nodulin-21 (Glycine max PE=2 SV=1) (uniprot_sprot:sp|P16313|NO21_SOYBN)
cCL2886Contig1	Similar to Whole genome shotgun sequence of line PN40024, scaffold_4.assembly12x (Fragment) (Vitis vinifera) (uniref90:UniRef90_D7SL94)
cCL2910Contig1	Similar to Phosphoglucan, water dikinase, chloroplastic (Arabidopsis thaliana) (uniprot_sprot:sp|Q6ZY51|PWD_ARATH)
cCL2914Contig1	Similar to Beta-galactosidase 9 (Arabidopsis thaliana) (uniprot_sprot:sp|Q9SCV3|BGAL9_ARATH)
cCL2997Contig1	None
cCL3004Contig1	Similar to Peptidyl-tRNA hydrolase ICT1, mitochondrial (Mus musculus) (uniprot_sprot:sp|Q8R035|ICT1_MOUSE)
cCL3023Contig1	Similar to Ferredoxin--nitrite reductase, chloroplastic (Betula pendula) (uniprot_sprot:sp|P38500|NIR_BETPN)
cCL3028Contig1	Similar to Putative uncharacterized protein (Ricinus communis) (uniref90:UniRef90_B9SYP1)
cCL3038Contig1	Similar to Cyclin-dependent kinase G-2 (Oryza sativa subsp. japonica) (uniprot_sprot:sp|Q7XUF4|CDKG2_ORYSJ)
cCL3055Contig1	Similar to Kinesin-like calmodulin-binding protein (Arabidopsis thaliana) (uniprot_sprot:sp|Q9FHN8|KCBP_ARATH)
cCL3090Contig1	None
cCL3110Contig1	None
cCL3151Contig1	Similar to Serine hydroxymethyltransferase, mitochondrial (Solanum tuberosum PE=2 SV=1) (uniprot_sprot:sp|P50433|GLYM_SOLTU)
cCL3159Contig1	Similar to Prolyl-tRNA synthetase (Myxococcus xanthus (strain DK 1622)) (uniprot_sprot:sp|Q1CXV1|SYP_MYXXD)
cCL3160Contig1	Similar to Translation initiation factor IF-3 (Nostoc sp. (strain PCC 7120 / UTEX 2576)) (uniprot_sprot:sp|Q8YNE3|IF3_NOSS1)
cCL3199Contig1	Similar to ATP binding protein, putative (Ricinus communis) (uniref90:UniRef90_B9RZ10)
cCL3273Contig1	Similar to Putative vacuolar protein sorting-associated protein 13A (Dictyostelium discoideum) (uniprot_sprot:sp|Q54LB8|VP13A_DICDI)
cCL3289Contig1	Similar to Whole genome shotgun sequence of line PN40024, scaffold_9.assembly12x (Fragment) (Vitis vinifera) (uniref90:UniRef90_D7T172)
cCL329Contig1	Similar to PPPDE peptidase domain-containing protein 2 (Xenopus laevis) (uniprot_sprot:sp|Q6GLM5|PPDE2_XENLA)
cCL3309Contig1	Similar to Probable FKBP-type peptidyl-prolyl cis-trans isomerase 2, chloroplastic (Arabidopsis thaliana) (uniprot_sprot:sp|O22870|FKBP2_ARATH)
cCL330Contig1	Similar to Glutathione S-transferase PARB (Nicotiana tabacum) (uniprot_sprot:sp|P30109|GSTF1_TOBAC)
cCL3318Contig1	Similar to Putative uncharacterized protein (Glycine max) (uniref90:UniRef90_C6SWB3)
cCL3352Contig1	Similar to PREDICTED: hypothetical protein (Vitis vinifera) (uniref90:UniRef90_UPI0001984530)
cCL3356Contig1	Similar to PREDICTED: hypothetical protein (Vitis vinifera) (uniref90:UniRef90_UPI0001983605)
cCL3368Contig1	Similar to NAD kinase 2, chloroplastic (Arabidopsis thaliana) (uniprot_sprot:sp|Q9C5W3|NADK2_ARATH)
cCL337Contig1	Similar to Whole genome shotgun sequence of line PN40024, scaffold_104.assembly12x (Fragment) (Vitis vinifera) (uniref90:UniRef90_D7TP92)
cCL337Contig2	Similar to Whole genome shotgun sequence of line PN40024, scaffold_104.assembly12x (Fragment) (Vitis vinifera) (uniref90:UniRef90_D7TP92)
cCL3383Contig1	Similar to Protein CbbY (Rhodobacter capsulatus) (uniprot_sprot:sp|O33513|CBBY_RHOCA)
cCL3398Contig1	Similar to Stress enhanced protein 2 (Populus trichocarpa) (uniref90:UniRef90_B9H5A9)
cCL3431Contig1	Similar to Agglutinin (Castanea crenata PE=1 SV=1) (uniprot_sprot:sp|P82859|LECA_CASCR)
cCL3439Contig1	Similar to Helicase SRCAP (Homo sapiens) (uniprot_sprot:sp|Q6ZRS2|SRCAP_HUMAN)
cCL3452Contig1	Similar to MADS-box protein SVP (Arabidopsis thaliana) (uniprot_sprot:sp|Q9FVC1|SVP_ARATH)
cCL3497Contig1	Similar to Aldehyde dehydrogenase family 2 member B4, mitochondrial (Arabidopsis thaliana) (uniprot_sprot:sp|Q9SU63|AL2B4_ARATH)
cCL3531Contig1	Similar to Predicted protein (Populus trichocarpa) (uniref90:UniRef90_B9HZ69)
cCL3589Contig1	Similar to Calcineurin subunit B (Naegleria gruberi) (uniprot_sprot:sp|P42322|CANB1_NAEGR)
cCL3594Contig1	Similar to AIG2-like protein (Arabidopsis thaliana) (uniprot_sprot:sp|Q9FIX2|AIG2L_ARATH)
cCL3610Contig1	Similar to Predicted protein (Populus trichocarpa) (uniref90:UniRef90_B9GQP9)
cCL3670Contig1	Similar to GDSL esterase/lipase At5g62930 (Arabidopsis thaliana) (uniprot_sprot:sp|Q9FM04|GDL88_ARATH)
cCL3674Contig1	None
cCL3744Contig1	Similar to Serine/threonine-protein kinase SRK2E (Arabidopsis thaliana) (uniprot_sprot:sp|Q940H6|SRK2E_ARATH)
cCL3765Contig1	Similar to Predicted protein (Populus trichocarpa) (uniref90:UniRef90_B9NAN6)
cCL3802Contig1	None
cCL3808Contig1	Similar to NADPH-dependent thioredoxin reductase 3 (Arabidopsis thaliana) (uniprot_sprot:sp|O22229|TRXB3_ARATH)
cCL3857Contig1	None
cCL3968Contig1	Similar to Predicted protein (Populus trichocarpa) (uniref90:UniRef90_B9HPW0)
cCL4000Contig1	Similar to Cadmium/zinc-transporting ATPase 3 (Arabidopsis thaliana) (uniprot_sprot:sp|Q9SZW4|AHM3_ARATH)
cCL402Contig1	None
cCL4063Contig1	Similar to Protein phosphatase 2C and cyclic nucleotide-binding/kinase domain-containing protein (Arabidopsis thaliana) (uniprot_sprot:sp|Q9SL76|P2C19_ARATH)
cCL4069Contig1	conserved hypothetical protein [Ricinus communis]
cCL4074Contig1	Similar to Equilibrative nucleoside transporter 1 (Homo sapiens) (uniprot_sprot:sp|Q99808|S29A1_HUMAN)
cCL4091Contig1	Similar to Putative uncharacterized protein (Ricinus communis) (uniref90:UniRef90_B9SST3)
cCL4094Contig1	Similar to Protein FAF-like, chloroplastic (Arabidopsis thaliana) (uniprot_sprot:sp|Q0V865|FAFL_ARATH)
cCL4136Contig1	Similar to Predicted protein (Populus trichocarpa) (uniref90:UniRef90_B9MY69)
cCL4142Contig1	Similar to Calcium-dependent protein kinase 4 (Arabidopsis thaliana) (uniprot_sprot:sp|Q38869|CDPK4_ARATH)
cCL4143Contig1	Similar to Carboxyl-terminal-processing protease (Synechocystis sp. (strain ATCC 27184 / PCC 6803 / N-1)) (uniprot_sprot:sp|Q55669|CTPA_SYNY3)
cCL4164Contig1	Similar to Glutaredoxin-C1 (Arabidopsis thaliana) (uniprot_sprot:sp|Q8L8T2|GRXC1_ARATH)
cCL4177Contig1	Similar to Glucose-6-phosphate isomerase, cytosolic (Oenothera mexicana) (uniprot_sprot:sp|P54243|G6PI_OENME)
cCL4211Contig1	Similar to EMB2410 (Arabidopsis lyrata subsp. lyrata) (uniref90:UniRef90_D7LBF6)
cCL4274Contig1	Similar to Patatin group A-3 (Solanum tuberosum PE=2 SV=1) (uniprot_sprot:sp|Q2MY58|PATA3_SOLTU)
cCL4303Contig1	Similar to Predicted protein (Populus trichocarpa) (uniref90:UniRef90_B9H057)
cCL4312Contig1	Similar to Aberrant root formation protein 4 (Arabidopsis thaliana) (uniprot_sprot:sp|Q84VX3|ALF4_ARATH)
cCL4315Contig1	RecName: Full=DNA-directed RNA polymerase subunit beta''; AltName: Full=PEP; AltName: Full=Plastid-encoded RNA polymerase subunit beta''; Short=RNA polymerase subunit beta''
cCL4320Contig1	Similar to Acyl-protein thioesterase 2 (Homo sapiens) (uniprot_sprot:sp|O95372|LYPA2_HUMAN)
cCL4384Contig1	Similar to Transcription factor ICE1 (Arabidopsis thaliana) (uniprot_sprot:sp|Q9LSE2|ICE1_ARATH)
cCL4385Contig1	Similar to Predicted protein (Populus trichocarpa) (uniref90:UniRef90_B9GVR8)
cCL4422Contig1	Similar to ATP binding protein, putative (Ricinus communis) (uniref90:UniRef90_B9T7J7)
cCL4446Contig1	Similar to Putative uncharacterized protein (Ricinus communis) (uniref90:UniRef90_B9RC70)
cCL4451Contig1	Similar to Sucrose-phosphatase 1 (Nicotiana tabacum) (uniprot_sprot:sp|Q5IH14|SPP1_TOBAC)
cCL4491Contig1	Similar to 3-hydroxyisobutyryl-CoA hydrolase-like protein 1, mitochondrial (Arabidopsis thaliana) (uniprot_sprot:sp|Q5XF59|HIBC4_ARATH)
cCL4494Contig1	Similar to Putative uncharacterized protein (Vitis vinifera) (uniref90:UniRef90_A5C5R3)
cCL4538Contig1	Similar to Serine carboxypeptidase-like 7 (Arabidopsis thaliana) (uniprot_sprot:sp|Q9SQX6|SCP7_ARATH)
cCL4540Contig1	Similar to Probable aquaporin NIP5-1 (Arabidopsis thaliana) (uniprot_sprot:sp|Q9SV84|NIP51_ARATH)
cCL4592Contig1	Similar to Patatin group A-3 (Solanum tuberosum PE=2 SV=1) (uniprot_sprot:sp|Q2MY58|PATA3_SOLTU)
cCL4601Contig1	Similar to Putative uncharacterized protein (Ricinus communis) (uniref90:UniRef90_B9S2X7)
cCL4789Contig1	Similar to D-glycerate 3-kinase, chloroplastic (Arabidopsis thaliana) (uniprot_sprot:sp|Q944I4|GLYK_ARATH)
cCL4807Contig1	Similar to Uncharacterized protein sll1770 (Synechocystis sp. (strain ATCC 27184 / PCC 6803 / N-1)) (uniprot_sprot:sp|P73627|Y1770_SYNY3)
cCL4836Contig1	Similar to Putative uncharacterized protein (Ricinus communis) (uniref90:UniRef90_B9RHW0)
cCL4842Contig1	Similar to 2-phytyl-1,4-naphtoquinone methyltransferase, chloroplastic (Arabidopsis thaliana) (uniprot_sprot:sp|Q3ED65|MENG_ARATH)
cCL4857Contig1	Similar to Transcription initiation factor TFIID subunit 11 (Dictyostelium discoideum) (uniprot_sprot:sp|Q54XM9|TAF11_DICDI)
cCL4865Contig1	Similar to Ceramide kinase (Homo sapiens) (uniprot_sprot:sp|Q8TCT0|CERK1_HUMAN)
cCL4890Contig1	Similar to Dof zinc finger protein DOF3.7 (Arabidopsis thaliana) (uniprot_sprot:sp|Q43385|DOF37_ARATH)
cCL4938Contig1	Similar to Axial regulator YABBY 5 (Arabidopsis thaliana) (uniprot_sprot:sp|Q8GW46|YAB5_ARATH)
cCL4942Contig1	hypothetical protein [Vitis vinifera]
cCL4961Contig1	Similar to Putative uncharacterized protein (Ricinus communis) (uniref90:UniRef90_B9R9G9)
cCL4979Contig1	Similar to RNA polymerase sigma factor rpoD (Nostoc sp. (strain PCC 7120 / UTEX 2576)) (uniprot_sprot:sp|P26683|RPOD_NOSS1)
cCL5003Contig1	Similar to Malate synthase, glyoxysomal (Cucumis sativus PE=2 SV=2) (uniprot_sprot:sp|P08216|MASY_CUCSA)
cCL5034Contig1	None
cCL5056Contig1	Similar to Beta-glucosidase 44 (Arabidopsis thaliana) (uniprot_sprot:sp|Q9LV33|BGL44_ARATH)
cCL5068Contig1	Similar to PAP-specific phosphatase HAL2-like (Arabidopsis thaliana) (uniprot_sprot:sp|Q38945|DPNPH_ARATH)
cCL5081Contig1	Similar to Peroxisomal (S)-2-hydroxy-acid oxidase GLO4 (Arabidopsis thaliana) (uniprot_sprot:sp|Q9LJH5|GLO4_ARATH)
cCL5118Contig1	Similar to Receptor-like protein kinase HSL1 (Arabidopsis thaliana) (uniprot_sprot:sp|Q9SGP2|HSL1_ARATH)
cCL5146Contig1	Similar to Putative uncharacterized protein (Ricinus communis) (uniref90:UniRef90_B9RBK4)
cCL5170Contig1	Similar to Putative uncharacterized protein (Ricinus communis) (uniref90:UniRef90_B9RTT4)
cCL5242Contig1	Similar to Phosphoglucomutase, cytoplasmic (Populus tremula) (uniprot_sprot:sp|Q9ZSQ4|PGMC_POPTN)
cCL5267Contig1	Similar to Putative uncharacterized protein (Vitis vinifera) (uniref90:UniRef90_A5AT31)
cCL5268Contig1	Similar to Predicted protein (Populus trichocarpa) (uniref90:UniRef90_B9I7A8)
cCL5309Contig1	Similar to PREDICTED: hypothetical protein (Vitis vinifera) (uniref90:UniRef90_UPI00019832B4)
cCL5314Contig1	Similar to Putative uncharacterized protein (Ricinus communis) (uniref90:UniRef90_B9RXS1)
cCL5327Contig1	Similar to Predicted protein (Populus trichocarpa) (uniref90:UniRef90_A9PGT3)
cCL5329Contig1	Similar to RNA-binding protein 24 (Danio rerio) (uniprot_sprot:sp|Q76LC6|RBM24_DANRE)
cCL5376Contig1	Similar to PREDICTED: hypothetical protein (Vitis vinifera) (uniref90:UniRef90_UPI00015CAF1D)
cCL5388Contig1	Similar to Putative uncharacterized protein (Ricinus communis) (uniref90:UniRef90_B9RHU6)
cCL5392Contig1	Similar to Predicted protein (Populus trichocarpa) (uniref90:UniRef90_B9GUW6)
cCL5397Contig1	Similar to Putative uncharacterized protein (Cucumis melo subsp. melo) (uniref90:UniRef90_E5GBA4)
cCL5404Contig1	Similar to Cytochrome P450 76C3 (Arabidopsis thaliana) (uniprot_sprot:sp|O64638|C76C3_ARATH)
cCL5428Contig1	Similar to Whole genome shotgun sequence of line PN40024, scaffold_52.assembly12x (Fragment) (Vitis vinifera) (uniref90:UniRef90_D7SQC5)
cCL5457Contig1	Similar to Predicted protein (Fragment) (Populus trichocarpa) (uniref90:UniRef90_B9GF80)
cCL5508Contig1	Similar to Pentatricopeptide repeat-containing protein At4g36680, mitochondrial (Arabidopsis thaliana) (uniprot_sprot:sp|Q9M065|PP352_ARATH)
cCL5510Contig1	Similar to Proline-rich receptor-like protein kinase PERK1 (Arabidopsis thaliana) (uniprot_sprot:sp|Q9LV48|PERK1_ARATH)
cCL5522Contig1	Similar to PREDICTED: hypothetical protein (Vitis vinifera) (uniref90:UniRef90_UPI0001982DD7)
cCL5579Contig1	Similar to Nitrate transporter 1.5 (Arabidopsis thaliana) (uniprot_sprot:sp|Q9LQL2|PTR14_ARATH)
cCL5597Contig1	Similar to Predicted protein (Populus trichocarpa) (uniref90:UniRef90_B9NAE8)
cCL5626Contig1	Similar to Probable FKBP-type peptidyl-prolyl cis-trans isomerase 1, chloroplastic (Arabidopsis thaliana) (uniprot_sprot:sp|Q9LM71|FKBP1_ARATH)
cCL5676Contig1	Similar to Whole genome shotgun sequence of line PN40024, scaffold_11.assembly12x (Fragment) (Vitis vinifera) (uniref90:UniRef90_D7T986)
cCL5707Contig1	Similar to Pectinesterase 3 (Phaseolus vulgaris) (uniprot_sprot:sp|Q43111|PME3_PHAVU)
cCL5710Contig1	Similar to Putative uncharacterized protein (Ricinus communis) (uniref90:UniRef90_B9S8S1)
cCL5714Contig1	Similar to Putative uncharacterized protein (Ricinus communis) (uniref90:UniRef90_B9SCS6)
cCL5726Contig1	Similar to Probable disease resistance protein At5g66900 (Arabidopsis thaliana) (uniprot_sprot:sp|Q9FKZ1|DRL42_ARATH)
cCL5732Contig1	Similar to Predicted protein (Populus trichocarpa) (uniref90:UniRef90_B9GMY1)
cCL5745Contig1	Similar to Isoflavone reductase homolog A622 (Nicotiana tabacum PE=2 SV=1) (uniprot_sprot:sp|P52579|IFRH_TOBAC)
cCL5789Contig1	Similar to Predicted protein (Populus trichocarpa) (uniref90:UniRef90_B9HBY5)
cCL5851Contig1	Similar to Inositol oxygenase 2 (Arabidopsis thaliana) (uniprot_sprot:sp|O82200|MIOX2_ARATH)
cCL5964Contig1	Similar to UBX domain-containing protein 7 (Pongo abelii) (uniprot_sprot:sp|Q5REY7|UBXN7_PONAB)
cCL5984Contig1	Similar to Whole genome shotgun sequence of line PN40024, scaffold_11.assembly12x (Fragment) (Vitis vinifera) (uniref90:UniRef90_D7T984)
cCL6048Contig1	Similar to Peroxisomal (S)-2-hydroxy-acid oxidase GLO4 (Arabidopsis thaliana) (uniprot_sprot:sp|Q9LJH5|GLO4_ARATH)
cCL6098Contig1	Similar to PREDICTED: hypothetical protein (Vitis vinifera) (uniref90:UniRef90_UPI0001985473)
cCL6120Contig1	Similar to Whole genome shotgun sequence of line PN40024, scaffold_7.assembly12x (Fragment) (Vitis vinifera) (uniref90:UniRef90_D7TI91)
cCL6128Contig1	Similar to Probable FKBP-type peptidyl-prolyl cis-trans isomerase 1, chloroplastic (Arabidopsis thaliana) (uniprot_sprot:sp|Q9LM71|FKBP1_ARATH)
cCL6171Contig1	Similar to Putative uncharacterized protein (Ricinus communis) (uniref90:UniRef90_B9SRB5)
cCL6227Contig1	Similar to Uncharacterized membrane protein YOL092W (Saccharomyces cerevisiae) (uniprot_sprot:sp|Q12010|YO092_YEAST)
cCL6230Contig1	Similar to Triacylglycerol lipase 2 (Arabidopsis thaliana) (uniprot_sprot:sp|Q67ZU1|LIP2_ARATH)
cCL6234Contig1	Similar to Diacylglycerol kinase, alpha, putative (Ricinus communis) (uniref90:UniRef90_B9SIF7)
cCL6246Contig1	Similar to Predicted protein (Populus trichocarpa) (uniref90:UniRef90_B9MZ14)
cCL6248Contig1	Similar to Dof zinc finger protein DOF5.3 (Arabidopsis thaliana) (uniprot_sprot:sp|Q84TE9|DOF53_ARATH)
cCL680Contig1	Similar to Predicted protein (Populus trichocarpa) (uniref90:UniRef90_B9GN30)
cCL721Contig1	Similar to Probable carboxylesterase 18 (Arabidopsis thaliana) (uniprot_sprot:sp|Q9LT10|CXE18_ARATH)
cCL753Contig1	Similar to Predicted protein (Populus trichocarpa) (uniref90:UniRef90_B9HLS9)
cCL796Contig1	Similar to Putative uncharacterized protein (Cucumis melo subsp. melo) (uniref90:UniRef90_E5GBZ2)
cCL852Contig2	Similar to PREDICTED: hypothetical protein (Vitis vinifera) (uniref90:UniRef90_UPI0001984DBA)
cCL884Contig1	Similar to Putative uncharacterized protein (Glycine max) (uniref90:UniRef90_C6T081)
cCL891Contig1	Similar to Ubiquitin-protein ligase, putative (Ricinus communis) (uniref90:UniRef90_B9RV30)
cCL894Contig1	Similar to NEDD8-specific protease 1 (Arabidopsis thaliana) (uniprot_sprot:sp|Q9LSS7|RUBP1_ARATH)
cCL902Contig1	Similar to Probable polygalacturonase (Vitis vinifera) (uniprot_sprot:sp|A7PZL3|PGLR_VITVI)
cCL902Contig2	Similar to Probable polygalacturonase (Vitis vinifera) (uniprot_sprot:sp|A7PZL3|PGLR_VITVI)
cCL969Contig1	Similar to Whole genome shotgun sequence of line PN40024, scaffold_11.assembly12x (Fragment) (Vitis vinifera) (uniref90:UniRef90_D7T8Q0)
cF068_c	Similar to BRCA1-associated protein (Homo sapiens) (uniprot_sprot:sp|Q7Z569|BRAP_HUMAN)
cFR10C7_c	Similar to Whole genome shotgun sequence of line PN40024, scaffold_114.assembly12x (Fragment) (Vitis vinifera) (uniref90:UniRef90_D7U674)
cFR10P24_c	Similar to Ribonuclease E (Haemophilus influenzae (strain ATCC 51907 / DSM 11121 / KW20 / Rd)) (uniprot_sprot:sp|P44443|RNE_HAEIN)
cFR12I22_c	hypothetical protein POPTRDRAFT_416266 [Populus trichocarpa]
cFR12K23_c	Similar to RNA-binding protein 24-B (Xenopus laevis) (uniprot_sprot:sp|Q9I8B3|RB24B_XENLA)
cFR12P8_c	Similar to Whole genome shotgun sequence of line PN40024, scaffold_78.assembly12x (Fragment) (Vitis vinifera) (uniref90:UniRef90_D7UD55)
cFR13B1_c	Similar to Putative uncharacterized protein At5g43260 (Arabidopsis) (uniref90:UniRef90_Q94CB5)
cFR13G19_c	Similar to Putative ribosome biogenesis GTPase RsgA (Anabaena variabilis (strain ATCC 29413 / PCC 7937)) (uniprot_sprot:sp|Q3MG79|RSGA_ANAVT)
cFR13N11_c	Similar to UPF0673 membrane protein C1F5.03c (Schizosaccharomyces pombe) (uniprot_sprot:sp|Q10058|YAM3_SCHPO)
cFR13O22_c	Similar to Whole genome shotgun sequence of line PN40024, scaffold_74.assembly12x (Fragment) (Vitis vinifera) (uniref90:UniRef90_D7UBV6)
cFR14B7_c	Similar to Extended synaptotagmin-1 (Pongo abelii) (uniprot_sprot:sp|Q5RAG2|ESYT1_PONAB)
cFR14B8_c	Similar to Zinc finger CCCH domain-containing protein 7 (Arabidopsis thaliana) (uniprot_sprot:sp|Q3ED78|C3H7_ARATH)
cFR14I2_c	Similar to Auxin response factor 2 (Arabidopsis thaliana) (uniprot_sprot:sp|Q94JM3|ARFB_ARATH)
cFR14K6_c	PREDICTED: hypothetical protein [Vitis vinifera]
cFR14O20_c	None
cFR14P13_c	Similar to Putative uncharacterized protein (Glycine max) (uniref90:UniRef90_C6SVY5)
cFR15F8_c	Similar to Putative uncharacterized protein (Ricinus communis) (uniref90:UniRef90_B9RZI0)
cFR15G4_c	Similar to Protein RIK (Zea mays PE=1 SV=1) (uniprot_sprot:sp|Q32SG5|RIK_MAIZE)
cFR15G8_c	None
cFR15H19_c	Similar to Allene oxide synthase, chloroplastic (Linum usitatissimum) (uniprot_sprot:sp|P48417|CP74_LINUS)
cFR15H22_c	Similar to Putative uncharacterized protein (Ricinus communis) (uniref90:UniRef90_B9T355)
cFR15K18_c	Similar to Transcription factor, putative (Ricinus communis) (uniref90:UniRef90_B9SRA7)
cFR15N17_c	Similar to 50S ribosomal protein L1, chloroplastic (Arabidopsis thaliana) (uniprot_sprot:sp|Q9LY66|RK1_ARATH)
cFR16J12_c	Similar to Branched-chain-amino-acid aminotransferase-like protein 3, chloroplastic (Arabidopsis thaliana) (uniprot_sprot:sp|Q8L493|BCAL3_ARATH)
cFR17B20_c	Similar to CDK5RAP1-like protein (Oryza sativa subsp. japonica) (uniprot_sprot:sp|Q2R1U4|CK5P1_ORYSJ)
cFR17C17_c	Similar to Protein VERNALIZATION INSENSITIVE 3 (Arabidopsis thaliana) (uniprot_sprot:sp|Q9FIE3|VIN3_ARATH)
cFR17D20_c	Similar to Putative uncharacterized protein (Ricinus communis) (uniref90:UniRef90_B9S121)
cFR18C14_c	Similar to Putative uncharacterized protein (Arabidopsis lyrata subsp. lyrata) (uniref90:UniRef90_D7L4S5)
cFR18J12_c	Similar to Zinc finger protein VAR3, chloroplastic (Arabidopsis thaliana) (uniprot_sprot:sp|Q8S9K3|VAR3_ARATH)
cFR18K4_c	Similar to Tripeptidyl-peptidase 2 (Homo sapiens) (uniprot_sprot:sp|P29144|TPP2_HUMAN)
cFR18K7_c	Similar to ATP-dependent zinc metalloprotease FTSH 2, chloroplastic (Arabidopsis thaliana) (uniprot_sprot:sp|O80860|FTSH2_ARATH)
cHS_02-F02-M13R_c	Similar to Membrane-associated 30 kDa protein, chloroplastic (Pisum sativum) (uniprot_sprot:sp|Q03943|IM30_PEA)
cHS_03-A05-M13R_c	Similar to Predicted protein (Populus trichocarpa) (uniref90:UniRef90_B9H4A4)
cHS_03-C03-M13R_c	Similar to Tetracycline transporter, putative (Ricinus communis) (uniref90:UniRef90_B9R8F8)
cHS_03-C07-M13R_c	Similar to Ubiquitin-like-specific protease 1D (Arabidopsis thaliana) (uniprot_sprot:sp|Q2PS26|ULP1D_ARATH)
cHS_04-C07-M13R_c	Similar to Predicted protein (Fragment) (Populus trichocarpa) (uniref90:UniRef90_B9GRA1)
cHS_04-H06-M13R_c	Similar to Uncharacterized oxidoreductase At4g09670 (Arabidopsis thaliana) (uniprot_sprot:sp|Q9SZ83|Y4967_ARATH)
cHS_06-G03-M13R_c	Similar to Glucose-1-phosphate adenylyltransferase large subunit 1, chloroplastic (Arabidopsis thaliana) (uniprot_sprot:sp|P55229|GLGL1_ARATH)
cHS_06-G10-M13R_c	Similar to Predicted protein (Populus trichocarpa) (uniref90:UniRef90_B9GTL7)
cHS_07-B11-M13R_c	None
cHS_08-E08-M13R_c	Similar to Phosphoglucomutase, cytoplasmic (Populus tremula) (uniprot_sprot:sp|Q9ZSQ4|PGMC_POPTN)
cHS_09-E04-M13R_c	Similar to Ubiquitin-like-conjugating enzyme ATG10 (Homo sapiens) (uniprot_sprot:sp|Q9H0Y0|ATG10_HUMAN)
cHS_09-F01-M13R_c	Similar to Putative uncharacterized protein (Ricinus communis) (uniref90:UniRef90_B9R948)
cHS_10-G02-M13R_c	None
cHS_11-B02-M13R_c	Similar to Rhodanese-like family protein (Cucumis melo subsp. melo) (uniref90:UniRef90_E5GBF4)
cHS_12-C06-M13R_c	Similar to Putative uncharacterized protein (Medicago truncatula) (uniref90:UniRef90_A2Q3J0)
cHS_12-F04-M13R_c	None
cHS_14-E05-M13R_c	Similar to Cell division protein ftsY homolog (Aquifex aeolicus) (uniprot_sprot:sp|O67066|FTSY_AQUAE)
cHS_14-H03-M13R_c	None
cHS_17-A06-M13R_c	Similar to Epoxide hydrolase 2 (Sus scrofa) (uniprot_sprot:sp|Q6Q2C2|HYES_PIG)
cHS_17-H02-M13R_c	Similar to Nucleobase-ascorbate transporter 3 (Arabidopsis thaliana) (uniprot_sprot:sp|Q8GZD4|NAT3_ARATH)
cHS_18-G10-M13R_c	Similar to Bifunctional 3-dehydroquinate dehydratase/shikimate dehydrogenase, chloroplastic (Arabidopsis thaliana) (uniprot_sprot:sp|Q9SQT8|DHQSD_ARATH)
cHS_18-H12-M13R_c	Similar to Putative uncharacterized protein (Glycine max) (uniref90:UniRef90_C6TDA4)
cHS_19-B03-M13R_c	Similar to 42 kDa peptidyl-prolyl isomerase (Arabidopsis thaliana) (uniprot_sprot:sp|Q9LDC0|FKB42_ARATH)
cHS_19-F09-M13R_c	Similar to Predicted protein (Populus trichocarpa) (uniref90:UniRef90_B9ILL7)
cHS_19-H01-M13R_c	Similar to Whole genome shotgun sequence of line PN40024, scaffold_14.assembly12x (Fragment) (Vitis vinifera) (uniref90:UniRef90_E0CSC0)
cHS_20-A07-M13R_c	Similar to Whole genome shotgun sequence of line PN40024, scaffold_72.assembly12x (Fragment) (Vitis vinifera) (uniref90:UniRef90_D7SRA6)
cHS_20-B06-M13R_c	Similar to Glycogen synthase (Protochlamydia amoebophila (strain UWE25)) (uniprot_sprot:sp|Q6MAS9|GLGA_PARUW)
cHS_20-C03-M13R_c	Similar to Axial regulator YABBY 1 (Arabidopsis thaliana) (uniprot_sprot:sp|O22152|YAB1_ARATH)
cHS_21-A04-M13R_c	pentatricopeptide repeat-containing protein, putative [Ricinus communis]
cHS_22-C02-M13R_c	conserved hypothetical protein [Ricinus communis]
cHS_23-A08-M13R_c	Similar to Whole genome shotgun sequence of line PN40024, scaffold_72.assembly12x (Fragment) (Vitis vinifera) (uniref90:UniRef90_D7SRA6)
cHS_23-D05-M13R_c	Similar to Whole genome shotgun sequence of line PN40024, scaffold_11.assembly12x (Fragment) (Vitis vinifera) (uniref90:UniRef90_D7T8Q0)
cHS_23-H09-M13R_c	Similar to Transcription factor PIF1 (Arabidopsis thaliana) (uniprot_sprot:sp|Q8GZM7|PIF1_ARATH)
cHS_24-E04-M13R_c	Similar to Cytokinin riboside 5'-monophosphate phosphoribohydrolase LOG7 (Arabidopsis thaliana) (uniprot_sprot:sp|Q8GW29|LOG7_ARATH)
cHS_28-E10-M13R_c	Similar to Protein SRG1 (Arabidopsis thaliana) (uniprot_sprot:sp|Q39224|SRG1_ARATH)
cHS_29-D06-M13R_c	Similar to GDSL esterase/lipase At1g29670 (Arabidopsis thaliana) (uniprot_sprot:sp|Q9C7N4|GDL15_ARATH)
cHS_29-E11-M13R_c	Similar to Ribulose-1,5 bisphosphate carboxylase/oxygenase large subunit N-methyltransferase, chloroplastic (Nicotiana tabacum) (uniprot_sprot:sp|P94026|RBCMT_TOBAC)
cHS_30-D11-M13R_c	Similar to Methyltransferase-like protein 7A (Homo sapiens) (uniprot_sprot:sp|Q9H8H3|MET7A_HUMAN)
cHS_32-B02-M13R_c	Similar to Peptide methionine sulfoxide reductase B2, chloroplastic (Arabidopsis thaliana) (uniprot_sprot:sp|Q9C5C8|MSRB2_ARATH)
cHS_33-B03-M13R_c	Similar to Chloroplastic group IIA intron splicing facilitator CRS1, chloroplastic (Oryza sativa subsp. japonica) (uniprot_sprot:sp|Q6YYA3|CRS1_ORYSJ)
cHS_33-C05-M13R_c	Similar to Putative dihydrodipicolinate reductase 3, chloroplastic (Arabidopsis thaliana) (uniprot_sprot:sp|Q9FJ82|DAPB3_ARATH)
cHS_34-D01-M13R_c	Similar to Protein translocase subunit secA, chloroplastic (Arabidopsis thaliana) (uniprot_sprot:sp|Q9SYI0|SECA_ARATH)
cHS_35-B01-M13R_c	Similar to Uncharacterized oxidoreductase At1g06690, chloroplastic (Arabidopsis thaliana) (uniprot_sprot:sp|Q94A68|Y1669_ARATH)
cHS_36-C10-M13R_c	None
cHS_38-F06-M13R_c	Similar to Transcription factor PIF3 (Arabidopsis thaliana) (uniprot_sprot:sp|O80536|PIF3_ARATH)
cHS_38-F09-M13R_c	Similar to Whole genome shotgun sequence of line PN40024, scaffold_39.assembly12x (Fragment) (Vitis vinifera) (uniref90:UniRef90_D7T7J5)
cHS_38-G09-M13R_c	Similar to Structural maintenance of chromosomes protein 3 (Mus musculus) (uniprot_sprot:sp|Q9CW03|SMC3_MOUSE)
cHS_39-A05-M13R_c	Similar to Membrane-associated 30 kDa protein, chloroplastic (Pisum sativum) (uniprot_sprot:sp|Q03943|IM30_PEA)
cMC031_c	Similar to Whole genome shotgun sequence of line PN40024, scaffold_11.assembly12x (Fragment) (Vitis vinifera) (uniref90:UniRef90_D7T8Q0)
cMC249_c	Similar to Whole genome shotgun sequence of line PN40024, scaffold_114.assembly12x (Fragment) (Vitis vinifera) (uniref90:UniRef90_D7U674)
cMC294_c	Similar to Root phototropism protein 3 (Arabidopsis thaliana) (uniprot_sprot:sp|Q9FMF5|RPT3_ARATH)
cP1.36_c	Similar to 1-phosphatidylinositol phosphodiesterase (Cucumis melo subsp. melo) (uniref90:UniRef90_E5GC05)
cP11.69_c	Similar to Probable aquaporin TIP3-2 (Arabidopsis thaliana) (uniprot_sprot:sp|O22588|TIP32_ARATH)
cP12.23_c	Similar to DNA mismatch repair protein mutS (Roseiflexus sp. (strain RS-1)) (uniprot_sprot:sp|A5UZK7|MUTS_ROSS1)
cP12.56_c	RecName: Full=Protein ycf2
cP12.57_c	Similar to PPPDE peptidase domain-containing protein 2 (Xenopus laevis) (uniprot_sprot:sp|Q6GLM5|PPDE2_XENLA)
cP2.57_c	Similar to Probable nucleoredoxin 1 (Arabidopsis thaliana) (uniprot_sprot:sp|O80763|NRX1_ARATH)
cP3.68_c	Similar to Pentatricopeptide repeat-containing protein At5g42310, mitochondrial (Arabidopsis thaliana) (uniprot_sprot:sp|Q8L844|PP413_ARATH)
cP5.30_c	Similar to Putative uncharacterized protein (Ricinus communis) (uniref90:UniRef90_B9T648)
cP6.2_c	Similar to Coproporphyrinogen-III oxidase, chloroplastic (Glycine max) (uniprot_sprot:sp|P35055|HEM6_SOYBN)
cP6.42_c	Similar to Squamosa promoter-binding-like protein 6 (Arabidopsis thaliana) (uniprot_sprot:sp|Q94JW8|SPL6_ARATH)
cPS_05-C03-M13R_c	Similar to Glutamate receptor 3.3 (Arabidopsis thaliana) (uniprot_sprot:sp|Q9C8E7|GLR33_ARATH)
cPS_06-C10-M13R_c	Similar to Whole genome shotgun sequence of line PN40024, scaffold_4.assembly12x (Fragment) (Vitis vinifera) (uniref90:UniRef90_D7SLJ6)
cPS_08-G05-M13R_c	Similar to Thaumatin-like protein 1 (Prunus persica PE=2 SV=1) (uniprot_sprot:sp|P83332|TLP1_PRUPE)
cPS_09-D05-M13R_c	None
cPS_10-B11-M13R_c	Similar to PREDICTED: hypothetical protein (Vitis vinifera) (uniref90:UniRef90_UPI0001983F0F)
cPS_11-H07-M13R_c	Similar to Predicted protein (Populus trichocarpa) (uniref90:UniRef90_B9HYU9)
cPS_11-H10-M13R_c	Similar to Transcription factor bHLH106 (Arabidopsis thaliana) (uniprot_sprot:sp|O80674|BH106_ARATH)
cPS_12-E01-M13R_c	Similar to Myb family transcription factor APL (Arabidopsis thaliana) (uniprot_sprot:sp|Q9SAK5|APL_ARATH)
cPS_13-C05-M13R_c	None
cPS_14-H04-M13R_c	Similar to Predicted protein (Populus trichocarpa) (uniref90:UniRef90_B9H2W3)
cPS_15-C03-M13R_c	Similar to Thioredoxin H1 (Arabidopsis thaliana) (uniprot_sprot:sp|P29448|TRXH1_ARATH)
cPS_15-D07-M13R_c	Similar to Putative uncharacterized protein (Cleome spinosa) (uniref90:UniRef90_Q1KUX4)
cPS_16-E06-M13R_c	Similar to Predicted protein (Populus trichocarpa) (uniref90:UniRef90_B9I423)
cPS_17-C06-M13R_c	Similar to Protein PHYLLO, chloroplastic (Arabidopsis thaliana) (uniprot_sprot:sp|Q15KI9|PHYLO_ARATH)
cPS_17-H04-M13R_c	Similar to Jumonji/ARID domain-containing protein 2 (Schizosaccharomyces pombe) (uniprot_sprot:sp|Q9US53|JMJ2_SCHPO)
cPS_18-B11-M13R_c	Similar to Cation/H(+) antiporter 18 (Arabidopsis thaliana) (uniprot_sprot:sp|Q9FFR9|CHX18_ARATH)
cPS_18-D04-M13R_c	Similar to TGACG-sequence-specific DNA-binding protein TGA-2.1 (Nicotiana tabacum) (uniprot_sprot:sp|O24160|TGA21_TOBAC)
cPS_18-D06-M13R_c	Similar to Whole genome shotgun sequence of line PN40024, scaffold_88.assembly12x (Fragment) (Vitis vinifera) (uniref90:UniRef90_D7T3J0)
cPS_18-F08-M13R_c	Similar to Stachyose synthase (Pisum sativum) (uniprot_sprot:sp|Q93XK2|STSYN_PEA)
cPS_21-A02-M13R_c	Similar to Protease Do-like 5, chloroplastic (Arabidopsis thaliana) (uniprot_sprot:sp|Q9SEL7|DEGP5_ARATH)
cPS_21-G05-M13R_c	Similar to Phosphate transporter PHO1 (Arabidopsis thaliana) (uniprot_sprot:sp|Q8S403|PHO1_ARATH)
cPS_23-G02-M13R_c	Similar to Pseudouridine-5'-monophosphatase (Homo sapiens) (uniprot_sprot:sp|Q08623|HDHD1_HUMAN)
cPS_24-H08-M13R_c	Similar to Activating signal cointegrator 1 complex subunit 3 (Homo sapiens) (uniprot_sprot:sp|Q8N3C0|HELC1_HUMAN)
cPS_25-B09-M13R_c	Similar to Predicted protein (Populus trichocarpa) (uniref90:UniRef90_B9HFM7)
cPS_25-H06-M13R_c	None
cPS_26-A06-M13R_c	Similar to Predicted protein (Populus trichocarpa) (uniref90:UniRef90_B9HPT6)
cPS_27-A02-M13R_c	Similar to Thioredoxin H1 (Arabidopsis thaliana) (uniprot_sprot:sp|P29448|TRXH1_ARATH)
cPS_28-F06-M13R_c	Similar to Metacaspase-1 (Arabidopsis thaliana) (uniprot_sprot:sp|Q7XJE6|MCA1_ARATH)
cPS_29-G08-M13R_c	Similar to Whole genome shotgun sequence of line PN40024, scaffold_52.assembly12x (Fragment) (Vitis vinifera) (uniref90:UniRef90_D7SQ88)
cPS_31-A09-M13R_c	None
cPS_31-B04-M13R_c	Similar to PREDICTED: hypothetical protein (Vitis vinifera) (uniref90:UniRef90_UPI0001983EF2)
cPS_32-A03-M13R_c	Similar to PREDICTED: hypothetical protein (Vitis vinifera) (uniref90:UniRef90_UPI0001984034)
cPS_34-D01-M13R_c	Similar to Myosin-J heavy chain (Dictyostelium discoideum) (uniprot_sprot:sp|P54697|MYOJ_DICDI)
cPS_34-G06-M13R_c	Similar to Cyclin-U4-1 (Arabidopsis thaliana) (uniprot_sprot:sp|O80513|CCU41_ARATH)
cPS_36-C07-M13R_c	Similar to Chlorophyll a-b binding protein 6A, chloroplastic (Solanum lycopersicum) (uniprot_sprot:sp|P12360|CB11_SOLLC)
cPS_38-G12-M13R_c	Similar to Putative uncharacterized protein (Medicago truncatula) (uniref90:UniRef90_A2Q3J0)
cPS_40-F06-M13R_c	Similar to Predicted protein (Populus trichocarpa) (uniref90:UniRef90_B9H051)
cPSI_02-E12-M13R_c	Similar to Bifunctional purple acid phosphatase 26 (Arabidopsis thaliana) (uniprot_sprot:sp|Q949Y3|PPA26_ARATH)
cPSI_02-H03-M13R_c	Similar to Uncharacterized protein At5g12080 (Arabidopsis thaliana) (uniprot_sprot:sp|Q9LYG9|Y5208_ARATH)
cPSI_05-A07-M13R_c	Similar to Cytochrome P450 97B2, chloroplastic (Glycine max) (uniprot_sprot:sp|O48921|C97B2_SOYBN)
cPSI_06-F08-M13R_c	Similar to Putative uncharacterized protein (Ricinus communis) (uniref90:UniRef90_B9RKE2)
cPSI_10-A12-M13R_c	Similar to Serine hydroxymethyltransferase, mitochondrial (Solanum tuberosum PE=2 SV=1) (uniprot_sprot:sp|P50433|GLYM_SOLTU)
cPSI_11-B05-M13R_c	Similar to Regulation of nuclear pre-mRNA domain-containing protein 1B (Homo sapiens) (uniprot_sprot:sp|Q9NQG5|RPR1B_HUMAN)
cPSI_15-E06-M13R_c	Similar to Putative uncharacterized protein (Vitis vinifera) (uniref90:UniRef90_A5C2E8)
cPSI_16-A05-M13R_c	Similar to Receptor-like serine/threonine-protein kinase ALE2 (Arabidopsis thaliana) (uniprot_sprot:sp|Q8RWW0|ALE2_ARATH)
cPSI_17-E09-M13R_c	Similar to Ethylene-responsive transcription factor ERF061 (Arabidopsis thaliana) (uniprot_sprot:sp|Q9C7W2|ERF61_ARATH)
cPSI_19-A10-M13R_c	Similar to Putative E3 ubiquitin-protein ligase XBAT31 (Arabidopsis thaliana) (uniprot_sprot:sp|Q94B55|XB31_ARATH)
cPSI_22-B03-M13R_c	Similar to PREDICTED: hypothetical protein (Vitis vinifera) (uniref90:UniRef90_UPI0001982DD7)
cPSI_22-F11-M13R_c	Similar to Os04g0560500 protein (Oryza sativa Japonica Group) (uniref90:UniRef90_Q0JB26)
cPSI_23-E11-M13R_c	Similar to PI-PLC X domain-containing protein At5g67130 (Arabidopsis thaliana) (uniprot_sprot:sp|Q93XX5|Y5713_ARATH)
cPSI_23-G09-M13R_c	None
cPSI_25-G12-M13R_c	Similar to Putative uncharacterized protein (Vitis vinifera) (uniref90:UniRef90_A5BZT9)
cPSI_26-D08-M13R_c	Similar to Putative potassium transporter 12 (Arabidopsis thaliana) (uniprot_sprot:sp|O80739|POT12_ARATH)
cPSI_27-E05-M13R_c	Similar to Senescence-associated protein DIN1 (Raphanus sativus) (uniprot_sprot:sp|P27626|DIN1_RAPSA)
cPSI_29-C04-M13R_c	Similar to Transcription factor bHLH35 (Arabidopsis thaliana) (uniprot_sprot:sp|Q2HIV9|BH035_ARATH)
cPSI_30-C07-M13R_c	Similar to SWI/SNF complex component SNF12 homolog (Arabidopsis thaliana) (uniprot_sprot:sp|Q9FMT4|SNF12_ARATH)
cPSI_32-D01-M13R_c	Similar to Carotenoid isomerase, chloroplastic (Daucus carota) (uniprot_sprot:sp|Q2VEX9|CRTSO_DAUCA)
cPSI_34-E06-M13R_c	Similar to Probable dolichyl pyrophosphate Glc1Man9GlcNAc2 alpha-1,3-glucosyltransferase (Arabidopsis thaliana) (uniprot_sprot:sp|O80505|ALG8_ARATH)
cPSI_38-G05-M13R_c	Similar to Mitogen-activated protein kinase homolog NTF3 (Nicotiana tabacum) (uniprot_sprot:sp|Q40517|NTF3_TOBAC)
cPSI_40-H09-M13R_c	Similar to Type I inositol-1,4,5-trisphosphate 5-phosphatase 12 (Arabidopsis thaliana) (uniprot_sprot:sp|O80560|IP5PC_ARATH)
cPSI_41-C05-M13R_c	None
cSSH1D20_c	Similar to Protein ycf2 (Vitis vinifera) (uniprot_sprot:sp|Q0ZIV6|YCF2_VITVI)
cSSH1E15_c	Similar to Translin (Pongo abelii) (uniprot_sprot:sp|Q5R7P2|TSN_PONAB)
cSSH1J4_c	Similar to Delta(24)-sterol reductase (Pisum sativum) (uniprot_sprot:sp|P93472|DIM_PEA)
cSSH4J13_c	putative RF2 protein [Berberidopsis corallina]
cSSH4L3_c	Similar to DNA-directed RNA polymerase subunit beta'' (Cucumis sativus) (uniprot_sprot:sp|Q4VZP3|RPOC2_CUCSA)
cSSH6B3_c	Similar to DELLA protein GAI1 (Vitis vinifera) (uniprot_sprot:sp|Q8S4W7|GAI1_VITVI)
cSSH9G19_c	Similar to Phosphoenolpyruvate carboxykinase [ATP] (Cucumis sativus) (uniprot_sprot:sp|P42066|PCKA_CUCSA)
cSSH9H22_c	Similar to Probable galactinol--sucrose galactosyltransferase 1 (Arabidopsis thaliana) (uniprot_sprot:sp|Q84VX0|RFS1_ARATH)
Cluster 6
c15d_03-D01-M13R_c	Similar to PREDICTED: hypothetical protein (Vitis vinifera) (uniref90:UniRef90_UPI00019862BA)
c15d_03-D07-M13R_c	Similar to Auxin-induced protein X10A (Glycine max PE=2 SV=1) (uniprot_sprot:sp|P33080|AX10A_SOYBN)
c15d_05-B06-M13R_c	Similar to Auxin-induced protein X10A (Glycine max PE=2 SV=1) (uniprot_sprot:sp|P33080|AX10A_SOYBN)
c15d_05-E09-M13R_c	Similar to Whole genome shotgun sequence of line PN40024, scaffold_583.assembly12x (Vitis vinifera) (uniref90:UniRef90_A5BMW9)
c15d_06-A04-M13R_c	Similar to Ycf20-like protein (Arabidopsis thaliana) (uniprot_sprot:sp|O80813|YC20L_ARATH)
c15d_07-B10-M13R_c	Similar to HVA22-like protein i (Arabidopsis thaliana) (uniprot_sprot:sp|Q8LE10|HA22I_ARATH)
c15d_10-D11-M13R_c	Similar to NAC domain-containing protein 7 (Arabidopsis thaliana) (uniprot_sprot:sp|Q9FWX2|NAC7_ARATH)
c15d_10-F12-M13R_c	Similar to Cysteine synthase (Citrullus lanatus PE=2 SV=1) (uniprot_sprot:sp|Q43317|CYSK_CITLA)
c15d_11-C12-M13R_c	None
c15d_13-G04-M13R_c	Similar to L-ascorbate oxidase homolog (Nicotiana tabacum PE=2 SV=1) (uniprot_sprot:sp|P29162|ASOL_TOBAC)
c15d_15-E01-M13R_c	Similar to Putative uncharacterized protein (Glycine max) (uniref90:UniRef90_C6SVT0)
c15d_16-E09-M13R_c	Similar to Putative uncharacterized protein (Ricinus communis) (uniref90:UniRef90_B9T2P1)
c15d_17-A07-M13R_c	Similar to Probable aldehyde dehydrogenase (Linum usitatissimum) (uniprot_sprot:sp|Q40255|ALDH_LINUS)
c15d_19-B02-M13R_c	None
c15d_19-F03-M13R_c	Similar to Protein C6orf149, putative (Ricinus communis) (uniref90:UniRef90_B9RLS6)
c15d_19-H04-M13R_c	Similar to Whole genome shotgun sequence of line PN40024, scaffold_146.assembly12x (Fragment) (Vitis vinifera) (uniref90:UniRef90_D7U5Y3)
c15d_21-B11-M13R_c	Similar to Electron transfer flavoprotein subunit alpha, mitochondrial (Arabidopsis thaliana) (uniprot_sprot:sp|Q9C6I6|ETFA_ARATH)
c15d_22-B12-M13R_c	None
c15d_22-H11-M13R_c	Similar to Methyltransferase-like protein 7A (Homo sapiens) (uniprot_sprot:sp|Q9H8H3|MET7A_HUMAN)
c15d_24-A10-M13R_c	Similar to Receptor-like protein kinase HSL1 (Arabidopsis thaliana) (uniprot_sprot:sp|Q9SGP2|HSL1_ARATH)
c15d_24-B02-M13R_c	Similar to Endonuclease III-like protein 1 (Mus musculus) (uniprot_sprot:sp|O35980|NTHL1_MOUSE)
c15d_26-A08-M13R_c	Similar to Uncharacterized UDP-glucosyltransferase At1g05675 (Arabidopsis thaliana) (uniprot_sprot:sp|P0C7P7|Y1567_ARATH)
c15d_26-E12-M13R_c	Similar to Probable replication factor C subunit 5 (Dictyostelium discoideum) (uniprot_sprot:sp|Q54ST4|RFC5_DICDI)
c15d_26-G01-M13R_c	Similar to Cation/H(+) antiporter 15 (Arabidopsis thaliana) (uniprot_sprot:sp|Q9SIT5|CHX15_ARATH)
c15d_27-D07-M13R_c	Similar to Protein argonaute 4 (Arabidopsis thaliana) (uniprot_sprot:sp|Q9ZVD5|AGO4_ARATH)
c15d_29-B08-M13R_c	Similar to PREDICTED: hypothetical protein (Vitis vinifera) (uniref90:UniRef90_UPI0001983A0D)
c15d_29-E10-M13R_c	Similar to Protein DJ-1 (Danio rerio) (uniprot_sprot:sp|Q5XJ36|PARK7_DANRE)
c15d_29-F11-M13R_c	PREDICTED: hypothetical protein [Vitis vinifera]
c15d_30-E03-M13R_c	Similar to Annexin D3 (Arabidopsis thaliana) (uniprot_sprot:sp|Q9SE45|ANXD3_ARATH)
c15d_30-G08-M13R_c	Similar to Myb-like protein G (Dictyostelium discoideum) (uniprot_sprot:sp|Q54IF9|MYBG_DICDI)
c15d_33-E06-M13R_c	Similar to Phosphoinositide phospholipase C 2 (Arabidopsis thaliana) (uniprot_sprot:sp|Q39033|PLCD2_ARATH)
c15d_34-A04-M13R_c	None
c15d_34-D06-M13R_c	Similar to Putative uncharacterized protein (Ricinus communis) (uniref90:UniRef90_B9S5K0)
c15d_34-H05-M13R_c	Similar to Whole genome shotgun sequence of line PN40024, scaffold_23.assembly12x (Fragment) (Vitis vinifera) (uniref90:UniRef90_D7SP16)
c15d_36-C02-M13R_c	Similar to Gamma-interferon-inducible lysosomal thiol reductase (Bos taurus) (uniprot_sprot:sp|A6QPN6|GILT_BOVIN)
c15d_36-C09-M13R_c	Similar to Long-chain-alcohol oxidase FAO2 (Lotus japonicus) (uniprot_sprot:sp|B5WWZ9|FAO2_LOTJA)
c15d_36-D01-M13R_c	None
c15d_38-E12-M13R_c	None
c15d_38-G12-M13R_c	Similar to Glutamate receptor 3.6 (Arabidopsis thaliana) (uniprot_sprot:sp|Q84W41|GLR36_ARATH)
c15d_40-A02-M13R_c	Similar to Alcohol dehydrogenase-like 7 (Arabidopsis thaliana) (uniprot_sprot:sp|Q9FH04|ADHL7_ARATH)
c15d_40-C03-M13R_c	Similar to Homeobox protein knotted-1-like 6 (Arabidopsis thaliana) (uniprot_sprot:sp|Q84JS6|KNAT6_ARATH)
c15d_41-C07-M13R_c	Similar to Putative BPI/LBP family protein At3g20270 (Arabidopsis thaliana) (uniprot_sprot:sp|Q8VYC2|Y2070_ARATH)
c15d_41-E01-M13R_c	Similar to Protein IQ-DOMAIN 1 (Arabidopsis thaliana) (uniprot_sprot:sp|Q9SF32|IQD1_ARATH)
c15d_41-G05-M13R_c	Similar to Cyclic nucleotide-gated ion channel 1 (Arabidopsis thaliana) (uniprot_sprot:sp|O65717|CNGC1_ARATH)
c46d_01-A02-M13R_c	Similar to 3'-N-debenzoyl-2'-deoxytaxol N-benzoyltransferase (Taxus canadensis) (uniprot_sprot:sp|Q8LL69|DBNBT_TAXCA)
c46d_01-A03-M13R_c	Similar to PREDICTED: hypothetical protein (Vitis vinifera) (uniref90:UniRef90_UPI00015C829D)
c46d_01-H09-M13R_c	Similar to Whole genome shotgun sequence of line PN40024, scaffold_143.assembly12x (Fragment) (Vitis vinifera) (uniref90:UniRef90_D7SQ18)
c46d_02-E02-M13R_c	Similar to Putative uncharacterized protein (Ricinus communis) (uniref90:UniRef90_B9SKX2)
c46d_03-C03-M13R_c	Similar to Predicted protein (Populus trichocarpa) (uniref90:UniRef90_B9IKT1)
c46d_03-F10-M13R_c	Similar to Light-mediated development protein DET1 (Solanum lycopersicum) (uniprot_sprot:sp|Q9ZNU6|DET1_SOLLC)
c46d_04-A10-M13R_c	None
c46d_09-A09-M13R_c	Similar to CBS domain-containing protein CBSX1, chloroplastic (Arabidopsis thaliana) (uniprot_sprot:sp|O23193|CBSX1_ARATH)
c46d_10-C09-M13R_c	Similar to PREDICTED: hypothetical protein (Vitis vinifera) (uniref90:UniRef90_UPI00019834F0)
c46d_10-F05-M13R_c	Similar to CBL-interacting serine/threonine-protein kinase 25 (Arabidopsis thaliana) (uniprot_sprot:sp|Q8W1D5|CIPKP_ARATH)
c46d_11-F08-M13R_c	Similar to Predicted protein (Populus trichocarpa) (uniref90:UniRef90_B9H695)
c46d_12-G08-M13R_c	Similar to Whole genome shotgun sequence of line PN40024, scaffold_18.assembly12x (Fragment) (Vitis vinifera) (uniref90:UniRef90_D7T458)
c46d_13-F01-M13R_c	Similar to Cytochrome P450 88A1 (Zea mays) (uniprot_sprot:sp|Q43246|C88A1_MAIZE)
c46d_14-A03-M13R_c	Similar to Whole genome shotgun sequence of line PN40024, scaffold_9.assembly12x (Fragment) (Vitis vinifera) (uniref90:UniRef90_D7T1B2)
c46d_14-C01-M13R_c	Similar to Monothiol glutaredoxin-S14, chloroplastic (Arabidopsis thaliana) (uniprot_sprot:sp|Q84Y95|GRS14_ARATH)
c46d_15-B09-M13R_c	Similar to Peroxisome biogenesis protein 16 (Arabidopsis thaliana) (uniprot_sprot:sp|Q8S8S1|PEX16_ARATH)
c46d_15-G02-M13R_c	Similar to Nucleolysin TIAR (Homo sapiens) (uniprot_sprot:sp|Q01085|TIAR_HUMAN)
c46d_19-B10-M13R_c	Similar to Light-mediated development protein DET1 (Solanum lycopersicum) (uniprot_sprot:sp|Q9ZNU6|DET1_SOLLC)
c46d_19-E08-M13R_c	Similar to Putative uncharacterized protein (Ricinus communis) (uniref90:UniRef90_B9T5T7)
c46d_20-B12-M13R_c	None
c46d_21-B05-M13R_c	Similar to Probable WRKY transcription factor 7 (Arabidopsis thaliana) (uniprot_sprot:sp|Q9STX0|WRKY7_ARATH)
c46d_22-E10-M13R_c	Similar to Kinesin light chain, putative (Ricinus communis) (uniref90:UniRef90_B9RYP4)
c46d_22-F01-M13R_c	Similar to Zinc finger protein, putative (Ricinus communis) (uniref90:UniRef90_B9R8C9)
c46d_23-C03-M13R_c	Similar to Phospholipase C 3 (Mycobacterium tuberculosis) (uniprot_sprot:sp|P95245|PHLC_MYCTU)
c46d_23-D12-M13R_c	Similar to WD repeat-containing protein 61 (Danio rerio) (uniprot_sprot:sp|Q6P5M2|WDR61_DANRE)
c46d_24-B04-M13R_c	Similar to Pentatricopeptide repeat-containing protein At1g01970 (Arabidopsis thaliana) (uniprot_sprot:sp|Q9LPC4|PPR1_ARATH)
c46d_25-E04-M13R_c	Similar to Predicted protein (Populus trichocarpa) (uniref90:UniRef90_B9HVJ7)
c46d_26-E04-M13R_c	None
c46d_27-G06-M13R_c	None
c46d_28-E08-M13R_c	Similar to Ferredoxin-thioredoxin reductase catalytic chain, chloroplastic (Glycine max) (uniprot_sprot:sp|O49856|FTRC_SOYBN)
c46d_29-F07-M13R_c	Similar to Long-chain-alcohol oxidase FAO4A (Arabidopsis thaliana) (uniprot_sprot:sp|O65709|FAO4A_ARATH)
c46d_30-G07-M13R_c	Similar to Predicted protein (Populus trichocarpa) (uniref90:UniRef90_B9HYT2)
c46d_31-D06-M13R_c	Similar to Branchpoint-bridging protein (Schizosaccharomyces pombe) (uniprot_sprot:sp|O74555|BBP_SCHPO)
c46d_32-E04-M13R_c	Similar to Heme-binding-like protein At3g10130, chloroplastic (Arabidopsis thaliana) (uniprot_sprot:sp|Q9SR77|HBPL1_ARATH)
c46d_33-C03-M13R_c	Similar to Predicted protein (Populus trichocarpa) (uniref90:UniRef90_B9GV28)
c46d_40-C03-M13R_c	Similar to Hydroxyacylglutathione hydrolase cytoplasmic (Arabidopsis thaliana) (uniprot_sprot:sp|O24496|GLO2C_ARATH)
cA_05-C10-M13R_c	Similar to DUF246 domain-containing protein At1g04910 (Arabidopsis thaliana) (uniprot_sprot:sp|Q8W486|Y1491_ARATH)
cA_05-E09-M13R_c	Similar to Whole genome shotgun sequence of line PN40024, scaffold_11.assembly12x (Fragment) (Vitis vinifera) (uniref90:UniRef90_D7T9Y2)
cA_05-F12-M13R_c	Similar to Homeobox-leucine zipper protein REVOLUTA (Arabidopsis thaliana) (uniprot_sprot:sp|Q9SE43|REV_ARATH)
cA_07-C10-M13R_c	None
cA_07-H04-M13R_c	Similar to Whole genome shotgun sequence of line PN40024, scaffold_203.assembly12x (Fragment) (Vitis vinifera) (uniref90:UniRef90_D7UDQ8)
cA_08-B04-M13R_c	Similar to Heparanase-like protein 3 (Arabidopsis thaliana) (uniprot_sprot:sp|Q9FZP1|HPSE3_ARATH)
cA_08-E12-M13R_c	Similar to Peroxisome biogenesis protein 6 (Arabidopsis thaliana) (uniprot_sprot:sp|Q8RY16|PEX6_ARATH)
cA_10-A12-M13R_c	Similar to Putative chloride channel-like protein CLC-g (Arabidopsis thaliana) (uniprot_sprot:sp|P60300|CLCG_ARATH)
cA_16-B02-M13R_c	Similar to Predicted protein (Populus trichocarpa) (uniref90:UniRef90_B9HBH6)
cA_16-H05-M13R_c	Similar to Calcineurin B-like protein 4 (Arabidopsis thaliana) (uniprot_sprot:sp|O81223|CNBL4_ARATH)
cA_17-B11-M13R_c	Similar to Cold-induced plasma membrane protein (Musa ABB Group) (uniref90:UniRef90_B1PSN4)
cA_19-B04-M13R_c	None
cA_21-C08-M13R_c	Similar to RING finger and CHY zinc finger domain-containing protein 1 (Mus musculus) (uniprot_sprot:sp|Q9CR50|ZN363_MOUSE)
cA_21-F12-M13R_c	Similar to Putative uncharacterized protein (Vitis vinifera) (uniref90:UniRef90_A5AEZ0)
cA_21-H06-M13R_c	Similar to Endoribonuclease Dicer homolog 1 (Arabidopsis thaliana) (uniprot_sprot:sp|Q9SP32|DCL1_ARATH)
cA_22-E07-M13R_c	Similar to L-allo-threonine aldolase (Aeromonas jandaei) (uniprot_sprot:sp|O07051|LTAA_AERJA)
cA_23-C06-M13R_c	Similar to Homeobox-leucine zipper protein HAT5 (Arabidopsis thaliana) (uniprot_sprot:sp|Q02283|HAT5_ARATH)
cA_24-B11-M13R_c	Similar to Auxin transporter-like protein 4 (Medicago truncatula) (uniprot_sprot:sp|Q8L884|LAX4_MEDTR)
cA_26-F08-M13R_c	Similar to Mitochondrial inner membrane protease subunit 1 (Mus musculus) (uniprot_sprot:sp|Q9CQU8|IMP1L_MOUSE)
cA_30-E11-M13R_c	Similar to Protein XAP5 CIRCADIAN TIMEKEEPER (Arabidopsis thaliana) (uniprot_sprot:sp|Q8H110|XCT_ARATH)
cA_30-H06-M13R_c	Similar to Uricase-2 (Phaseolus vulgaris) (uniprot_sprot:sp|P53763|URIC_PHAVU)
cA_34-E03-M13R_c	Similar to Pentatricopeptide repeat-containing protein At3g53170 (Arabidopsis thaliana) (uniprot_sprot:sp|Q9SCP4|PP279_ARATH)
cA_34-E07-M13R_c	Similar to Uncharacterized protein At1g76660 (Arabidopsis thaliana) (uniprot_sprot:sp|Q9SRE5|Y1666_ARATH)
cA_34-G11-M13R_c	Similar to Predicted protein (Fragment) (Populus trichocarpa) (uniref90:UniRef90_B9GUG7)
cA_37-E01-M13R_c	Similar to 4-alpha-glucanotransferase, chloroplastic/amyloplastic (Solanum tuberosum) (uniprot_sprot:sp|Q06801|DPEP_SOLTU)
cA_38-E08-M13R_c	Similar to Probable sugar phosphate/phosphate translocator At1g06470 (Arabidopsis thaliana) (uniprot_sprot:sp|Q8H184|PT106_ARATH)
cA_38-G06-M13R_c	Similar to Predicted protein (Populus trichocarpa) (uniref90:UniRef90_A9PG39)
cA_40-A01-M13R_c	Similar to Ent-kaurenoic acid oxidase 1 (Arabidopsis thaliana) (uniprot_sprot:sp|O23051|KAO1_ARATH)
cA_41-E02-M13R_c	Similar to Malate synthase, glyoxysomal (Cucumis sativus PE=2 SV=2) (uniprot_sprot:sp|P08216|MASY_CUCSA)
cAI_06-H11-M13R_c	Similar to Putative uncharacterized protein (Glycine max) (uniref90:UniRef90_C6SVT0)
cAI_07-D12-M13R_c	Similar to Peptide methionine sulfoxide reductase B2, chloroplastic (Arabidopsis thaliana) (uniprot_sprot:sp|Q9C5C8|MSRB2_ARATH)
cAI_09-B11-M13R_c	None
cAI_10-G12-M13R_c	Similar to PREDICTED: hypothetical protein (Vitis vinifera) (uniref90:UniRef90_UPI0001984A4D)
cAI_11-A09-M13R_c	Similar to 6-phosphogluconate dehydrogenase, decarboxylating (Synechococcus elongatus (strain PCC 7942)) (uniprot_sprot:sp|P21577|6PGD_SYNE7)
cAI_12-D10-M13R_c	Similar to Sugar transporter ERD6-like 6 (Arabidopsis thaliana) (uniprot_sprot:sp|Q9FRL3|ERDL6_ARATH)
cAI_14-G10-M13R_c	Similar to Predicted protein (Populus trichocarpa) (uniref90:UniRef90_B9GT61)
cAI_15-E09-M13R_c	Similar to Predicted protein (Fragment) (Populus trichocarpa) (uniref90:UniRef90_B9GYX2)
cAI_17-D05-M13R_c	Similar to Protein C6orf149, putative (Ricinus communis) (uniref90:UniRef90_B9RLS6)
cAI_18-E01-M13R_c	Similar to F-box protein SNE (Arabidopsis thaliana) (uniprot_sprot:sp|Q9LUB6|SNE_ARATH)
cAI_20-E04-M13R_c	Similar to Putative uncharacterized protein (Ricinus communis) (uniref90:UniRef90_B9RNR2)
cAI_26-B12-M13R_c	None
cAI_28-B08-M13R_c	Similar to Whole genome shotgun sequence of line PN40024, scaffold_10.assembly12x (Fragment) (Vitis vinifera) (uniref90:UniRef90_D7TAF2)
cAI_28-C02-M13R_c	Similar to Putative uncharacterized protein (Cucumis melo subsp. melo) (uniref90:UniRef90_E5GCT7)
cAI_28-F04-M13R_c	Similar to Caffeoyl-CoA O-methyltransferase 2 (Zea mays) (uniprot_sprot:sp|Q9XGD5|CAMT2_MAIZE)
cAI_29-G06-M13R_c	Similar to Two-component response regulator ARR2 (Arabidopsis thaliana) (uniprot_sprot:sp|Q9ZWJ9|ARR2_ARATH)
cAI_30-H06-M13R_c	Similar to AMP deaminase (Arabidopsis thaliana) (uniprot_sprot:sp|O80452|AMPD_ARATH)
cAI_32-B11-M13R_c	Similar to Transcription factor ILR3 (Arabidopsis thaliana) (uniprot_sprot:sp|Q9FH37|ILR3_ARATH)
cAI_33-E09-M13R_c	Similar to Whole genome shotgun sequence of line PN40024, scaffold_48.assembly12x (Fragment) (Vitis vinifera) (uniref90:UniRef90_D7U821)
cAI_33-H09-M13R_c	Similar to 2-dehydro-3-deoxyphosphooctonate aldolase (Arabidopsis thaliana) (uniprot_sprot:sp|Q9AV97|KDSA_ARATH)
cCI_02-D08-M13R_c	Similar to Putative uncharacterized protein (Vitis vinifera) (uniref90:UniRef90_A5BB90)
cCI_02-F12-M13R_c	Similar to Phosphoglycerate mutase, putative (Ricinus communis) (uniref90:UniRef90_B9RZ93)
cCI_03-G04-M13R_c	Similar to Protein SEC13 homolog (Rattus norvegicus) (uniprot_sprot:sp|Q5XFW8|SEC13_RAT)
cCI_04-E07-M13R_c	Similar to Pre-mRNA-splicing factor ATP-dependent RNA helicase PRP16 (Bos taurus) (uniprot_sprot:sp|Q17R09|PRP16_BOVIN)
cCI_04-F02-M13R_c	Similar to CmE8 protein (Cucumis melo) (uniref90:UniRef90_Q948K9)
cCI_05-A01-M13R_c	Similar to Ycf60-like protein (Synechocystis sp. (strain ATCC 27184 / PCC 6803 / N-1)) (uniprot_sprot:sp|P73387|YC60L_SYNY3)
cCI_05-A03-M13R_c	Similar to Probable carboxylesterase 18 (Arabidopsis thaliana) (uniprot_sprot:sp|Q9LT10|CXE18_ARATH)
cCI_05-B05-M13R_c	Similar to Ribulose-1,5 bisphosphate carboxylase/oxygenase large subunit N-methyltransferase, chloroplastic (Nicotiana tabacum) (uniprot_sprot:sp|P94026|RBCMT_TOBAC)
cCI_05-B08-M13R_c	Similar to Putative zinc finger protein At1g68190 (Arabidopsis thaliana) (uniprot_sprot:sp|Q9C9F4|COLX_ARATH)
cCI_05-F07-M13R_c	Similar to Rho guanine nucleotide exchange factor 8 (Arabidopsis thaliana) (uniprot_sprot:sp|Q9LV40|ROGF8_ARATH)
cCI_07-A02-M13R_c	Similar to 17.3 kDa class I heat shock protein (Glycine max) (uniprot_sprot:sp|P02519|HSP11_SOYBN)
cCI_07-C11-M13R_c	Similar to Ribulose-1,5 bisphosphate carboxylase/oxygenase large subunit N-methyltransferase, chloroplastic (Nicotiana tabacum) (uniprot_sprot:sp|P94026|RBCMT_TOBAC)
cCI_07-F08-M13R_c	Similar to 1-aminocyclopropane-1-carboxylate oxidase (Musa acuminata) (uniprot_sprot:sp|Q9FR99|ACCO_MUSAC)
cCI_09-E04-M13R_c	None
cCI_09-F12-M13R_c	Similar to DCC family protein At1g52590, chloroplastic (Arabidopsis thaliana) (uniprot_sprot:sp|Q9SSR1|Y1259_ARATH)
cCI_10-D01-M13R_c	Similar to Ent-kaurenoic acid oxidase 1 (Arabidopsis thaliana) (uniprot_sprot:sp|O23051|KAO1_ARATH)
cCI_12-G10-M13R_c	Similar to Dihydroflavonol-4-reductase (Vitis vinifera) (uniprot_sprot:sp|P51110|DFRA_VITVI)
cCI_13-D08-M13R_c	Similar to WW domain-containing oxidoreductase (Mus musculus) (uniprot_sprot:sp|Q91WL8|WWOX_MOUSE)
cCI_14-E07-M13R_c	Similar to Protein CHLOROPLAST IMPORT APPARATUS 2 (Arabidopsis thaliana) (uniprot_sprot:sp|Q9LU68|CIA2_ARATH)
cCI_16-B11-M13R_c	Similar to Uncharacterized protein HI_1198 (Haemophilus influenzae (strain ATCC 51907 / DSM 11121 / KW20 / Rd)) (uniprot_sprot:sp|P45103|Y1198_HAEIN)
cCI_16-E03-M13R_c	Similar to Probable serine racemase (Dictyostelium discoideum) (uniprot_sprot:sp|Q54HH2|SRR_DICDI)
cCI_16-F10-M13R_c	Similar to BTB/POZ domain-containing protein At2g30600 (Arabidopsis thaliana) (uniprot_sprot:sp|Q8LEV3|Y2060_ARATH)
cCI_16-F11-M13R_c	None
cCI_16-G03-M13R_c	Similar to Zinc finger A20 and AN1 domain-containing stress-associated protein 8 (Oryza sativa subsp. japonica) (uniprot_sprot:sp|A3BDI8|SAP8_ORYSJ)
cCI_17-H08-M13R_c	Similar to Metal tolerance protein 5 (Oryza sativa subsp. japonica) (uniprot_sprot:sp|Q5NA18|MTP5_ORYSJ)
cCI_19-A04-M13R_c	None
cCI_20-A09-M13R_c	Similar to Putative uncharacterized protein (Ricinus communis) (uniref90:UniRef90_B9SC51)
cCI_20-B05-M13R_c	Similar to Phosphoglycerate mutase, putative (Ricinus communis) (uniref90:UniRef90_B9RZ93)
cCI_21-A12-M13R_c	Similar to Calcium uptake protein 1, mitochondrial (Xenopus tropicalis) (uniprot_sprot:sp|B1H2N3|MICU1_XENTR)
cCI_21-C08-M13R_c	Similar to Vesicle-associated protein 4-2 (Arabidopsis thaliana) (uniprot_sprot:sp|Q8VYN2|VAP42_ARATH)
cCI_24-B05-M13R_c	Similar to E3 ubiquitin-protein ligase PRT1 (Arabidopsis thaliana) (uniprot_sprot:sp|Q8LBL5|PRT1_ARATH)
cCI_24-C10-M13R_c	Similar to Methenyltetrahydrofolate synthase domain-containing protein (Danio rerio) (uniprot_sprot:sp|Q0P464|MTHSD_DANRE)
cCI_25-G04-M13R_c	Similar to Protein TIFY 8 (Arabidopsis thaliana) (uniprot_sprot:sp|Q84MB2|TIF8_ARATH)
cCI_27-B02-M13R_c	Similar to Whole genome shotgun sequence of line PN40024, scaffold_66.assembly12x (Fragment) (Vitis vinifera) (uniref90:UniRef90_D7TWX9)
cCI_27-H04-M13R_c	predicted protein [Populus trichocarpa]
cCI_29-H07-M13R_c	predicted protein [Populus trichocarpa]
cCI_30-B02-M13R_c	None
cCI_31-A01-M13R_c	Similar to Probable glycosyltransferase At5g03795 (Arabidopsis thaliana) (uniprot_sprot:sp|Q9FFN2|GLYT3_ARATH)
cCI_32-A02-M13R_c	None
cCI_32-F04-M13R_c	Similar to Ent-kaurenoic acid oxidase 1 (Arabidopsis thaliana) (uniprot_sprot:sp|O23051|KAO1_ARATH)
cCI_33-D02-M13R_c	Similar to Homeobox-leucine zipper protein REVOLUTA (Arabidopsis thaliana) (uniprot_sprot:sp|Q9SE43|REV_ARATH)
cCI_35-H02-M13R_c	None
cCI_36-B02-M13R_c	Similar to Zinc finger protein CONSTANS-LIKE 6 (Arabidopsis thaliana) (uniprot_sprot:sp|Q8LG76|COL6_ARATH)
cCI_36-E09-M13R_c	Similar to Probable LRR receptor-like serine/threonine-protein kinase At3g47570 (Arabidopsis thaliana) (uniprot_sprot:sp|C0LGP4|Y3475_ARATH)
cCI_37-B12-M13R_c	Similar to Putative uncharacterized protein (Vitis vinifera) (uniref90:UniRef90_A5BYY1)
cCI_42-E10-M13R_c	Similar to Serine carboxypeptidase-like 20 (Arabidopsis thaliana) (uniprot_sprot:sp|Q8L7B2|SCP20_ARATH)
cCI_43-E07-M13R_c	Similar to Predicted protein (Populus trichocarpa) (uniref90:UniRef90_B9HGX1)
cCI_43-F12-M13R_c	Similar to Caffeoyl-CoA O-methyltransferase 2 (Zea mays) (uniprot_sprot:sp|Q9XGD5|CAMT2_MAIZE)
cCI_44-C04-M13R_c	Similar to WW domain-containing oxidoreductase (Mus musculus) (uniprot_sprot:sp|Q91WL8|WWOX_MOUSE)
cCI_44-D06-M13R_c	Similar to Shikimate kinase, chloroplastic (Solanum lycopersicum PE=2 SV=1) (uniprot_sprot:sp|Q00497|AROK_SOLLC)
cCI_44-F05-M13R_c	Similar to Auxin-induced protein 22D (Vigna radiata var. radiata) (uniprot_sprot:sp|O24542|AX22D_VIGRR)
cCI_45-A10-M13R_c	Similar to Whole genome shotgun sequence of line PN40024, scaffold_9.assembly12x (Fragment) (Vitis vinifera) (uniref90:UniRef90_D7T1C5)
cCI_47-H11-M13R_c	Similar to F-box protein At1g55000 (Arabidopsis thaliana) (uniprot_sprot:sp|Q9FZ32|FB60_ARATH)
cCI_48-D09-M13R_c	Similar to Cation/H(+) antiporter 18 (Arabidopsis thaliana) (uniprot_sprot:sp|Q9FFR9|CHX18_ARATH)
cCI_49-B06-M13R_c	None
cCI_49-H11-M13R_c	Similar to BEL1-like homeodomain protein 2 (Arabidopsis thaliana) (uniprot_sprot:sp|Q9SW80|BLH2_ARATH)
cCI_50-D09-M13R_c	Similar to Transcription factor TCP2 (Arabidopsis thaliana) (uniprot_sprot:sp|Q93V43|TCP2_ARATH)
cCI_52-D10-M13R_c	Similar to Breast carcinoma amplified sequence, putative (Ricinus communis) (uniref90:UniRef90_B9SFK7)
cCI_53-E12-M13R_c	Similar to 5'-nucleotidase domain-containing protein DDB_G0275467 (Dictyostelium discoideum) (uniprot_sprot:sp|Q75K12|NT5D_DICDI)
cCI_54-A07-M13R_c	Similar to PREDICTED: hypothetical protein (Vitis vinifera) (uniref90:UniRef90_UPI0001986088)
cCI_54-E06-M13R_c	Similar to Transcription factor, putative (Ricinus communis) (uniref90:UniRef90_B9SKE7)
cCI_54-F03-M13R_c	Similar to Serine/threonine-protein kinase At5g01020 (Arabidopsis thaliana) (uniprot_sprot:sp|Q8GXZ3|Y5102_ARATH)
cCI_56-D03-M13R_c	Similar to Putative uncharacterized protein (Fragment) (Ricinus communis) (uniref90:UniRef90_B9T892)
cCI_56-E04-M13R_c	Similar to RNA binding protein, putative (Ricinus communis) (uniref90:UniRef90_B9T4J0)
cCI_56-G04-M13R_c	None
cCI_57-F06-M13R_c	Similar to Whole genome shotgun sequence of line PN40024, scaffold_80.assembly12x (Fragment) (Vitis vinifera) (uniref90:UniRef90_D7TCR1)
cCI_58-B06-M13R_c	Similar to Probable purine permease 10 (Arabidopsis thaliana) (uniprot_sprot:sp|O49725|PUP10_ARATH)
cCI_60-H10-M13R_c	Similar to Peptide chain release factor 2 (Synechocystis sp. (strain ATCC 27184 / PCC 6803 / N-1)) (uniprot_sprot:sp|P74476|RF2_SYNY3)
cCI_61-B09-M13R_c	Similar to Ankyrin repeat-containing protein At2g01680 (Arabidopsis thaliana) (uniprot_sprot:sp|Q9ZU96|Y2168_ARATH)
cCI_62-G10-M13R_c	pentatricopeptide repeat-containing protein, putative [Ricinus communis]
cCI_63-B10-M13R_c	Similar to Purple acid phosphatase 23 (Arabidopsis thaliana) (uniprot_sprot:sp|Q6TPH1|PPA23_ARATH)
cCI_63-C12-M13R_c	Similar to Predicted protein (Populus trichocarpa) (uniref90:UniRef90_B9GUJ5)
cCI_63-F10-M13R_c	Similar to 1,4-Dihydroxy-2-naphthoyl-CoA synthase, peroxisomal (Arabidopsis thaliana) (uniprot_sprot:sp|Q8GYN9|MENB_ARATH)
cCI_64-C03-M13R_c	Similar to Putative uncharacterized protein (Ricinus communis) (uniref90:UniRef90_B9R7F4)
cCI_64-F08-M13R_c	Similar to Predicted protein (Populus trichocarpa) (uniref90:UniRef90_B9GGG1)
cCI_65-B10-M13R_c	Similar to Putative uncharacterized protein (Vitis vinifera) (uniref90:UniRef90_A5AXI3)
cCI_65-C06-M13R_c	Similar to Uncharacterized protein At2g37660, chloroplastic (Arabidopsis thaliana) (uniprot_sprot:sp|O80934|Y2766_ARATH)
cCI_67-D06-M13R_c	Similar to PREDICTED: hypothetical protein (Vitis vinifera) (uniref90:UniRef90_UPI0001984805)
cCI_68-F02-M13R_c	Similar to Red chlorophyll catabolite reductase, chloroplastic (Arabidopsis thaliana) (uniprot_sprot:sp|Q8LDU4|RCCR_ARATH)
cCI_69-F11-M13R_c	Similar to DAG protein, chloroplastic (Antirrhinum majus) (uniprot_sprot:sp|Q38732|DAG_ANTMA)
cCI_69-G07-M13R_c	Similar to PREDICTED: hypothetical protein (Vitis vinifera) (uniref90:UniRef90_UPI00015C95B4)
cCL1013Contig1	Similar to Sucrose-phosphate synthase 1 (Citrus unshiu) (uniprot_sprot:sp|O22060|SPS1_CITUN)
cCL1027Contig1	Similar to Serine carboxypeptidase-like 7 (Arabidopsis thaliana) (uniprot_sprot:sp|Q9SQX6|SCP7_ARATH)
cCL1033Contig1	Similar to Uncharacterized protein ycf36 (Porphyra purpurea) (uniprot_sprot:sp|P51273|YCF36_PORPU)
cCL1056Contig1	Similar to Uridine nucleosidase 1 (Arabidopsis thaliana) (uniprot_sprot:sp|Q9SJM7|URH1_ARATH)
cCL1075Contig1	Similar to Putative uncharacterized protein (Ricinus communis) (uniref90:UniRef90_B9SWM3)
cCL1102Contig1	Similar to Early nodulin-93 (Glycine max PE=2 SV=1) (uniprot_sprot:sp|Q02921|NO93_SOYBN)
cCL1123Contig1	Similar to Two-component response regulator ARR9 (Arabidopsis thaliana) (uniprot_sprot:sp|O80366|ARR9_ARATH)
cCL1150Contig1	Similar to Whole genome shotgun sequence of line PN40024, scaffold_250.assembly12x (Fragment) (Vitis vinifera) (uniref90:UniRef90_D7SYX3)
cCL1150Contig2	Similar to Whole genome shotgun sequence of line PN40024, scaffold_250.assembly12x (Fragment) (Vitis vinifera) (uniref90:UniRef90_D7SYX3)
cCL1167Contig1	Similar to Zinc finger CCCH domain-containing protein 53 (Oryza sativa subsp. japonica) (uniprot_sprot:sp|Q0D3J9|C3H53_ORYSJ)
cCL1167Contig2	Similar to Zinc finger CCCH domain-containing protein 53 (Oryza sativa subsp. japonica) (uniprot_sprot:sp|Q0D3J9|C3H53_ORYSJ)
cCL1216Contig1	None
cCL1217Contig1	Similar to Tubulin beta-1 chain (Zea mays) (uniprot_sprot:sp|P18025|TBB1_MAIZE)
cCL1219Contig1	Similar to Predicted protein (Populus trichocarpa) (uniref90:UniRef90_A9PH50)
cCL1221Contig1	Similar to Photosystem I reaction center subunit V, chloroplastic (Arabidopsis thaliana) (uniprot_sprot:sp|Q9S7N7|PSAG_ARATH)
cCL1239Contig1	Similar to unknown protein (A.thaliana) (tair10_pep:AT2G19180.1)
cCL1254Contig1	Similar to E3 ubiquitin-protein ligase KEG (Arabidopsis thaliana) (uniprot_sprot:sp|Q9FY48|KEG_ARATH)
cCL1295Contig1	Similar to PREDICTED: hypothetical protein (Vitis vinifera) (uniref90:UniRef90_UPI0001984CA3)
cCL1319Contig1	Similar to Putative uncharacterized protein (Vitis vinifera) (uniref90:UniRef90_A5ADW9)
cCL1320Contig1	Similar to DNA-damage-repair/toleration protein DRT100 (Arabidopsis thaliana) (uniprot_sprot:sp|Q00874|DR100_ARATH)
cCL1322Contig1	Similar to Transcription factor MYB44 (Arabidopsis thaliana) (uniprot_sprot:sp|Q9FDW1|MYB44_ARATH)
cCL1384Contig1	Similar to PREDICTED: hypothetical protein (Vitis vinifera) (uniref90:UniRef90_UPI00019847B1)
cCL1394Contig1	Similar to 50S ribosomal protein L34, chloroplastic (Spinacia oleracea) (uniprot_sprot:sp|P82244|RK34_SPIOL)
cCL1418Contig1	Similar to Glucan endo-1,3-beta-glucosidase-like protein At1g69295 (Arabidopsis thaliana) (uniprot_sprot:sp|Q93V72|E13L4_ARATH)
cCL1503Contig1	Similar to PREDICTED: hypothetical protein isoform 1 (Vitis vinifera) (uniref90:UniRef90_UPI00015CD8C6)
cCL1548Contig1	Similar to Aldehyde dehydrogenase family 7 member B4 (Arabidopsis thaliana) (uniprot_sprot:sp|Q9SYG7|AL7B4_ARATH)
cCL1560Contig1	Similar to DELLA protein GAIP-B (Cucurbita maxima) (uniprot_sprot:sp|Q6EI05|GAIPB_CUCMA)
cCL158Contig1	Similar to KDEL-tailed cysteine endopeptidase CEP1 (Arabidopsis thaliana) (uniprot_sprot:sp|Q9FGR9|CEP1_ARATH)
cCL158Contig2	Similar to KDEL-tailed cysteine endopeptidase CEP1 (Arabidopsis thaliana) (uniprot_sprot:sp|Q9FGR9|CEP1_ARATH)
cCL1668Contig1	Similar to Putative uncharacterized protein (Glycine max) (uniref90:UniRef90_C6T4F8)
cCL1675Contig1	Similar to Putative uncharacterized protein (Ricinus communis) (uniref90:UniRef90_B9SC51)
cCL1769Contig1	Similar to Protease 2 (Moraxella lacunata) (uniprot_sprot:sp|Q59536|PTRB_MORLA)
cCL1780Contig1	Similar to Histone deacetylase 8 (Arabidopsis thaliana) (uniprot_sprot:sp|Q94EJ2|HDA8_ARATH)
cCL1827Contig2	Similar to Putative uncharacterized protein (Ricinus communis) (uniref90:UniRef90_B9RTB6)
cCL1831Contig1	Similar to Testis-expressed sequence 2 protein (Mus musculus) (uniprot_sprot:sp|Q6ZPJ0|TEX2_MOUSE)
cCL1837Contig1	Similar to Predicted protein (Populus trichocarpa) (uniref90:UniRef90_B9HYT2)
cCL1941Contig1	Similar to Transcription factor MYB59 (Arabidopsis thaliana) (uniprot_sprot:sp|Q4JL84|MYB59_ARATH)
cCL1949Contig1	Similar to PsbP domain-containing protein 6, chloroplastic (Arabidopsis thaliana) (uniprot_sprot:sp|Q9LXX5|PPD6_ARATH)
cCL1952Contig1	Similar to Putative uncharacterized protein (Ricinus communis) (uniref90:UniRef90_B9RCZ6)
cCL1959Contig1	Similar to Auxin-induced protein 22D (Vigna radiata var. radiata) (uniprot_sprot:sp|O24542|AX22D_VIGRR)
cCL2001Contig1	Similar to Whole genome shotgun sequence of line PN40024, scaffold_14.assembly12x (Fragment) (Vitis vinifera) (uniref90:UniRef90_E0CSE1)
cCL2040Contig1	Similar to IAA-amino acid hydrolase ILR1-like 6 (Arabidopsis thaliana) (uniprot_sprot:sp|Q8VYX0|ILL6_ARATH)
cCL2045Contig1	Similar to Protein TIFY 6B (Arabidopsis thaliana) (uniprot_sprot:sp|Q9LVI4|TIF6B_ARATH)
cCL2055Contig1	Similar to 17.3 kDa class I heat shock protein (Glycine max) (uniprot_sprot:sp|P02519|HSP11_SOYBN)
cCL2063Contig1	Similar to DNA-binding protein S1FA, putative (Ricinus communis) (uniref90:UniRef90_B9SGP8)
cCL2094Contig1	Similar to Thioredoxin-like protein CXXS1 (Arabidopsis thaliana) (uniprot_sprot:sp|Q8LDI5|CXXS1_ARATH)
cCL2101Contig1	Similar to Galactokinase (Arabidopsis thaliana) (uniprot_sprot:sp|Q9SEE5|GALK1_ARATH)
cCL212Contig1	Similar to NAC domain-containing protein 18 (Arabidopsis thaliana) (uniprot_sprot:sp|Q9ZNU2|NAC18_ARATH)
cCL2172Contig1	Similar to dCTP pyrophosphatase 1 (Mus musculus) (uniprot_sprot:sp|Q9QY93|DCTP1_MOUSE)
cCL2225Contig1	Similar to Xanthoxin dehydrogenase (Arabidopsis thaliana) (uniprot_sprot:sp|Q9C826|ABA2_ARATH)
cCL2230Contig1	Similar to Xaa-Pro dipeptidase (Rattus norvegicus) (uniprot_sprot:sp|Q5I0D7|PEPD_RAT)
cCL2233Contig1	Similar to Oxidation resistance protein 1 (Homo sapiens) (uniprot_sprot:sp|Q8N573|OXR1_HUMAN)
cCL2268Contig1	Similar to 30S ribosomal protein S20, chloroplastic (Arabidopsis thaliana) (uniprot_sprot:sp|Q9ASV6|RR20_ARATH)
cCL226Contig2	Similar to Uncharacterized membrane protein C2G11.09 (Schizosaccharomyces pombe) (uniprot_sprot:sp|Q09809|YAB9_SCHPO)
cCL2283Contig1	None
cCL2286Contig1	None
cCL2306Contig1	Similar to Dihydroneopterin aldolase (Arabidopsis thaliana) (uniprot_sprot:sp|Q9SF23|FOLB1_ARATH)
cCL2336Contig1	Similar to Glutathione S-transferase zeta class (Euphorbia esula PE=2 SV=1) (uniprot_sprot:sp|P57108|GSTZ_EUPES)
cCL2381Contig1	Similar to E3 ubiquitin-protein ligase BAH1 (Arabidopsis thaliana) (uniprot_sprot:sp|Q9SRX9|BAH1_ARATH)
cCL2449Contig1	Similar to Uncharacterized protein At3g49140 (Arabidopsis thaliana) (uniprot_sprot:sp|Q0WMN5|Y3913_ARATH)
cCL2449Contig2	Similar to Uncharacterized protein At3g49140 (Arabidopsis thaliana) (uniprot_sprot:sp|Q0WMN5|Y3913_ARATH)
cCL2461Contig1	Similar to ATP-dependent Clp protease ATP-binding subunit ClpX (Marinobacter aquaeolei (strain ATCC 700491 / DSM 11845 / VT8)) (uniprot_sprot:sp|A1U1Q2|CLPX_MARAV)
cCL2481Contig1	Similar to Predicted protein (Populus trichocarpa) (uniref90:UniRef90_A9PB64)
cCL2499Contig1	Similar to Expansin-like A3 (Arabidopsis thaliana) (uniprot_sprot:sp|Q9LZT5|EXLA3_ARATH)
cCL2569Contig1	Similar to Putative uncharacterized protein (Ricinus communis) (uniref90:UniRef90_B9S9B4)
cCL2574Contig1	Similar to Probable LRR receptor-like serine/threonine-protein kinase At1g53440 (Arabidopsis thaliana) (uniprot_sprot:sp|C0LGG9|Y5344_ARATH)
cCL2608Contig1	Similar to Putative uncharacterized protein At1g35340 (Arabidopsis thaliana) (uniref90:UniRef90_Q682J5)
cCL2637Contig1	Similar to E3 ubiquitin-protein ligase SINA-like 10 (Arabidopsis thaliana) (uniprot_sprot:sp|Q84K34|SIL10_ARATH)
cCL2700Contig1	Similar to Myb family transcription factor APL (Arabidopsis thaliana) (uniprot_sprot:sp|Q9SAK5|APL_ARATH)
cCL2703Contig1	Similar to Transcription initiation factor TFIID subunit 12 (Dictyostelium discoideum) (uniprot_sprot:sp|Q555L9|TAF12_DICDI)
cCL2707Contig1	None
cCL2722Contig1	Similar to Putative peroxisomal-coenzyme A synthetase (Schizosaccharomyces pombe) (uniprot_sprot:sp|O74976|FAT2_SCHPO)
cCL2785Contig1	Similar to BEL1-like homeodomain protein 2 (Arabidopsis thaliana) (uniprot_sprot:sp|Q9SW80|BLH2_ARATH)
cCL2830Contig1	Similar to Predicted protein (Populus trichocarpa) (uniref90:UniRef90_A9PG39)
cCL2863Contig1	None
cCL2921Contig1	None
cCL2945Contig1	Similar to Whole genome shotgun sequence of line PN40024, scaffold_104.assembly12x (Fragment) (Vitis vinifera) (uniref90:UniRef90_D7TP33)
cCL3009Contig1	Similar to Auxin-induced protein 5NG4 (Pinus taeda PE=2 SV=1) (uniprot_sprot:sp|Q6J163|5NG4_PINTA)
cCL300Contig2	Similar to Histidine kinase 3 (Arabidopsis thaliana) (uniprot_sprot:sp|Q9C5U1|AHK3_ARATH)
cCL3014Contig1	None
cCL3066Contig1	None
cCL3098Contig1	Similar to Whole genome shotgun sequence of line PN40024, scaffold_90.assembly12x (Fragment) (Vitis vinifera) (uniref90:UniRef90_D7T837)
cCL3223Contig1	None
cCL3280Contig1	Similar to Whole genome shotgun sequence of line PN40024, scaffold_1.assembly12x (Fragment) (Vitis vinifera) (uniref90:UniRef90_E0CRE4)
cCL3326Contig1	Similar to Putative clathrin assembly protein At4g40080 (Arabidopsis thaliana) (uniprot_sprot:sp|Q8L936|CAP16_ARATH)
cCL3354Contig1	Similar to Predicted protein (Populus trichocarpa) (uniref90:UniRef90_A9PG39)
cCL3377Contig1	Similar to COBW domain-containing protein 2 (Homo sapiens) (uniprot_sprot:sp|Q8IUF1|CBWD2_HUMAN)
cCL3388Contig1	Similar to Probable phytol kinase 1, chloroplastic (Glycine max PE=2 SV=1) (uniprot_sprot:sp|Q2N2K1|PHYK1_SOYBN)
cCL3470Contig1	Similar to Putative uncharacterized protein (Zea mays) (uniref90:UniRef90_B4FM27)
cCL3499Contig1	Similar to Probable galacturonosyltransferase 15 (Arabidopsis thaliana) (uniprot_sprot:sp|Q8L4B0|GAUTF_ARATH)
cCL3541Contig1	Similar to Eukaryotic translation initiation factor 5A (Manihot esculenta PE=2 SV=2) (uniprot_sprot:sp|Q9AXJ4|IF5A_MANES)
cCL3550Contig1	Similar to 1,4-Dihydroxy-2-naphthoyl-CoA synthase, peroxisomal (Arabidopsis thaliana) (uniprot_sprot:sp|Q8GYN9|MENB_ARATH)
cCL3609Contig1	Similar to Probable salt tolerance-like protein At1g78600 (Arabidopsis thaliana) (uniprot_sprot:sp|Q9SYM2|STHY_ARATH)
cCL3630Contig1	Similar to Aspartic proteinase-like protein 1 (Arabidopsis thaliana) (uniprot_sprot:sp|Q9LX20|ASPL1_ARATH)
cCL3700Contig1	Similar to Thioredoxin-like 3-1, chloroplastic (Arabidopsis thaliana) (uniprot_sprot:sp|Q9FG36|TRL31_ARATH)
cCL3721Contig1	Similar to Predicted protein (Populus trichocarpa) (uniref90:UniRef90_B9N6A8)
cCL3749Contig1	Similar to F-box protein SKIP23 (Arabidopsis thaliana) (uniprot_sprot:sp|Q3EBZ2|SKI23_ARATH)
cCL3804Contig1	Similar to Unknown protein DS12 from 2D-PAGE of leaf, chloroplastic (Oryza sativa subsp. japonica) (uniprot_sprot:sp|Q0J709|UP12_ORYSJ)
cCL3827Contig1	Similar to Predicted protein (Populus trichocarpa) (uniref90:UniRef90_B9IA52)
cCL3835Contig1	Similar to Peroxisomal membrane protein 11D (Arabidopsis thaliana) (uniprot_sprot:sp|O80845|PX11D_ARATH)
cCL3847Contig1	Similar to Putative uncharacterized protein (Ricinus communis) (uniref90:UniRef90_B9R9G3)
cCL3869Contig1	Similar to Putative uncharacterized protein (Ricinus communis) (uniref90:UniRef90_B9RGE1)
cCL3878Contig1	Similar to Whole genome shotgun sequence of line PN40024, scaffold_1.assembly12x (Fragment) (Vitis vinifera) (uniref90:UniRef90_E0CQC9)
cCL3882Contig1	Similar to Purple acid phosphatase 23 (Arabidopsis thaliana) (uniprot_sprot:sp|Q6TPH1|PPA23_ARATH)
cCL3898Contig1	Similar to MATE efflux family protein 7 (Arabidopsis thaliana) (uniprot_sprot:sp|Q8GXM8|MATE7_ARATH)
cCL3957Contig1	Similar to Coiled-coil domain-containing protein 22 (Rattus norvegicus) (uniprot_sprot:sp|P86182|CCD22_RAT)
cCL3965Contig1	None
cCL3985Contig1	Similar to Putative uncharacterized protein (Glycine max) (uniref90:UniRef90_C6TM84)
cCL40Contig3	Similar to Cold-induced plasma membrane protein (Musa ABB Group) (uniref90:UniRef90_B1PSN4)
cCL4113Contig1	Similar to Whole genome shotgun sequence of line PN40024, scaffold_48.assembly12x (Fragment) (Vitis vinifera) (uniref90:UniRef90_D7U821)
cCL4150Contig1	Similar to Beta-amyrin synthase (Arabidopsis thaliana) (uniprot_sprot:sp|B6EXY6|LUP4_ARATH)
cCL4180Contig1	Similar to Uncharacterized protein HI_1198 (Haemophilus influenzae (strain ATCC 51907 / DSM 11121 / KW20 / Rd)) (uniprot_sprot:sp|P45103|Y1198_HAEIN)
cCL4184Contig1	unnamed protein product [Vitis vinifera]
cCL4221Contig1	Similar to Translin (Pongo abelii) (uniprot_sprot:sp|Q5R7P2|TSN_PONAB)
cCL4266Contig1	Similar to Glucan endo-1,3-beta-glucosidase 8 (Arabidopsis thaliana) (uniprot_sprot:sp|Q6NKW9|E138_ARATH)
cCL4296Contig1	Similar to Predicted protein (Populus trichocarpa) (uniref90:UniRef90_B9N7Z2)
cCL4299Contig1	Similar to Auxin-induced protein 5NG4 (Pinus taeda PE=2 SV=1) (uniprot_sprot:sp|Q6J163|5NG4_PINTA)
cCL4302Contig1	Similar to Serine carboxypeptidase-like 49 (Arabidopsis thaliana) (uniprot_sprot:sp|P32826|SCP49_ARATH)
cCL4309Contig1	Similar to Homeobox-leucine zipper protein HAT7 (Arabidopsis thaliana) (uniprot_sprot:sp|Q00466|HAT7_ARATH)
cCL4332Contig1	Similar to Protease 2 (Moraxella lacunata) (uniprot_sprot:sp|Q59536|PTRB_MORLA)
cCL4336Contig1	Similar to Meiosis protein mei2 (Schizosaccharomyces pombe) (uniprot_sprot:sp|P08965|MEI2_SCHPO)
cCL4363Contig1	Similar to Whole genome shotgun sequence of line PN40024, scaffold_5.assembly12x (Fragment) (Vitis vinifera) (uniref90:UniRef90_D7U2G8)
cCL4407Contig1	Similar to Transcription initiation factor TFIID subunit 12 (Dictyostelium discoideum) (uniprot_sprot:sp|Q555L9|TAF12_DICDI)
cCL4411Contig1	Similar to Probable galacturonosyltransferase-like 3 (Arabidopsis thaliana) (uniprot_sprot:sp|Q0V7R1|GATL3_ARATH)
cCL4454Contig1	Similar to Hydrolase, putative (Ricinus communis) (uniref90:UniRef90_B9RVA3)
cCL4484Contig1	Similar to Uncharacterized sodium-dependent transporter yocS (Bacillus subtilis) (uniprot_sprot:sp|O34524|YOCS_BACSU)
cCL448Contig1	Similar to Uncharacterized methyltransferase At2g41040, chloroplastic (Arabidopsis thaliana) (uniprot_sprot:sp|Q0WPT7|Y2104_ARATH)
cCL4513Contig1	Similar to Putative uncharacterized protein (Fragment) (Vitis vinifera) (uniref90:UniRef90_A5BRG1)
cCL4550Contig1	Similar to LOB domain-containing protein 38 (Arabidopsis thaliana) (uniprot_sprot:sp|Q9SN23|LBD38_ARATH)
cCL4562Contig1	Similar to Solute carrier family 25 member 44 (Homo sapiens) (uniprot_sprot:sp|Q96H78|S2544_HUMAN)
cCL4591Contig1	Similar to Whole genome shotgun sequence of line PN40024, scaffold_52.assembly12x (Fragment) (rosids) (uniref90:UniRef90_D7SQI5)
cCL4599Contig1	Similar to Molybdopterin biosynthesis protein CNX2 (Arabidopsis thaliana) (uniprot_sprot:sp|Q39055|CNX2_ARATH)
cCL4636Contig1	Similar to 30S ribosomal protein S10, chloroplastic (Mesembryanthemum crystallinum) (uniprot_sprot:sp|Q9M4Y3|RR10_MESCR)
cCL4650Contig1	None
cCL4691Contig1	Similar to PREDICTED: hypothetical protein (Vitis vinifera) (uniref90:UniRef90_UPI0001982A99)
cCL4696Contig1	Similar to Putative uncharacterized protein (Ricinus communis) (uniref90:UniRef90_B9R8H4)
cCL4741Contig1	Similar to YjeF N-terminal domain-containing protein GF19489 (Drosophila ananassae) (uniprot_sprot:sp|B3N0Q8|YJEFN_DROAN)
cCL4761Contig1	None
cCL4783Contig1	Similar to Probable protein phosphatase 2C 52 (Arabidopsis thaliana) (uniprot_sprot:sp|Q8GY60|P2C52_ARATH)
cCL4790Contig1	Similar to Chlorophyllase-2, chloroplastic (Arabidopsis thaliana) (uniprot_sprot:sp|Q9M7I7|CLH2_ARATH)
cCL4827Contig1	Similar to SPX domain-containing protein 1 (Arabidopsis thaliana) (uniprot_sprot:sp|Q8LBH4|SPX1_ARATH)
cCL4839Contig1	Similar to Putative uncharacterized protein (Vitis vinifera) (uniref90:UniRef90_A5ARB7)
cCL4889Contig1	None
cCL4936Contig1	Similar to Probable galacturonosyltransferase 3 (Arabidopsis thaliana) (uniprot_sprot:sp|Q0WQD2|GAUT3_ARATH)
cCL496Contig1	Similar to Putative uncharacterized protein (Ricinus communis) (uniref90:UniRef90_B9SY01)
cCL4976Contig1	RTFL6 (ROTUNDIFOLIA LIKE 6) [Arabidopsis thaliana]
cCL4987Contig1	Similar to F-box/LRR-repeat protein 3 (Arabidopsis thaliana) (uniprot_sprot:sp|Q8RWU5|FBL3_ARATH)
cCL500Contig1	Similar to Predicted protein (Populus trichocarpa) (uniref90:UniRef90_B9N117)
cCL5020Contig1	Similar to PREDICTED: hypothetical protein (Vitis vinifera) (uniref90:UniRef90_UPI0001984422)
cCL5041Contig1	Similar to Lipoxygenase 2, chloroplastic (Arabidopsis thaliana) (uniprot_sprot:sp|P38418|LOX2_ARATH)
cCL5048Contig1	Similar to Probable protein phosphatase 2C 33 (Arabidopsis thaliana) (uniprot_sprot:sp|Q9M8R7|P2C33_ARATH)
cCL5058Contig1	Similar to 5-formyltetrahydrofolate cyclo-ligase, putative (Ricinus communis) (uniref90:UniRef90_B9R910)
cCL5066Contig1	Similar to Cysteine-rich repeat secretory protein 38 (Arabidopsis thaliana) (uniprot_sprot:sp|Q9LRJ9|CRR38_ARATH)
cCL5079Contig1	Similar to PREDICTED: hypothetical protein (Vitis vinifera) (uniref90:UniRef90_UPI00019828EC)
cCL5094Contig1	Similar to PREDICTED: hypothetical protein (Vitis vinifera) (uniref90:UniRef90_UPI00015C7938)
cCL5109Contig1	Similar to E3 ubiquitin-protein ligase RBBP6 (Homo sapiens) (uniprot_sprot:sp|Q7Z6E9|RBBP6_HUMAN)
cCL5137Contig1	Similar to Adenylyltransferase and sulfurtransferase MOCS3 (Arabidopsis thaliana) (uniprot_sprot:sp|Q9ZNW0|MOCS3_ARATH)
cCL5153Contig1	Similar to Fructose-1,6-bisphosphatase, chloroplastic (Spinacia oleracea PE=1 SV=2) (uniprot_sprot:sp|P22418|F16P1_SPIOL)
cCL5181Contig1	Similar to Predicted protein (Populus trichocarpa) (uniref90:UniRef90_B9ID67)
cCL5187Contig1	Similar to Predicted protein (Fragment) (Populus trichocarpa) (uniref90:UniRef90_B9MWH4)
cCL5269Contig1	Similar to Putative uncharacterized protein (Ricinus communis) (uniref90:UniRef90_B9RH74)
cCL5299Contig1	Similar to Uncharacterized protein sll0194 (Synechocystis sp. (strain ATCC 27184 / PCC 6803 / N-1)) (uniprot_sprot:sp|P54086|Y194_SYNY3)
cCL5300Contig1	Similar to Uncharacterized exonuclease domain-containing protein At3g15140 (Arabidopsis thaliana) (uniprot_sprot:sp|Q8W566|Y3514_ARATH)
cCL5319Contig1	Similar to Putative oxidoreductase GLYR1 (Gallus gallus) (uniprot_sprot:sp|Q5ZLS7|GLYR1_CHICK)
cCL5351Contig1	Similar to Protein translocase (Arabidopsis lyrata subsp. lyrata) (uniref90:UniRef90_D7MBA8)
cCL5382Contig1	Similar to F-box protein At1g67340 (Arabidopsis thaliana) (uniprot_sprot:sp|Q9FYF9|FB76_ARATH)
cCL53Contig2	Similar to Ribonucleoprotein At2g37220, chloroplastic (Arabidopsis thaliana) (uniprot_sprot:sp|Q9ZUU4|ROC1_ARATH)
[truncated: 1,059 more rows]

## Sheet: Genes in Cluster 2
Unigen	Annotation
c15d_02-B02-M13R_c	Similar to Putative invertase inhibitor (Platanus acerifolia PE=1 SV=1) (uniprot_sprot:sp|Q8GT41|PLA1_PLAAC)
c15d_03-F02-M13R_c	Similar to Probable LRR receptor-like serine/threonine-protein kinase At1g56140 (Arabidopsis thaliana) (uniprot_sprot:sp|C0LGH3|Y5614_ARATH)
c15d_03-H12-M13R_c	None
c15d_04-B10-M13R_c	None
c15d_05-C06-M13R_c	Similar to Putative disease resistance protein At4g11170 (Arabidopsis thaliana) (uniprot_sprot:sp|O82500|Y4117_ARATH)
c15d_14-E04-M13R_c	Similar to Predicted protein (Populus trichocarpa) (uniref90:UniRef90_B9GJI1)
c15d_20-D02-M13R_c	None
c15d_21-B02-M13R_c	None
c15d_21-H06-M13R_c	PREDICTED: hypothetical protein [Vitis vinifera]
c15d_23-A03-M13R_c	Similar to Ocs element-binding factor, putative (Ricinus communis) (uniref90:UniRef90_B9R7Z2)
c15d_25-C10-M13R_c	Similar to Putative uncharacterized protein (Ricinus communis) (uniref90:UniRef90_B9RNK9)
c15d_26-B04-M13R_c	None
c15d_26-F05-M13R_c	Similar to Allene oxide synthase, chloroplastic (Linum usitatissimum) (uniprot_sprot:sp|P48417|CP74_LINUS)
c15d_26-G04-M13R_c	Similar to (+)-neomenthol dehydrogenase (Arabidopsis thaliana) (uniprot_sprot:sp|Q9M2E2|SDR1_ARATH)
c15d_29-E02-M13R_c	None
c15d_30-D12-M13R_c	None
c15d_31-A02-M13R_c	Similar to Serine/threonine-protein kinase CTR1 (Arabidopsis thaliana) (uniprot_sprot:sp|Q05609|CTR1_ARATH)
c15d_31-H09-M13R_c	predicted protein [Populus trichocarpa]
c15d_32-E09-M13R_c	Similar to Autophagy-related protein 8f (Arabidopsis thaliana) (uniprot_sprot:sp|Q8VYK7|ATG8F_ARATH)
c15d_35-A07-M13R_c	Similar to F-box/LRR-repeat protein At1g67190 (Arabidopsis thaliana) (uniprot_sprot:sp|Q9ZW88|FBL34_ARATH)
c15d_37-A08-M13R_c	Similar to Bidirectional sugar transporter SWEET7 (Arabidopsis thaliana) (uniprot_sprot:sp|Q8LBF7|SWET7_ARATH)
c15d_40-B02-M13R_c	Similar to Putative protein PHLOEM PROTEIN 2-LIKE A3 (Arabidopsis thaliana) (uniprot_sprot:sp|O81025|P2A03_ARATH)
c15d_41-F09-M13R_c	Similar to NADP-dependent D-sorbitol-6-phosphate dehydrogenase (Malus domestica) (uniprot_sprot:sp|P28475|S6PD_MALDO)
c46d_08-B03-M13R_c	None
c46d_11-B06-M13R_c	Similar to Probable peptide/nitrate transporter At3g54450 (Arabidopsis thaliana) (uniprot_sprot:sp|Q9M1I2|PTR46_ARATH)
c46d_11-G09-M13R_c	None
c46d_14-B06-M13R_c	Similar to Chaperone protein YajL (Escherichia coli (strain K12)) (uniprot_sprot:sp|Q46948|YAJL_ECOLI)
c46d_14-D01-M13R_c	None
c46d_16-E07-M13R_c	PREDICTED: hypothetical protein [Vitis vinifera]
c46d_17-G01-M13R_c	None
c46d_19-A03-M13R_c	None
c46d_19-A11-M13R_c	None
[truncated: 243 more rows]

## Sheet: C2 PJ FC >10
Deregulated genes by MNSV-Ma5/3´264 in Planters Jumbo with antagonistic expression in Tendral at 5dpi (FC ≥ 10)
[truncated: 38 more rows]
