# Supplementary material for: Transcriptomic profiling of Melon necrotic spot virus-infected melon plants revealed virus strain and plant cultivar-specific alterations
Source: BMC Genomics. 2016 Jun 7;17:429. doi: 10.1186/s12864-016-2772-5 (PMC4897865; doi:10.1186/s12864-016-2772-5)
Supplement: Additional file 5: Table S5. — List of differentially expressed genes by MNSV, CMV and WMV in Tendral cotyledons at 3dpi. The significant GO terms among each list of differential-expressed genes are also listed in different Excel spread sheets. (XLSX 212 kb) [file 12864_2016_2772_MOESM5_ESM.xlsx]

## Sheet: Deregulated genes
List of differentially expressed genes by MNSV, CMV and WMV in Tendral cotyledons at 3dpi
MNSV= 2659				CMV= 1327				WMV= 37
Array code	IcuGI code	Fold change		Array code	IcuGI code	Fold change		Array code	IcuGI code	Fold change
c15d_01-A06-M13R_c	MU54813	0.488694		c15d_01-C10-M13R_c	MU45465	4.75056		cA_04-F01-M13R_c	MU56301	4.04676
c15d_01-B01-M13R_c	MU54814	6.95206		c15d_01-H08-M13R_c	MU47856	3.85142		cA_17-A04-M13R_c	MU56529	0.321013
c15d_01-B08-M13R_c	MU54816	0.406035		c15d_02-B02-M13R_c	MU45449	0.0932838		cA_21-D04-M13R_c	MU44704	4.78905
c15d_01-E02-M13R_c	MU50848	3.38373		c15d_02-G12-M13R_c	MU49026	0.109272		cA_25-C02-M13R_c	MU43617	2.89961
c15d_01-F01-M13R_c	MU54818	2.82294		c15d_03-D12-M13R_c	MU54859	3.56415		cA_26-A12-M13R_c	MU45276	2.66339
c15d_01-F03-M13R_c	MU49143	0.475941		c15d_04-F07-M13R_c	MU51019	0.306229		cAI_03-A09-M13R_c	MU44986	7.23114
c15d_01-F06-M13R_c	MU54820	11.1032		c15d_04-H03-M13R_c	MU54885	0.48612		cCI_09-G02-M13R_c		2.33753
c15d_01-H02-M13R_c	MU49587	8.49362		c15d_04-H06-M13R_c	MU48386	2.54749		cCI_60-A10-M13R_c	MU44379	3.49436
c15d_02-B01-M13R_c	MU48937	0.367419		c15d_04-H12-M13R_c	MU48637	2.01013		cCL1126Contig2	MU44750	2.42852
c15d_02-C02-M13R_c	MU54833	0.351416		c15d_05-E03-M13R_c	MU45320	7.73923		cCL1494Contig1	MU43907	2.85928
c15d_02-D03-M13R_c	MU44717	0.4555		c15d_06-H08-M13R_c	MU54919	0.0941396		cCL2158Contig1	MU54748	2.18811
c15d_02-H01-M13R_c	MU43915	2.11787		c15d_07-B06-M13R_c	MU54927	3.71245		cCL2191Contig1	MU54512	2.02848
c15d_03-H04-M13R_c	MU43308	25.9816		c15d_07-H01-M13R_c	MU53149	0.46875		cCL2228Contig1	MU50064	5.25994
c15d_04-B08-M13R_c	MU54868	5.54476		c15d_08-H10-M13R_c	MU49578	88.2518		cCL2835Contig1	MU45157	7.17455
c15d_04-B11-M13R_c	MU54871	0.330232		c15d_09-A04-M13R_c	MU54960	2.25911		cCL3340Contig1	MU47924	3.85642
c15d_04-C02-M13R_c	MU52274	0.373542		c15d_09-D02-M13R_c	MU49866	7.52605		cCL3513Contig1	MU49970	7.20465
c15d_04-E04-M13R_c	MU54878	0.309599		c15d_09-H07-M13R_c	MU54973	0.0583393		cCL4764Contig1	MU46307	7.00136
c15d_04-E11-M13R_c	MU54880	3.1196		c15d_10-A11-M13R_c	MU54977	9.90412		cCL5207Contig1	MU48586	2.91345
c15d_05-H03-M13R_c	MU47895	0.269626		c15d_10-D11-M13R_c	MU54981	0.38833		cCL5512Contig1	MU52952	2.18491
c15d_06-A02-M13R_c	MU50558	0.381103		c15d_11-D02-M13R_c	MU54999	0.0977044		cCL5889Contig1	MU46005	3.48887
c15d_06-E02-M13R_c	MU54909	0.462119		c15d_12-A12-M13R_c	MU55014	0.499087		cFR12A8_c	MU60502	2.16157
c15d_06-H08-M13R_c	MU54919	0.285313		c15d_13-C08-M13R_c	MU55036	2.54997		cFR18F13_c	MU60788	2.42493
c15d_07-B10-M13R_c	MU52834	0.44634		c15d_14-B09-M13R_c	MU55050	0.32175		cHS_04-B11-M13R_c	MU61343	2.59351
c15d_07-D08-M13R_c	MU47846	0.484572		c15d_14-D01-M13R_c	MU55054	3.44232		cHS_05-B08-M13R_c	MU61358	2.55837
c15d_07-H01-M13R_c	MU53149	0.495812		c15d_14-G11-M13R_c	MU55064	5.051		cHS_11-D06-M13R_c	MU52936	3.18215
c15d_08-A10-M13R_c	MU54938	0.281946		c15d_14-H04-M13R_c	MU55066	0.303916		cHS_14-H03-M13R_c	MU61549	2.25526
c15d_08-F07-M13R_c	MU49375	0.344196		c15d_15-E01-M13R_c		0.0878477		cHS_18-D07-M13R_c	MU52956	3.70479
c15d_08-F08-M13R_c	MU54950	0.406086		c15d_15-G08-M13R_c	MU54337	4.21832		cHS_27-A06-M13R_c	MU43906	2.74595
c15d_09-C09-M13R_c	MU54965	0.443876		c15d_15-G12-M13R_c	MU49788	0.400501		cHS_32-G11-M13R_c	MU52541	2.31511
c15d_09-D02-M13R_c	MU49866	7.53039		c15d_16-E03-M13R_c	MU45616	0.192457		cPS_10-E07-M13R_c	MU44986	6.73342
c15d_09-D04-M13R_c	MU54967	2.54255		c15d_16-G07-M13R_c	MU48062	0.32611		cPSI_22-B09-M13R_c	MU46270	8.57116
c15d_09-D10-M13R_c	MU54969	0.362308		c15d_17-C10-M13R_c	MU55111	7.25387		cPSI_34-F11-M13R_c	MU49970	6.31036
c15d_09-E01-M13R_c	MU45483	0.491108		c15d_17-H11-M13R_c	MU55118	13.807		cPSI_35-G01-M13R_c	MU49639	3.07
c15d_09-E08-M13R_c	MU54970	0.213562		c15d_18-D11-M13R_c	MU53311	2.3534		cPSI_37-G04-M13R_c	MU65464	2.35058
c15d_10-A11-M13R_c	MU54977	43.5789		c15d_18-D12-M13R_c	MU55129	0.277561		cPSI_38-G03-M13R_c	MU54527	2.01128
c15d_10-H03-M13R_c	MU50822	2.48794		c15d_19-B08-M13R_c	MU55140	2.92231		cSSH1C24_c	MU65548	2.59313
c15d_11-A05-M13R_c	MU48592	0.144182		c15d_20-B10-M13R_c	MU55157	0.298082		MU10938	MU45826	4.39559
c15d_11-A09-M13R_c		6.23729		c15d_20-G01-M13R_c	MU55170	0.209525
c15d_11-B06-M13R_c	MU54993	0.397708		c15d_20-H08-M13R_c	MU55171	2.01157
c15d_11-C12-M13R_c	MU54997	0.369152		c15d_21-G08-M13R_c	MU53569	5.19262
c15d_11-H08-M13R_c	MU55009	0.321296		c15d_22-B04-M13R_c	MU55199	0.0526118
c15d_12-B04-M13R_c	MU55016	0.280496		c15d_22-B11-M13R_c	MU55201	0.25427
c15d_12-B10-M13R_c	MU55017	7.67679		c15d_23-C03-M13R_c	MU55226	6.79006
c15d_12-C05-M13R_c	MU55018	0.483272		c15d_23-E05-M13R_c	MU55232	2.36758
c15d_12-D05-M13R_c	MU55020	0.352711		c15d_23-E10-M13R_c	MU55233	2.91069
c15d_12-F09-M13R_c	MU53045	0.410678		c15d_23-F09-M13R_c	MU55235	0.465712
c15d_13-E02-M13R_c	MU53633	3.35952		c15d_23-H03-M13R_c	MU48130	0.240785
c15d_14-E12-M13R_c	MU55057	0.397956		c15d_23-H06-M13R_c	MU43798	0.114103
c15d_14-H08-M13R_c	MU44545	0.392183		c15d_24-A03-M13R_c	MU55245	0.36107
c15d_15-A08-M13R_c	MU55070	0.352042		c15d_24-B02-M13R_c	MU55249	0.261617
c15d_15-E01-M13R_c		0.138965		c15d_24-C12-M13R_c	MU55251	2.61665
c15d_15-G03-M13R_c	MU45288	8.61311		c15d_24-G11-M13R_c	MU55257	2.37561
c15d_15-G08-M13R_c	MU54337	0.420882		c15d_25-F08-M13R_c	MU45136	22.3541
c15d_15-H05-M13R_c	MU55082	0.282406		c15d_26-C05-M13R_c	MU55277	6.17718
c15d_15-H06-M13R_c	MU45501	7.73058		c15d_26-C06-M13R_c	MU44494	2.43579
c15d_16-D05-M13R_c	MU55091	0.341399		c15d_26-G01-M13R_c	MU55284	0.157779
c15d_16-G04-M13R_c	MU55101	2.96494		c15d_29-B03-M13R_c	MU49009	2.58661
c15d_16-G07-M13R_c	MU48062	0.429529		c15d_29-D09-M13R_c	MU44498	0.3222
c15d_16-G08-M13R_c	MU47935	0.305979		c15d_29-F02-M13R_c		0.0803595
c15d_17-B07-M13R_c	MU55106	0.491852		c15d_29-F11-M13R_c	MU55328	0.47288
c15d_17-B08-M13R_c	MU45372	0.384144		c15d_29-G01-M13R_c	MU55329	0.163476
c15d_17-C06-M13R_c	MU53865	0.464846		c15d_30-A03-M13R_c	MU53501	0.0585059
c15d_17-G02-M13R_c	MU55114	2.08944		c15d_30-B01-M13R_c	MU55337	0.424336
c15d_18-D12-M13R_c	MU55129	0.404232		c15d_30-E11-M13R_c	MU55348	0.302869
c15d_18-F05-M13R_c	MU50670	0.493928		c15d_30-G08-M13R_c	MU55352	2.98632
c15d_18-H11-M13R_c	MU55136	0.383483		c15d_30-G09-M13R_c	MU49021	0.129395
c15d_19-C08-M13R_c	MU55144	0.486168		c15d_31-B03-M13R_c	MU49370	2.27403
c15d_19-G11-M13R_c	MU55155	3.22629		c15d_31-B10-M13R_c	MU55359	3.61841
c15d_19-H02-M13R_c	MU45867	2.54728		c15d_31-E05-M13R_c	MU55365	3.17673
c15d_20-C04-M13R_c	MU46854	0.314079		c15d_32-A06-M13R_c	MU43769	0.390061
c15d_20-C06-M13R_c	MU43915	2.79585		c15d_33-A02-M13R_c		0.268732
c15d_20-C07-M13R_c	MU55159	0.245976		c15d_34-H05-M13R_c	MU55421	0.463514
c15d_20-C09-M13R_c	MU55160	0.388714		c15d_36-C11-M13R_c	MU55443	3.7917
c15d_21-A06-M13R_c	MU55175	0.164876		c15d_36-D10-M13R_c	MU55446	6.31102
c15d_21-D11-M13R_c	MU43180	0.413795		c15d_37-A08-M13R_c	MU44091	0.182164
c15d_21-G12-M13R_c	MU44459	0.481487		c15d_37-B01-M13R_c	MU55458	0.462973
c15d_22-A03-M13R_c	MU43780	2.34502		c15d_38-E12-M13R_c	MU55467	0.430589
c15d_22-B02-M13R_c	MU55198	0.275916		c15d_39-G04-M13R_c		2.07835
c15d_22-D05-M13R_c	MU52595	0.469167		c15d_40-G03-M13R_c	MU55493	14.9934
c15d_22-E09-M13R_c	MU55207	0.393962		c15d_41-B01-M13R_c	MU55500	2.89845
c15d_22-H11-M13R_c	MU55215	0.333804		c15d_41-B08-M13R_c	MU55502	4.52533
c15d_23-A03-M13R_c	MU55217	0.359002		c15d_41-C06-M13R_c	MU55505	2.05596
c15d_23-B07-M13R_c	MU55223	0.208613		c15d_41-D01-M13R_c	MU48457	3.39459
c15d_23-E07-M13R_c	MU45891	0.299691		c15d_41-D12-M13R_c	MU55511	0.440255
c15d_23-F12-M13R_c	MU48347	36.2143		c15d_41-G05-M13R_c	MU55519	0.258431
c15d_23-G01-M13R_c	MU55237	0.399704		c15d_41-G07-M13R_c	MU43223	0.305252
c15d_24-A03-M13R_c	MU55245	9.1933		c46d_01-H03-M13R_c	MU55540	8.52226
c15d_24-B12-M13R_c	MU43189	0.403284		c46d_01-H09-M13R_c	MU47603	0.0810827
c15d_24-G04-M13R_c	MU55256	0.213842		c46d_03-C03-M13R_c	MU55571	0.108962
c15d_25-C10-M13R_c	MU52188	0.295528		c46d_05-E04-M13R_c	MU48406	0.422237
c15d_25-F08-M13R_c	MU45136	26.5088		c46d_08-F03-M13R_c	MU48786	3.08962
c15d_25-G11-M13R_c	MU55269	0.250323		c46d_09-A09-M13R_c	MU55663	0.0301219
c15d_28-C05-M13R_c	MU50598	0.280749		c46d_10-C08-M13R_c	MU55678	3.06356
c15d_28-F08-M13R_c	MU55315	0.412903		c46d_10-D11-M13R_c	MU52850	0.39664
c15d_29-D03-M13R_c	MU55322	0.364703		c46d_10-F05-M13R_c	MU53054	0.162717
c15d_29-D11-M13R_c	MU44794	0.46967		c46d_11-A04-M13R_c	MU54360	0.0785562
c15d_29-E05-M13R_c	MU52420	2.35566		c46d_13-F01-M13R_c	MU55727	0.0644619
c15d_29-F01-M13R_c	MU55326	0.283215		c46d_13-H09-M13R_c	MU50070	0.312075
c15d_29-F02-M13R_c		0.370895		c46d_14-C06-M13R_c	MU55738	2.53185
c15d_29-G07-M13R_c	MU55330	0.263501		c46d_14-E06-M13R_c	MU55742	0.338824
c15d_30-B11-M13R_c	MU55338	0.371041		c46d_14-E11-M13R_c	MU55744	5.14154
c15d_30-E11-M13R_c	MU55348	4.19468		c46d_15-A04-M13R_c	MU55751	0.339776
c15d_30-F09-M13R_c	MU55350	3.45665		c46d_15-B09-M13R_c	MU55753	0.454994
c15d_30-G09-M13R_c	MU49021	0.228559		c46d_16-A08-M13R_c	MU52329	0.0708806
c15d_31-B03-M13R_c	MU49370	0.430737		c46d_16-B10-M13R_c	MU55769	5.40585
c15d_31-D11-M13R_c	MU55363	0.381427		c46d_16-D07-M13R_c	MU55772	0.450693
c15d_31-E05-M13R_c	MU55365	4.5777		c46d_16-E01-M13R_c	MU55773	3.38254
c15d_31-F08-M13R_c	MU47556	2.82682		c46d_16-F11-M13R_c	MU55778	2.1103
c15d_32-D06-M13R_c	MU55381	0.376894		c46d_16-G05-M13R_c	MU55779	0.353694
c15d_33-A09-M13R_c	MU55391	0.480379		c46d_17-B06-M13R_c	MU43247	4.07566
c15d_33-B05-M13R_c	MU55393	2.17441		c46d_17-E09-M13R_c	MU55790	3.1255
c15d_33-D06-M13R_c	MU52869	0.364559		c46d_18-A05-M13R_c	MU55799	48.2412
c15d_33-E06-M13R_c	MU55399	0.39809		c46d_18-C05-M13R_c	MU55805	2.93549
c15d_34-B09-M13R_c	MU55409	0.323848		c46d_19-B12-M13R_c	MU55821	4.3388
c15d_35-A05-M13R_c	MU55423	0.370691		c46d_19-E11-M13R_c	MU55829	0.325694
c15d_35-B11-M13R_c	MU55427	4.12863		c46d_20-B04-M13R_c	MU49020	0.425029
c15d_35-C07-M13R_c	MU55429	0.446306		c46d_22-B08-M13R_c	MU55874	2.5427
c15d_35-G09-M13R_c	MU55435	0.470474		c46d_22-E09-M13R_c	MU53929	0.0341976
c15d_36-H01-M13R_c	MU55452	0.390765		c46d_22-G09-M13R_c	MU55886	0.371138
c15d_37-D11-M13R_c	MU49130	0.199435		c46d_22-H12-M13R_c	MU55891	0.395057
c15d_37-F05-M13R_c	MU55461	0.342296		c46d_23-B10-M13R_c	MU55894	0.246613
c15d_38-B04-M13R_c	MU55464	3.59487		c46d_23-C01-M13R_c	MU55896	4.66222
c15d_38-E06-M13R_c	MU45450	4.90566		c46d_23-C08-M13R_c	MU48555	0.446251
c15d_38-E12-M13R_c	MU55467	0.38956		c46d_24-F08-M13R_c	MU55927	4.65251
c15d_38-G12-M13R_c	MU55472	0.431705		c46d_25-B10-M13R_c	MU55939	4.87382
c15d_39-B04-M13R_c		3.7003		c46d_25-C04-M13R_c	MU55940	2.71788
c15d_39-C07-M13R_c		2.03642		c46d_25-G07-M13R_c	MU55948	5.1737
c15d_39-H01-M13R_c	MU55476	0.436955		c46d_26-E02-M13R_c	MU55964	0.18662
c15d_40-B02-M13R_c	MU51408	0.219286		c46d_27-B04-M13R_c	MU55974	2.30218
c15d_40-F09-M13R_c	MU55492	0.259279		c46d_27-H03-M13R_c	MU55991	0.403131
c15d_40-G02-M13R_c	MU54040	3.71624		c46d_28-B06-M13R_c	MU51517	0.301118
c15d_40-H03-M13R_c	MU55496	0.339982		c46d_28-E08-M13R_c	MU56003	0.44444
c15d_40-H05-M13R_c	MU51448	4.62369		c46d_28-H03-M13R_c	MU56006	0.280857
c15d_40-H10-M13R_c	MU55497	0.495929		c46d_29-A01-M13R_c	MU56008	3.35095
c15d_41-A06-M13R_c	MU46707	5.83439		c46d_29-A09-M13R_c	MU56011	4.78097
c15d_41-B08-M13R_c	MU55502	3.12423		c46d_29-C11-M13R_c	MU56018	2.61779
c15d_41-D01-M13R_c	MU48457	0.47643		c46d_29-F07-M13R_c	MU56023	0.172496
c15d_41-D09-M13R_c	MU55508	0.284761		c46d_29-H11-M13R_c	MU43274	0.14007
c15d_41-G05-M13R_c	MU55519	0.392786		c46d_30-C08-M13R_c	MU56045	2.86322
c15d_41-G07-M13R_c	MU43223	0.337079		c46d_30-G07-M13R_c	MU43277	0.408294
c46d_01-F06-M13R_c	MU53017	0.495378		c46d_31-E03-M13R_c	MU56064	0.270943
c46d_01-H09-M13R_c	MU47603	0.425962		c46d_32-A10-M13R_c	MU56072	2.60061
c46d_02-B05-M13R_c	MU55547	0.346291		c46d_32-C05-M13R_c	MU56076	2.93987
c46d_02-B07-M13R_c	MU55549	0.458175		c46d_32-E04-M13R_c	MU56080	0.355784
c46d_02-B09-M13R_c	MU55550	2.34127		c46d_32-F03-M13R_c		2.91237
c46d_02-E04-M13R_c	MU55556	0.311507		c46d_33-G04-M13R_c	MU56101	5.35468
c46d_02-H07-M13R_c	MU55565	0.46875		c46d_33-H08-M13R_c	MU56106	2.79546
c46d_02-H11-M13R_c	MU53200	3.50283		c46d_35-C04-M13R_c	MU56137	0.39463
c46d_03-B01-M13R_c	MU55568	0.368274		c46d_35-F02-M13R_c	MU56143	0.105422
c46d_03-F10-M13R_c	MU53807	0.419335		c46d_36-A09-M13R_c	MU56151	2.06519
c46d_04-A07-M13R_c	MU50402	0.465675		c46d_36-E02-M13R_c	MU45164	0.130373
c46d_04-D12-M13R_c	MU55588	4.19377		c46d_36-G02-M13R_c	MU56165	4.53805
c46d_04-E08-M13R_c	MU55589	9.81545		c46d_37-G06-M13R_c	MU56183	0.284565
c46d_05-D04-M13R_c	MU43233	4.67552		c46d_38-C05-M13R_c	MU53259	0.0217938
c46d_06-C09-M13R_c	MU55609	14.966		c46d_38-E12-M13R_c	MU56203	2.13413
c46d_06-D05-M13R_c		0.442189		c46d_39-D04-M13R_c	MU56214	0.407715
c46d_06-G11-M13R_c	MU55621	0.215137		c46d_40-C03-M13R_c	MU56228	0.300394
c46d_06-H11-M13R_c	MU55623	3.57946		c46d_40-C07-M13R_c	MU56229	12.4394
c46d_07-A10-M13R_c	MU55625	0.468978		c46d_40-C08-M13R_c	MU50690	0.1686
c46d_07-B06-M13R_c	MU45343	0.30311		c46d_40-F11-M13R_c	MU56238	5.29831
c46d_07-H04-M13R_c	MU55637	2.44562		cA_01-F06-M13R_c	MU52200	0.201812
c46d_07-H06-M13R_c	MU55638	0.355552		cA_02-B10-M13R_c	MU56258	0.401146
c46d_09-G08-M13R_c	MU55670	0.352278		cA_03-A11-M13R_c	MU45932	2.11993
c46d_10-B09-M13R_c	MU55672	8.16938		cA_03-C01-M13R_c	MU56280	4.08457
c46d_10-F05-M13R_c	MU53054	0.308737		cA_03-C02-M13R_c	MU56281	5.3566
c46d_11-C01-M13R_c	MU55688	3.62822		cA_04-E01-M13R_c	MU51855	0.403806
c46d_11-D04-M13R_c	MU46214	3.04188		cA_04-F05-M13R_c	MU49803	0.223843
c46d_12-G01-M13R_c	MU54310	0.482974		cA_04-F11-M13R_c	MU56302	5.13745
c46d_12-H03-M13R_c	MU55715	2.62266		cA_04-F12-M13R_c	MU56303	3.55709
c46d_13-C05-M13R_c	MU55722	0.355142		cA_05-E09-M13R_c	MU56322	0.219974
c46d_13-D12-M13R_c	MU55725	0.379751		cA_06-B03-M13R_c	MU48449	3.957
c46d_13-E04-M13R_c	MU55726	4.31697		cA_06-B07-M13R_c	MU53119	0.432733
c46d_14-A03-M13R_c	MU43242	0.44081		cA_06-C12-M13R_c	MU46995	0.208085
c46d_14-A07-M13R_c	MU46819	7.71425		cA_06-E03-M13R_c	MU56337	0.384059
c46d_14-C08-M13R_c	MU55739	35.6253		cA_06-F11-M13R_c	MU56342	7.5944
c46d_14-C09-M13R_c	MU55740	0.453617		cA_06-H10-M13R_c	MU48638	4.31225
c46d_14-E06-M13R_c	MU55742	0.256118		cA_07-G11-M13R_c	MU56363	0.100933
c46d_15-A04-M13R_c	MU55751	0.419071		cA_08-C07-M13R_c	MU45832	0.194741
c46d_15-B09-M13R_c	MU55753	0.479472		cA_08-D06-M13R_c	MU56368	0.291422
c46d_15-E08-M13R_c	MU55759	2.85117		cA_08-E08-M13R_c	MU45001	3.41104
c46d_15-H07-M13R_c	MU55766	0.414491		cA_08-F02-M13R_c	MU56370	7.08526
c46d_16-B10-M13R_c	MU55769	8.67967		cA_09-A01-M13R_c	MU56376	0.359299
c46d_16-E01-M13R_c	MU55773	0.356661		cA_09-C06-M13R_c	MU51758	0.209297
c46d_17-G01-M13R_c	MU55792	11.6536		cA_09-D07-M13R_c	MU50850	3.11003
c46d_17-H12-M13R_c	MU50407	2.51444		cA_09-E02-M13R_c	MU51327	0.426597
c46d_18-A09-M13R_c	MU55800	2.53961		cA_09-F09-M13R_c	MU56392	2.62409
c46d_19-B10-M13R_c	MU55820	0.471958		cA_10-A10-M13R_c	MU56400	2.90765
c46d_19-C10-M13R_c	MU55822	0.273943		cA_10-D08-M13R_c	MU44861	0.123665
c46d_19-C12-M13R_c	MU53272	0.180999		cA_10-E02-M13R_c	MU43321	0.352798
c46d_19-D10-M13R_c	MU55825	3.93729		cA_10-F10-M13R_c	MU56412	0.491937
c46d_19-D11-M13R_c	MU55826	0.217794		cA_11-C10-M13R_c	MU56424	2.6627
c46d_19-E08-M13R_c	MU55827	0.268881		cA_11-F11-M13R_c	MU56433	2.90377
c46d_19-F01-M13R_c	MU55830	0.391651		cA_12-B02-M13R_c	MU56438	5.94905
c46d_20-B07-M13R_c	MU55842	0.464112		cA_12-F02-M13R_c	MU46776	0.256587
c46d_20-C03-M13R_c	MU55844	0.340978		cA_13-B08-M13R_c	MU56456	0.411723
c46d_20-G10-M13R_c	MU55851	0.446823		cA_14-E05-M13R_c	MU56472	0.335355
c46d_21-B01-M13R_c	MU55857	2.47991		cA_14-E09-M13R_c	MU56474	0.258129
c46d_22-A04-M13R_c	MU55871	0.412395		cA_14-E12-M13R_c	MU56476	2.32312
c46d_22-B08-M13R_c	MU55874	0.386903		cA_14-H12-M13R_c	MU56484	0.460158
c46d_22-E09-M13R_c	MU53929	0.197275		cA_15-E11-M13R_c	MU56498	0.296077
c46d_22-G04-M13R_c	MU55883	5.40944		cA_15-F06-M13R_c	MU47812	0.175967
c46d_23-C12-M13R_c	MU54314	4.93509		cA_15-F08-M13R_c	MU56502	0.470697
c46d_23-D02-M13R_c		0.231435		cA_15-G10-M13R_c	MU56504	4.78867
c46d_25-A10-M13R_c	MU49750	3.82942		cA_15-H07-M13R_c	MU44765	2.22055
c46d_25-E04-M13R_c	MU50644	0.433434		cA_16-C02-M13R_c	MU53727	5.88382
c46d_26-B07-M13R_c	MU55953	0.433079		cA_16-E10-M13R_c	MU56523	0.344177
c46d_26-F10-M13R_c	MU55970	0.369185		cA_16-H05-M13R_c	MU56528	0.221674
c46d_26-F11-M13R_c	MU52639	0.205221		cA_18-A09-M13R_c	MU56544	4.30072
c46d_27-D05-M13R_c	MU55981	0.485479		cA_18-D06-M13R_c	MU56551	0.336812
c46d_27-H03-M13R_c	MU55991	0.413368		cA_19-C08-M13R_c	MU56571	0.49309
c46d_29-G11-M13R_c	MU56028	3.67157		cA_19-H06-M13R_c	MU43348	0.269623
c46d_29-H04-M13R_c	MU56030	26.6606		cA_21-D05-M13R_c	MU47539	0.383306
c46d_30-A01-M13R_c	MU56034	2.83378		cA_22-B10-M13R_c	MU51111	3.29143
c46d_30-A12-M13R_c	MU56036	0.418195		cA_22-E07-M13R_c	MU56631	0.226546
c46d_30-E02-M13R_c	MU46973	0.478739		cA_22-G01-M13R_c	MU56635	2.00107
c46d_30-E03-M13R_c	MU56046	0.454762		cA_22-H02-M13R_c	MU56637	0.408144
c46d_30-H09-M13R_c	MU56053	0.484745		cA_23-D02-M13R_c	MU56642	5.42391
c46d_31-C05-M13R_c	MU56058	0.458011		cA_23-D09-M13R_c	MU54293	6.45261
c46d_31-E03-M13R_c	MU56064	0.393138		cA_24-A12-M13R_c	MU56658	0.31525
c46d_31-F08-M13R_c	MU56067	0.334536		cA_24-C08-M13R_c	MU56663	6.92686
c46d_32-B10-M13R_c	MU56075	0.482537		cA_25-E03-M13R_c	MU43365	2.63988
c46d_32-G12-M13R_c	MU56087	6.11942		cA_26-A01-M13R_c	MU56687	0.0275057
c46d_33-E03-M13R_c	MU56097	2.8963		cA_26-A02-M13R_c	MU56688	0.141306
c46d_33-E10-M13R_c	MU47178	18.4885		cA_26-F04-M13R_c	MU47386	0.46704
c46d_33-G11-M13R_c	MU44017	13.0001		cA_26-F08-M13R_c	MU56699	0.339513
c46d_34-B04-M13R_c	MU56111	0.439884		cA_28-A02-M13R_c	MU56722	0.420906
c46d_34-B05-M13R_c	MU56112	0.329432		cA_28-A09-M13R_c	MU56726	2.38215
c46d_34-H02-M13R_c	MU56127	0.483066		cA_29-F09-M13R_c	MU53615	3.0895
c46d_34-H03-M13R_c	MU53107	3.79237		cA_30-A09-M13R_c	MU56764	4.09693
c46d_35-A08-M13R_c	MU46036	0.266796		cA_30-C12-M13R_c	MU51673	2.63743
c46d_35-F10-M13R_c	MU52976	3.8654		cA_30-H03-M13R_c	MU56776	0.303078
c46d_36-H11-M13R_c	MU49763	2.72935		cA_31-B03-M13R_c	MU56781	27.1405
c46d_37-A07-M13R_c		3.39015		cA_31-B12-M13R_c	MU56783	5.73487
c46d_37-H05-M13R_c	MU56189	0.470326		cA_31-F02-M13R_c	MU56791	0.3809
c46d_38-A08-M13R_c	MU56193	0.265658		cA_32-C07-M13R_c	MU47730	2.28987
c46d_38-H05-M13R_c	MU56209	0.291816		cA_33-E09-M13R_c	MU56834	5.74117
c46d_39-F06-M13R_c	MU47544	2.37692		cA_35-A02-M13R_c	MU56873	2.86937
c46d_39-G01-M13R_c	MU56219	0.310551		cA_35-B05-M13R_c	MU56876	0.318344
c46d_40-D07-M13R_c	MU56234	2.65391		cA_35-C07-M13R_c	MU56878	4.0927
c46d_40-F06-M13R_c	MU56236	0.359313		cA_35-D09-M13R_c	MU56881	0.174595
c46d_40-F11-M13R_c	MU56238	8.95201		cA_35-E08-M13R_c	MU56883	2.11323
cA_01-B09-M13R_c	MU45803	8.93719		cA_36-D06-M13R_c	MU56902	0.3249
cA_01-E09-M13R_c	MU56248	0.386935		cA_36-E07-M13R_c	MU49826	3.20524
cA_01-F05-M13R_c	MU56250	0.465171		cA_36-H07-M13R_c	MU45078	2.05053
cA_02-E04-M13R_c	MU51337	4.47199		cA_38-D09-M13R_c	MU44135	0.178784
cA_02-F03-M13R_c	MU56266	50.4042		cA_38-F10-M13R_c	MU44404	0.138475
cA_03-F06-M13R_c	MU56286	2.819		cA_38-G07-M13R_c	MU52988	0.381693
cA_03-F07-M13R_c	MU43308	19.9773		cA_39-A01-M13R_c	MU56947	11.933
cA_03-F09-M13R_c	MU56287	0.373322		cA_39-A09-M13R_c	MU56949	3.70294
cA_04-B09-M13R_c	MU49758	0.249512		cA_39-B09-M13R_c	MU56952	0.107813
cA_04-G12-M13R_c	MU49757	26.2434		cA_39-F01-M13R_c	MU52201	0.49199
cA_05-A05-M13R_c	MU45593	4.52538		cA_39-H09-M13R_c	MU48293	0.207116
cA_05-B01-M13R_c	MU43312	0.481252		cA_40-A01-M13R_c	MU56964	0.137099
cA_05-D05-M13R_c	MU45977	2.86252		cAI_02-A11-M13R_c	MU57095	0.297429
cA_05-D08-M13R_c	MU50940	0.333783		cAI_02-C01-M13R_c	MU44289	0.23994
cA_05-F12-M13R_c	MU56324	0.354154		cAI_02-E01-M13R_c	MU57104	0.455487
cA_05-G09-M13R_c	MU53297	2.50612		cAI_03-B09-M13R_c	MU57117	0.0797208
cA_06-A10-M13R_c	MU56332	2.23579		cAI_03-D08-M13R_c	MU43447	0.351785
cA_06-B07-M13R_c	MU53119	3.35795		cAI_03-F02-M13R_c	MU57124	2.86383
cA_06-F11-M13R_c	MU56342	38.7137		cAI_05-A07-M13R_c	MU57141	3.34665
cA_07-C11-M13R_c	MU56351	6.08859		cAI_05-G11-M13R_c	MU43455	0.149327
cA_07-E10-M13R_c	MU56358	4.37225		cAI_06-G05-M13R_c	MU43459	2.08592
cA_07-H12-M13R_c	MU56365	0.302808		cAI_06-H11-M13R_c	MU45328	0.0937937
cA_08-F11-M13R_c	MU56372	0.452977		cAI_09-D12-M13R_c	MU57192	0.0868752
cA_09-A02-M13R_c	MU47361	3.92243		cAI_11-A09-M13R_c	MU57215	0.164373
cA_09-B04-M13R_c	MU43319	41.0137		cAI_11-B07-M13R_c	MU57217	30.6259
cA_09-B12-M13R_c	MU52007	0.405241		cAI_11-C01-M13R_c	MU57219	5.31985
cA_09-D01-M13R_c	MU56382	8.37176		cAI_11-G04-M13R_c	MU57233	0.125652
cA_09-D12-M13R_c	MU56385	54.1249		cAI_12-A01-M13R_c	MU57235	6.95296
cA_09-F02-M13R_c	MU56390	12.816		cAI_12-D10-M13R_c	MU57242	0.207676
cA_09-H05-M13R_c	MU56398	0.371713		cAI_12-F06-M13R_c	MU57248	0.2993
cA_10-C08-M13R_c	MU56406	0.261667		cAI_13-A03-M13R_c	MU57253	8.84763
cA_10-D07-M13R_c	MU56409	0.342577		cAI_13-C05-M13R_c	MU57256	2.88907
cA_10-D08-M13R_c	MU44861	0.246151		cAI_14-C07-M13R_c	MU57270	0.192011
cA_10-F05-M13R_c	MU43322	0.354423		cAI_15-D09-M13R_c	MU57292	2.06393
cA_10-G01-M13R_c	MU56413	7.65846		cAI_16-E06-M13R_c	MU52355	0.103351
cA_10-H10-M13R_c	MU56419	0.436228		cAI_17-D04-M13R_c	MU46631	2.79585
cA_11-A12-M13R_c	MU45587	51.4906		cAI_18-A09-M13R_c	MU50702	2.57072
cA_11-B01-M13R_c	MU56421	0.447129		cAI_18-H02-M13R_c	MU52548	0.109833
cA_11-C10-M13R_c	MU56424	0.384608		cAI_21-D07-M13R_c	MU47824	2.36801
cA_11-F06-M13R_c	MU56432	5.15597		cAI_21-E12-M13R_c	MU57370	6.96663
cA_12-B11-M13R_c	MU47724	0.253446		cAI_21-G07-M13R_c	MU57374	0.227605
cA_12-E02-M13R_c	MU56444	12.7772		cAI_22-A10-M13R_c	MU45923	3.0475
cA_12-F11-M13R_c	MU53460	95.0378		cAI_22-A11-M13R_c	MU50678	0.246407
cA_12-H07-M13R_c	MU56451	4.82191		cAI_22-H10-M13R_c	MU57390	3.12478
cA_13-A05-M13R_c	MU56453	8.82123		cAI_23-C05-M13R_c	MU53493	12.9645
cA_13-D12-M13R_c		3.80698		cAI_24-B03-M13R_c	MU48612	9.34774
cA_14-B09-M13R_c	MU56468	3.27648		cAI_25-F04-M13R_c	MU57421	8.34911
cA_14-E01-M13R_c	MU51664	0.382729		cAI_26-A10-M13R_c	MU57426	6.46485
cA_14-E10-M13R_c	MU56475	3.42822		cAI_26-G02-M13R_c	MU57437	4.47231
cA_14-G04-M13R_c	MU51950	2.10917		cAI_26-H09-M13R_c	MU44837	0.201387
cA_14-H01-M13R_c	MU56481	24.6614		cAI_27-F05-M13R_c	MU57444	2.22371
cA_15-E07-M13R_c	MU45603	0.299825		cAI_27-F12-M13R_c	MU52279	0.34937
cA_15-H07-M13R_c	MU44765	0.241339		cAI_27-G12-M13R_c	MU47835	5.15623
cA_16-A09-M13R_c	MU56510	0.368473		cAI_28-B01-M13R_c	MU57454	4.52368
cA_16-B06-M13R_c	MU56514	35.4291		cAI_28-B07-M13R_c	MU57458	7.18221
cA_16-E10-M13R_c	MU56523	0.320926		cAI_28-E01-M13R_c	MU52454	4.10404
cA_16-F02-M13R_c	MU56524	0.379824		cAI_28-G12-M13R_c	MU57471	0.110812
cA_17-B08-M13R_c	MU56531	0.482359		cAI_30-A10-M13R_c	MU57487	2.43746
cA_17-F02-M13R_c	MU50548	3.66945		cAI_30-D12-M13R_c	MU47020	5.50345
cA_17-G06-M13R_c	MU56538	6.33793		cAI_30-G01-M13R_c	MU57497	3.1619
cA_18-F06-M13R_c	MU45892	4.53074		cAI_31-F05-M13R_c	MU57505	0.104805
cA_18-H12-M13R_c	MU56563	0.282574		cAI_32-C06-M13R_c	MU57514	0.347503
cA_19-B04-M13R_c	MU51000	0.128545		cAI_32-D05-M13R_c	MU57516	0.34928
cA_19-B08-M13R_c	MU51277	0.25315		cAI_34-D09-M13R_c	MU57545	5.08585
cA_19-B11-M13R_c	MU56568	104.152		cAI_34-E12-M13R_c	MU47839	0.43524
cA_19-E07-M13R_c	MU56574	2.24246		cAI_34-H04-M13R_c	MU57549	22.3971
cA_19-E12-M13R_c	MU43347	3.97394		cAI_36-B08-M13R_c	MU47843	3.50034
cA_19-F08-M13R_c	MU46932	3.19826		cAI_36-D09-M13R_c		0.165129
cA_19-H06-M13R_c	MU43348	0.244985		cAI_37-D02-M13R_c	MU57590	2.11407
cA_20-D10-M13R_c	MU52940	3.67311		cAI_38-H01-M13R_c	MU52158	0.0702
cA_20-D12-M13R_c	MU52509	0.454392		cAI_39-G10-M13R_c	MU57630	0.464709
cA_20-F03-M13R_c	MU49144	0.35488		cCI_01-C08-M13R_c	MU58011	3.41206
cA_20-G09-M13R_c	MU45897	3.88807		cCI_01-E08-M13R_c	MU58018	2.30293
cA_20-H01-M13R_c	MU56596	16.9319		cCI_02-F08-M13R_c	MU58042	0.118309
cA_20-H09-M13R_c	MU45623	2.52651		cCI_02-F12-M13R_c	MU58043	0.0292208
cA_21-A04-M13R_c	MU56597	22.6438		cCI_03-A08-M13R_c	MU49022	0.437933
cA_21-A11-M13R_c	MU56601	0.267181		cCI_03-C09-M13R_c	MU58051	2.34052
cA_21-E01-M13R_c	MU56613	0.394439		cCI_04-C12-M13R_c	MU58071	3.06954
cA_22-A08-M13R_c	MU49764	3.89448		cCI_04-H02-M13R_c	MU58081	0.168197
cA_22-B11-M13R_c	MU56626	0.311576		cCI_05-A03-M13R_c	MU52040	0.322786
cA_22-C03-M13R_c	MU49662	12.3101		cCI_05-B03-M13R_c	MU58087	3.77057
cA_22-C06-M13R_c	MU56628	2.24354		cCI_06-A08-M13R_c	MU58099	0.193356
cA_22-D06-M13R_c	MU50404	2.30969		cCI_06-E01-M13R_c	MU58107	0.406769
cA_22-E08-M13R_c	MU56632	3.18745		cCI_06-H09-M13R_c	MU58119	2.29944
cA_22-G03-M13R_c	MU46939	0.437539		cCI_07-A12-M13R_c	MU52515	5.9088
cA_23-A03-M13R_c	MU53948	3.34077		cCI_08-E08-M13R_c	MU46782	0.170806
cA_23-A05-M13R_c	MU43356	3.24235		cCI_09-A05-M13R_c	MU48572	0.307322
cA_23-B05-M13R_c	MU56639	7.02214		cCI_09-A06-M13R_c	MU45932	2.52398
cA_23-D02-M13R_c	MU56642	0.302422		cCI_09-A11-M13R_c	MU58164	5.59034
cA_23-D04-M13R_c	MU56643	18.619		cCI_09-E07-M13R_c	MU58175	2.43883
cA_23-D05-M13R_c	MU56644	4.22986		cCI_09-F10-M13R_c	MU53562	2.0278
cA_23-D09-M13R_c	MU54293	28.7594		cCI_09-H03-M13R_c	MU53218	5.40955
cA_23-E01-M13R_c	MU49558	33.9013		cCI_10-C10-M13R_c	MU43798	0.0475515
cA_23-H04-M13R_c	MU56654	0.381659		cCI_10-D01-M13R_c	MU58188	0.0579608
cA_23-H05-M13R_c	MU43360	10.4036		cCI_10-E03-M13R_c	MU45923	3.10963
cA_23-H08-M13R_c	MU56655	0.303626		cCI_10-H08-M13R_c	MU52849	5.00905
cA_24-A02-M13R_c	MU56656	7.21127		cCI_11-A06-M13R_c	MU43465	0.363086
cA_24-B11-M13R_c	MU56661	0.353542		cCI_11-A09-M13R_c	MU52227	0.15265
cA_24-C07-M13R_c	MU56662	4.2432		cCI_11-C11-M13R_c	MU43648	0.422183
cA_25-A06-M13R_c	MU51431	4.66041		cCI_11-F08-M13R_c	MU58210	2.18733
cA_25-B01-M13R_c	MU49444	14.9727		cCI_11-F11-M13R_c	MU58211	0.408086
cA_25-C02-M13R_c	MU43617	12.2419		cCI_12-E11-M13R_c	MU58223	0.108329
cA_25-C05-M13R_c	MU56676	88.4567		cCI_12-G10-M13R_c	MU54288	0.266136
cA_25-E03-M13R_c	MU43365	0.358564		cCI_12-H04-M13R_c	MU58226	0.230891
cA_25-F06-M13R_c	MU54529	4.51208		cCI_13-A09-M13R_c	MU58231	0.0249238
cA_25-H01-M13R_c	MU45369	4.31639		cCI_13-A11-M13R_c	MU58232	3.35445
cA_25-H06-M13R_c	MU49163	5.15207		cCI_13-C08-M13R_c	MU58236	3.20569
cA_26-A06-M13R_c	MU46831	5.46482		cCI_13-E02-M13R_c	MU58241	3.91211
cA_26-A12-M13R_c	MU45276	20.1809		cCI_13-E04-M13R_c	MU58242	0.318113
cA_26-D08-M13R_c	MU43370	8.44572		cCI_13-G02-M13R_c	MU58244	0.227273
cA_26-F04-M13R_c	MU47386	0.38531		cCI_14-B07-M13R_c	MU48336	2.37155
cA_26-G06-M13R_c	MU56701	0.184749		cCI_14-F04-M13R_c	MU54268	0.152916
cA_27-C07-M13R_c	MU52070	4.61109		cCI_14-F05-M13R_c	MU58260	0.112463
cA_27-C10-M13R_c	MU56710	0.437448		cCI_14-H02-M13R_c	MU51769	0.321749
cA_27-D07-M13R_c	MU48729	0.358462		cCI_15-F01-M13R_c	MU47839	0.461023
cA_27-F02-M13R_c	MU54127	4.94621		cCI_15-G07-M13R_c	MU58278	5.01564
cA_27-F05-M13R_c	MU56716	3.36209		cCI_16-E03-M13R_c	MU58292	0.34372
cA_28-C01-M13R_c	MU51985	3.87194		cCI_16-F10-M13R_c	MU48595	0.373272
cA_28-C12-M13R_c	MU43374	15.6456		cCI_16-F11-M13R_c	MU58295	0.308343
cA_28-E03-M13R_c	MU45902	2.534		cCI_17-H06-M13R_c	MU58316	2.12472
cA_28-G06-M13R_c	MU56739	0.329524		cCI_18-B03-M13R_c	MU58321	5.81894
cA_28-H03-M13R_c	MU48798	19.8259		cCI_18-G01-M13R_c	MU58336	0.0826538
cA_28-H10-M13R_c	MU56742	0.300775		cCI_19-B09-M13R_c	MU58345	0.368705
cA_29-A05-M13R_c	MU43378	0.342364		cCI_19-D03-M13R_c	MU58350	3.14706
cA_29-D04-M13R_c	MU56753	10.1089		cCI_19-G08-M13R_c	MU48572	0.326466
cA_29-F08-M13R_c	MU46180	2.00191		cCI_20-A09-M13R_c	MU54450	0.43977
cA_29-H10-M13R_c	MU45773	0.185723		cCI_20-B05-M13R_c	MU58362	0.0479677
cA_30-C12-M13R_c	MU51673	0.298017		cCI_20-E12-M13R_c	MU58369	2.89131
cA_30-G03-M13R_c	MU46471	5.57745		cCI_20-F08-M13R_c	MU43662	0.308231
cA_31-A09-M13R_c	MU47199	15.0964		cCI_20-F09-M13R_c	MU50355	0.185283
cA_31-B03-M13R_c	MU56781	110.55		cCI_20-G09-M13R_c	MU58378	0.209523
cA_31-B05-M13R_c	MU54510	2.35071		cCI_20-H09-M13R_c	MU58381	6.58824
cA_31-G01-M13R_c	MU45396	0.297104		cCI_21-C07-M13R_c	MU58388	2.41442
cA_32-A02-M13R_c	MU46819	4.64035		cCI_21-E03-M13R_c	MU58391	0.26396
cA_32-C06-M13R_c	MU43383	0.393616		cCI_21-G03-M13R_c	MU48522	0.191776
cA_32-D09-M13R_c	MU51299	0.383441		cCI_22-G05-M13R_c	MU58409	3.30007
cA_33-B09-M13R_c	MU56824	0.451111		cCI_23-A07-M13R_c	MU58412	0.0139995
cA_33-F09-M13R_c	MU50265	0.489713		cCI_24-B07-M13R_c	MU48936	9.88742
cA_34-B06-M13R_c	MU56852	2.00556		cCI_24-E09-M13R_c	MU58436	0.113951
cA_34-B08-M13R_c	MU56853	0.42809		cCI_25-B08-M13R_c	MU58451	3.37038
cA_34-G05-M13R_c	MU56865	5.2677		cCI_25-G04-M13R_c	MU53419	0.216269
cA_34-H04-M13R_c	MU53263	2.82028		cCI_26-E05-M13R_c	MU58472	2.63302
cA_35-A07-M13R_c	MU50617	6.07116		cCI_26-F08-M13R_c	MU51758	0.200453
cA_35-B05-M13R_c	MU56876	0.390238		cCI_27-A05-M13R_c	MU58486	0.259159
cA_36-B08-M13R_c	MU50308	2.79855		cCI_27-A06-M13R_c	MU58487	0.41529
cA_36-D04-M13R_c	MU46327	0.349133		cCI_27-B02-M13R_c	MU58490	0.216175
cA_36-H03-M13R_c	MU56908	0.396708		cCI_27-C07-M13R_c	MU48522	0.201137
cA_36-H07-M13R_c	MU45078	0.447308		cCI_27-E03-M13R_c	MU45320	3.6407
cA_37-B05-M13R_c	MU56913	9.18638		cCI_28-A09-M13R_c	MU58510	0.212277
cA_37-D10-M13R_c	MU56919	0.384353		cCI_28-C12-M13R_c	MU54619	0.366843
cA_37-G07-M13R_c	MU45996	116.711		cCI_28-E04-M13R_c	MU53731	14.1693
cA_37-G09-M13R_c	MU44967	3.38791		cCI_28-E07-M13R_c	MU58522	3.37789
cA_37-G10-M13R_c	MU45983	31.8416		cCI_28-H05-M13R_c	MU47931	2.22969
cA_38-B11-M13R_c	MU56929	8.94813		cCI_30-B04-M13R_c	MU48062	0.295194
cA_38-D09-M13R_c	MU44135	0.337069		cCI_30-C12-M13R_c	MU58559	0.272239
cA_38-E12-M13R_c	MU56939	0.461976		cCI_31-B01-M13R_c	MU52648	0.2816
cA_38-H05-M13R_c	MU56944	0.418124		cCI_31-B06-M13R_c		0.220416
cA_39-A09-M13R_c	MU56949	2.21864		cCI_31-G06-M13R_c	MU48380	0.484367
cA_39-B01-M13R_c	MU56950	14.9694		cCI_32-C07-M13R_c	MU58597	0.0746773
cA_39-D05-M13R_c	MU47615	10.6016		cCI_32-E04-M13R_c	MU45072	0.346644
cA_39-D10-M13R_c	MU44750	9.71387		cCI_32-F04-M13R_c	MU58606	0.149852
cA_39-E07-M13R_c	MU56959	18.7689		cCI_32-F08-M13R_c	MU58608	0.136128
cA_39-F10-M13R_c	MU56961	0.330648		cCI_33-B11-M13R_c	MU58619	2.23475
cA_39-H03-M13R_c	MU47302	2.08176		cCI_33-B12-M13R_c	MU58620	4.46321
cA_40-B03-M13R_c	MU56972	0.491624		cCI_33-D12-M13R_c	MU48144	0.286737
cA_40-E06-M13R_c	MU45031	3.88699		cCI_33-F04-M13R_c	MU47308	0.241587
cA_40-E07-M13R_c	MU51951	0.419051		cCI_33-G04-M13R_c	MU48453	0.382254
cA_40-F02-M13R_c	MU43406	0.348844		cCI_33-G10-M13R_c	MU58632	0.0892691
cA_40-G05-M13R_c	MU50593	40.5413		cCI_33-G11-M13R_c	MU58633	0.38519
cA_41-D06-M13R_c	MU56992	2.93535		cCI_34-F08-M13R_c	MU58648	0.0190383
cA_41-F08-M13R_c	MU54276	33.41		cCI_34-H02-M13R_c	MU47004	4.30747
cAI_02-B12-M13R_c	MU57098	91.8569		cCI_35-D02-M13R_c	MU51621	0.486878
cAI_02-C01-M13R_c	MU44289	3.28843		cCI_35-D03-M13R_c	MU45907	0.472752
cAI_02-D12-M13R_c	MU57103	5.04477		cCI_35-D09-M13R_c	MU43683	3.94528
cAI_02-G10-M13R_c	MU57108	21.0617		cCI_35-E01-M13R_c	MU50631	0.433084
cAI_02-H08-M13R_c	MU44407	4.13981		cCI_36-A07-M13R_c	MU58676	0.0257643
cAI_03-C01-M13R_c	MU57118	0.206182		cCI_36-E09-M13R_c	MU58690	0.123914
cAI_03-D07-M13R_c	MU57121	0.39841		cCI_37-B12-M13R_c	MU58699	0.239657
cAI_04-C10-M13R_c	MU57132	13.2563		cCI_37-C01-M13R_c	MU46782	0.165185
cAI_04-D10-M13R_c	MU43450	2.1561		cCI_37-H09-M13R_c	MU58711	0.0912106
cAI_04-E11-M13R_c	MU45978	2.88218		cCI_38-A05-M13R_c	MU58713	3.30942
cAI_04-F05-M13R_c	MU57137	15.5673		cCI_38-A07-M13R_c	MU52449	4.52405
cAI_04-F12-M13R_c	MU49495	4.76876		cCI_38-G01-M13R_c	MU52076	2.38327
cAI_04-H02-M13R_c	MU44871	10.4328		cCI_39-D10-M13R_c	MU58735	0.302446
cAI_04-H10-M13R_c	MU57140	23.4838		cCI_40-A03-M13R_c	MU58749	0.15428
cAI_05-D10-M13R_c	MU43452	2.62446		cCI_40-A06-M13R_c	MU48596	0.399588
cAI_05-G02-M13R_c	MU57145	8.81213		cCI_40-C01-M13R_c	MU58754	0.1936
cAI_05-G11-M13R_c	MU43455	2.44953		cCI_40-E02-M13R_c	MU46961	0.323316
cAI_05-H09-M13R_c	MU50797	6.63181		cCI_40-F07-M13R_c	MU58762	4.18396
cAI_06-A07-M13R_c	MU52811	0.304957		cCI_40-G04-M13R_c	MU58763	0.014697
cAI_06-D04-M13R_c	MU45275	12.0451		cCI_41-F12-M13R_c	MU43662	0.277949
cAI_06-E12-M13R_c	MU52174	2.69259		cCI_41-H11-M13R_c	MU58785	0.320627
cAI_07-B08-M13R_c	MU57162	0.450138		cCI_42-F05-M13R_c	MU58795	0.163031
cAI_07-D04-M13R_c	MU46586	5.33067		cCI_43-A04-M13R_c	MU47960	0.0278849
cAI_07-D06-M13R_c	MU44960	2.80601		cCI_44-C04-M13R_c	MU58822	2.80953
cAI_07-E07-M13R_c	MU57168	3.38635		cCI_44-E02-M13R_c	MU43698	9.3388
cAI_07-E08-M13R_c	MU45158	2.03073		cCI_44-E06-M13R_c	MU58828	3.37049
cAI_08-A08-M13R_c	MU47724	0.237745		cCI_45-E09-M13R_c	MU58848	0.0871547
cAI_08-B02-M13R_c	MU43461	6.84476		cCI_46-B12-M13R_c	MU52510	0.165193
cAI_08-B11-M13R_c	MU54040	3.24739		cCI_46-C11-M13R_c	MU58870	0.20011
cAI_08-C02-M13R_c	MU46085	0.445006		cCI_47-F11-M13R_c	MU58901	0.0616388
cAI_08-C05-M13R_c	MU47621	0.215169		cCI_47-G03-M13R_c	MU58904	0.0688159
cAI_08-C09-M13R_c	MU43462	27.7535		cCI_47-H03-M13R_c	MU50201	3.00822
cAI_08-D10-M13R_c	MU45776	3.94839		cCI_48-G08-M13R_c	MU49151	0.30383
cAI_08-E12-M13R_c	MU52686	35.0286		cCI_49-B06-M13R_c	MU58935	0.168719
cAI_08-G02-M13R_c	MU43465	9.58327		cCI_49-B09-M13R_c	MU45588	0.269884
cAI_08-H07-M13R_c	MU44823	17.1381		cCI_50-A10-M13R_c	MU43223	0.267676
cAI_09-B11-M13R_c	MU57188	0.265242		cCI_50-D08-M13R_c	MU47796	0.408447
cAI_09-D12-M13R_c	MU57192	0.288902		cCI_50-E12-M13R_c	MU44276	3.52672
cAI_10-B02-M13R_c	MU57202	3.99553		cCI_51-A12-M13R_c	MU58977	0.157978
cAI_10-B03-M13R_c	MU43471	7.27712		cCI_51-H07-M13R_c	MU58989	0.232318
cAI_10-C07-M13R_c	MU52708	8.2175		cCI_52-A10-M13R_c	MU50500	3.00848
cAI_10-F01-M13R_c	MU52111	11.8138		cCI_52-C07-M13R_c	MU58997	0.0482794
cAI_10-F12-M13R_c	MU44564	5.70628		cCI_52-D10-M13R_c	MU46439	0.395488
cAI_10-G12-M13R_c	MU57211	0.387285		cCI_52-D11-M13R_c	MU59000	0.0458959
cAI_10-H11-M13R_c	MU45977	2.95045		cCI_52-E10-M13R_c	MU59003	2.92309
cAI_11-B07-M13R_c	MU57217	36.2355		cCI_52-E11-M13R_c	MU59004	5.60128
cAI_11-C12-M13R_c	MU53906	2.27505		cCI_53-B01-M13R_c	MU59021	2.29633
cAI_11-H11-M13R_c	MU45868	0.224316		cCI_53-C11-M13R_c	MU59026	2.01768
cAI_12-A01-M13R_c	MU57235	6.52524		cCI_53-H01-M13R_c	MU45329	2.68845
cAI_12-A05-M13R_c	MU45919	10.65		cCI_54-A09-M13R_c	MU59039	0.447557
cAI_12-D08-M13R_c	MU47531	44.2135		cCI_54-B01-M13R_c	MU54638	2.04476
cAI_12-D10-M13R_c	MU57242	0.394842		cCI_54-D12-M13R_c	MU59050	9.55213
cAI_12-F08-M13R_c	MU45236	5.32063		cCI_54-E09-M13R_c	MU59052	0.125157
cAI_12-G05-M13R_c	MU57250	37.6411		cCI_54-F03-M13R_c	MU59053	0.10278
cAI_12-H11-M13R_c	MU57252	12.7152		cCI_54-G09-M13R_c	MU59057	0.106475
cAI_13-C12-M13R_c	MU47764	11.8622		cCI_55-A03-M13R_c	MU59060	3.48038
cAI_14-A12-M13R_c	MU46660	19.0978		cCI_55-C12-M13R_c	MU59071	4.91655
cAI_14-E07-M13R_c	MU57276	0.492252		cCI_55-H12-M13R_c	MU59081	2.98618
cAI_14-G10-M13R_c	MU57279	0.428856		cCI_56-C07-M13R_c		0.0296757
cAI_14-G12-M13R_c	MU52360	2.49575		cCI_56-D08-M13R_c	MU59088	0.0489709
cAI_15-A09-M13R_c	MU47520	2.00245		cCI_56-E04-M13R_c	MU59090	0.319882
cAI_15-B12-M13R_c	MU57287	2.66223		cCI_56-G04-M13R_c	MU59094	0.133648
cAI_15-C08-M13R_c	MU54027	3.94812		cCI_56-G06-M13R_c	MU50434	0.073141
cAI_15-C11-M13R_c	MU57291	16.1469		cCI_57-B01-M13R_c	MU59100	0.0882244
cAI_15-E03-M13R_c	MU46707	4.6031		cCI_57-C03-M13R_c	MU52003	0.235057
cAI_15-F08-M13R_c	MU51499	4.16203		cCI_58-C11-M13R_c	MU44942	0.106083
cAI_15-G04-M13R_c	MU57297	12.2114		cCI_58-E03-M13R_c	MU59123	0.199464
cAI_15-H09-M13R_c	MU46247	5.77095		cCI_58-F07-M13R_c	MU50440	0.204792
cAI_16-A07-M13R_c	MU48319	14.0886		cCI_58-F09-M13R_c	MU59126	2.62046
cAI_16-B02-M13R_c	MU44804	2.32804		cCI_59-B08-M13R_c	MU59137	2.11534
cAI_16-D07-M13R_c	MU45275	7.97692		cCI_59-C08-M13R_c	MU59142	0.410876
cAI_16-E10-M13R_c	MU47814	4.37037		cCI_59-E05-M13R_c	MU59148	0.314277
cAI_17-B04-M13R_c	MU43488	10.491		cCI_59-E08-M13R_c	MU51920	2.10435
cAI_17-D09-M13R_c	MU45236	5.49983		cCI_59-G05-M13R_c	MU59153	0.313253
cAI_17-H05-M13R_c	MU45811	2.92817		cCI_60-B01-M13R_c	MU59159	2.04025
cAI_18-H02-M13R_c	MU52548	0.133658		cCI_60-B12-M13R_c	MU59161	3.36303
cAI_19-A07-M13R_c	MU52420	2.07022		cCI_60-E02-M13R_c		2.82454
cAI_19-B08-M13R_c	MU57339	4.14546		cCI_60-E10-M13R_c	MU59167	2.80883
cAI_19-D04-M13R_c	MU57343	16.316		cCI_61-G12-M13R_c	MU59200	2.12954
cAI_19-G01-M13R_c	MU57347	0.324405		cCI_62-E03-M13R_c	MU59212	3.64764
cAI_19-H08-M13R_c	MU45600	4.31807		cCI_62-F03-M13R_c	MU59215	3.30123
cAI_20-H03-M13R_c	MU45790	7.26353		cCI_62-H08-M13R_c	MU59225	5.0263
cAI_21-D07-M13R_c	MU47824	2.47886		cCI_63-A04-M13R_c	MU48890	0.116654
cAI_21-D09-M13R_c	MU57366	0.347221		cCI_63-B07-M13R_c	MU48165	0.343568
cAI_21-D12-M13R_c	MU47825	30.0239		cCI_64-C03-M13R_c	MU59255	0.170183
cAI_21-F02-M13R_c	MU57372	3.20381		cCI_64-D12-M13R_c	MU59259	0.221742
cAI_21-H01-M13R_c	MU44652	71.1346		cCI_64-F12-M13R_c	MU59268	18.5719
cAI_21-H09-M13R_c	MU47434	16.7398		cCI_64-G04-M13R_c	MU59269	0.425399
cAI_22-A01-M13R_c	MU57378	5.2572		cCI_64-G10-M13R_c	MU59271	0.11511
cAI_22-A02-M13R_c	MU45311	7.54504		cCI_65-B01-M13R_c	MU59277	4.93803
cAI_22-A09-M13R_c	MU57379	86.4811		cCI_65-B08-M13R_c	MU59280	3.07266
cAI_22-A11-M13R_c	MU50678	4.12192		cCI_65-C04-M13R_c	MU59282	2.2968
cAI_22-B03-M13R_c	MU57380	3.84619		cCI_65-E07-M13R_c	MU59285	0.223435
cAI_22-B09-M13R_c	MU45288	12.5846		cCI_65-H10-M13R_c	MU59295	0.060073
cAI_22-F03-M13R_c	MU50951	93.7254		cCI_66-A04-M13R_c	MU59296	0.357802
cAI_22-H06-M13R_c	MU57388	8.56419		cCI_66-A12-M13R_c	MU51827	3.25281
cAI_22-H10-M13R_c	MU57390	2.74792		cCI_66-E09-M13R_c	MU59305	0.238798
cAI_23-B09-M13R_c	MU52954	36.9439		cCI_66-E11-M13R_c	MU59306	2.32341
cAI_23-D10-M13R_c	MU54275	37.2805		cCI_67-B08-M13R_c	MU59318	2.00607
cAI_23-F04-M13R_c	MU54301	2.73413		cCI_67-D06-M13R_c	MU49102	0.441584
cAI_24-B01-M13R_c	MU57406	2.16137		cCI_67-D07-M13R_c	MU47299	0.171885
cAI_24-B06-M13R_c	MU57407	14.6504		cCI_67-F07-M13R_c	MU47771	2.26501
cAI_24-H08-M13R_c	MU57414	2.69334		cCI_68-E10-M13R_c	MU59350	0.352362
cAI_25-F04-M13R_c	MU57421	50.8919		cCI_68-F02-M13R_c	MU49804	0.180989
cAI_26-A09-M13R_c	MU45752	12.8886		cCI_69-A09-M13R_c	MU59356	3.16781
cAI_26-A10-M13R_c	MU57426	4.57614		cCI_69-F11-M13R_c	MU59372	0.238779
cAI_26-C06-M13R_c	MU57431	2.74929		cCL1002Contig1	MU46631	3.14491
cAI_26-D07-M13R_c	MU44960	2.92042		cCL1027Contig1	MU47122	0.37215
cAI_26-D10-M13R_c	MU46026	0.154132		cCL1033Contig1	MU55812	0.354329
cAI_26-E11-M13R_c	MU57435	2.6581		cCL1046Contig1	MU43365	2.54931
cAI_27-C08-M13R_c	MU49163	4.39952		cCL1069Contig1	MU44643	0.361293
cAI_27-D02-M13R_c	MU45372	0.475242		cCL1078Contig1	MU44748	3.00152
cAI_27-H12-M13R_c	MU57450	0.249426		cCL1080Contig1	MU46279	0.369255
cAI_28-A07-M13R_c	MU57452	0.409263		cCL1086Contig1	MU45364	0.270557
cAI_28-B04-M13R_c	MU57456	6.89074		cCL1092Contig1	MU49674	2.78786
cAI_28-E06-M13R_c	MU47443	20.7749		cCL10Contig1		0.361205
cAI_28-F06-M13R_c	MU57468	0.282602		cCL1121Contig1	MU49574	2.85108
cAI_28-H01-M13R_c	MU46971	4.11682		cCL1126Contig1	MU50662	24.8151
cAI_30-D12-M13R_c	MU47020	0.124281		cCL1127Contig1	MU45590	0.217932
cAI_30-G01-M13R_c	MU57497	2.27446		cCL1127Contig2	MU45590	0.230403
cAI_32-A07-M13R_c	MU43523	2.73397		cCL1189Contig1	MU45234	0.498805
cAI_33-C02-M13R_c	MU57530	12.2673		cCL1196Contig1	MU47570	2.47999
cAI_33-E11-M13R_c	MU43527	98.7421		cCL1196Contig2	MU47570	2.40205
cAI_34-E07-M13R_c	MU46225	7.46093		cCL1216Contig1	MU54144	0.447869
cAI_34-F04-M13R_c	MU49082	3.99674		cCL1228Contig1	MU46156	5.83701
cAI_34-H01-M13R_c	MU46911	52.0582		cCL1250Contig1	MU47602	0.370764
cAI_35-A07-M13R_c	MU50916	18.4897		cCL1254Contig1	MU46836	0.263598
cAI_35-A12-M13R_c	MU57553	12.6405		cCL1263Contig1	MU50203	0.0989927
cAI_35-B05-M13R_c	MU57554	16.2378		cCL1264Contig1	MU44202	10.3383
cAI_35-G05-M13R_c	MU57564	3.39139		cCL1299Contig1	MU50202	3.5784
cAI_36-A11-M13R_c	MU57571	3.64648		cCL1302Contig1	MU44794	0.237063
cAI_36-B08-M13R_c	MU47843	22.9689		cCL1320Contig1	MU43295	0.344623
cAI_36-D07-M13R_c	MU52358	0.450916		cCL132Contig1	MU46016	0.124441
cAI_36-F11-M13R_c	MU57581	7.68336		cCL132Contig2	MU46016	0.111404
cAI_37-A11-M13R_c	MU57585	2.15855		cCL132Contig3		0.129581
cAI_37-B05-M13R_c	MU47415	2.30971		cCL1346Contig1	MU54268	0.196468
cAI_37-B11-M13R_c	MU57587	0.320403		cCL1379Contig1	MU49863	3.34086
cAI_37-D02-M13R_c	MU57590	4.54936		cCL1386Contig1	MU54436	0.129491
cAI_37-E08-M13R_c	MU57595	6.60249		cCL1387Contig1	MU44240	2.60283
cAI_37-F02-M13R_c	MU54529	3.54134		cCL1388Contig1	MU50266	3.36682
cAI_37-H07-M13R_c	MU50426	35.8386		cCL1400Contig1	MU50533	3.12363
cAI_38-B08-M13R_c	MU46399	0.448423		cCL1412Contig1	MU43262	0.322109
cAI_38-C07-M13R_c	MU43538	57.0895		cCL1418Contig1	MU50020	0.392575
cAI_38-G06-M13R_c	MU57616	9.79377		cCL1429Contig1	MU50295	2.6456
cAI_39-C02-M13R_c	MU57620	5.41554		cCL1453Contig1	MU44821	2.5026
cAI_39-G07-M13R_c	MU57629	4.74085		cCL1468Contig1	MU43960	6.69177
cCI_01-D03-M13R_c	MU58013	3.9422		cCL1470Contig1	MU50214	0.147888
cCI_01-D12-M13R_c	MU58016	0.41084		cCL1476Contig1	MU44765	2.38486
cCI_01-F03-M13R_c	MU48711	0.480027		cCL1482Contig1		0.176642
cCI_01-G07-M13R_c	MU58022	0.229329		cCL1482Contig2		0.192947
cCI_01-H11-M13R_c	MU58026	2.03359		cCL1483Contig1	MU56520	20.7015
cCI_02-B02-M13R_c	MU58029	0.439806		cCL1484Contig1	MU43548	0.308599
cCI_02-C02-M13R_c	MU58032	0.47055		cCL1495Contig1	MU45165	0.333797
cCI_02-F08-M13R_c	MU58042	3.15557		cCL1499Contig1	MU50083	0.354371
cCI_02-F12-M13R_c	MU58043	0.232065		cCL1513Contig1	MU49556	2.14115
cCI_02-G10-M13R_c	MU58044	2.47123		cCL1514Contig1	MU49665	0.107127
cCI_03-A07-M13R_c	MU58046	3.54124		cCL1534Contig2		0.354218
cCI_03-A08-M13R_c	MU49022	0.463508		cCL1541Contig1	MU46813	4.06225
cCI_03-F08-M13R_c	MU58061	14.6509		cCL1542Contig1	MU49756	0.141103
cCI_03-G03-M13R_c	MU58063	0.239298		cCL1546Contig1	MU49831	0.203794
cCI_04-B04-M13R_c	MU53028	3.32344		cCL1548Contig1	MU45804	0.399917
cCI_04-B10-M13R_c	MU58067	25.9248		cCL1593Contig1	MU46827	0.0600282
cCI_04-C12-M13R_c	MU58071	0.326711		cCL1593Contig2	MU46827	0.0622364
cCI_04-D07-M13R_c	MU58072	0.341616		cCL1610Contig1	MU45293	0.198753
cCI_04-E08-M13R_c	MU53300	0.44748		cCL1610Contig2	MU45293	0.175224
cCI_04-H02-M13R_c	MU58081	0.336003		cCL1615Contig1	MU46709	0.13746
cCI_05-A02-M13R_c	MU58084	0.499223		cCL1655Contig1	MU49724	0.248817
cCI_06-A03-M13R_c	MU47410	2.32203		cCL1668Contig1	MU50933	0.331419
cCI_06-A06-M13R_c		2.74094		cCL1673Contig1	MU45092	0.428166
cCI_06-C02-M13R_c	MU58101	4.9651		cCL1675Contig1	MU47861	0.418235
cCI_06-E04-M13R_c	MU45184	2.15797		cCL1678Contig2	MU44164	3.19493
cCI_06-F09-M13R_c	MU43639	2.88032		cCL1692Contig1	MU46661	0.456446
cCI_07-C05-M13R_c	MU58128	13.8598		cCL1710Contig1	MU50753	5.89987
cCI_07-D08-M13R_c	MU58129	0.379261		cCL1715Contig1	MU49549	0.0640987
cCI_07-D12-M13R_c	MU58130	5.19552		cCL1719Contig1	MU45700	43.6604
cCI_08-B10-M13R_c	MU58148	28.5923		cCL1719Contig2	MU45700	8.88671
cCI_08-C01-M13R_c	MU58150	0.493496		cCL1724Contig1	MU47582	0.255887
cCI_08-C04-M13R_c	MU58151	0.365942		cCL1726Contig1	MU46995	0.216588
cCI_08-D07-M13R_c	MU48896	0.36685		cCL1727Contig1	MU44942	0.0792617
cCI_08-D08-M13R_c	MU58154	3.11918		cCL1738Contig1	MU54377	0.0903188
cCI_08-E08-M13R_c	MU46782	0.427781		cCL1756Contig1	MU44907	0.193168
cCI_08-G01-M13R_c	MU58158	33.6159		cCL1761Contig1	MU46531	2.06932
cCI_09-A05-M13R_c	MU48572	0.391332		cCL1769Contig1	MU53195	0.178357
cCI_09-B11-M13R_c	MU58167	0.399602		cCL1780Contig1	MU50576	0.489279
cCI_09-B12-M13R_c	MU58168	3.26815		cCL1806Contig1	MU49412	0.0656176
cCI_09-F03-M13R_c	MU48846	2.34971		cCL1815Contig1	MU47843	2.39419
cCI_09-F05-M13R_c	MU58177	2.5239		cCL1831Contig1	MU52265	0.356043
cCI_09-F10-M13R_c	MU53562	2.03163		cCL1837Contig1	MU43277	0.491391
cCI_09-G08-M13R_c	MU46132	0.401709		cCL1839Contig1	MU46470	0.174651
cCI_11-A06-M13R_c	MU43465	8.46166		cCL1840Contig1	MU51676	4.14738
cCI_11-C01-M13R_c	MU58204	0.491333		cCL1851Contig1	MU54388	0.477353
cCI_11-D05-M13R_c	MU58208	2.26627		cCL1872Contig1	MU54438	0.346849
cCI_11-G10-M13R_c	MU58215	0.374587		cCL1879Contig1	MU49534	3.46475
cCI_12-C08-M13R_c	MU46132	0.360342		cCL1883Contig1	MU45692	0.421771
cCI_12-D01-M13R_c	MU58221	18.1032		cCL1886Contig1	MU47117	0.19375
cCI_12-H09-M13R_c	MU58227	2.12891		cCL1914Contig1	MU47139	4.75824
cCI_13-A09-M13R_c	MU58231	0.0566722		cCL1943Contig1	MU56706	3.75083
cCI_13-D10-M13R_c	MU48747	0.393422		cCL1995Contig1	MU50130	2.47592
cCI_13-E04-M13R_c	MU58242	3.85968		cCL1Contig1	MU45141	2.49317
cCI_13-E12-M13R_c	MU49097	2.75005		cCL1Contig6	MU47608	0.461512
cCI_13-F09-M13R_c	MU48292	21.8978		cCL2001Contig1	MU50831	0.251839
cCI_14-B06-M13R_c	MU47879	36.3614		cCL2016Contig1	MU45954	0.141355
cCI_14-B07-M13R_c	MU48336	0.394043		cCL2035Contig1	MU45007	2.07695
cCI_14-B11-M13R_c	MU49869	16.3582		cCL2052Contig1	MU53745	2.49448
cCI_14-C06-M13R_c	MU43650	55.4606		cCL2061Contig1	MU49911	0.313845
cCI_14-F02-M13R_c	MU58259	4.14608		cCL2063Contig1	MU45076	0.116045
cCI_14-F04-M13R_c	MU54268	0.204983		cCL2071Contig2	MU45435	3.32752
cCI_14-F05-M13R_c	MU58260	0.304026		cCL2094Contig1		0.227715
cCI_14-G09-M13R_c	MU58261	3.26634		cCL2096Contig1	MU49589	5.22593
cCI_14-H08-M13R_c	MU58263	0.478346		cCL20Contig3	MU52482	2.82646
cCI_15-F05-M13R_c	MU58274	0.181773		cCL2140Contig1	MU50498	2.07061
cCI_15-G06-M13R_c	MU58277	0.312544		cCL2145Contig1	MU54650	0.425375
cCI_16-A01-M13R_c	MU58282	0.375473		cCL2159Contig1	MU44748	2.70495
cCI_16-C04-M13R_c	MU58287	0.276577		cCL2182Contig1	MU43550	0.378143
cCI_16-D08-M13R_c	MU58290	68.5744		cCL218Contig1	MU53821	2.17808
cCI_16-E02-M13R_c	MU49144	0.400793		cCL2197Contig1	MU44535	0.171409
cCI_16-E03-M13R_c	MU58292	0.382356		cCL2206Contig1	MU50217	11.3837
cCI_16-F10-M13R_c	MU48595	0.348267		cCL2222Contig1	MU47638	0.29009
cCI_17-B09-M13R_c	MU46218	0.348566		cCL2233Contig1	MU50393	0.298292
cCI_17-D11-M13R_c	MU58308	0.45379		cCL2252Contig1	MU50277	3.46316
cCI_17-E06-M13R_c	MU58309	0.399896		cCL2256Contig1	MU47060	2.21682
cCI_17-F03-M13R_c	MU47018	0.434672		cCL226Contig1	MU44262	0.210589
cCI_17-G05-M13R_c	MU43712	2.33684		cCL226Contig2	MU54287	0.255407
cCI_18-B07-M13R_c	MU58322	28.3451		cCL2273Contig1	MU49817	0.400401
cCI_18-B11-M13R_c	MU49218	2.34576		cCL2283Contig1	MU46163	0.222912
cCI_18-F10-M13R_c	MU58333	10.2194		cCL2284Contig1	MU59103	0.0395964
cCI_18-G01-M13R_c	MU58336	0.296798		cCL2308Contig1	MU47561	0.476463
cCI_18-H09-M13R_c	MU58337	2.9771		cCL230Contig1	MU54462	16.8413
cCI_19-A06-M13R_c	MU58340	10.4603		cCL2323Contig1	MU45480	0.32718
cCI_19-B08-M13R_c	MU58344	2.16743		cCL2347Contig1	MU49855	11.3648
cCI_19-D09-M13R_c	MU50249	13.0626		cCL2371Contig1		0.0199352
cCI_19-E01-M13R_c	MU51070	72.7081		cCL2378Contig1	MU49949	0.435782
cCI_19-G02-M13R_c	MU58355	53.5684		cCL2381Contig1	MU43803	0.0858717
cCI_19-G06-M13R_c	MU49117	18.9447		cCL2414Contig1	MU50220	6.54275
cCI_19-G08-M13R_c	MU48572	0.430887		cCL2427Contig1	MU44139	2.41338
cCI_20-A01-M13R_c	MU58358	2.2154		cCL2428Contig1	MU45180	0.373291
cCI_20-A12-M13R_c		0.345743		cCL2436Contig1	MU46923	37.7896
cCI_20-B05-M13R_c	MU58362	0.19941		cCL2457Contig1	MU45727	0.430203
cCI_20-C12-M13R_c	MU49340	46.4936		cCL2461Contig1	MU44508	0.273052
cCI_20-D02-M13R_c	MU58365	119.269		cCL2473Contig1	MU47790	0.281723
cCI_20-E12-M13R_c	MU58369	0.421913		cCL2477Contig1	MU50335	0.363754
cCI_20-F04-M13R_c	MU58370	0.415766		cCL247Contig1	MU47723	0.435396
cCI_20-F09-M13R_c	MU50355	0.461401		cCL247Contig2	MU47723	0.397799
cCI_20-G01-M13R_c	MU58372	13.7299		cCL2480Contig1	MU51098	0.171398
cCI_20-G02-M13R_c	MU58373	4.82125		cCL2496Contig1	MU46469	8.62259
cCI_20-H10-M13R_c	MU54120	6.07253		cCL2509Contig1	MU51493	0.430478
cCI_21-A07-M13R_c	MU45296	32.416		cCL2516Contig1	MU43494	2.1906
cCI_21-A09-M13R_c	MU58384	0.360308		cCL2517Contig1	MU47299	0.167105
cCI_21-B07-M13R_c	MU47923	115.81		cCL2525Contig1	MU55418	0.077605
cCI_21-C01-M13R_c	MU58386	48.0422		cCL2530Contig1	MU50048	5.08749
cCI_21-C08-M13R_c	MU49607	0.353747		cCL2535Contig1	MU49648	0.237467
cCI_21-D01-M13R_c	MU58389	2.38728		cCL2538Contig1	MU46978	0.231101
cCI_22-D02-M13R_c	MU58402	0.400951		cCL2545Contig1	MU48522	0.234126
cCI_22-G05-M13R_c	MU58409	0.114056		cCL2559Contig1	MU50993	2.80628
cCI_23-A12-M13R_c	MU58413	2.02359		cCL2567Contig1	MU53217	2.63227
cCI_23-B11-M13R_c	MU58415	65.155		cCL2574Contig1	MU44279	0.451085
cCI_23-F03-M13R_c	MU58421	0.439205		cCL2592Contig1	MU44011	5.75622
cCI_23-F07-M13R_c	MU45803	10.177		cCL2601Contig1	MU51229	0.257821
cCI_24-B07-M13R_c	MU48936	3.98803		cCL2628Contig1	MU49982	3.91663
cCI_24-B08-M13R_c	MU58429	0.288047		cCL2671Contig1	MU55419	3.0518
cCI_24-E09-M13R_c	MU58436	0.223378		cCL2677Contig1	MU55552	2.54466
cCI_24-F05-M13R_c	MU58437	2.53887		cCL2713Contig1	MU51459	2.95502
cCI_24-H07-M13R_c	MU49114	4.01788		cCL2719Contig1	MU51635	0.324044
cCI_25-B03-M13R_c	MU58450	0.24702		cCL2722Contig1	MU50890	0.243609
cCI_25-E11-M13R_c	MU43627	2.73885		cCL2737Contig1	MU51502	0.458473
cCI_25-F01-M13R_c	MU58457	60.3761		cCL273Contig2	MU54611	0.384157
cCI_25-G05-M13R_c	MU54255	2.15169		cCL2745Contig1	MU51736	2.17133
cCI_26-A11-M13R_c	MU58463	0.410759		cCL275Contig1	MU47607	0.13548
cCI_26-C03-M13R_c	MU58466	23.8277		cCL2771Contig1	MU51122	0.200695
cCI_26-C10-M13R_c	MU47929	4.36895		cCL2789Contig1	MU53218	4.19417
cCI_26-D12-M13R_c	MU58471	0.425944		cCL2791Contig1	MU51008	0.129506
cCI_26-E01-M13R_c	MU43673	9.75456		cCL2795Contig1	MU46539	4.95149
cCI_26-E05-M13R_c	MU58472	0.402618		cCL2798Contig1	MU54379	0.35581
cCI_26-E06-M13R_c	MU58473	0.394956		cCL2799Contig1	MU44872	2.09024
cCI_27-C07-M13R_c	MU48522	0.46887		cCL2802Contig1	MU51727	2.29459
cCI_27-H02-M13R_c	MU58504	4.5417		cCL2810Contig1	MU52553	0.039396
cCI_27-H06-M13R_c	MU58506	2.47893		cCL2811Contig1	MU54485	0.0753157
cCI_28-A12-M13R_c	MU51294	250.714		cCL2823Contig1	MU48728	0.258948
cCI_28-C03-M13R_c	MU58517	3.90923		cCL2824Contig1	MU43228	2.56491
cCI_28-C12-M13R_c	MU54619	2.5639		cCL2826Contig1	MU51583	2.12894
cCI_28-D10-M13R_c	MU58520	0.351617		cCL2830Contig1	MU48152	0.490392
cCI_28-E04-M13R_c	MU53731	123.24		cCL2831Contig1	MU51081	0.46694
cCI_28-E06-M13R_c		0.257305		cCL2837Contig1	MU47769	0.210541
cCI_28-F07-M13R_c	MU54027	5.19677		cCL2861Contig1	MU54137	2.01498
cCI_28-F11-M13R_c	MU47755	35.2787		cCL2885Contig1	MU44096	0.440404
cCI_28-H07-M13R_c	MU49004	44.843		cCL2904Contig1	MU48450	4.65712
cCI_29-D06-M13R_c	MU58536	5.01553		cCL2914Contig1	MU43250	0.494173
cCI_29-E11-M13R_c	MU58543	21.1637		cCL2948Contig1	MU51374	0.312682
cCI_29-F03-M13R_c	MU58544	2.07627		cCL2959Contig1	MU53192	2.4536
cCI_29-F08-M13R_c	MU58545	0.246523		cCL2966Contig1	MU43227	0.331812
cCI_29-H09-M13R_c	MU58548	0.41624		cCL2982Contig1	MU54723	0.343523
cCI_30-A10-M13R_c	MU58552	0.333401		cCL2987Contig1	MU52999	0.0800147
cCI_30-B01-M13R_c	MU58553	0.473838		cCL2996Contig1	MU47303	2.48051
cCI_30-B04-M13R_c	MU48062	0.489928		cCL3008Contig1	MU51723	2.23859
cCI_30-C12-M13R_c	MU58559	0.286683		cCL3013Contig1	MU52790	6.55764
cCI_30-D05-M13R_c	MU58561	0.40368		cCL3016Contig1	MU48632	2.31451
cCI_30-D12-M13R_c	MU53113	76.4604		cCL3033Contig1	MU53634	2.17466
cCI_30-E03-M13R_c	MU48848	0.412244		cCL3063Contig1	MU53266	0.107843
cCI_30-E04-M13R_c	MU58564	0.279975		cCL3083Contig1	MU46730	2.79938
cCI_30-E10-M13R_c	MU58565	0.343982		cCL3084Contig1	MU48659	0.441307
cCI_30-F07-M13R_c	MU48747	0.468075		cCL3088Contig1	MU53543	3.55619
cCI_31-B06-M13R_c		4.1184		cCL308Contig1	MU47536	47.1507
cCI_31-E08-M13R_c	MU58581	2.05707		cCL3090Contig1	MU47591	0.257716
cCI_31-F03-M13R_c	MU43677	0.464999		cCL3099Contig1	MU45835	0.404317
cCI_31-F09-M13R_c	MU58584	0.361559		cCL3100Contig1	MU48029	2.59038
cCI_31-G02-M13R_c	MU58585	0.170903		cCL3121Contig1	MU47805	0.373278
cCI_32-B09-M13R_c	MU58594	3.03085		cCL3142Contig1	MU53518	2.33738
cCI_32-D05-M13R_c	MU49558	91.0748		cCL3147Contig1	MU53068	4.41645
cCI_32-D12-M13R_c	MU58601	0.422981		cCL3155Contig1	MU43487	0.368363
cCI_32-F03-M13R_c	MU58605	0.341841		cCL3165Contig1	MU51486	0.438271
cCI_32-F04-M13R_c	MU58606	0.0605978		cCL3167Contig1	MU44988	0.495001
cCI_32-F08-M13R_c	MU58608	0.169556		cCL3168Contig1	MU53956	0.163582
cCI_32-G10-M13R_c	MU58612	5.11561		cCL3172Contig1	MU46221	0.207145
cCI_32-H02-M13R_c	MU58613	0.382554		cCL3176Contig1	MU46242	0.343106
cCI_33-B12-M13R_c	MU58620	0.376328		cCL3182Contig1	MU54395	0.393993
cCI_33-C11-M13R_c	MU58623	10.4762		cCL3186Contig1	MU44246	2.4381
cCI_33-E05-M13R_c	MU58627	2.45511		cCL3206Contig1	MU50298	0.0363811
cCI_33-F04-M13R_c	MU47308	0.42018		cCL3212Contig1	MU47545	0.0333699
cCI_33-G09-M13R_c	MU58631	9.69275		cCL3216Contig1	MU45001	3.70204
cCI_33-G10-M13R_c	MU58632	0.396769		cCL3224Contig1	MU54425	0.198582
cCI_33-G12-M13R_c	MU43185	0.352437		cCL3240Contig1	MU47806	0.393779
cCI_33-H04-M13R_c	MU53591	2.55706		cCL3261Contig1	MU54458	3.11305
cCI_33-H11-M13R_c	MU58635	0.251008		cCL3282Contig1	MU44269	0.408598
cCI_34-A06-M13R_c	MU58636	0.307955		cCL3297Contig1	MU54657	3.4505
cCI_34-A07-M13R_c	MU58637	0.324744		cCL3306Contig1	MU44180	2.40353
cCI_34-A08-M13R_c	MU58638	2.22731		cCL3322Contig1	MU50188	0.387344
cCI_34-E07-M13R_c	MU58643	3.39245		cCL3329Contig1	MU47431	0.453476
cCI_34-F04-M13R_c	MU58645	0.370059		cCL3337Contig1	MU43384	6.19118
cCI_34-F06-M13R_c	MU58646	2.4568		cCL335Contig1	MU54422	4.77233
cCI_35-A06-M13R_c	MU58653	0.456288		cCL3360Contig1	MU50319	3.61678
cCI_35-D02-M13R_c	MU51621	0.474062		cCL3378Contig1	MU44739	0.453632
cCI_35-D06-M13R_c	MU50240	4.46129		cCL3387Contig1	MU61322	4.06352
cCI_35-D09-M13R_c	MU43683	0.486518		cCL3388Contig1	MU58722	0.310385
cCI_35-H05-M13R_c	MU45594	2.25784		cCL3402Contig1	MU43643	0.202623
cCI_36-A05-M13R_c	MU52008	10.0121		cCL3425Contig1	MU51518	0.411898
cCI_36-A07-M13R_c	MU58676	0.174269		cCL342Contig1	MU47651	0.0703292
cCI_36-C01-M13R_c	MU58682	0.246479		cCL3434Contig1	MU47330	0.43464
cCI_36-E09-M13R_c	MU58690	0.208917		cCL3458Contig1	MU51236	3.56403
cCI_36-F07-M13R_c	MU58691	0.44428		cCL3467Contig1	MU46306	2.498
cCI_36-F10-M13R_c	MU45745	3.10763		cCL346Contig1	MU47525	2.43523
cCI_36-G10-M13R_c	MU58693	4.03671		cCL3474Contig1	MU48159	0.244853
cCI_37-A10-M13R_c	MU58696	23.1816		cCL3486Contig1	MU46825	0.211474
cCI_37-B03-M13R_c	MU52130	15.1195		cCL3488Contig1	MU43838	0.207917
cCI_37-F05-M13R_c	MU58705	2.75612		cCL3495Contig1		8.13925
cCI_37-H09-M13R_c	MU58711	2.55096		cCL3533Contig1	MU50069	4.69091
cCI_38-A05-M13R_c	MU58713	12.7303		cCL3553Contig1	MU46278	2.03377
cCI_38-A12-M13R_c	MU58714	0.347743		cCL3555Contig1	MU43368	3.92624
cCI_38-F05-M13R_c	MU54629	2.76659		cCL356Contig2	MU46990	0.42767
cCI_38-H07-M13R_c	MU52342	0.281011		cCL359Contig1	MU47791	0.211811
cCI_39-E04-M13R_c	MU58739	0.476348		cCL3604Contig1	MU51836	0.230756
cCI_39-E09-M13R_c	MU58741	7.09598		cCL3607Contig1	MU50434	0.113215
cCI_39-G11-M13R_c	MU58745	0.213447		cCL3609Contig1	MU49661	0.286733
cCI_40-A06-M13R_c	MU48596	0.255144		cCL3614Contig1	MU54021	4.54052
cCI_40-B06-M13R_c	MU58752	2.8237		cCL3615Contig1	MU45054	5.24053
cCI_40-B09-M13R_c		11.9099		cCL3634Contig1	MU53822	2.08534
cCI_40-D02-M13R_c	MU58756	0.429349		cCL3643Contig1	MU44820	2.06951
cCI_40-G04-M13R_c	MU58763	0.355227		cCL3646Contig1	MU51545	0.24958
cCI_41-A06-M13R_c	MU58765	2.02884		cCL3652Contig1	MU50306	0.116976
cCI_41-D09-M13R_c	MU58773	14.8064		cCL3660Contig1	MU50789	0.475557
cCI_41-D11-M13R_c	MU54353	0.46099		cCL3670Contig1	MU48109	0.158499
cCI_42-B11-M13R_c	MU58789	3.20901		cCL3676Contig1	MU44449	0.46819
cCI_42-C10-M13R_c	MU54415	2.74933		cCL3688Contig1	MU46873	2.96822
cCI_42-D03-M13R_c	MU58791	0.328222		cCL3711Contig1	MU45780	0.148546
cCI_42-D07-M13R_c	MU58792	0.437374		cCL3720Contig1	MU54199	0.434899
cCI_42-G01-M13R_c	MU58797	31.8193		cCL3740Contig1	MU50553	0.296829
cCI_43-B06-M13R_c	MU53450	3.65355		cCL3744Contig1	MU44585	0.414822
cCI_43-C10-M13R_c	MU49492	2.07776		cCL3749Contig1	MU51541	0.283959
cCI_43-D06-M13R_c	MU53726	0.202803		cCL3771Contig1	MU50028	0.320252
cCI_43-F08-M13R_c	MU58811	118.916		cCL3774Contig1	MU51276	10.823
cCI_43-G01-M13R_c	MU50002	102.691		cCL3803Contig1	MU51143	0.0385031
cCI_43-G11-M13R_c	MU58814	0.396548		cCL3806Contig1	MU57119	0.39286
cCI_44-C01-M13R_c	MU58821	43.8578		cCL380Contig1	MU44135	0.334196
cCI_44-D05-M13R_c	MU47945	56.09		cCL3842Contig1	MU50435	0.490741
cCI_44-D06-M13R_c	MU58825	0.324592		cCL3843Contig1	MU49497	2.20377
cCI_44-D07-M13R_c	MU43697	5.51274		cCL3847Contig1	MU52307	0.337189
cCI_44-E01-M13R_c	MU58827	23.1431		cCL3860Contig1	MU48626	0.437832
cCI_44-E02-M13R_c	MU43698	57.4081		cCL3873Contig1	MU48475	3.17472
cCI_44-E06-M13R_c	MU58828	0.479849		cCL3944Contig1	MU47707	0.389013
cCI_44-F05-M13R_c	MU46654	0.433558		cCL3945Contig1	MU52043	2.04529
cCI_45-A03-M13R_c	MU52564	0.493464		cCL3957Contig1	MU48050	0.365449
cCI_45-A08-M13R_c	MU49837	0.429356		cCL3985Contig1	MU53747	0.251017
cCI_45-B06-M13R_c	MU58838	0.338842		cCL3987Contig1	MU50150	0.265556
cCI_45-C09-M13R_c	MU58842	0.289729		cCL4032Contig1	MU48341	3.09265
cCI_45-E05-M13R_c	MU58846	6.05299		cCL4069Contig1	MU50633	0.234084
cCI_45-E09-M13R_c	MU58848	0.193183		cCL4077Contig1	MU51692	0.442253
cCI_45-G11-M13R_c	MU58856	0.370568		cCL4079Contig1	MU51866	2.85799
cCI_45-H06-M13R_c	MU58859	0.362146		cCL407Contig1	MU50372	9.53984
cCI_45-H12-M13R_c	MU53221	7.22289		cCL4093Contig1	MU53881	0.267753
cCI_46-A03-M13R_c	MU46019	21.9741		cCL4102Contig1	MU47066	41.4977
cCI_46-B09-M13R_c	MU58864	5.39099		cCL4112Contig1	MU49203	0.456347
cCI_46-B10-M13R_c	MU43612	0.348702		cCL413Contig1	MU47249	2.33215
cCI_46-B11-M13R_c	MU58865	3.92101		cCL413Contig2	MU51437	4.72697
cCI_46-D11-M13R_c	MU58873	3.60037		cCL4150Contig1	MU48309	0.0341723
cCI_46-E02-M13R_c	MU58874	22.8707		cCL4224Contig1	MU57179	31.3485
cCI_46-E07-M13R_c	MU58877	0.294737		cCL4227Contig1	MU48130	0.303488
cCI_47-A05-M13R_c	MU58886	0.369039		cCL4233Contig1	MU46417	0.363519
cCI_47-D02-M13R_c	MU58893	0.467513		cCL4257Contig1	MU49046	2.13011
cCI_47-G02-M13R_c	MU58903	3.2921		cCL4260Contig1	MU45479	2.16866
cCI_47-G05-M13R_c	MU58905	3.17253		cCL4268Contig1	MU43950	0.283929
cCI_47-H03-M13R_c	MU50201	2.78617		cCL4272Contig1	MU50963	2.89777
cCI_47-H05-M13R_c	MU58906	8.37993		cCL4278Contig1	MU49052	0.208182
cCI_48-A05-M13R_c	MU58912	4.62819		cCL427Contig1	MU44147	3.61491
cCI_48-A11-M13R_c	MU58914	6.98814		cCL4284Contig1	MU50434	0.125862
cCI_48-B04-M13R_c	MU58916	15.0205		cCL4286Contig1	MU45359	2.38452
cCI_48-D09-M13R_c	MU58921	0.341518		cCL4287Contig1	MU44577	6.05066
cCI_48-D12-M13R_c	MU58922	0.297052		cCL4288Contig1	MU45474	2.59554
cCI_48-E01-M13R_c	MU52346	3.00697		cCL4296Contig1	MU51883	0.323692
cCI_48-H09-M13R_c		3.82076		cCL4305Contig1	MU52251	3.11196
cCI_49-B03-M13R_c	MU58934	4.07109		cCL4316Contig1	MU51262	0.186057
cCI_49-B09-M13R_c	MU45588	0.34309		cCL4332Contig1	MU46383	0.135783
cCI_49-C06-M13R_c	MU43706	2.56322		cCL4336Contig1	MU56339	0.387986
cCI_49-C10-M13R_c	MU58940	52.7847		cCL4340Contig1	MU48898	2.24435
cCI_49-F01-M13R_c	MU48551	0.301239		cCL4342Contig1	MU45739	0.125686
cCI_49-H04-M13R_c	MU58953	0.273985		cCL4343Contig1	MU48987	0.391432
cCI_49-H07-M13R_c	MU58955	0.252259		cCL4363Contig1	MU53883	3.31745
cCI_49-H10-M13R_c	MU58957	51.8132		cCL4388Contig1	MU51183	2.66986
cCI_50-G08-M13R_c	MU58972	9.08376		cCL4395Contig1	MU48986	2.7145
cCI_50-G12-M13R_c	MU58974	13.3305		cCL4407Contig1	MU49059	0.426661
cCI_51-C01-M13R_c	MU58981	5.18056		cCL4442Contig1	MU56066	0.33461
cCI_51-D05-M13R_c	MU58982	5.84672		cCL4448Contig1	MU64140	0.239733
cCI_51-G02-M13R_c	MU58985	0.303992		cCL4450Contig1	MU57176	0.33105
cCI_51-H03-M13R_c	MU58987	2.14118		cCL445Contig1	MU54294	0.493109
cCI_52-A04-M13R_c	MU49351	3.31641		cCL4474Contig1	MU55501	0.335641
cCI_52-A06-M13R_c	MU58993	3.11636		cCL4477Contig1	MU58399	2.39068
cCI_52-B03-M13R_c	MU45824	36.3838		cCL457Contig1	MU46569	3.41551
cCI_52-B09-M13R_c	MU58995	4.30012		cCL4583Contig1	MU52231	0.433392
cCI_52-D08-M13R_c	MU58999	7.61341		cCL4590Contig1	MU45081	17.7445
cCI_52-E05-M13R_c	MU59002	0.429326		cCL4591Contig1	MU46577	0.361034
cCI_52-H07-M13R_c	MU59017	0.388355		cCL459Contig1	MU49310	0.187284
cCI_53-A11-M13R_c	MU49495	6.64039		cCL4609Contig1	MU56649	4.15641
cCI_53-B01-M13R_c	MU59021	2.8103		cCL4611Contig1	MU48069	0.234077
cCI_53-D06-M13R_c	MU59028	2.12293		cCL4615Contig1	MU49893	3.35502
cCI_53-D07-M13R_c	MU48127	0.351705		cCL4620Contig1	MU49955	2.28839
cCI_53-E06-M13R_c	MU59031	0.359429		cCL4626Contig1	MU57105	4.83284
cCI_53-F08-M13R_c	MU59033	34.3028		cCL4628Contig1	MU51121	0.176585
cCI_54-A07-M13R_c	MU48844	0.429274		cCL4635Contig1	MU48660	4.40984
cCI_54-A09-M13R_c	MU59039	0.409617		cCL4637Contig1	MU44105	5.7479
cCI_54-B02-M13R_c	MU59041	0.311003		cCL4640Contig1	MU59063	2.15658
cCI_54-D12-M13R_c	MU59050	22.5426		cCL4655Contig1	MU49901	0.147355
cCI_54-E09-M13R_c	MU59052	3.34552		cCL4665Contig1	MU47919	3.15328
cCI_54-F03-M13R_c	MU59053	0.348986		cCL4667Contig1	MU48801	0.454372
cCI_54-G09-M13R_c	MU59057	4.28374		cCL4687Contig1	MU43332	0.122574
cCI_54-H03-M13R_c		109.864		cCL469Contig1	MU45627	3.18606
cCI_54-H07-M13R_c	MU47148	0.295492		cCL4726Contig1	MU49746	0.421335
cCI_55-C06-M13R_c	MU59069	0.399018		cCL4744Contig1	MU47665	6.6366
cCI_55-F01-M13R_c	MU59074	84.1868		cCL4751Contig1	MU44016	3.21864
cCI_55-H04-M13R_c	MU59079	2.07481		cCL4763Contig1	MU54223	0.419978
cCI_56-A03-M13R_c	MU51403	0.373436		cCL4764Contig1	MU46307	0.0634674
cCI_56-A06-M13R_c	MU59082	15.6761		cCL4787Contig1	MU56494	2.30732
cCI_56-E04-M13R_c	MU59090	0.373243		cCL4790Contig1	MU44640	0.330487
cCI_56-F04-M13R_c	MU59092	0.292564		cCL4793Contig1	MU44820	2.26948
cCI_56-G04-M13R_c	MU59094	0.125044		cCL4808Contig1	MU47075	2.3769
cCI_56-H08-M13R_c	MU47443	19.8093		cCL480Contig1	MU54757	0.427548
cCI_56-H09-M13R_c	MU59099	16.7832		cCL4840Contig1	MU47840	0.182128
cCI_57-B03-M13R_c	MU59101	0.425327		cCL4878Contig1	MU52387	8.74528
cCI_57-C03-M13R_c	MU52003	0.256381		cCL4880Contig1	MU50432	0.389154
cCI_57-D06-M13R_c	MU59104	3.39725		cCL488Contig2	MU52913	3.28724
cCI_57-F06-M13R_c	MU59109	0.375894		cCL4895Contig1	MU50852	20.5581
cCI_58-B03-M13R_c	MU59115	3.03771		cCL4924Contig1	MU45968	0.333965
cCI_59-A06-M13R_c	MU59134	0.326633		cCL4931Contig1	MU51464	0.399639
cCI_59-B09-M13R_c	MU59138	44.049		cCL4939Contig1	MU45187	0.362227
cCI_59-E04-M13R_c	MU47255	0.403477		cCL4940Contig1	MU48761	2.5317
cCI_59-G10-M13R_c	MU59155	2.68458		cCL4949Contig1	MU48793	5.10686
cCI_60-A10-M13R_c	MU44379	55.4898		cCL4952Contig1	MU50377	0.193433
cCI_60-B05-M13R_c	MU59160	19.4366		cCL4965Contig1	MU52406	0.430281
cCI_60-B08-M13R_c	MU46296	2.44417		cCL496Contig1	MU54051	0.433899
cCI_60-B10-M13R_c	MU45642	0.332756		cCL4976Contig1	MU53335	0.115356
cCI_60-D01-M13R_c	MU59164	0.33902		cCL4987Contig1	MU47967	0.190143
cCI_60-D03-M13R_c	MU45369	5.04702		cCL4989Contig1	MU50067	0.227857
cCI_60-F07-M13R_c	MU46419	0.457418		cCL4991Contig1	MU52379	0.183501
cCI_60-H09-M13R_c	MU53306	29.8021		cCL5002Contig1	MU52481	2.01728
cCI_60-H11-M13R_c	MU59173	0.469454		cCL5016Contig1	MU45460	20.0841
cCI_61-D12-M13R_c	MU47255	0.424966		cCL5027Contig1	MU52525	4.27042
cCI_61-G01-M13R_c	MU59195	0.396299		cCL502Contig1	MU44450	2.22179
cCI_62-A01-M13R_c	MU59201	13.43		cCL5041Contig1	MU54298	0.148606
cCI_62-A12-M13R_c		0.453756		cCL5061Contig1	MU52942	0.22653
cCI_62-F03-M13R_c	MU59215	4.46323		cCL5084Contig1	MU53191	3.09553
cCI_62-F06-M13R_c	MU47825	161.405		cCL5092Contig1	MU52893	0.438882
cCI_62-F07-M13R_c	MU46685	2.35288		cCL5094Contig1	MU53019	0.401348
cCI_62-G08-M13R_c	MU49638	10.7974		cCL5096Contig1	MU53029	0.365701
cCI_62-H07-M13R_c	MU59224	2.34415		cCL5118Contig1	MU48031	2.09187
cCI_62-H08-M13R_c	MU59225	0.429033		cCL5133Contig1	MU48640	2.2912
cCI_63-G08-M13R_c	MU51653	0.492244		cCL5134Contig1	MU48183	4.25008
cCI_63-H11-M13R_c	MU46889	8.55325		cCL5160Contig1	MU51182	3.35605
cCI_64-A12-M13R_c	MU59248	0.237503		cCL5162Contig1	MU53343	2.39495
cCI_64-B02-M13R_c	MU51230	0.461323		cCL5201Contig1	MU49520	0.305151
cCI_64-B03-M13R_c	MU59249	0.456303		cCL5205Contig1	MU54060	2.0925
cCI_64-B08-M13R_c	MU59251	4.75366		cCL5218Contig1	MU45368	4.29966
cCI_64-C03-M13R_c	MU59255	0.201612		cCL5260Contig1	MU52442	0.442918
cCI_64-E12-M13R_c	MU59262	0.430434		cCL5269Contig1	MU53750	0.260032
cCI_64-F05-M13R_c	MU59265	2.27274		cCL5299Contig1	MU53715	0.308381
cCI_64-F11-M13R_c	MU50276	3.62663		cCL5300Contig1	MU51145	0.36171
cCI_64-F12-M13R_c	MU59268	17.9738		cCL5315Contig1	MU52868	0.390952
cCI_64-H05-M13R_c		15.2589		cCL5324Contig1	MU49335	0.353996
cCI_65-A01-M13R_c	MU59274	0.240342		cCL533Contig1	MU45277	4.11466
cCI_65-A04-M13R_c	MU45344	5.13117		cCL5348Contig1	MU46455	0.0789522
cCI_65-A08-M13R_c	MU59275	0.292447		cCL5369Contig1	MU45025	0.099447
cCI_65-B01-M13R_c	MU59277	11.5343		cCL5382Contig1	MU52787	0.0941674
cCI_65-B04-M13R_c	MU59278	0.383732		cCL5404Contig1	MU52450	0.049935
cCI_65-C04-M13R_c	MU59282	0.340536		cCL5425Contig1	MU46921	0.442249
cCI_65-C06-M13R_c	MU50955	0.329295		cCL5426Contig1	MU47732	0.306836
cCI_65-E05-M13R_c	MU59284	0.39991		cCL5444Contig1	MU52829	0.148756
cCI_65-E07-M13R_c	MU59285	0.304556		cCL5450Contig1	MU46547	6.0006
cCI_65-H04-M13R_c	MU59293	0.367421		cCL5451Contig1	MU52703	0.406552
cCI_66-A04-M13R_c	MU59296	0.389402		cCL545Contig1	MU46641	0.308575
cCI_66-B03-M13R_c	MU43595	36.4148		cCL5468Contig1	MU51211	0.342641
cCI_66-D08-M13R_c	MU59303	3.97318		cCL5477Contig1	MU52894	2.6419
cCI_66-E09-M13R_c	MU59305	0.214384		cCL5478Contig1	MU53785	0.498112
cCI_66-E11-M13R_c	MU59306	0.370563		cCL5495Contig1	MU52814	2.15553
cCI_66-G07-M13R_c	MU59311	3.6969		cCL5508Contig1	MU52757	0.448765
cCI_66-H05-M13R_c	MU59313	0.248249		cCL5509Contig1	MU53424	0.0597527
cCI_67-B02-M13R_c	MU48717	3.30439		cCL5522Contig1	MU53740	2.41405
cCI_67-C10-M13R_c	MU59320	47.646		cCL5523Contig1	MU48777	0.376442
cCI_67-D02-M13R_c	MU59321	0.370341		cCL5526Contig1	MU46865	4.82802
cCI_67-D06-M13R_c	MU49102	0.300459		cCL5531Contig1	MU46140	2.14361
cCI_67-D07-M13R_c	MU47299	2.76542		cCL5548Contig1	MU53946	3.2036
cCI_67-E11-M13R_c	MU59325	0.437353		cCL5559Contig1	MU52909	2.3642
cCI_67-G05-M13R_c	MU47079	12.5494		cCL5567Contig1	MU52966	0.425161
cCI_68-A10-M13R_c	MU59335	0.330821		cCL5571Contig1	MU54715	0.14106
cCI_68-B07-M13R_c	MU59338	0.26475		cCL5581Contig1	MU48899	0.376109
cCI_68-C06-M13R_c	MU59341	3.40546		cCL5587Contig1	MU52969	0.196818
cCI_68-E01-M13R_c	MU59346	0.450368		cCL5610Contig1	MU49501	3.07329
cCI_68-E03-M13R_c	MU59347	0.406755		cCL562Contig1	MU44306	0.38181
cCI_68-E05-M13R_c	MU59348	51.8761		cCL5631Contig1	MU53536	4.04031
cCI_68-F01-M13R_c	MU52900	2.75281		cCL5637Contig1	MU53783	2.33684
cCI_68-H07-M13R_c	MU49133	6.71604		cCL5648Contig1	MU53756	2.5345
cCI_68-H10-M13R_c	MU59355	13.1872		cCL5651Contig1	MU46650	0.385672
cCI_69-A09-M13R_c	MU59356	0.350343		cCL5658Contig1	MU53454	0.217794
cCI_69-B03-M13R_c	MU43743	3.79859		cCL5704Contig1	MU52160	2.55853
cCI_69-E03-M13R_c	MU59366	0.446263		cCL5741Contig1	MU43329	3.3718
cCI_69-F02-M13R_c	MU54356	121.025		cCL5745Contig1	MU51994	0.479858
cCI_69-G07-M13R_c	MU47593	0.457669		cCL5769Contig1	MU45180	0.316577
cCI_69-H02-M13R_c		0.442605		cCL5772Contig1	MU46326	7.82367
cCI_69-H07-M13R_c	MU49251	13.9545		cCL5774Contig1	MU53437	0.141815
cCL1004Contig1	MU49856	28.6792		cCL5780Contig1	MU53489	0.45385
cCL1007Contig1	MU46799	2.13693		cCL580Contig1	MU45728	0.441281
cCL1013Contig1	MU47089	0.435036		cCL5816Contig1	MU53608	0.265397
cCL1025Contig1		2.64244		cCL5846Contig1	MU46213	3.47706
cCL102Contig1	MU45030	4.0115		cCL5861Contig1	MU55541	3.49212
cCL1034Contig1	MU46573	2.03473		cCL5880Contig1	MU49167	0.122838
cCL1038Contig1	MU45018	0.234157		cCL5881Contig1	MU53555	8.54623
cCL1038Contig2	MU45018	0.322992		cCL5883Contig1	MU50022	9.35412
cCL1045Contig2	MU44518	3.56007		cCL5884Contig1	MU48080	4.36176
cCL1047Contig1	MU57488	0.435662		cCL5886Contig1	MU51194	3.23778
cCL105Contig1	MU54416	2.28327		cCL5905Contig1	MU52069	0.31991
cCL1072Contig1	MU49961	13.4985		cCL5906Contig1	MU48212	0.127247
cCL1072Contig2	MU49961	6.08537		cCL5908Contig1	MU43228	6.65904
cCL1096Contig1	MU46675	2.13156		cCL591Contig1	MU48220	6.69884
cCL1098Contig1	MU46858	6.29816		cCL5926Contig1	MU45339	0.452577
cCL1098Contig2	MU48166	4.56597		cCL5934Contig1	MU46261	0.358585
cCL1101Contig1	MU49584	2.88886		cCL5965Contig1	MU53245	3.74798
cCL1107Contig1	MU49550	152.701		cCL5968Contig1	MU53231	5.29386
cCL1112Contig1	MU47539	6.25507		cCL602Contig1	MU44663	0.430183
cCL1116Contig1	MU43710	48.1606		cCL6042Contig1	MU51722	3.76198
cCL1117Contig1	MU46993	8.91354		cCL6048Contig1	MU45144	0.111085
cCL1117Contig2	MU46993	6.99841		cCL6060Contig1	MU43998	2.38648
cCL1118Contig1	MU43598	5.28979		cCL6084Contig1	MU51530	0.269809
cCL1122Contig1	MU48192	12.6902		cCL6085Contig1	MU53868	2.86536
cCL1126Contig1	MU50662	129.649		cCL6104Contig1	MU47124	17.8527
cCL1126Contig2	MU44750	4.8941		cCL6109Contig1	MU43212	0.267042
cCL1145Contig1	MU54250	2.33273		cCL6110Contig1	MU53922	3.93941
cCL1154Contig1	MU54534	9.84337		cCL611Contig1	MU49950	2.53934
cCL1162Contig1	MU54610	3.02779		cCL6138Contig1	MU52349	2.04632
cCL1179Contig1	MU47343	5.57477		cCL6147Contig1	MU53310	5.61719
cCL1180Contig1	MU45149	2.18386		cCL614Contig1	MU45576	2.03435
cCL1193Contig1	MU47802	5.06082		cCL6150Contig1	MU53357	0.234647
cCL1217Contig1	MU47057	0.304701		cCL6158Contig1	MU44861	0.0895362
cCL121Contig1	MU45581	5.15828		cCL6164Contig1	MU53462	2.33593
cCL1243Contig1	MU49327	2.96924		cCL6168Contig1	MU53515	2.04425
cCL1243Contig2	MU44742	2.6678		cCL6170Contig1	MU54142	6.05692
cCL1246Contig1	MU46294	6.52456		cCL6175Contig1	MU53176	0.30646
cCL1250Contig1	MU47602	0.46174		cCL6182Contig1	MU51888	6.07129
cCL1260Contig1	MU44464	2.85054		cCL6226Contig1	MU50843	5.85689
cCL1261Contig1	MU50309	0.396615		cCL6228Contig1	MU54674	0.345162
cCL1276Contig1	MU44407	4.11302		cCL6230Contig1	MU56425	2.24574
cCL1279Contig1	MU46747	11.8493		cCL6243Contig1	MU52399	13.8164
cCL1282Contig1	MU47400	0.43921		cCL6248Contig1	MU44493	0.308246
cCL1296Contig1	MU43961	3.03767		cCL647Contig1	MU54411	0.147483
cCL1302Contig1	MU44794	0.288824		cCL654Contig1	MU45956	0.333176
cCL1304Contig1	MU45917	3.23678		cCL655Contig1	MU54254	0.299942
cCL130Contig1	MU45156	2.76		cCL668Contig1	MU50201	3.53109
cCL130Contig2	MU45156	2.61881		cCL66Contig1	MU45632	0.360373
cCL1311Contig1	MU54173	2.64012		cCL685Contig1		0.145533
cCL1312Contig1	MU45867	2.87417		cCL690Contig1	MU54194	2.7605
cCL1320Contig1	MU43295	0.429834		cCL714Contig1	MU49377	2.82879
cCL1331Contig1	MU45838	2.99204		cCL724Contig1	MU45091	2.11821
cCL1331Contig2	MU45838	81.9409		cCL727Contig1	MU50701	0.395795
cCL1343Contig1	MU54753	21.6207		cCL730Contig1	MU46602	0.379452
cCL1345Contig1	MU45996	110.665		cCL740Contig1	MU46961	0.344059
cCL1345Contig2	MU47029	112.56		cCL747Contig1	MU45768	0.379325
cCL1346Contig1	MU54268	0.213534		cCL751Contig1	MU49877	7.09931
cCL1363Contig1	MU50597	0.261585		cCL758Contig1	MU46782	0.141695
cCL1365Contig1	MU56310	2.1245		cCL766Contig1	MU44271	0.351492
cCL1369Contig1	MU54658	6.22819		cCL772Contig1	MU47776	4.27621
cCL136Contig1	MU47546	4.72481		cCL783Contig1	MU45772	5.17544
cCL1372Contig1	MU49670	0.378005		cCL793Contig1	MU49547	0.329008
cCL1384Contig1	MU47171	0.458719		cCL813Contig1	MU47315	2.32563
cCL1386Contig1	MU54436	9.93159		cCL820Contig1	MU49477	0.105923
cCL1388Contig1	MU50266	0.362158		cCL842Contig1	MU45338	0.142774
cCL140Contig1	MU46672	31.3143		cCL88Contig1	MU45020	0.138209
cCL140Contig2	MU46672	28.7662		cCL892Contig1	MU44979	0.180776
cCL1432Contig1	MU47078	0.491887		cCL892Contig2	MU44979	0.140605
cCL1435Contig1	MU45774	3.17779		cCL924Contig1	MU49458	0.0922247
cCL1442Contig1	MU43393	2.73717		cCL935Contig1	MU44501	3.89358
cCL1450Contig1	MU49531	0.444892		cCL935Contig2	MU44501	3.6667
cCL1457Contig1	MU46410	2.48381		cCL978Contig1	MU47000	0.255648
cCL1460Contig1	MU45292	2.24495		cCM11_c	MU46842	0.0593833
cCL1462Contig1	MU54035	2.68307		cCM98_c	MU43648	0.109868
cCL1464Contig1	MU43990	2.49927		cF006_c	MU43939	3.00252
cCL146Contig1	MU46026	0.158584		cF024_c	MU60359	0.265181
cCL1471Contig1	MU49888	3.94281		cFR10C7_c	MU43948	0.324645
cCL1476Contig1	MU44765	0.20688		cFR10H4_c	MU52601	0.449578
cCL147Contig1		2.03753		cFR10O5_c	MU60466	13.3818
cCL1480Contig1	MU50943	0.352588		cFR11A23_c	MU60468	3.98762
cCL1483Contig1	MU56520	117.502		cFR11E7_c	MU44715	0.345971
cCL1484Contig1	MU43548	0.295877		cFR11M11_c	MU60491	0.0528076
cCL1486Contig1	MU54558	0.217963		cFR12A12_c	MU60500	0.171934
cCL1487Contig1	MU50950	2.84151		cFR12D23_c	MU60508	8.9609
cCL1488Contig1	MU44719	0.499243		cFR12H1_c	MU60521	0.283015
cCL1495Contig1	MU45165	0.465456		cFR12I22_c	MU54781	0.444867
cCL1497Contig1	MU47558	2.23807		cFR12O11_c	MU48220	6.32069
cCL1499Contig1	MU50083	2.82537		cFR12O3_c	MU60536	0.134379
cCL1503Contig1	MU44799	0.294026		cFR12P8_c	MU60540	0.390845
cCL1511Contig1	MU45868	0.206758		cFR13G19_c	MU60549	0.440683
cCL1514Contig1	MU49665	7.96191		cFR13K22_c	MU60560	4.88854
cCL1525Contig1	MU49833	2.28582		cFR14A21_c	MU60581	0.392614
cCL1532Contig1	MU45733	5.77013		cFR14F16_c	MU60592	2.28013
cCL1536Contig1	MU47447	62.6185		cFR14F23_c	MU53201	0.0988491
cCL1536Contig2	MU47447	60.2263		cFR14H18_c	MU45898	2.90875
cCL153Contig1	MU47320	2.36949		cFR14H23_c	MU60601	3.60359
cCL1540Contig1	MU54038	0.407703		cFR14H3_c	MU60602	5.00711
cCL1551Contig1	MU53959	31.6777		cFR14M20_c	MU51274	0.0876225
cCL1556Contig1	MU44926	9.81452		cFR14O14_c	MU60625	2.38358
cCL1556Contig2	MU44926	8.23886		cFR14O21_c	MU60628	4.21418
cCL1566Contig1	MU45118	0.489735		cFR15E19_c	MU60645	3.03652
cCL1567Contig1	MU59005	5.02283		cFR15H19_c	MU53896	0.189911
cCL1567Contig2	MU45753	6.4326		cFR15J5_c	MU45805	0.495045
cCL1573Contig1	MU47743	5.78958		cFR15M16_c	MU60671	0.423822
cCL1578Contig1	MU54040	3.25753		cFR15N2_c	MU44731	0.200307
cCL157Contig1	MU45754	3.11087		cFR16D6_c	MU43332	0.107564
cCL1582Contig1	MU50289	5.75059		cFR16E13_c	MU60693	0.284271
cCL1582Contig2	MU50841	5.02585		cFR17C19_c	MU60732	0.361705
cCL1587Contig1	MU54226	3.09877		cFR17F9_c	MU49498	0.338913
cCL1591Contig1	MU49912	2.94144		cFR17N13_c	MU60754	5.72341
cCL1593Contig1	MU46827	16.5344		cFR18A14_c	MU60768	2.33493
cCL1593Contig2	MU46827	14.8567		cFR18A6_c	MU60772	3.68101
cCL15Contig1	MU46608	3.75088		cFR18B12_c	MU46138	0.42115
cCL1608Contig1	MU51691	5.16206		cFR18G1_c	MU60792	0.275997
cCL1614Contig1	MU57189	63.5497		cFR18H18_c	MU53728	0.183313
cCL1614Contig2	MU43162	53.2249		cFR18J17_c	MU45588	0.219819
cCL1619Contig2	MU45095	9.66397		cFR18J2_c	MU60797	0.369647
cCL1621Contig1	MU47621	0.244553		cHS_02-H01-M13R_c	MU61317	0.188379
cCL1624Contig1	MU46210	2.5625		cHS_02-H12-M13R_c	MU45615	2.25486
cCL1626Contig1	MU46662	0.418795		cHS_03-B11-M13R_c	MU46577	0.156967
cCL1647Contig1	MU49752	7.46455		cHS_03-C07-M13R_c	MU61326	0.363252
cCL1648Contig1	MU54613	75.2748		cHS_04-D11-M13R_c	MU61347	4.23835
cCL1657Contig1	MU54443	0.312196		cHS_04-E07-M13R_c	MU61348	2.73687
cCL1662Contig1	MU57386	17.2399		cHS_05-D03-M13R_c	MU61362	0.0524932
cCL1662Contig2	MU45857	52.9187		cHS_05-F08-M13R_c	MU61368	0.345868
cCL166Contig1	MU54665	2.23001		cHS_06-G10-M13R_c	MU48597	0.337562
cCL1676Contig1	MU48007	0.442622		cHS_06-G12-M13R_c	MU61392	2.21715
cCL1678Contig2	MU44164	2.12228		cHS_06-H06-M13R_c	MU61395	2.62294
cCL167Contig1	MU45311	6.51925		cHS_07-C01-M13R_c	MU61401	5.15909
cCL1680Contig1	MU45319	43.3178		cHS_08-E04-M13R_c	MU48364	2.66482
cCL1690Contig1	MU53658	21.7493		cHS_12-C09-M13R_c	MU61495	4.11454
cCL1692Contig1	MU46661	0.364583		cHS_12-C10-M13R_c	MU43683	4.99558
cCL1695Contig1	MU43297	0.473058		cHS_12-E07-M13R_c	MU61500	5.48849
cCL16Contig1	MU45110	2.42054		cHS_12-G04-M13R_c	MU61506	3.00291
cCL1715Contig1	MU49549	0.471686		cHS_13-B11-M13R_c	MU61517	4.62003
cCL1722Contig1	MU43962	5.93296		cHS_13-G01-M13R_c	MU61528	0.48564
cCL172Contig1	MU45179	6.11543		cHS_15-D02-M13R_c	MU61559	0.440958
cCL172Contig2	MU45881	10.6116		cHS_15-H03-M13R_c	MU48336	2.42433
cCL1731Contig1	MU45483	0.370504		cHS_16-D03-M13R_c	MU47931	2.25395
cCL1740Contig1	MU49660	3.0761		cHS_16-E10-M13R_c	MU43769	0.457602
cCL1750Contig1	MU45004	9.82031		cHS_16-G12-M13R_c	MU61591	51.4052
cCL1762Contig1	MU47373	6.55027		cHS_17-A01-M13R_c	MU61593	0.307167
cCL1769Contig1	MU53195	0.355218		cHS_17-B02-M13R_c	MU46565	4.68317
cCL1771Contig1	MU45106	4.60671		cHS_17-D07-M13R_c	MU50735	2.35594
cCL177Contig1	MU48893	2.4304		cHS_17-E09-M13R_c	MU61608	3.48747
cCL1784Contig1	MU54694	4.41867		cHS_19-D07-M13R_c	MU61634	18.9439
cCL1789Contig1	MU47039	4.21023		cHS_21-B01-M13R_c	MU61649	0.267721
cCL1791Contig1	MU45287	0.443848		cHS_22-D12-M13R_c	MU44125	0.454826
cCL1798Contig1	MU50386	2.84888		cHS_22-G01-M13R_c	MU61671	0.295349
cCL1798Contig2	MU50386	2.9346		cHS_23-G08-M13R_c	MU50702	2.69384
cCL1802Contig1	MU50969	2.33458		cHS_24-B01-M13R_c	MU61689	4.1295
cCL180Contig1	MU54209	2.93565		cHS_24-C05-M13R_c	MU61691	3.09175
cCL1815Contig1	MU47843	21.7702		cHS_24-F01-M13R_c	MU47173	0.262943
cCL1818Contig1	MU54203	2.54405		cHS_25-B03-M13R_c	MU61709	7.5151
cCL1819Contig1	MU46946	0.447028		cHS_26-D01-M13R_c	MU50482	2.38121
cCL1820Contig1	MU51959	37.6504		cHS_28-A04-M13R_c	MU61731	2.08827
cCL1823Contig1	MU46173	3.67347		cHS_28-B11-M13R_c	MU61732	2.62315
cCL1830Contig1	MU47033	2.57611		cHS_28-G11-M13R_c	MU61741	0.332519
cCL1837Contig1	MU43277	0.401926		cHS_29-C05-M13R_c		3.77729
cCL183Contig1	MU45987	3.00635		cHS_30-G11-M13R_c	MU61769	0.178138
cCL183Contig2	MU45987	2.31662		cHS_31-F06-M13R_c	MU61784	5.47715
cCL1852Contig1	MU44522	47.1407		cHS_31-H10-M13R_c	MU61789	5.29478
cCL1853Contig1	MU45808	4.09914		cHS_32-A03-M13R_c	MU53789	3.56414
cCL1857Contig1	MU54568	2.35241		cHS_33-B03-M13R_c	MU61804	0.332566
cCL1859Contig1	MU52776	2.46736		cHS_33-G08-M13R_c	MU61810	4.77701
cCL1865Contig1	MU45978	3.41744		cHS_34-D05-M13R_c	MU61818	16.3583
cCL1870Contig1	MU47473	3.40758		cHS_34-G11-M13R_c	MU61826	0.283038
cCL1872Contig1	MU54438	0.452124		cHS_35-D02-M13R_c	MU50702	2.83223
cCL1873Contig1	MU47461	3.68524		cHS_36-A02-M13R_c	MU61848	0.213849
cCL1877Contig1	MU54622	2.41069		cHS_36-C08-M13R_c		3.22912
cCL1879Contig1	MU49534	3.34878		cHS_36-H04-M13R_c	MU61863	0.291082
cCL1884Contig1	MU43180	0.478453		cHS_37-B06-M13R_c	MU61868	4.68131
cCL1886Contig1	MU47117	6.36524		cHS_37-F02-M13R_c	MU48950	4.41432
cCL18Contig1	MU44488	2.80832		cHS_38-B09-M13R_c	MU61884	2.69791
cCL18Contig2	MU44488	2.39235		cHS_38-C05-M13R_c	MU61885	2.9367
cCL1901Contig1	MU47583	18.9292		cHS_38-C07-M13R_c	MU61887	7.20376
cCL1908Contig1	MU49496	2.30271		cHS_38-F05-M13R_c	MU61894	0.303254
cCL1909Contig1	MU44447	12.1708		cHS_38-H02-M13R_c	MU61899	0.319884
cCL1914Contig1	MU47139	0.329939		cHS_38-H10-M13R_c	MU61903	0.352646
cCL1916Contig1	MU46822	2.30885		cHS_39-C12-M13R_c	MU48423	2.65153
cCL1919Contig1	MU54541	0.4055		cHS_39-E09-M13R_c	MU61912	0.295575
cCL1930Contig1	MU50125	3.43737		cHS_39-F05-M13R_c	MU61916	2.70877
cCL1930Contig2	MU46918	7.13298		cMC247_c	MU44246	2.36699
cCL1936Contig1	MU46556	11.1879		cMC249_c	MU43948	0.322375
cCL1940Contig1	MU54332	2.93194		cMC264B_c	MU62499	0.314614
cCL1942Contig1	MU49645	3.17304		cMC283_c	MU45795	0.497551
cCL1952Contig1	MU48703	0.467295		cP1.24_c	MU44091	0.196351
cCL1961Contig1	MU47127	0.212464		cP11.54_c	MU62530	0.339354
cCL1966Contig1	MU43501	2.41419		cP12.17_c	MU44262	0.238216
cCL1968Contig1	MU50614	2.04646		cP12.24_c	MU62541	0.371817
cCL1972Contig1	MU50317	0.246848		cP12.58_c		0.319396
cCL1975Contig1	MU44941	4.99865		cP12.74_c	MU62549	2.11235
cCL1988Contig1	MU47694	8.66174		cP2.3_c	MU62559	3.5052
cCL1990Contig1	MU44884	9.91862		cP2.45_c	MU43808	0.293612
cCL1992Contig1	MU49544	8.81517		cP3.03_c	MU62570	2.24867
cCL2001Contig1	MU50831	0.444398		cP3.58_c	MU45685	0.354723
cCL2003Contig1	MU46568	3.0629		cP3.62_c	MU44271	0.377969
cCL2005Contig1	MU54766	116.862		cP4.67_c	MU62602	0.478004
cCL2022Contig2	MU49050	2.21074		cP6.44_c	MU62626	0.375454
cCL2024Contig1	MU45031	13.6684		cPS_02-B06-M13R_c	MU64073	3.4337
cCL2036Contig1	MU51701	0.470441		cPS_02-D05-M13R_c	MU64080	3.22704
cCL2053Contig1	MU46669	0.397916		cPS_02-E03-M13R_c	MU49826	3.21701
cCL2057Contig1	MU47196	7.24144		cPS_03-D03-M13R_c	MU64106	7.789
cCL2061Contig1	MU49911	0.242427		cPS_04-F11-M13R_c	MU45739	0.149311
cCL2062Contig1	MU49509	13.8753		cPS_05-A06-M13R_c	MU64131	2.42909
cCL2074Contig1	MU50543	0.496316		cPS_05-C06-M13R_c	MU64136	0.293486
cCL2081Contig1	MU45592	0.385147		cPS_05-E06-M13R_c	MU64139	0.194778
cCL2082Contig1		0.207931		cPS_05-F01-M13R_c	MU64143	3.86238
cCL2086Contig1	MU47724	0.255515		cPS_06-A11-M13R_c	MU53185	2.72379
cCL2088Contig1	MU54082	0.435068		cPS_06-B04-M13R_c		2.84392
cCL2094Contig1		0.240791		cPS_06-D04-M13R_c	MU52832	9.4093
cCL2097Contig1	MU49725	5.42817		cPS_06-G08-M13R_c	MU64167	0.355232
cCL2101Contig1	MU54492	0.357322		cPS_06-G09-M13R_c	MU46777	0.3522
cCL2104Contig1	MU50648	0.424512		cPS_07-C04-M13R_c	MU64175	4.80702
cCL2105Contig1	MU50337	2.06408		cPS_08-C10-M13R_c	MU53815	2.08965
cCL2107Contig1	MU47392	13.1412		cPS_08-E04-M13R_c	MU45805	0.471174
cCL2111Contig1	MU50031	3.00052		cPS_08-F02-M13R_c	MU64198	4.95865
cCL2135Contig1	MU44517	0.411636		cPS_10-A02-M13R_c	MU44522	10.0195
cCL2137Contig1	MU45922	2.70053		cPS_10-F04-M13R_c	MU53421	0.446159
cCL2142Contig1	MU49662	10.6406		cPS_10-F11-M13R_c	MU64237	15.1417
cCL2152Contig1	MU49627	7.57019		cPS_11-A03-M13R_c	MU47835	4.97107
cCL2154Contig1	MU46032	0.460361		cPS_13-D06-M13R_c	MU64277	0.0958109
cCL2156Contig1	MU47352	0.414736		cPS_13-G11-M13R_c	MU64285	0.377339
cCL2173Contig1	MU54154	2.82419		cPS_14-A12-M13R_c	MU44038	0.0757309
cCL2194Contig1	MU45656	9.92199		cPS_14-B08-M13R_c	MU64290	4.5045
cCL2198Contig1	MU50863	0.477716		cPS_14-C09-M13R_c	MU53631	0.107663
cCL2202Contig1	MU54020	0.39694		cPS_14-E01-M13R_c	MU64295	0.484797
cCL2202Contig2	MU54020	0.385221		cPS_14-F01-M13R_c	MU64298	18.3522
cCL2205Contig1	MU51030	0.416836		cPS_14-H05-M13R_c	MU49099	0.49304
cCL2212Contig1	MU50241	9.77389		cPS_15-C12-M13R_c	MU64314	0.239904
cCL221Contig1	MU45323	2.10596		cPS_16-B12-M13R_c	MU44458	42.5122
cCL2223Contig1	MU53645	0.366823		cPS_17-C05-M13R_c	MU64341	0.243512
cCL2225Contig1	MU46843	0.428825		cPS_17-D12-M13R_c	MU64346	5.62361
cCL2226Contig1	MU43544	0.231332		cPS_18-A05-M13R_c	MU44262	0.266748
cCL2227Contig1	MU43658	0.34581		cPS_18-B05-M13R_c	MU49982	3.73165
cCL2234Contig1	MU43360	15.3296		cPS_18-B11-M13R_c	MU64360	0.333392
cCL2246Contig1	MU51138	2.90469		cPS_18-D05-M13R_c	MU64365	5.43026
cCL2253Contig1	MU45629	6.57677		cPS_18-E03-M13R_c	MU64369	0.418184
cCL2257Contig1	MU43255	2.76447		cPS_19-B12-M13R_c	MU64390	2.84878
cCL2263Contig1	MU43186	4.55418		cPS_19-E02-M13R_c	MU44470	0.389836
cCL2266Contig1	MU54187	9.69792		cPS_20-D06-M13R_c	MU64402	4.12258
cCL2269Contig1	MU43639	4.0542		cPS_21-D11-M13R_c	MU64422	0.300868
cCL226Contig1	MU44262	0.22793		cPS_22-B08-M13R_c	MU48132	0.247955
cCL226Contig2	MU54287	0.204042		cPS_22-H03-M13R_c	MU64450	0.133518
cCL2273Contig1	MU49817	5.19845		cPS_23-G10-M13R_c	MU64462	0.0533081
cCL2284Contig1	MU59103	0.299423		cPS_24-A11-M13R_c	MU45009	0.444503
cCL2285Contig1	MU54292	5.26786		cPS_24-C04-M13R_c	MU64467	0.300263
cCL2285Contig2	MU54292	4.36582		cPS_24-D09-M13R_c	MU64471	0.447793
cCL2287Contig1	MU54421	0.423346		cPS_24-D12-M13R_c	MU48278	0.405673
cCL228Contig1	MU51336	4.21054		cPS_25-D04-M13R_c	MU53441	0.430726
cCL2298Contig1	MU50645	3.11935		cPS_26-B11-M13R_c	MU64499	0.0566602
cCL229Contig1	MU45803	30.0705		cPS_28-D02-M13R_c	MU64534	4.99718
cCL229Contig2	MU45803	7.54257		cPS_28-H11-M13R_c	MU64542	0.298439
cCL2301Contig1	MU50275	38.1084		cPS_30-C03-M13R_c	MU49284	0.248277
cCL2305Contig1	MU54675	0.454868		cPS_30-E10-M13R_c	MU64565	2.67783
cCL2309Contig1	MU46947	0.416103		cPS_30-G01-M13R_c	MU64567	0.434423
cCL2319Contig1	MU46269	0.333673		cPS_30-G09-M13R_c	MU49228	0.10785
cCL2335Contig1	MU45114	13.4806		cPS_30-G10-M13R_c	MU64571	2.22547
cCL2343Contig1	MU55404	0.396839		cPS_31-A06-M13R_c	MU64576	0.367075
cCL2352Contig1	MU61580	42.9104		cPS_31-A09-M13R_c	MU44404	0.167456
cCL2360Contig1	MU44850	42.3442		cPS_31-F12-M13R_c	MU64584	0.382582
cCL2373Contig1	MU44017	7.95649		cPS_31-G06-M13R_c	MU64587	2.58148
cCL2379Contig1	MU50095	0.430119		cPS_31-G09-M13R_c	MU64589	4.31628
cCL2381Contig1	MU43803	0.229398		cPS_32-A06-M13R_c	MU51118	3.44413
cCL2384Contig1	MU50926	0.342861		cPS_32-G12-M13R_c	MU49913	0.0850206
cCL2387Contig1	MU47207	0.435882		cPS_33-G06-M13R_c	MU53841	0.392379
cCL2393Contig1	MU51012	3.21198		cPS_34-A01-M13R_c	MU64625	0.211758
cCL2393Contig2	MU51012	5.72661		cPS_34-A04-M13R_c	MU64627	3.2233
cCL239Contig2	MU45642	0.299313		cPS_34-E04-M13R_c	MU64633	2.15041
cCL2400Contig1	MU52260	2.36552		cPS_34-E12-M13R_c	MU45749	0.0965904
cCL2402Contig1	MU46741	0.467127		cPS_35-C08-M13R_c	MU51041	2.23979
cCL2415Contig1	MU49698	2.30237		cPS_35-G12-M13R_c	MU64657	3.4238
cCL241Contig1	MU46778	2.41736		cPS_36-F06-M13R_c	MU46221	0.183203
cCL2430Contig1	MU44476	5.08256		cPS_36-G07-M13R_c	MU64674	2.00498
cCL2436Contig1	MU46923	70.135		cPS_37-A02-M13R_c	MU53490	0.164757
cCL2441Contig1	MU48024	0.322671		cPS_37-E07-M13R_c	MU64685	0.489378
cCL2449Contig1	MU50089	0.392126		cPS_38-A08-M13R_c	MU44338	2.02021
cCL2449Contig2	MU50089	0.379622		cPS_38-E10-M13R_c	MU64698	0.188861
cCL2455Contig1	MU48115	0.110113		cPS_40-D04-M13R_c	MU64724	9.05628
cCL2457Contig1	MU45727	3.38413		cPS_40-D10-M13R_c	MU64725	0.384624
cCL2459Contig1	MU50091	2.53158		cPS_41-E10-M13R_c	MU52184	0.266515
cCL2461Contig1	MU44508	0.45314		cPS_41-F09-M13R_c	MU46542	2.78271
cCL2464Contig1	MU44268	0.430633		cPS_41-G06-M13R_c	MU64749	0.21268
cCL2466Contig1	MU54371	13.4295		cPSI_02-F08-M13R_c	MU64762	30.0096
cCL2466Contig2	MU54371	15.3615		cPSI_03-F01-M13R_c	MU64780	0.125488
cCL2474Contig1	MU45740	0.375647		cPSI_03-F05-M13R_c	MU64782	0.122805
cCL2475Contig1	MU50891	45.559		cPSI_04-B03-M13R_c	MU64793	0.34424
cCL2478Contig2	MU45743	0.39568		cPSI_04-F08-M13R_c	MU64803	0.253927
cCL2499Contig1	MU54612	0.448572		cPSI_05-C12-M13R_c	MU47607	0.14413
cCL2500Contig1	MU45872	0.393043		cPSI_06-B09-M13R_c	MU52548	0.110284
cCL2506Contig1	MU60612	3.02141		cPSI_07-H10-M13R_c	MU64866	2.39824
cCL2507Contig1	MU51544	2.20183		cPSI_08-F09-M13R_c	MU51977	0.314592
cCL2512Contig1	MU45492	0.354632		cPSI_09-A01-M13R_c	MU49317	5.48584
cCL2523Contig1	MU50532	0.345451		cPSI_09-B10-M13R_c	MU54269	5.17864
cCL2524Contig1	MU50593	8.57105		cPSI_10-D07-M13R_c	MU52385	0.113155
cCL2531Contig1	MU47049	4.54152		cPSI_10-H05-M13R_c	MU46254	2.02236
cCL2536Contig1	MU47761	2.09567		cPSI_11-C06-M13R_c	MU64926	0.401472
cCL2544Contig1	MU55412	0.492033		cPSI_13-A09-M13R_c	MU64967	9.13088
cCL254Contig1	MU44509	158.255		cPSI_13-D08-M13R_c	MU64976	5.1881
cCL254Contig2	MU44509	9.6745		cPSI_13-F06-M13R_c	MU52279	0.413678
cCL2553Contig1	MU48099	0.327294		cPSI_14-E10-M13R_c	MU64997	2.1323
cCL2563Contig1	MU52825	139.232		cPSI_15-A03-M13R_c	MU65009	2.49296
cCL2568Contig1	MU50238	9.87089		cPSI_15-B07-M13R_c	MU65012	6.19963
cCL256Contig2	MU43923	2.78199		cPSI_15-E06-M13R_c	MU47191	0.31247
cCL2581Contig1	MU56245	0.254181		cPSI_15-E07-M13R_c	MU65019	0.350856
cCL2587Contig1	MU54009	2.70518		cPSI_15-H05-M13R_c	MU65028	0.430975
cCL2605Contig1	MU47377	11.929		cPSI_18-B12-M13R_c	MU65060	5.68551
cCL2615Contig1	MU53775	0.222567		cPSI_18-H09-M13R_c	MU44536	0.360939
cCL2616Contig1	MU54265	99.7195		cPSI_18-H12-M13R_c	MU65077	0.407371
cCL2628Contig1	MU49982	4.12737		cPSI_19-A04-M13R_c	MU52140	3.20626
cCL2633Contig1	MU47100	3.16329		cPSI_19-D08-M13R_c	MU48527	0.0873134
cCL2635Contig1	MU49953	0.287084		cPSI_20-E11-M13R_c	MU65110	0.370126
cCL2639Contig1	MU51337	3.64059		cPSI_20-F10-M13R_c	MU65114	13.413
cCL2640Contig1	MU46535	0.410374		cPSI_20-H12-M13R_c	MU65121	0.448203
cCL2643Contig1	MU49750	48.5605		cPSI_21-C01-M13R_c	MU65124	0.380573
cCL2646Contig1	MU51456	0.465537		cPSI_21-E10-M13R_c	MU65132	2.88316
cCL2654Contig1	MU44701	3.53543		cPSI_22-B03-M13R_c	MU46324	2.5716
cCL2657Contig1	MU50252	6.76782		cPSI_22-B04-M13R_c	MU53097	2.85011
cCL2661Contig1	MU53650	0.276086		cPSI_23-B11-M13R_c	MU65167	0.191573
cCL2662Contig1	MU51363	0.408914		cPSI_23-D06-M13R_c	MU50312	0.394321
cCL266Contig1	MU47513	69.5293		cPSI_24-E02-M13R_c	MU47570	2.3902
cCL266Contig2	MU47513	73.2175		cPSI_24-F06-M13R_c	MU49512	7.60459
cCL2671Contig1	MU55419	0.408983		cPSI_25-A02-M13R_c	MU44020	5.23102
cCL2676Contig1	MU48045	2.86097		cPSI_25-B07-M13R_c	MU49877	9.88402
cCL2687Contig1	MU43237	10.6206		cPSI_25-E11-M13R_c	MU65208	0.34004
cCL2708Contig1	MU48730	4.03804		cPSI_25-G12-M13R_c	MU46279	0.39319
cCL2716Contig1	MU46086	6.75735		cPSI_26-A12-M13R_c	MU51414	15.5041
cCL2723Contig1	MU52116	19.5469		cPSI_26-B05-M13R_c	MU45429	0.341698
cCL2747Contig1	MU49456	7.02077		cPSI_26-F01-M13R_c	MU52889	0.290592
cCL2754Contig1	MU54935	0.47258		cPSI_27-B03-M13R_c	MU65236	0.109474
cCL2761Contig1	MU51853	0.399157		cPSI_27-C07-M13R_c	MU65239	0.152388
cCL2765Contig1	MU49638	10.2302		cPSI_27-G04-M13R_c	MU65246	3.62073
cCL2779Contig1	MU49526	25.7456		cPSI_28-B11-M13R_c	MU50188	0.41577
cCL2781Contig1	MU47053	0.479826		cPSI_28-G03-M13R_c	MU65267	4.68964
cCL2784Contig1	MU47054	16.3477		cPSI_29-A04-M13R_c	MU54422	4.07122
cCL2786Contig1	MU43712	2.29036		cPSI_29-D12-M13R_c	MU46278	2.17412
cCL2795Contig1	MU46539	0.352097		cPSI_29-E11-M13R_c	MU65286	6.76306
cCL27Contig1	MU45977	3.47626		cPSI_29-F07-M13R_c	MU65288	0.421605
cCL27Contig2	MU45977	2.75909		cPSI_29-F09-M13R_c	MU65289	0.23962
cCL2802Contig1	MU51727	3.14267		cPSI_29-G03-M13R_c	MU65291	3.30361
cCL2808Contig1	MU50019	0.405179		cPSI_30-F11-M13R_c	MU65308	0.133584
cCL2809Contig1	MU51013	80.6804		cPSI_31-A02-M13R_c	MU65313	3.9355
cCL2820Contig1	MU48151	5.75432		cPSI_31-B03-M13R_c	MU65317	3.92487
cCL2828Contig1	MU45295	0.199141		cPSI_31-B06-M13R_c	MU65318	0.449155
cCL2835Contig1	MU45157	18.7664		cPSI_31-G02-M13R_c	MU65339	19.9286
cCL284Contig1	MU45951	4.55714		cPSI_32-B04-M13R_c	MU65346	4.83062
cCL284Contig2	MU45951	9.32692		cPSI_32-E10-M13R_c	MU65362	0.433835
cCL2858Contig1	MU51678	0.440877		cPSI_32-F10-M13R_c	MU43618	2.44489
cCL2860Contig1	MU53118	3.01217		cPSI_33-A05-M13R_c	MU44404	0.160688
cCL2879Contig1	MU53645	0.364338		cPSI_33-A10-M13R_c	MU65372	3.69293
cCL2880Contig1	MU52135	0.446135		cPSI_33-E10-M13R_c	MU65383	0.402223
cCL2886Contig1	MU46449	0.341233		cPSI_33-F04-M13R_c	MU65385	0.341053
cCL2893Contig1	MU47301	0.310045		cPSI_33-F11-M13R_c	MU65387	4.58148
cCL2910Contig1	MU52208	0.452216		cPSI_34-D08-M13R_c	MU65404	11.6591
cCL2912Contig1	MU44530	3.04063		cPSI_34-E06-M13R_c	MU53307	0.471287
cCL2914Contig1	MU43250	0.375237		cPSI_35-C02-M13R_c	MU65418	0.358234
cCL2917Contig1	MU43176	2.2155		cPSI_36-A02-M13R_c	MU65434	4.18543
cCL2927Contig1	MU47595	5.26964		cPSI_36-C08-M13R_c	MU46301	0.445826
cCL2931Contig1	MU43486	0.461642		cPSI_36-D01-M13R_c	MU65441	2.63784
cCL2941Contig1	MU52800	7.99569		cPSI_36-D03-M13R_c	MU65442	0.330453
cCL2942Contig1	MU52044	8.91577		cPSI_37-A02-M13R_c	MU46709	0.28448
cCL2947Contig1	MU46945	25.7732		cPSI_37-A07-M13R_c	MU65456	0.277656
cCL2955Contig1	MU56609	2.63518		cPSI_37-C10-M13R_c	MU51063	0.114476
cCL2965Contig1	MU46814	2.99503		cPSI_37-H09-M13R_c	MU65467	3.32275
cCL2969Contig1	MU45671	2.40714		cPSI_38-C06-M13R_c	MU46978	0.237323
cCL2986Contig1	MU50563	2.18038		cPSI_38-F05-M13R_c	MU46746	6.11026
cCL2995Contig1	MU53824	2.19943		cPSI_38-G05-M13R_c	MU54199	0.20115
cCL299Contig1	MU44134	2.49761		cPSI_38-H09-M13R_c	MU53063	2.85138
cCL3009Contig1	MU51440	0.341472		cPSI_39-C04-M13R_c	MU65492	0.407521
cCL3010Contig1	MU45887	0.415021		cPSI_39-G02-M13R_c	MU65497	0.400143
cCL3022Contig1	MU50092	2.55424		cPSI_40-C06-M13R_c	MU65504	0.462405
cCL3028Contig1	MU51271	0.442812		cPSI_41-A03-M13R_c	MU48049	0.457085
cCL3037Contig1	MU46558	3.54768		cPSI_41-F09-M13R_c	MU65530	0.252335
cCL3039Contig1	MU45503	0.475484		cSSH1K15_c	MU49199	0.305216
cCL3042Contig1	MU47950	2.14379		cSSH1K7_c	MU65561	4.9564
cCL304Contig1	MU45154	4.84729		cSSH4L4_c	MU65600	8.31436
cCL304Contig2	MU45154	4.98749		cSSH6C23_c	MU45760	0.351114
cCL304Contig3	MU45154	5.21106		cSSH6H11_c	MU65649	0.400814
cCL3055Contig1	MU44478	0.309907		cSSH7C5_c	MU65665	4.35126
cCL3063Contig1	MU53266	0.182758		cSSH7E15_c	MU44414	0.226932
cCL3071Contig1	MU47727	16.7133		cSSH9A21_c	MU65667	6.08703
cCL3073Contig1	MU52990	2.97481
cCL3089Contig1	MU53042	15.1637
cCL3090Contig1	MU47591	0.33418
cCL3103Contig1	MU47017	55.7098
cCL3116Contig1	MU53798	0.407202
cCL3131Contig1	MU51605	6.19833
cCL3133Contig1	MU43951	2.03967
cCL3138Contig1	MU43567	0.438948
cCL3143Contig1		12.929
cCL3151Contig1	MU53657	0.301742
cCL3155Contig1	MU43487	0.326264
cCL3157Contig1	MU48016	2.37033
cCL3165Contig1	MU51486	0.405907
cCL3166Contig1	MU44869	0.470385
cCL3171Contig1	MU50864	3.34395
cCL3190Contig1	MU49701	2.90088
cCL3192Contig1	MU51913	2.531
cCL3193Contig1	MU46933	2.83754
cCL3199Contig1	MU45038	0.481155
cCL3204Contig1	MU54090	6.43312
cCL3215Contig1	MU50923	3.51659
cCL3230Contig1	MU50198	3.16476
cCL3231Contig1	MU44915	36.1872
cCL3232Contig1	MU49602	0.40146
cCL3245Contig1	MU49755	23.7627
cCL3257Contig1	MU46007	7.03679
cCL3276Contig1	MU46554	26.8441
cCL3281Contig1	MU47479	2.19869
cCL3285Contig1	MU47765	2.13145
cCL3286Contig1	MU50520	9.30421
cCL329Contig1	MU55685	0.455327
cCL3300Contig1	MU49601	3.23454
cCL3304Contig1	MU44119	3.87182
cCL3306Contig1	MU44180	7.965
cCL3308Contig1	MU44817	5.85657
cCL3309Contig1	MU50677	0.415755
cCL3317Contig1	MU51655	0.478743
cCL3322Contig1	MU50188	0.466181
cCL3340Contig1	MU47924	23.534
cCL3344Contig1	MU44680	3.87044
cCL3349Contig1	MU49882	2.80562
cCL3359Contig1	MU50161	0.442531
cCL3360Contig1	MU50319	12.0114
cCL3361Contig1	MU50545	7.14676
cCL3368Contig1	MU51056	0.4256
cCL3384Contig1	MU47547	10.4199
cCL3388Contig1	MU58722	0.480653
cCL3392Contig1	MU53987	2.1322
cCL3399Contig1	MU50746	3.03363
cCL3402Contig1	MU43643	0.262987
cCL3412Contig1	MU55574	2.65489
cCL3425Contig1	MU51518	9.03114
cCL3431Contig1	MU51301	0.341371
cCL343Contig1	MU44485	2.97036
cCL3446Contig1	MU46443	3.43743
cCL3450Contig1	MU47079	124.369
cCL3454Contig1	MU45475	0.453445
cCL3460Contig1	MU50948	0.361291
cCL3464Contig1	MU51597	6.96297
cCL3486Contig1	MU46825	6.19172
cCL3487Contig1	MU47848	6.24345
cCL3489Contig1	MU50336	3.09149
cCL3490Contig1	MU49794	3.56394
cCL3495Contig1		7.56219
cCL3497Contig1	MU51458	0.301604
cCL3510Contig1	MU47023	4.59011
cCL3513Contig1	MU49970	6.684
cCL3521Contig1	MU49874	0.459535
cCL3527Contig1	MU49989	3.15763
cCL3563Contig1	MU44255	0.485384
cCL3576Contig1	MU49898	0.472221
cCL3578Contig1	MU43568	5.80615
cCL3579Contig1	MU50734	8.68191
cCL3585Contig1	MU47595	6.6979
cCL3597Contig1	MU44274	3.17757
cCL359Contig1	MU47791	6.02355
cCL3604Contig1	MU51836	2.71529
cCL360Contig2	MU47693	2.14945
cCL3610Contig1	MU55244	0.418488
cCL361Contig1	MU54466	2.30595
cCL3624Contig1	MU50944	0.307127
cCL3632Contig1	MU54028	0.442813
cCL3633Contig1	MU43915	2.13242
cCL3643Contig1	MU44820	3.75569
cCL3646Contig1	MU51545	0.241755
cCL3650Contig1	MU50865	4.01392
cCL3658Contig1	MU51490	0.476791
cCL3665Contig1	MU47755	30.1507
cCL3674Contig1	MU51514	0.255468
cCL3683Contig1	MU47143	4.27327
cCL3684Contig1	MU47764	11.9265
cCL3707Contig1	MU46910	6.89925
cCL3711Contig1	MU45780	4.99784
cCL3712Contig1	MU50851	0.296126
cCL3718Contig1	MU52519	0.387208
cCL371Contig1	MU45787	9.90413
cCL3720Contig1	MU54199	0.38355
cCL3746Contig1	MU47009	236.886
cCL3765Contig1	MU46105	0.410997
cCL3779Contig1	MU54589	6.75992
cCL3792Contig1	MU47441	2.11883
cCL3795Contig1	MU46212	0.42677
cCL3796Contig1	MU44823	11.4985
cCL380Contig1	MU44135	0.305884
cCL3821Contig1	MU46741	0.499058
cCL3823Contig1	MU54321	2.05447
cCL3828Contig1	MU49946	6.15857
cCL3835Contig1	MU50580	0.46098
cCL3839Contig1	MU50461	0.446167
cCL3841Contig1	MU48402	0.388319
cCL3852Contig1	MU49656	5.81514
cCL3853Contig1	MU48541	3.46235
cCL3854Contig1	MU44672	4.12277
cCL3860Contig1	MU48626	2.33584
cCL3873Contig1	MU48475	3.66713
cCL3876Contig1	MU47847	6.24398
cCL3882Contig1	MU53691	0.341293
cCL3883Contig1	MU48621	0.472067
cCL3901Contig1	MU43337	0.407462
cCL3902Contig1	MU49423	2.69479
cCL3903Contig1	MU53698	5.8582
cCL3904Contig1	MU46605	0.483883
cCL390Contig1	MU44546	2.06795
cCL390Contig2	MU44546	2.11111
cCL390Contig3	MU44546	2.10848
cCL3914Contig1	MU55961	7.19958
cCL3926Contig1	MU60462	0.44041
cCL392Contig1	MU45811	2.60504
cCL3941Contig1	MU50247	0.470999
cCL3943Contig1	MU51312	0.350496
cCL3955Contig1	MU47285	2.16741
cCL3961Contig1	MU51741	4.09562
cCL3962Contig1	MU47313	0.36097
cCL3964Contig1	MU50939	2.50929
cCL3968Contig1	MU51847	0.34849
cCL3971Contig1	MU46048	0.335193
cCL3978Contig1	MU45224	4.3864
cCL3985Contig1	MU53747	0.293697
cCL3998Contig1	MU48204	12.1112
cCL39Contig1	MU43733	2.29849
cCL39Contig2	MU51935	3.3689
cCL4000Contig1	MU46875	0.204614
cCL4008Contig1	MU46554	17.0347
cCL400Contig1	MU45244	2.53011
cCL4012Contig1	MU48448	0.473675
cCL4016Contig1	MU53044	0.275158
cCL4020Contig1	MU49285	0.424516
cCL4021Contig1	MU48577	0.443393
cCL4033Contig1	MU53826	0.201061
cCL4037Contig1	MU48988	40.7818
cCL403Contig1	MU45643	2.05983
cCL403Contig3	MU45643	2.06376
cCL4040Contig1	MU50683	0.325898
cCL4044Contig1	MU51085	5.55846
cCL4046Contig1	MU48417	3.27668
cCL4047Contig1	MU48668	0.313175
cCL4059Contig1	MU47194	0.457871
cCL4066Contig1	MU52144	24.0773
cCL4074Contig1	MU48503	0.477866
cCL4079Contig1	MU51866	2.48663
cCL407Contig1	MU50372	0.283117
cCL4080Contig1	MU48349	0.457127
cCL408Contig1	MU45761	2.24849
cCL4114Contig1	MU46413	5.41341
cCL4115Contig1	MU54393	3.33345
cCL4117Contig1	MU56602	3.36953
cCL411Contig1	MU49634	2.38562
cCL4127Contig1	MU49044	5.01261
cCL4136Contig1	MU49326	0.343794
cCL4139Contig1	MU52326	14.0879
cCL4141Contig1	MU47402	3.46484
cCL4144Contig1	MU48513	17.3834
cCL414Contig1	MU54355	2.35165
cCL4153Contig1	MU49356	0.367091
cCL4165Contig1	MU48428	3.08464
cCL4175Contig1	MU54135	0.4516
cCL4181Contig1	MU46267	17.9488
cCL4185Contig1	MU51693	15.3506
cCL4186Contig1	MU54134	3.13777
cCL418Contig1	MU45183	7.28392
cCL4203Contig1	MU51648	6.09572
cCL4212Contig1	MU53764	8.07233
cCL4231Contig1	MU48338	0.350124
cCL4233Contig1	MU46417	0.438424
cCL4235Contig1	MU51664	0.448988
cCL4238Contig1	MU43491	8.17569
cCL4245Contig1	MU51364	4.55646
cCL4247Contig1	MU44234	0.371232
cCL4262Contig1	MU51624	2.15888
cCL4266Contig1	MU45058	0.460962
cCL4272Contig1	MU50963	4.61125
cCL4273Contig1	MU49154	13.7891
cCL4274Contig1	MU61338	0.28961
cCL4288Contig1	MU45474	0.317337
cCL4291Contig1	MU47789	736.408
cCL4300Contig1	MU46313	15.193
cCL4303Contig1	MU54336	0.376529
cCL4313Contig1	MU49109	2.90321
cCL4321Contig1	MU45496	0.406692
cCL4322Contig1		3.6308
cCL4329Contig1	MU46316	0.448211
cCL4332Contig1	MU46383	0.268644
cCL4346Contig1	MU48932	12.3472
cCL4348Contig1	MU62554	0.473025
cCL4370Contig1	MU50098	17.7542
cCL4373Contig1	MU53714	9.38555
cCL4375Contig1	MU47826	3.05418
cCL4384Contig1	MU49196	0.377624
cCL4401Contig1	MU47938	7.44677
cCL4410Contig1	MU48245	7.20877
cCL4411Contig1	MU45667	0.395651
cCL4413Contig1	MU45411	2.28749
cCL4418Contig1	MU50282	74.0687
cCL4419Contig1	MU48919	0.420524
cCL441Contig1	MU46729	2.3257
cCL441Contig2	MU46729	2.0837
cCL4420Contig1	MU43220	2.11791
cCL4422Contig1	MU48959	0.408952
cCL4428Contig1	MU44779	2.03518
cCL4429Contig1	MU46219	2.15769
cCL4452Contig1	MU51631	0.389001
cCL4454Contig1	MU51234	0.498424
cCL4462Contig1	MU49268	0.371923
cCL4467Contig1	MU45907	0.286639
cCL4470Contig1	MU43539	2.36111
cCL4471Contig1	MU49354	2.26727
cCL4476Contig1	MU46164	0.295346
cCL4480Contig1	MU56817	8.63982
cCL4484Contig1	MU58313	0.455514
cCL4489Contig1	MU47289	5.34582
cCL4490Contig1	MU64349	0.377793
cCL4494Contig1	MU49334	0.306042
cCL4496Contig1	MU49376	2.86616
cCL4502Contig1	MU56399	3.70312
cCL451Contig1	MU46283	4.8589
cCL4523Contig1	MU51130	7.51581
cCL4534Contig1	MU46321	9.73471
cCL4535Contig1	MU47247	0.461053
cCL4545Contig1	MU54299	4.76348
cCL4554Contig1	MU47917	34.4399
cCL456Contig1	MU47599	0.324627
cCL4570Contig1	MU49238	0.413272
cCL4587Contig1	MU47692	4.20314
cCL4591Contig1	MU46577	0.295235
cCL4592Contig1	MU49875	0.262434
cCL4604Contig1	MU51310	9.36862
cCL4607Contig1	MU46747	13.0697
cCL4609Contig1	MU56649	0.2851
cCL4625Contig1	MU54807	50.2587
cCL4629Contig1	MU48614	3.08607
cCL4630Contig1	MU48667	0.396206
cCL4632Contig1	MU50463	0.395473
cCL4635Contig1	MU48660	18.0217
cCL4643Contig1	MU47864	0.356078
cCL4646Contig1	MU49106	0.347105
cCL4651Contig1	MU48766	0.466708
cCL4681Contig1	MU43695	11.0701
cCL4685Contig1	MU43959	0.479544
cCL4687Contig1	MU43332	5.52356
cCL4690Contig1	MU43480	0.174713
cCL4693Contig1	MU44167	10.0419
cCL4697Contig1	MU48529	0.392903
cCL4714Contig1	MU48498	2.15862
cCL4727Contig1	MU52984	3.20426
cCL4728Contig1	MU52235	0.406604
cCL4741Contig1	MU48741	0.363866
cCL4748Contig1	MU46897	388.971
cCL4759Contig1	MU49001	0.3486
cCL4764Contig1	MU46307	29.7171
cCL4765Contig1	MU43640	2.62438
cCL476Contig1	MU47825	286.364
cCL476Contig2	MU47825	337.887
cCL4773Contig1	MU54707	27.4504
cCL4774Contig1	MU43603	4.60488
cCL4777Contig1	MU45063	24.9459
cCL4781Contig1	MU46362	0.382569
cCL4785Contig1	MU45253	61.1654
cCL4787Contig1	MU56494	4.31502
cCL4793Contig1	MU44820	6.32707
cCL4795Contig1	MU43504	2.23662
cCL4805Contig1	MU49032	2.77648
cCL4812Contig1	MU55998	0.186155
cCL4815Contig1	MU48834	3.66312
cCL4816Contig1	MU51882	3.42426
cCL4826Contig1	MU46259	9.8899
cCL482Contig1	MU46004	12.2491
cCL482Contig2	MU46004	9.20354
cCL483Contig1	MU54574	2.82211
cCL4842Contig1	MU49191	0.403488
cCL4844Contig1	MU53832	0.246812
cCL4845Contig1	MU43508	0.398595
cCL484Contig1	MU46854	0.280051
cCL4856Contig1	MU49035	55.1207
cCL4859Contig1	MU49897	7.37189
cCL4862Contig1	MU51510	0.287734
cCL4865Contig1	MU49072	0.479545
cCL4871Contig1	MU54680	24.1639
cCL4873Contig1	MU48867	4.02796
cCL487Contig1	MU47678	0.310477
cCL4881Contig1	MU43185	0.336939
cCL488Contig1	MU50809	2.37961
cCL4893Contig1	MU43306	4.78974
cCL4898Contig1	MU48714	3.03577
cCL4904Contig1	MU48902	3.56133
cCL4908Contig1	MU43203	0.499962
cCL490Contig2	MU45859	2.42521
cCL4916Contig1	MU64721	7.94404
cCL4922Contig1	MU51641	2.05248
cCL4923Contig1	MU47025	2.13562
cCL4924Contig1	MU45968	0.45541
cCL4926Contig1	MU51864	7.50413
cCL4936Contig1	MU49250	0.380448
cCL4938Contig1	MU44110	0.315129
cCL4939Contig1	MU45187	9.79702
cCL4944Contig1	MU51725	6.66622
cCL4947Contig1	MU50420	8.72271
cCL4960Contig1	MU54317	0.424552
cCL4965Contig1	MU52406	14.8985
cCL4976Contig1	MU53335	0.398404
cCL4978Contig1	MU43922	2.92963
cCL4979Contig1	MU52434	0.402094
cCL4991Contig1	MU52379	0.151129
cCL5001Contig1	MU54033	49.8551
cCL5008Contig1	MU52333	0.309465
cCL500Contig1	MU54068	0.271224
cCL5024Contig1	MU51028	7.55181
cCL5029Contig1	MU49813	2.25063
cCL5039Contig1	MU53212	0.464411
cCL5041Contig1	MU54298	0.333222
cCL5058Contig1	MU52492	0.38713
cCL5065Contig1	MU48546	4.70601
cCL5068Contig1	MU52495	0.395575
cCL5070Contig1	MU49615	3.5373
cCL5071Contig1	MU51079	2.03364
cCL5075Contig1	MU44023	4.30683
cCL5087Contig1	MU53090	0.421971
cCL5088Contig1	MU53577	0.437009
cCL5090Contig1	MU53330	0.434672
cCL5113Contig1	MU53668	2.35499
cCL5125Contig1	MU47087	2.41235
cCL5127Contig1	MU49202	4.00889
cCL5134Contig1	MU48183	0.339611
cCL5138Contig1	MU50784	3.29118
cCL5141Contig1	MU44848	0.377507
cCL5143Contig1	MU46604	2.5723
cCL5149Contig1	MU54235	4.25866
cCL5166Contig1	MU46647	10.0334
cCL5167Contig1	MU45752	18.8092
cCL5170Contig1		0.443006
cCL5174Contig1	MU55120	0.473967
cCL5180Contig1	MU52476	31.6141
cCL5184Contig1	MU53261	5.02935
cCL5186Contig1	MU52313	5.00046
cCL5195Contig1	MU50007	0.199434
cCL5196Contig1	MU47229	5.30861
cCL5202Contig1	MU50928	2.09164
cCL5205Contig1	MU54060	2.60767
cCL5209Contig1	MU45858	0.365509
cCL520Contig1	MU51808	2.05067
cCL5226Contig1	MU43992	0.454019
cCL522Contig1	MU46781	2.12169
cCL5231Contig1	MU53003	0.428198
cCL5235Contig1	MU45970	6.33674
cCL5238Contig1	MU53404	0.284963
cCL5239Contig1	MU57319	7.42947
cCL5240Contig1	MU53034	0.303339
cCL5243Contig1	MU64702	2.91867
cCL5246Contig1	MU45469	0.199956
cCL5249Contig1	MU52369	15.4911
cCL5259Contig1	MU54383	6.93754
cCL5269Contig1	MU53750	0.199694
cCL5276Contig1	MU53047	17.7428
cCL5279Contig1	MU53234	46.6014
cCL5285Contig1	MU52660	13.4018
cCL528Contig1	MU45745	3.0933
cCL5291Contig1	MU53320	0.324692
cCL5295Contig1	MU52862	2.39142
cCL5296Contig1	MU52918	3.44937
cCL5305Contig1	MU53275	283.995
cCL5309Contig1	MU52671	0.347122
cCL530Contig1	MU54641	0.452297
cCL530Contig2	MU54584	0.494729
cCL5311Contig1	MU51704	0.335424
cCL5315Contig1	MU52868	0.159027
cCL5317Contig1	MU50904	0.423011
cCL5325Contig1	MU50803	6.23142
cCL5335Contig1	MU45836	13.2065
cCL5336Contig1	MU44812	3.34434
cCL5340Contig1		8.0924
cCL5342Contig1	MU52705	28.8048
cCL5345Contig1	MU53270	48.3576
cCL5353Contig1	MU46174	7.85029
cCL5368Contig1	MU47727	10.9785
cCL5371Contig1	MU44187	2.69079
cCL537Contig1	MU49518	3.86151
cCL5385Contig1	MU52901	0.477315
cCL5393Contig1	MU53039	4.0423
cCL5397Contig1	MU52914	0.198633
cCL5404Contig1	MU52450	0.112256
cCL5412Contig1	MU52759	5.59635
cCL5416Contig1	MU52764	4.06389
cCL5425Contig1	MU46921	0.412164
cCL542Contig1	MU46657	6.59257
cCL5450Contig1	MU46547	0.354054
cCL5456Contig1	MU51039	4.13933
cCL5458Contig1	MU49270	2.776
cCL5460Contig1	MU48418	5.48529
cCL5464Contig1	MU46856	0.352599
cCL5466Contig1	MU47939	33.8506
cCL5475Contig1	MU50915	2.0375
cCL5479Contig1	MU44918	0.434735
cCL5483Contig1	MU46148	3.41947
cCL5486Contig1	MU44968	13.6398
cCL5510Contig1	MU52995	0.360316
cCL5517Contig1	MU50917	0.181258
cCL5521Contig1	MU45454	0.451213
cCL5522Contig1	MU53740	0.474128
cCL5523Contig1	MU48777	0.329914
cCL554Contig1	MU49523	22.3731
cCL5557Contig1	MU48194	4.18006
cCL5564Contig1	MU53348	2.32722
cCL5567Contig1	MU52966	0.426889
cCL5571Contig1	MU54715	0.220093
cCL5572Contig1	MU44263	2.98949
cCL5587Contig1	MU52969	0.422079
cCL558Contig1	MU44505	5.06859
cCL5597Contig1	MU52636	0.472771
cCL5599Contig1	MU47870	8.73821
cCL561Contig1	MU56614	2.0137
cCL5625Contig1	MU47930	3.46181
cCL562Contig1	MU44306	5.52629
cCL562Contig2	MU44306	3.19173
cCL5645Contig1	MU43482	0.403471
cCL5651Contig1	MU46650	0.350787
cCL5654Contig1	MU52189	0.123876
cCL5668Contig1	MU52181	0.373744
cCL5677Contig1	MU52055	0.399456
cCL5678Contig1	MU48188	0.329091
cCL5679Contig1	MU51112	3.78587
cCL567Contig1	MU53947	54.1368
cCL567Contig2	MU45824	53.0647
cCL5686Contig1	MU50687	0.320902
cCL5696Contig1	MU54953	0.368634
cCL5698Contig1	MU53600	5.16529
cCL5708Contig1	MU51245	2.23942
cCL570Contig1	MU44439	2.51482
cCL5727Contig1	MU54670	3.84925
cCL5730Contig1	MU53840	0.472526
cCL5734Contig1	MU47382	3.8222
cCL5735Contig1	MU52098	24.1296
cCL5737Contig1	MU54163	2.14999
cCL573Contig1	MU46653	2.03225
cCL5750Contig1	MU52114	3.16196
cCL5771Contig1	MU58230	0.426609
cCL5772Contig1	MU46326	5.45738
cCL577Contig1	MU45296	34.2014
cCL577Contig2	MU45296	36.3591
cCL5780Contig1	MU53489	0.451968
cCL5782Contig1	MU44507	37.0078
cCL5783Contig1	MU47210	12.8829
cCL5787Contig1	MU44429	2.18043
cCL5800Contig1	MU57600	2.18994
cCL5801Contig1	MU52194	2.56975
cCL5802Contig1	MU53687	2.8208
cCL5811Contig1	MU53748	0.343575
cCL5817Contig1	MU55710	4.11129
cCL5832Contig1	MU49832	5.10906
cCL5844Contig1	MU50568	0.276156
cCL5861Contig1	MU55541	58.6378
cCL5866Contig1	MU50488	0.376315
cCL5875Contig1	MU47922	7.02048
cCL5876Contig1	MU52330	3.52276
cCL5880Contig1	MU49167	0.118108
cCL5883Contig1	MU50022	114.003
cCL5885Contig1	MU49948	3.40269
cCL588Contig1	MU46964	5.15775
cCL5897Contig1	MU50957	6.44588
cCL591Contig1	MU48220	12.3259
cCL5926Contig1	MU45339	3.51199
cCL593Contig1	MU54552	2.48444
cCL593Contig2	MU54552	2.8444
cCL5941Contig1	MU47433	0.437674
cCL5943Contig1	MU50579	0.472834
cCL5944Contig1	MU46537	62.294
cCL5949Contig1	MU47927	34.5232
cCL5952Contig1	MU43307	2.01432
cCL5957Contig1	MU43621	5.44848
cCL5962Contig1	MU46612	5.78212
cCL5965Contig1	MU53245	0.41599
cCL5Contig1	MU47597	2.75407
cCL6002Contig1	MU52308	6.54058
cCL6005Contig1	MU53612	4.40229
cCL6013Contig1	MU54261	3.1851
cCL6043Contig1	MU53177	0.457349
cCL6044Contig1	MU52403	27.8068
cCL604Contig1	MU45664	12.6855
cCL6051Contig1	MU53161	12.2223
cCL6054Contig1	MU52635	0.361524
cCL6056Contig1	MU49618	4.75886
cCL606Contig1	MU46296	2.16664
cCL6074Contig1	MU52416	18.2859
cCL6085Contig1	MU53868	0.142401
cCL6092Contig1	MU56900	11.6047
cCL6098Contig1	MU47335	0.340952
cCL6111Contig1	MU43196	0.381643
cCL6113Contig1	MU48708	0.498276
cCL6121Contig1	MU54588	38.5784
cCL6125Contig1	MU46739	2.94305
cCL6130Contig1	MU48605	3.52645
cCL6133Contig1	MU53248	0.437454
cCL6135Contig1	MU53521	0.457113
cCL6138Contig1	MU52349	0.263507
cCL6156Contig1	MU55575	0.431394
cCL6158Contig1	MU44861	0.210539
cCL6162Contig1	MU51590	16.4983
cCL6165Contig1	MU53426	3.65984
cCL6170Contig1	MU54142	29.2408
cCL6172Contig1	MU53583	0.485649
cCL6173Contig1	MU51945	2.71947
cCL6178Contig1	MU50081	9.64553
cCL617Contig1	MU49271	6.61224
cCL6181Contig1	MU53442	8.47249
cCL619Contig1	MU45755	2.8532
cCL619Contig2	MU45755	3.33414
cCL6204Contig1	MU51538	0.469843
cCL6206Contig1	MU45756	8.43503
cCL6209Contig1	MU53681	0.411836
cCL620Contig1	MU49582	2.59257
cCL6222Contig1	MU44904	5.55135
cCL6247Contig1	MU52125	7.13943
cCL624Contig1	MU46586	2.08643
cCL624Contig2	MU46586	6.73838
cCL6259Contig1	MU52820	0.393029
cCL625Contig1	MU44712	0.469373
cCL6263Contig1	MU49267	9.76168
cCL6267Contig1	MU44460	2.47003
cCL6268Contig1	MU49881	10.8286
cCL637Contig1	MU47794	0.327868
cCL637Contig2	MU47794	0.346214
cCL658Contig1	MU47437	6.40932
cCL660Contig1		4.27516
cCL668Contig1	MU50201	2.72881
cCL678Contig1	MU46248	0.358793
cCL681Contig1	MU45746	2.75957
cCL682Contig1	MU49798	4.9458
cCL688Contig2	MU46280	2.02377
cCL693Contig1	MU49690	0.417317
cCL699Contig1	MU54633	72.5829
cCL699Contig2	MU54633	44.4229
cCL714Contig1	MU49377	4.18186
cCL720Contig1	MU46798	3.42518
cCL720Contig2	MU46798	3.64295
cCL727Contig2	MU47284	2.19882
cCL735Contig1	MU45910	5.03094
cCL737Contig1	MU50359	0.326443
cCL738Contig1	MU47056	2.94093
cCL738Contig2	MU47056	2.96013
cCL755Contig1	MU54496	0.409262
cCL758Contig1	MU46782	0.464258
cCL770Contig1	MU50744	12.3347
cCL770Contig2	MU43728	11.3737
cCL771Contig1	MU47818	2.90385
cCL772Contig1	MU47776	4.34139
cCL779Contig1	MU44775	45.6636
cCL780Contig2	MU45126	2.32162
cCL783Contig1	MU45772	0.456134
cCL788Contig1	MU49721	0.460583
cCL78Contig1	MU45600	3.32125
cCL796Contig1	MU46273	0.452092
cCL800Contig1	MU54454	2.67153
cCL803Contig1	MU45236	5.11152
cCL803Contig2	MU45236	5.00947
cCL804Contig2	MU46639	2.0086
cCL808Contig1	MU44883	8.43859
cCL808Contig2	MU44883	8.47227
cCL810Contig1	MU46553	3.51966
cCL810Contig2	MU60804	2.0294
cCL820Contig1	MU49477	0.42281
cCL825Contig1	MU53637	2.10365
cCL82Contig1	MU47703	32.5629
cCL82Contig2	MU51833	4.07925
cCL830Contig1	MU45971	2.73341
cCL835Contig1	MU53955	74.134
cCL837Contig1	MU51387	4.45902
cCL857Contig1	MU43852	2.52884
cCL877Contig1	MU47700	2.60367
cCL881Contig2	MU44997	0.445255
cCL88Contig1	MU45020	2.50159
cCL890Contig1	MU45069	54.9652
cCL891Contig1	MU54056	0.29467
cCL8Contig1	MU45819	40.954
cCL8Contig2	MU45819	34.262
cCL8Contig3	MU43472	11.0782
cCL902Contig1	MU47034	0.429431
cCL903Contig1	MU49894	31.9567
cCL909Contig2	MU54029	2.37514
cCL912Contig1	MU48184	0.293206
cCL914Contig1	MU45840	2.80393
cCL927Contig1	MU51395	4.1751
cCL927Contig2	MU58300	4.11154
cCL935Contig1	MU44501	26.5396
cCL935Contig2	MU44501	21.3551
cCL938Contig1	MU54714	0.489926
cCL946Contig1		14.9143
cCL954Contig1	MU44960	2.70751
cCL955Contig1	MU43311	0.45932
cCL959Contig1	MU43646	11.1912
cCL975Contig1	MU47268	6.02842
cCL977Contig1	MU47361	5.0405
cCL978Contig1	MU47000	0.19866
cCL984Contig1	MU47664	0.406435
cCL986Contig1	MU47058	2.49785
cCM11_c	MU46842	0.114819
cCM139_c	MU54068	0.264358
cCM93_c	MU45593	3.28142
cF095_c	MU60370	6.47598
cF103_c	MU60371	3.22559
cF156_c	MU60377	3.48844
cF181_c	MU60384	10.2333
cF182_c	MU44125	0.351139
cF244_c	MU60391	3.03811
cF266_c	MU60393	3.52832
cFR10F9_c	MU60435	4.43832
cFR10G4_c	MU60437	0.29761
cFR10J19_c	MU49036	13.4202
cFR10K1_c	MU47704	5.03444
cFR10K11_c	MU51588	4.61351
cFR10K21_c	MU60446	2.31174
cFR10L11_c	MU60450	0.382216
cFR10M13_c	MU49469	42.3905
cFR10N21_c	MU60463	15.0937
cFR10P24_c	MU52971	0.275228
cFR11B2_c	MU60471	10.4915
cFR11D2_c	MU60474	20.2952
cFR11K19_c	MU60487	0.250381
cFR11K24_c	MU60488	2.78892
cFR11L4_c	MU60490	0.456343
cFR12A12_c	MU60500	0.344636
cFR12A4_c	MU47984	0.410922
cFR12D23_c	MU60508	51.2538
cFR12D24_c	MU60509	0.365804
cFR12E1_c	MU48675	0.480262
cFR12E2_c	MU60512	0.426125
cFR12H1_c	MU60521	0.168051
cFR12J12_c	MU48935	0.193967
cFR12J13_c	MU49700	2.96902
cFR12J4_c	MU60526	0.440209
cFR12M16_c	MU60533	0.442583
cFR12N21_c	MU48601	2.94865
cFR12O11_c	MU48220	9.87625
cFR12O3_c	MU60536	0.231997
cFR12P2_c	MU49632	3.85221
cFR13E15_c	MU54272	0.337251
cFR13E8_c	MU60547	0.494976
cFR13G23_c	MU47701	123.624
cFR13J2_c	MU46397	0.486706
cFR13K15_c	MU50296	23.7937
cFR13K19_c	MU54592	0.351054
cFR13K22_c	MU60560	0.323296
cFR13M24_c	MU60567	12.2844
cFR13M8_c	MU60568	3.71609
cFR13N22_c	MU60571	0.379657
cFR13P11_c	MU60578	4.05984
cFR13P20_c	MU52373	10.7683
cFR14A18_c	MU54107	12.7284
cFR14A7_c	MU46970	24.4797
cFR14C10_c	MU60584	4.64074
cFR14F8_c	MU60594	22.1283
cFR14G10_c	MU60595	6.1728
cFR14H15_c	MU52491	3.6078
[truncated: 662 more rows]

## Sheet: GO terms
Significant Gene Ontology (GO) categories among the genes deregulated by MNSV, CMV and WMV at 3dpi in Tendral
	Category*	GO-ID	GO Term	P-Value	% Enrichment
MNSV	MF	GO:0005509	calcium ion binding	3.6403e-10	35.1852
	BP	GO:0006468	protein phosphorylation	9.42894e-08	27.3973
	MF	GO:0004601	peroxidase activity	1.06099e-06	38.8889
	CC	GO:0005788	endoplasmic reticulum lumen	1.34041e-06	76.9231
	BP	GO:0007169	transmembrane receptor protein tyrosine kinase signaling pathway	1.89493e-05	50
	BP	GO:0006979	response to oxidative stress	3.12036e-05	30.9735
	MF	GO:0004674	protein serine/threonine kinase activity	5.5994e-05	25.5507
	MF	GO:0004867	serine-type endopeptidase inhibitor activity	0.000151928	50
	MF	GO:0016758	transferase activity, transferring hexosyl groups	0.000157268	29.7297
	MF	GO:0005516	calmodulin binding	0.000378881	40
	MF	GO:0016702	oxidoreductase activity, acting on single donors with incorporation of molecular oxygen, incorporation of two atoms of oxygen	0.000467459	42.8571
	MF	GO:0016755	transferase activity, transferring amino-acyl groups	0.000561547	100
	MF	GO:0020037	heme binding	0.000591543	25.4335
	BP	GO:0044262	cellular carbohydrate metabolic process	0.000662616	29
	BP	GO:0009072	aromatic amino acid family metabolic process	0.000728536	36.5854
	BP	GO:0005976	polysaccharide metabolic process	0.000953032	31.3433
	BP	GO:0009611	response to wounding	0.0010111	38.2353
	BP	GO:0010038	response to metal ion	0.00116267	28
	MF	GO:0004553	hydrolase activity, hydrolyzing O-glycosyl compounds	0.00125332	27.2727
	MF	GO:0004629	phospholipase C activity	0.00137911	71.4286
CMV	MF	GO:0003700	sequence-specific DNA binding transcription factor activity	8.54373e-05	14.6825
	MF	GO:0004737	pyruvate decarboxylase activity	0.000429071	66.6667
	BP	GO:0009813	flavonoid biosynthetic process	0.000756609	37.5
WMV	BP	GO:0006979	response to oxidative stress	3.60884e-06	4.42478
	MF	GO:0004601	peroxidase activity	1.57691e-05	5.55556
	BP	GO:0055114	oxidation-reduction process	0.000120807	1.25673
* MF: Molecular Function; BP: Biological process; CC: Cellular Component

## Sheet: WMV and MNSV shared genes
Common deregulated genes between WMV and MNSV
Unigen	Annotation
cA_25-C02-M13R_c	Similar to Epoxide hydrolase 2 (Homo sapiens) (uniprot_sprot:sp|P34913|HYES_HUMAN)
cA_26-A12-M13R_c	Similar to Peroxidase 2 (Fragment) (Cucumis sativus PE=2 SV=1) (uniprot_sprot:sp|P19135|PER2_CUCSA)
cCI_60-A10-M13R_c	Similar to Putative uncharacterized protein (Selaginella moellendorffii) (uniref90:UniRef90_D8QY50)
cCL1126Contig2	Similar to UDP-glucosyltransferase UGT73B3 (Arabidopsis thaliana) (uniprot_sprot:sp|Q8W491|UG733_ARATH)
cCL2835Contig1	None
cCL3340Contig1	Similar to Peroxidase 4 (Vitis vinifera) (uniprot_sprot:sp|A7NY33|PER4_VITVI)
cCL3513Contig1	Similar to Peroxidase 72 (Arabidopsis thaliana) (uniprot_sprot:sp|Q9FJZ9|PER72_ARATH)
cPSI_34-F11-M13R_c	Similar to Peroxidase 72 (Arabidopsis thaliana) (uniprot_sprot:sp|Q9FJZ9|PER72_ARATH)
cPSI_38-G03-M13R_c	Similar to Cytochrome P450 82A3 (Glycine max) (uniprot_sprot:sp|O49858|C82A3_SOYBN)
MU10938	Similar to Peroxidase 2 (Fragment) (Cucumis sativus PE=2 SV=1) (uniprot_sprot:sp|P19135|PER2_CUCSA)

## Sheet: MNSV and CMV shared genes
Common deregulated genes between CMV and MNSV
Unigen	Annotation
c15d_06-H08-M13R_c	Similar to Putative uncharacterized protein (Vitis vinifera) (uniref90:UniRef90_A5AQS4)
c15d_07-H01-M13R_c	Similar to RING-H2 finger protein ATL72 (Arabidopsis thaliana) (uniprot_sprot:sp|Q9SG96|ATL72_ARATH)
c15d_09-D02-M13R_c	Similar to WUSCHEL-related homeobox 4 (Arabidopsis thaliana) (uniprot_sprot:sp|Q6X7J9|WOX4_ARATH)
c15d_10-A11-M13R_c	Similar to Protein argonaute 5 (Arabidopsis thaliana) (uniprot_sprot:sp|Q9SJK3|AGO5_ARATH)
c15d_15-E01-M13R_c	Similar to Putative uncharacterized protein (Glycine max) (uniref90:UniRef90_C6SVT0)
c15d_15-G08-M13R_c	Similar to GTP cyclohydrolase 1 (Dictyostelium discoideum) (uniprot_sprot:sp|Q94465|GCH1_DICDI)
c15d_16-G07-M13R_c	Similar to Monothiol glutaredoxin-S16, chloroplastic (Arabidopsis thaliana) (uniprot_sprot:sp|Q8H7F6|GRS16_ARATH)
c15d_18-D12-M13R_c	Similar to Protein Iojap (Zea mays) (uniprot_sprot:sp|Q41822|IOJAP_MAIZE)
c15d_24-A03-M13R_c	Similar to Probable leucine-rich repeat receptor-like serine/threonine-protein kinase At3g14840 (Arabidopsis thaliana) (uniprot_sprot:sp|C0LGN2|Y3148_ARATH)
c15d_25-F08-M13R_c	Similar to Putative uncharacterized protein (Vitis vinifera) (uniref90:UniRef90_A5C0V2)
c15d_29-F02-M13R_c	Similar to Putative uncharacterized protein (Ricinus communis) (uniref90:UniRef90_B9S4U1)
c15d_30-E11-M13R_c	Similar to Mannose-6-phosphate isomerase (Pan troglodytes) (uniprot_sprot:sp|A5A6K3|MPI_PANTR)
c15d_30-G09-M13R_c	Similar to Probable NADH-ubiquinone oxidoreductase C3A11.07, mitochondrial (Schizosaccharomyces pombe) (uniprot_sprot:sp|O14121|NDH1_SCHPO)
c15d_31-B03-M13R_c	Similar to RING-H2 finger protein ATL51 (Arabidopsis thaliana) (uniprot_sprot:sp|Q9SRQ8|ATL51_ARATH)
c15d_31-E05-M13R_c	None
c15d_38-E12-M13R_c	None
c15d_41-B08-M13R_c	None
c15d_41-D01-M13R_c	Similar to Probable aminotransferase ACS10 (Arabidopsis thaliana) (uniprot_sprot:sp|Q9LQ10|1A110_ARATH)
c15d_41-G05-M13R_c	Similar to Cyclic nucleotide-gated ion channel 1 (Arabidopsis thaliana) (uniprot_sprot:sp|O65717|CNGC1_ARATH)
c15d_41-G07-M13R_c	Similar to Auxin-induced protein 5NG4 (Pinus taeda PE=2 SV=1) (uniprot_sprot:sp|Q6J163|5NG4_PINTA)
c46d_01-H09-M13R_c	Similar to Whole genome shotgun sequence of line PN40024, scaffold_143.assembly12x (Fragment) (Vitis vinifera) (uniref90:UniRef90_D7SQ18)
c46d_10-F05-M13R_c	Similar to CBL-interacting serine/threonine-protein kinase 25 (Arabidopsis thaliana) (uniprot_sprot:sp|Q8W1D5|CIPKP_ARATH)
c46d_14-E06-M13R_c	Similar to Receptor-like cytosolic serine/threonine-protein kinase RBK2 (Arabidopsis thaliana) (uniprot_sprot:sp|Q8RXC8|RBK2_ARATH)
c46d_15-A04-M13R_c	Similar to CRS2-associated factor 2, chloroplastic (Arabidopsis thaliana) (uniprot_sprot:sp|Q9LDA9|CAF2P_ARATH)
c46d_15-B09-M13R_c	Similar to Peroxisome biogenesis protein 16 (Arabidopsis thaliana) (uniprot_sprot:sp|Q8S8S1|PEX16_ARATH)
c46d_16-B10-M13R_c	Similar to Mitogen-activated protein kinase kinase kinase ANP1 (Arabidopsis thaliana) (uniprot_sprot:sp|O22040|ANP1_ARATH)
c46d_16-E01-M13R_c	Similar to Glucomannan 4-beta-mannosyltransferase 9 (Arabidopsis thaliana) (uniprot_sprot:sp|Q9LZR3|CSLA9_ARATH)
c46d_22-B08-M13R_c	None
c46d_22-E09-M13R_c	Similar to (RS)-norcoclaurine 6-O-methyltransferase (Coptis japonica PE=1 SV=1) (uniprot_sprot:sp|Q9LEL6|6OMT_COPJA)
c46d_27-H03-M13R_c	Similar to Probable phytol kinase 1, chloroplastic (Glycine max PE=2 SV=1) (uniprot_sprot:sp|Q2N2K1|PHYK1_SOYBN)
c46d_31-E03-M13R_c	Similar to CRS2-associated factor 2, chloroplastic (Arabidopsis thaliana) (uniprot_sprot:sp|Q9LDA9|CAF2P_ARATH)
c46d_40-F11-M13R_c	Similar to 3-ketoacyl-CoA thiolase 2, peroxisomal (Arabidopsis thaliana) (uniprot_sprot:sp|Q56WD9|THIK2_ARATH)
cA_06-B07-M13R_c	Similar to UPF0765 protein C10orf58 homolog (Bos taurus PE=2 SV=1) (uniprot_sprot:sp|Q3ZBK2|CJ058_BOVIN)
cA_06-F11-M13R_c	None
cA_10-D08-M13R_c	None
cA_11-C10-M13R_c	Similar to Myb family transcription factor APL (Arabidopsis thaliana) (uniprot_sprot:sp|Q9SAK5|APL_ARATH)
cA_15-H07-M13R_c	Similar to Purple acid phosphatase 3 (Arabidopsis thaliana) (uniprot_sprot:sp|Q8H129|PPA3_ARATH)
cA_16-E10-M13R_c	Similar to Phosphatidylinositol-4-phosphate 5-kinase 5 (Arabidopsis thaliana) (uniprot_sprot:sp|Q9SLG9|PI5K5_ARATH)
cA_19-H06-M13R_c	Similar to Bidirectional sugar transporter SWEET3b (Oryza sativa subsp. japonica) (uniprot_sprot:sp|Q5NAZ9|SWT3B_ORYSJ)
cA_23-D02-M13R_c	Similar to Putative uncharacterized protein (Vitis vinifera) (uniref90:UniRef90_A5C1V9)
cA_23-D09-M13R_c	Similar to Probable glutathione S-transferase (Glycine max) (uniprot_sprot:sp|P32110|GSTX6_SOYBN)
cA_25-E03-M13R_c	Similar to Transcription factor TGA7 (Arabidopsis thaliana) (uniprot_sprot:sp|Q93ZE2|TGA7_ARATH)
cA_26-F04-M13R_c	Similar to 31 kDa ribonucleoprotein, chloroplastic (Nicotiana sylvestris PE=1 SV=1) (uniprot_sprot:sp|P19683|ROC4_NICSY)
cA_30-C12-M13R_c	Similar to Whole genome shotgun sequence of line PN40024, scaffold_1.assembly12x (Fragment) (Vitis vinifera) (uniref90:UniRef90_E0CR95)
cA_31-B03-M13R_c	Similar to Calmodulin binding protein, putative (Ricinus communis) (uniref90:UniRef90_B9T1E0)
cA_35-B05-M13R_c	Similar to Whole genome shotgun sequence of line PN40024, scaffold_66.assembly12x (Fragment) (Vitis vinifera) (uniref90:UniRef90_D7TWP1)
cA_36-H07-M13R_c	Similar to CBL-interacting protein kinase 2 (Oryza sativa subsp. japonica) (uniprot_sprot:sp|Q7X996|CIPK2_ORYSJ)
cA_38-D09-M13R_c	Similar to Predicted protein (Populus trichocarpa) (uniref90:UniRef90_B9HHC1)
cA_39-A09-M13R_c	Similar to Strictosidine synthase 1 (Arabidopsis thaliana) (uniprot_sprot:sp|P94111|STS1_ARATH)
cAI_02-C01-M13R_c	Similar to Predicted protein (Populus trichocarpa) (uniref90:UniRef90_B9GM83)
cAI_05-G11-M13R_c	None
cAI_09-D12-M13R_c	Similar to PREDICTED: similar to binding (Vitis vinifera) (uniref90:UniRef90_UPI00019836A8)
cAI_11-B07-M13R_c	Similar to Helicase SEN1 (Saccharomyces cerevisiae) (uniprot_sprot:sp|Q00416|SEN1_YEAST)
cAI_12-A01-M13R_c	Similar to Uncharacterized UDP-glucosyltransferase At1g05675 (Arabidopsis thaliana) (uniprot_sprot:sp|P0C7P7|Y1567_ARATH)
cAI_12-D10-M13R_c	Similar to Sugar transporter ERD6-like 6 (Arabidopsis thaliana) (uniprot_sprot:sp|Q9FRL3|ERDL6_ARATH)
cAI_18-H02-M13R_c	Similar to Beta-glucosidase 24 (Oryza sativa subsp. japonica) (uniprot_sprot:sp|Q5Z9Z0|BGL24_ORYSJ)
cAI_21-D07-M13R_c	Similar to Trans-cinnamate 4-monooxygenase (Glycine max) (uniprot_sprot:sp|Q42797|TCMO_SOYBN)
cAI_22-A11-M13R_c	Similar to Probable fructokinase-4 (Arabidopsis thaliana) (uniprot_sprot:sp|Q9M1B9|SCRK4_ARATH)
cAI_22-H10-M13R_c	Similar to Predicted protein (Populus trichocarpa) (uniref90:UniRef90_B9GHR3)
cAI_25-F04-M13R_c	None
cAI_26-A10-M13R_c	Similar to Transcription factor bHLH35 (Arabidopsis thaliana) (uniprot_sprot:sp|Q2HIV9|BH035_ARATH)
cAI_30-D12-M13R_c	Similar to 21 kDa protein (Daucus carota PE=2 SV=1) (uniprot_sprot:sp|P17407|21KD_DAUCA)
cAI_30-G01-M13R_c	Similar to Homeodomain-leucine zipper protein HD4 (Gossypium hirsutum) (uniref90:UniRef90_E2FGB7)
cAI_36-B08-M13R_c	Similar to PREDICTED: hypothetical protein (Vitis vinifera) (uniref90:UniRef90_UPI000198539E)
cAI_37-D02-M13R_c	Similar to Cysteine-rich receptor-like protein kinase 2 (Arabidopsis thaliana) (uniprot_sprot:sp|Q9CAL3|CRK2_ARATH)
cCI_02-F08-M13R_c	Similar to Abscisic acid receptor PYL4 (Arabidopsis thaliana) (uniprot_sprot:sp|O80920|PYL4_ARATH)
cCI_02-F12-M13R_c	Similar to Phosphoglycerate mutase, putative (Ricinus communis) (uniref90:UniRef90_B9RZ93)
cCI_03-A08-M13R_c	Similar to Predicted protein (Populus trichocarpa) (uniref90:UniRef90_B9GM82)
cCI_04-C12-M13R_c	Similar to Beta-amylase (Glycine max) (uniprot_sprot:sp|P10538|AMYB_SOYBN)
cCI_04-H02-M13R_c	None
cCI_08-E08-M13R_c	Protein GIGANTEA, putative [Ricinus communis]
cCI_09-A05-M13R_c	Similar to CRS2-associated factor 2, chloroplastic (Arabidopsis thaliana) (uniprot_sprot:sp|Q9LDA9|CAF2P_ARATH)
cCI_09-F10-M13R_c	Similar to Strictosidine synthase 1 (Arabidopsis thaliana) (uniprot_sprot:sp|P94111|STS1_ARATH)
cCI_11-A06-M13R_c	Similar to Triacylglycerol lipase, putative (Ricinus communis) (uniref90:UniRef90_B9RNG5)
cCI_13-A09-M13R_c	None
cCI_13-E04-M13R_c	Similar to Putative DNA-binding protein ESCAROLA (Arabidopsis thaliana) (uniprot_sprot:sp|Q9S7C9|ESCA_ARATH)
cCI_14-B07-M13R_c	Similar to Transcription factor bHLH122 (Arabidopsis thaliana) (uniprot_sprot:sp|Q9C690|BH122_ARATH)
cCI_14-F04-M13R_c	Similar to Cytochrome P450 82A3 (Glycine max) (uniprot_sprot:sp|O49858|C82A3_SOYBN)
cCI_14-F05-M13R_c	Similar to Whole genome shotgun sequence of line PN40024, scaffold_116.assembly12x (Fragment) (Vitis vinifera) (uniref90:UniRef90_E0CVN4)
cCI_16-E03-M13R_c	Similar to Probable serine racemase (Dictyostelium discoideum) (uniprot_sprot:sp|Q54HH2|SRR_DICDI)
cCI_16-F10-M13R_c	Similar to BTB/POZ domain-containing protein At2g30600 (Arabidopsis thaliana) (uniprot_sprot:sp|Q8LEV3|Y2060_ARATH)
cCI_18-G01-M13R_c	Similar to Putative uncharacterized protein (Vitis vinifera) (uniref90:UniRef90_A5AQS4)
cCI_19-G08-M13R_c	Similar to CRS2-associated factor 2, chloroplastic (Arabidopsis thaliana) (uniprot_sprot:sp|Q9LDA9|CAF2P_ARATH)
cCI_20-B05-M13R_c	Similar to Phosphoglycerate mutase, putative (Ricinus communis) (uniref90:UniRef90_B9RZ93)
cCI_20-E12-M13R_c	Similar to Predicted protein (Fragment) (Populus trichocarpa) (uniref90:UniRef90_B9IBD7)
cCI_20-F09-M13R_c	Similar to Peroxisomal membrane protein PMP22 (Arabidopsis thaliana) (uniprot_sprot:sp|Q9ZS51|PMP22_ARATH)
cCI_22-G05-M13R_c	Similar to Xylulose kinase, putative (Ricinus communis) (uniref90:UniRef90_B9RHB4)
cCI_24-B07-M13R_c	Similar to Cytokinin-O-glucosyltransferase 1 (Arabidopsis thaliana) (uniprot_sprot:sp|Q9ZQ99|COGT1_ARATH)
cCI_24-E09-M13R_c	Similar to Aspartic proteinase nepenthesin-1 (Nepenthes gracilis) (uniprot_sprot:sp|Q766C3|NEP1_NEPGR)
cCI_26-E05-M13R_c	Similar to Transcription factor bHLH122 (Arabidopsis thaliana) (uniprot_sprot:sp|Q9C690|BH122_ARATH)
cCI_27-C07-M13R_c	Similar to Cysteine proteinase RD19a (Arabidopsis thaliana) (uniprot_sprot:sp|P43296|RD19A_ARATH)
cCI_28-C12-M13R_c	Similar to Probable leucine-rich repeat receptor-like protein kinase At4g00330 (Arabidopsis thaliana) (uniprot_sprot:sp|Q8VZJ9|Y4330_ARATH)
cCI_28-E04-M13R_c	None
cCI_30-B04-M13R_c	Similar to Monothiol glutaredoxin-S16, chloroplastic (Arabidopsis thaliana) (uniprot_sprot:sp|Q8H7F6|GRS16_ARATH)
cCI_30-C12-M13R_c	Similar to Whole genome shotgun sequence of line PN40024, scaffold_56.assembly12x (Fragment) (Vitis vinifera) (uniref90:UniRef90_D7TL44)
cCI_31-B06-M13R_c	Similar to Peroxidase 2 (Fragment) (Cucumis sativus PE=2 SV=1) (uniprot_sprot:sp|P19135|PER2_CUCSA)
cCI_32-F04-M13R_c	Similar to Ent-kaurenoic acid oxidase 1 (Arabidopsis thaliana) (uniprot_sprot:sp|O23051|KAO1_ARATH)
cCI_32-F08-M13R_c	Similar to Pleiotropic drug resistance protein 1 (Nicotiana tabacum) (uniprot_sprot:sp|Q76CU2|PDR1_TOBAC)
cCI_33-B12-M13R_c	Similar to Ubiquitin-protein ligase BRE1A, putative (Ricinus communis) (uniref90:UniRef90_B9RP29)
cCI_33-F04-M13R_c	Similar to DEAD-box ATP-dependent RNA helicase 35 (Arabidopsis thaliana) (uniprot_sprot:sp|Q9LU46|RH35_ARATH)
cCI_33-G10-M13R_c	Similar to Putative uncharacterized protein (Ricinus communis) (uniref90:UniRef90_B9SA18)
cCI_35-D02-M13R_c	Similar to Putative uncharacterized protein (Ricinus communis) (uniref90:UniRef90_B9SYK3)
cCI_35-D09-M13R_c	Similar to Beta-amyrin synthase (Arabidopsis thaliana) (uniprot_sprot:sp|B6EXY6|LUP4_ARATH)
cCI_36-A07-M13R_c	Similar to Probable flavin-containing monooxygenase 1 (Arabidopsis thaliana) (uniprot_sprot:sp|Q9LMA1|FMO1_ARATH)
cCI_36-E09-M13R_c	Similar to Probable LRR receptor-like serine/threonine-protein kinase At3g47570 (Arabidopsis thaliana) (uniprot_sprot:sp|C0LGP4|Y3475_ARATH)
cCI_37-H09-M13R_c	None
cCI_38-A05-M13R_c	Similar to Protein BONZAI 3 (Arabidopsis thaliana) (uniprot_sprot:sp|Q5XQC7|BON3_ARATH)
cCI_40-A06-M13R_c	Similar to Alpha-taxilin (Homo sapiens) (uniprot_sprot:sp|P40222|TXLNA_HUMAN)
cCI_40-G04-M13R_c	None
cCI_44-E02-M13R_c	None
cCI_44-E06-M13R_c	Similar to Endoglucanase 10 (Arabidopsis thaliana) (uniprot_sprot:sp|Q8LCP6|GUN10_ARATH)
cCI_45-E09-M13R_c	Similar to Retrotransposon protein (Cucumis melo subsp. melo) (uniref90:UniRef90_E5GCB5)
cCI_47-H03-M13R_c	Similar to Nudix hydrolase 2 (Arabidopsis thaliana) (uniprot_sprot:sp|Q94B74|NUDT2_ARATH)
cCI_49-B09-M13R_c	Similar to DNA binding protein, putative (Ricinus communis) (uniref90:UniRef90_B9RGH4)
cCI_53-B01-M13R_c	Similar to Rho GDP-dissociation inhibitor 1 (Arabidopsis thaliana) (uniprot_sprot:sp|Q9SFC6|GDIR_ARATH)
cCI_54-A09-M13R_c	Similar to Root phototropism protein 3 (Arabidopsis thaliana) (uniprot_sprot:sp|Q9FMF5|RPT3_ARATH)
cCI_54-D12-M13R_c	None
cCI_54-E09-M13R_c	Similar to Receptor-like protein kinase FERONIA (Arabidopsis thaliana) (uniprot_sprot:sp|Q9SCZ4|FERON_ARATH)
cCI_54-F03-M13R_c	Similar to Serine/threonine-protein kinase At5g01020 (Arabidopsis thaliana) (uniprot_sprot:sp|Q8GXZ3|Y5102_ARATH)
cCI_54-G09-M13R_c	Similar to Two-component response regulator ARR2 (Arabidopsis thaliana) (uniprot_sprot:sp|Q9ZWJ9|ARR2_ARATH)
cCI_56-E04-M13R_c	Similar to RNA binding protein, putative (Ricinus communis) (uniref90:UniRef90_B9T4J0)
cCI_56-G04-M13R_c	None
cCI_57-C03-M13R_c	Similar to Uncharacterized protein At2g23090 (Arabidopsis thaliana) (uniprot_sprot:sp|O64818|Y2309_ARATH)
cCI_62-F03-M13R_c	Similar to Nuclease, putative (Ricinus communis) (uniref90:UniRef90_B9RUE6)
cCI_62-H08-M13R_c	Similar to Nuclear transcription factor Y subunit A-7 (Arabidopsis thaliana) (uniprot_sprot:sp|Q84JP1|NFYA7_ARATH)
cCI_64-C03-M13R_c	Similar to Putative uncharacterized protein (Ricinus communis) (uniref90:UniRef90_B9R7F4)
cCI_64-F12-M13R_c	similar to U88 - Human herpesvirus 6
cCI_65-B01-M13R_c	Similar to Protein BONZAI 3 (Arabidopsis thaliana) (uniprot_sprot:sp|Q5XQC7|BON3_ARATH)
cCI_65-C04-M13R_c	Similar to Coleoptile phototropism protein 1 (Oryza sativa subsp. japonica) (uniprot_sprot:sp|Q5KS50|NPH3_ORYSJ)
cCI_65-E07-M13R_c	Similar to Sphingolipid delta(4)-desaturase DES1 (Bos taurus) (uniprot_sprot:sp|Q3ZBY7|DEGS1_BOVIN)
cCI_66-A04-M13R_c	Similar to Putative uncharacterized protein (Cucumis melo subsp. melo) (uniref90:UniRef90_E5GBA2)
cCI_66-E09-M13R_c	Similar to Predicted protein (Populus trichocarpa) (uniref90:UniRef90_B9GIL9)
cCI_66-E11-M13R_c	Similar to Uridine-cytidine kinase C (Dictyostelium discoideum) (uniprot_sprot:sp|Q54R62|UCKC_DICDI)
cCI_67-D06-M13R_c	Similar to PREDICTED: hypothetical protein (Vitis vinifera) (uniref90:UniRef90_UPI0001984805)
cCI_67-D07-M13R_c	Similar to Mitogen-activated protein kinase kinase 5 (Arabidopsis thaliana) (uniprot_sprot:sp|Q8RXG3|M2K5_ARATH)
cCI_69-A09-M13R_c	Similar to Predicted protein (Populus trichocarpa) (uniref90:UniRef90_B9IQP4)
cCL1126Contig1	Similar to UDP-glucosyltransferase UGT73B3 (Arabidopsis thaliana) (uniprot_sprot:sp|Q8W491|UG733_ARATH)
cCL1250Contig1	Similar to Beta-galactosidase 8 (Arabidopsis thaliana) (uniprot_sprot:sp|Q9SCV4|BGAL8_ARATH)
cCL1302Contig1	Similar to Probable ubiquitin-conjugating enzyme E2 25 (Arabidopsis thaliana) (uniprot_sprot:sp|Q9LUQ5|UBC25_ARATH)
cCL1320Contig1	Similar to DNA-damage-repair/toleration protein DRT100 (Arabidopsis thaliana) (uniprot_sprot:sp|Q00874|DR100_ARATH)
cCL1346Contig1	Similar to Cytochrome P450 82A3 (Glycine max) (uniprot_sprot:sp|O49858|C82A3_SOYBN)
cCL1386Contig1	Similar to Predicted protein (Populus trichocarpa) (uniref90:UniRef90_B9HB94)
cCL1388Contig1	None
cCL1476Contig1	Similar to Purple acid phosphatase 3 (Arabidopsis thaliana) (uniprot_sprot:sp|Q8H129|PPA3_ARATH)
cCL1483Contig1	Similar to LL-diaminopimelate aminotransferase, chloroplastic (Arabidopsis thaliana) (uniprot_sprot:sp|Q93ZN9|DAPAT_ARATH)
cCL1484Contig1	Similar to 4-alpha-glucanotransferase (Chlamydia pneumoniae) (uniprot_sprot:sp|Q9Z8L2|MALQ_CHLPN)
cCL1495Contig1	Similar to Putative uncharacterized protein (Glycine max) (uniref90:UniRef90_C6T050)
cCL1499Contig1	Similar to Uncharacterized protein C3orf32 (Homo sapiens) (uniprot_sprot:sp|Q9Y2M2|CC032_HUMAN)
cCL1514Contig1	Similar to Abscisic acid receptor PYL5 (Arabidopsis thaliana) (uniprot_sprot:sp|Q9FLB1|PYL5_ARATH)
cCL1593Contig1	Similar to Probable F-box protein At1g60180 (Arabidopsis thaliana) (uniprot_sprot:sp|Q9SIH5|FB322_ARATH)
cCL1593Contig2	Similar to Probable F-box protein At1g60180 (Arabidopsis thaliana) (uniprot_sprot:sp|Q9SIH5|FB322_ARATH)
cCL1678Contig2	Similar to Predicted protein (Populus trichocarpa) (uniref90:UniRef90_B9MTX7)
cCL1692Contig1	Similar to 1-phosphatidylinositol phosphodiesterase (Cucumis melo subsp. melo) (uniref90:UniRef90_E5GC05)
cCL1715Contig1	Similar to Thioredoxin M3, chloroplastic (Arabidopsis thaliana) (uniprot_sprot:sp|Q9SEU7|TRXM3_ARATH)
cCL1769Contig1	Similar to Protease 2 (Moraxella lacunata) (uniprot_sprot:sp|Q59536|PTRB_MORLA)
cCL1815Contig1	Similar to PREDICTED: hypothetical protein (Vitis vinifera) (uniref90:UniRef90_UPI000198539E)
cCL1837Contig1	Similar to Predicted protein (Populus trichocarpa) (uniref90:UniRef90_B9HYT2)
cCL1872Contig1	Similar to Putative uncharacterized protein (Ricinus communis) (uniref90:UniRef90_B9RVJ9)
cCL1879Contig1	Similar to Protein COBRA (Arabidopsis thaliana) (uniprot_sprot:sp|Q94KT8|COBRA_ARATH)
cCL1886Contig1	Similar to WRKY transcription factor 22 (Arabidopsis thaliana) (uniprot_sprot:sp|O04609|WRK22_ARATH)
cCL1914Contig1	Similar to Glutaredoxin-C6 (Arabidopsis thaliana) (uniprot_sprot:sp|Q8L9S3|GRXC6_ARATH)
cCL2001Contig1	Similar to Whole genome shotgun sequence of line PN40024, scaffold_14.assembly12x (Fragment) (Vitis vinifera) (uniref90:UniRef90_E0CSE1)
cCL2061Contig1	Similar to Putative uncharacterized protein (Vitis vinifera) (uniref90:UniRef90_A5AFE5)
cCL2094Contig1	Similar to Thioredoxin-like protein CXXS1 (Arabidopsis thaliana) (uniprot_sprot:sp|Q8LDI5|CXXS1_ARATH)
cCL226Contig1	Similar to Uncharacterized membrane protein C2G11.09 (Schizosaccharomyces pombe) (uniprot_sprot:sp|Q09809|YAB9_SCHPO)
cCL226Contig2	Similar to Uncharacterized membrane protein C2G11.09 (Schizosaccharomyces pombe) (uniprot_sprot:sp|Q09809|YAB9_SCHPO)
cCL2273Contig1	Similar to Putative receptor-like protein kinase At1g72540 (Arabidopsis thaliana) (uniprot_sprot:sp|Q9CAH1|Y1725_ARATH)
cCL2284Contig1	Similar to SNF1-related protein kinase regulatory subunit gamma 1 (Arabidopsis thaliana) (uniprot_sprot:sp|Q8LBB2|KING1_ARATH)
cCL2381Contig1	Similar to E3 ubiquitin-protein ligase BAH1 (Arabidopsis thaliana) (uniprot_sprot:sp|Q9SRX9|BAH1_ARATH)
cCL2436Contig1	Similar to Naringenin,2-oxoglutarate 3-dioxygenase (Callistephus chinensis) (uniprot_sprot:sp|Q05963|FL3H_CALCH)
cCL2457Contig1	Similar to PREDICTED: hypothetical protein (Vitis vinifera) (uniref90:UniRef90_UPI00019836B3)
cCL2461Contig1	Similar to ATP-dependent Clp protease ATP-binding subunit ClpX (Marinobacter aquaeolei (strain ATCC 700491 / DSM 11845 / VT8)) (uniprot_sprot:sp|A1U1Q2|CLPX_MARAV)
cCL2628Contig1	None
cCL2671Contig1	Similar to Probable methyltransferase PMT18 (Arabidopsis thaliana) (uniprot_sprot:sp|Q9C884|PMTI_ARATH)
cCL2795Contig1	Similar to Probable xyloglucan glycosyltransferase 12 (Arabidopsis thaliana) (uniprot_sprot:sp|Q9ZQB9|CSLCC_ARATH)
cCL2802Contig1	Similar to Leucine-rich repeat receptor protein kinase EXS (Arabidopsis thaliana) (uniprot_sprot:sp|Q9LYN8|EXS_ARATH)
cCL2914Contig1	Similar to Beta-galactosidase 9 (Arabidopsis thaliana) (uniprot_sprot:sp|Q9SCV3|BGAL9_ARATH)
cCL3063Contig1	Similar to Putative uncharacterized protein (Ricinus communis) (uniref90:UniRef90_B9SXC6)
cCL3090Contig1	None
cCL3155Contig1	Similar to Predicted protein (Populus trichocarpa) (uniref90:UniRef90_B9GTL7)
cCL3165Contig1	Similar to 33 kDa ribonucleoprotein, chloroplastic (Nicotiana sylvestris PE=1 SV=1) (uniprot_sprot:sp|P19684|ROC5_NICSY)
cCL3306Contig1	Similar to Enhanced disease susceptibility 1 (Vitis vinifera) (uniref90:UniRef90_B2KL75)
cCL3322Contig1	Similar to Probable calcium-binding protein CML25 (Arabidopsis thaliana) (uniprot_sprot:sp|Q9FYK2|CML25_ARATH)
cCL3360Contig1	Similar to Probable WRKY transcription factor 53 (Arabidopsis thaliana) (uniprot_sprot:sp|Q9SUP6|WRK53_ARATH)
cCL3388Contig1	Similar to Probable phytol kinase 1, chloroplastic (Glycine max PE=2 SV=1) (uniprot_sprot:sp|Q2N2K1|PHYK1_SOYBN)
cCL3402Contig1	Similar to (R)-mandelonitrile lyase 3 (Prunus serotina) (uniprot_sprot:sp|P52707|MDL3_PRUSE)
cCL3425Contig1	Similar to Epoxide hydrolase 2 (Sus scrofa) (uniprot_sprot:sp|Q6Q2C2|HYES_PIG)
cCL3486Contig1	Similar to LOB domain-containing protein 1 (Arabidopsis thaliana) (uniprot_sprot:sp|Q9LQR0|LBD1_ARATH)
cCL3495Contig1	Similar to Chorismate mutase, chloroplastic (Arabidopsis thaliana) (uniprot_sprot:sp|P42738|CHMU_ARATH)
cCL359Contig1	Similar to Stem-specific protein TSJT1 (Nicotiana tabacum) (uniprot_sprot:sp|P24805|TSJT1_TOBAC)
cCL3604Contig1	Similar to Probable guanosine-3',5'-bis(diphosphate) 3'-pyrophosphohydrolase (Synechocystis sp. (strain ATCC 27184 / PCC 6803 / N-1)) (uniprot_sprot:sp|P74007|SPOT_SYNY3)
cCL3643Contig1	Similar to Predicted protein (Populus trichocarpa) (uniref90:UniRef90_B9H5X3)
cCL3646Contig1	Similar to Pectinesterase 3 (Citrus sinensis PE=1 SV=1) (uniprot_sprot:sp|P83948|PME3_CITSI)
cCL3711Contig1	Similar to Peroxidase 2 (Fragment) (Cucumis sativus PE=2 SV=1) (uniprot_sprot:sp|P19135|PER2_CUCSA)
cCL3720Contig1	Similar to Mitogen-activated protein kinase homolog NTF3 (Nicotiana tabacum) (uniprot_sprot:sp|Q40517|NTF3_TOBAC)
cCL380Contig1	Similar to Predicted protein (Populus trichocarpa) (uniref90:UniRef90_B9HHC1)
cCL3860Contig1	Similar to Heat shock factor protein HSF30 (Solanum peruvianum) (uniprot_sprot:sp|P41152|HSF30_SOLPE)
cCL3873Contig1	Similar to Zinc transporter 4, chloroplastic (Arabidopsis thaliana) (uniprot_sprot:sp|O04089|ZIP4_ARATH)
cCL3985Contig1	Similar to Putative uncharacterized protein (Glycine max) (uniref90:UniRef90_C6TM84)
cCL4079Contig1	Similar to Probable metal-nicotianamine transporter YSL7 (Arabidopsis thaliana) (uniprot_sprot:sp|Q9SHY2|YSL7_ARATH)
cCL407Contig1	Similar to Putative uncharacterized protein (Ricinus communis) (uniref90:UniRef90_B9RMP6)
cCL4233Contig1	Similar to Protein TWIN LOV 1 (Arabidopsis thaliana) (uniprot_sprot:sp|O64511|TLOV1_ARATH)
cCL4272Contig1	Similar to Probable protein phosphatase 2C 12 (Arabidopsis thaliana) (uniprot_sprot:sp|Q9FX08|P2C12_ARATH)
cCL4288Contig1	Similar to Receptor-like protein kinase HSL1 (Arabidopsis thaliana) (uniprot_sprot:sp|Q9SGP2|HSL1_ARATH)
cCL4332Contig1	Similar to Protease 2 (Moraxella lacunata) (uniprot_sprot:sp|Q59536|PTRB_MORLA)
cCL4591Contig1	Similar to Whole genome shotgun sequence of line PN40024, scaffold_52.assembly12x (Fragment) (rosids) (uniref90:UniRef90_D7SQI5)
cCL4609Contig1	Similar to Ethylene-responsive transcription factor-like protein At4g13040 (Arabidopsis thaliana) (uniprot_sprot:sp|Q56XP9|ERFL1_ARATH)
cCL4635Contig1	Similar to Probable WRKY transcription factor 40 (Arabidopsis thaliana) (uniprot_sprot:sp|Q9SAH7|WRK40_ARATH)
cCL4687Contig1	Similar to LOB domain-containing protein 41 (Arabidopsis thaliana) (uniprot_sprot:sp|Q9M886|LBD41_ARATH)
cCL4787Contig1	Similar to Probable LRR receptor-like serine/threonine-protein kinase At2g24230 (Arabidopsis thaliana) (uniprot_sprot:sp|C0LGK9|Y2242_ARATH)
cCL4793Contig1	Similar to Predicted protein (Populus trichocarpa) (uniref90:UniRef90_B9H5X3)
cCL4924Contig1	Similar to Tubulin alpha chain (Prunus dulcis) (uniprot_sprot:sp|P33629|TBA_PRUDU)
cCL4939Contig1	Similar to NAC domain-containing protein 29 (Arabidopsis thaliana) (uniprot_sprot:sp|O49255|NAC29_ARATH)
cCL4965Contig1	Similar to Putative serine/threonine-protein kinase/receptor R826 (Acanthamoeba polyphaga mimivirus) (uniprot_sprot:sp|Q7T6X2|YR826_MIMIV)
cCL4976Contig1	RTFL6 (ROTUNDIFOLIA LIKE 6) [Arabidopsis thaliana]
cCL4991Contig1	Similar to OTU domain-containing protein At3g57810 (Arabidopsis thaliana) (uniprot_sprot:sp|Q8LBZ4|OTU_ARATH)
cCL5041Contig1	Similar to Lipoxygenase 2, chloroplastic (Arabidopsis thaliana) (uniprot_sprot:sp|P38418|LOX2_ARATH)
cCL5134Contig1	Similar to Glucan endo-1,3-beta-glucosidase 2 (Arabidopsis thaliana) (uniprot_sprot:sp|Q9C7U5|E132_ARATH)
cCL5205Contig1	Similar to Galactosylgalactosylxylosylprotein 3-beta-glucuronosyltransferase 1 (Homo sapiens) (uniprot_sprot:sp|Q9P2W7|B3GA1_HUMAN)
cCL5269Contig1	Similar to Putative uncharacterized protein (Ricinus communis) (uniref90:UniRef90_B9RH74)
cCL5315Contig1	Similar to Putative uncharacterized protein (Ricinus communis) (uniref90:UniRef90_B9SJ47)
cCL5404Contig1	Similar to Cytochrome P450 76C3 (Arabidopsis thaliana) (uniprot_sprot:sp|O64638|C76C3_ARATH)
cCL5425Contig1	Similar to Putative uncharacterized protein (Glycine max) (uniref90:UniRef90_C6TB79)
cCL5450Contig1	Similar to Putative uncharacterized protein (Ricinus communis) (uniref90:UniRef90_B9REN5)
cCL5522Contig1	Similar to PREDICTED: hypothetical protein (Vitis vinifera) (uniref90:UniRef90_UPI0001982DD7)
cCL5523Contig1	Similar to DEAD-box ATP-dependent RNA helicase 50 (Arabidopsis thaliana) (uniprot_sprot:sp|Q8GUG7|RH50_ARATH)
cCL5567Contig1	PREDICTED: hypothetical protein [Vitis vinifera]
cCL5571Contig1	Similar to Cytochrome P450 82A3 (Glycine max) (uniprot_sprot:sp|O49858|C82A3_SOYBN)
cCL5587Contig1	Similar to Whole genome shotgun sequence of line PN40024, scaffold_2.assembly12x (Fragment) (Vitis vinifera) (uniref90:UniRef90_D7U138)
cCL562Contig1	Similar to Predicted protein (Populus trichocarpa) (uniref90:UniRef90_B9GZN6)
cCL5651Contig1	Similar to Uncharacterized protein At3g61260 (Arabidopsis thaliana) (uniprot_sprot:sp|Q9M2D8|Y3126_ARATH)
cCL5772Contig1	Similar to Zinc finger CCCH domain-containing protein 31 (Arabidopsis thaliana) (uniprot_sprot:sp|O22243|C3H31_ARATH)
cCL5780Contig1	Similar to Beta-fructofuranosidase, insoluble isoenzyme 1 (Daucus carota) (uniprot_sprot:sp|P26792|INV1_DAUCA)
cCL5861Contig1	Similar to Heat shock factor protein HSF24 (Solanum peruvianum) (uniprot_sprot:sp|P22335|HSF24_SOLPE)
cCL5880Contig1	Similar to Aquaporin TIP2-1 (Arabidopsis thaliana) (uniprot_sprot:sp|Q41951|TIP21_ARATH)
cCL5883Contig1	Similar to Serpin-ZX (Arabidopsis thaliana) (uniprot_sprot:sp|Q9S7T8|SPZX_ARATH)
cCL591Contig1	Similar to Putative uncharacterized protein (Vitis vinifera) (uniref90:UniRef90_A5B688)
cCL5926Contig1	Similar to Putative phospholipid-transporting ATPase 4 (Arabidopsis thaliana) (uniprot_sprot:sp|Q9LNQ4|ALA4_ARATH)
cCL5965Contig1	None
cCL6085Contig1	Similar to Polygalacturonase At1g48100 (Arabidopsis thaliana) (uniprot_sprot:sp|Q949Z1|PGLR4_ARATH)
cCL6138Contig1	unknown [Glycine max]
cCL6158Contig1	None
cCL6170Contig1	Similar to Multiprotein-bridging factor 1c (Arabidopsis thaliana) (uniprot_sprot:sp|Q9LV58|MBF1C_ARATH)
cCL668Contig1	Similar to Nudix hydrolase 2 (Arabidopsis thaliana) (uniprot_sprot:sp|Q94B74|NUDT2_ARATH)
cCL714Contig1	Similar to Histone H2A variant 1 (Arabidopsis thaliana) (uniprot_sprot:sp|O23628|H2AV1_ARATH)
cCL758Contig1	Protein GIGANTEA, putative [Ricinus communis]
cCL772Contig1	Similar to Histone H3.2 (Nicotiana tabacum) (uniprot_sprot:sp|Q76MV0|H32_TOBAC)
cCL783Contig1	Similar to Putative uncharacterized protein (Glycine max) (uniref90:UniRef90_C6SYH2)
cCL820Contig1	Similar to Whole genome shotgun sequence of line PN40024, scaffold_143.assembly12x (Fragment) (Vitis vinifera) (uniref90:UniRef90_D7SQ18)
cCL88Contig1	Similar to Uncharacterized protein At5g65660 (Arabidopsis thaliana) (uniprot_sprot:sp|Q9LSK9|Y5566_ARATH)
cCL935Contig1	Similar to Protein TIFY 9 (Arabidopsis thaliana) (uniprot_sprot:sp|Q93ZM9|TIF9_ARATH)
cCL935Contig2	Similar to Protein TIFY 9 (Arabidopsis thaliana) (uniprot_sprot:sp|Q93ZM9|TIF9_ARATH)
cCL978Contig1	Similar to Thermospermine synthase ACAULIS5 (Arabidopsis thaliana) (uniprot_sprot:sp|Q9S7X6|ACL5_ARATH)
cCM11_c	Similar to Abscisic stress ripening-like protein (Glycine max) (uniref90:UniRef90_Q2TUW1)
cFR12A12_c	Similar to Chloroplastic group IIA intron splicing facilitator CRS1, chloroplastic (Oryza sativa subsp. japonica) (uniprot_sprot:sp|Q6YYA3|CRS1_ORYSJ)
cFR12D23_c	Similar to Protein argonaute 5 (Arabidopsis thaliana) (uniprot_sprot:sp|Q9SJK3|AGO5_ARATH)
cFR12H1_c	Similar to Receptor-like serine/threonine-protein kinase ALE2 (Arabidopsis thaliana) (uniprot_sprot:sp|Q8RWW0|ALE2_ARATH)
cFR12O11_c	Similar to Putative uncharacterized protein (Vitis vinifera) (uniref90:UniRef90_A5B688)
cFR12O3_c	Similar to E3 ubiquitin-protein ligase BAH1 (Arabidopsis thaliana) (uniprot_sprot:sp|Q9SRX9|BAH1_ARATH)
cFR13K22_c	Similar to 3-ketoacyl-CoA synthase 21 (Arabidopsis thaliana) (uniprot_sprot:sp|Q9LZ72|KCS21_ARATH)
cFR14H18_c	hypothetical protein [Antirrhinum hispanicum]
cFR14H23_c	Similar to Receptor-like protein kinase HAIKU2 (Arabidopsis thaliana) (uniprot_sprot:sp|Q9LJM4|IKU2_ARATH)
cFR16D6_c	Similar to LOB domain-containing protein 41 (Arabidopsis thaliana) (uniprot_sprot:sp|Q9M886|LBD41_ARATH)
cFR17N13_c	Similar to MLO-like protein 6 (Arabidopsis thaliana) (uniprot_sprot:sp|Q94KB7|MLO6_ARATH)
cFR18A6_c	Similar to Pentatricopeptide repeat-containing protein At5g21222 (Arabidopsis thaliana) (uniprot_sprot:sp|Q8S9D1|PP395_ARATH)
cHS_02-H01-M13R_c	Similar to Protein CHUP1, chloroplastic (Arabidopsis thaliana) (uniprot_sprot:sp|Q9LI74|CHUP1_ARATH)
cHS_03-B11-M13R_c	Similar to Whole genome shotgun sequence of line PN40024, scaffold_52.assembly12x (Fragment) (rosids) (uniref90:UniRef90_D7SQI5)
cHS_06-G10-M13R_c	Similar to Predicted protein (Populus trichocarpa) (uniref90:UniRef90_B9GTL7)
cHS_12-C10-M13R_c	Similar to Beta-amyrin synthase (Arabidopsis thaliana) (uniprot_sprot:sp|B6EXY6|LUP4_ARATH)
cHS_13-B11-M13R_c	Similar to Putative uncharacterized protein (Vitis vinifera) (uniref90:UniRef90_A5C1V9)
cHS_15-H03-M13R_c	Similar to Transcription factor bHLH122 (Arabidopsis thaliana) (uniprot_sprot:sp|Q9C690|BH122_ARATH)
cHS_17-E09-M13R_c	Similar to Probable fatty acid methyltransferase (Pseudomonas putida PE=3 SV=1) (uniprot_sprot:sp|P31049|FAMT_PSEPU)
cHS_22-D12-M13R_c	Similar to Delta(24)-sterol reductase (Pisum sativum) (uniprot_sprot:sp|P93472|DIM_PEA)
cHS_24-C05-M13R_c	Similar to PREDICTED: hypothetical protein (Vitis vinifera) (uniref90:UniRef90_UPI0001982929)
cHS_28-A04-M13R_c	PREDICTED: hypothetical protein [Vitis vinifera]
cHS_28-G11-M13R_c	Similar to Whole genome shotgun sequence of line PN40024, scaffold_46.assembly12x (Fragment) (Vitis vinifera) (uniref90:UniRef90_D7UCF6)
cHS_29-C05-M13R_c	None
cHS_33-B03-M13R_c	Similar to Chloroplastic group IIA intron splicing facilitator CRS1, chloroplastic (Oryza sativa subsp. japonica) (uniprot_sprot:sp|Q6YYA3|CRS1_ORYSJ)
cHS_34-G11-M13R_c	Similar to JMS09K11.8 protein (Jatropha curcas) (uniref90:UniRef90_E6NU80)
cHS_37-F02-M13R_c	hypothetical protein [Vitis vinifera]
cHS_38-C05-M13R_c	Similar to Whole genome shotgun sequence of line PN40024, scaffold_68.assembly12x (Fragment) (Vitis vinifera) (uniref90:UniRef90_D7SVB0)
cHS_38-F05-M13R_c	Similar to Putative uncharacterized protein (Ricinus communis) (uniref90:UniRef90_B9SK62)
cHS_39-F05-M13R_c	Similar to DUF246 domain-containing protein At1g04910 (Arabidopsis thaliana) (uniprot_sprot:sp|Q8W486|Y1491_ARATH)
cP12.17_c	Similar to Uncharacterized membrane protein C2G11.09 (Schizosaccharomyces pombe) (uniprot_sprot:sp|Q09809|YAB9_SCHPO)
cP12.24_c	Similar to Probable flavin-containing monooxygenase 1 (Arabidopsis thaliana) (uniprot_sprot:sp|Q9LMA1|FMO1_ARATH)
cP2.45_c	Similar to Uncharacterized protein C3orf32 (Homo sapiens) (uniprot_sprot:sp|Q9Y2M2|CC032_HUMAN)
cPS_10-A02-M13R_c	Similar to Uncharacterized UDP-glucosyltransferase At1g05675 (Arabidopsis thaliana) (uniprot_sprot:sp|P0C7P7|Y1567_ARATH)
cPS_14-A12-M13R_c	None
cPS_14-C09-M13R_c	Similar to Protein LURP-one-related 17 (Arabidopsis thaliana) (uniprot_sprot:sp|A0MFL4|LOR17_ARATH)
cPS_18-A05-M13R_c	Similar to Uncharacterized membrane protein C2G11.09 (Schizosaccharomyces pombe) (uniprot_sprot:sp|Q09809|YAB9_SCHPO)
cPS_18-E03-M13R_c	Similar to E3 ubiquitin-protein ligase UPL4 (Arabidopsis thaliana) (uniprot_sprot:sp|Q9LYZ7|UPL4_ARATH)
cPS_22-H03-M13R_c	Similar to E3 ubiquitin-protein ligase BAH1 (Arabidopsis thaliana) (uniprot_sprot:sp|Q9SRX9|BAH1_ARATH)
cPS_24-C04-M13R_c	Similar to Predicted protein (Populus trichocarpa) (uniref90:UniRef90_B9N0Y2)
cPS_24-D12-M13R_c	Similar to Tyrosine decarboxylase 1 (Arabidopsis thaliana) (uniprot_sprot:sp|Q8RY79|TYDC1_ARATH)
cPS_30-C03-M13R_c	Similar to Lipoamide acyltransferase component of branched-chain alpha-keto acid dehydrogenase complex, mitochondrial (Homo sapiens) (uniprot_sprot:sp|P11182|ODB2_HUMAN)
cPS_30-G01-M13R_c	Similar to Metal tolerance protein 5 (Oryza sativa subsp. japonica) (uniprot_sprot:sp|Q5NA18|MTP5_ORYSJ)
cPS_34-A04-M13R_c	Similar to Probable WRKY transcription factor 40 (Arabidopsis thaliana) (uniprot_sprot:sp|Q9SAH7|WRK40_ARATH)
cPS_35-G12-M13R_c	Similar to Uncharacterized amino-acid permease C15C4.04c (Schizosaccharomyces pombe) (uniprot_sprot:sp|O60113|YG64_SCHPO)
cPS_37-A02-M13R_c	Similar to Putative uncharacterized protein (Ricinus communis) (uniref90:UniRef90_B9S988)
cPS_40-D04-M13R_c	None
cPSI_04-B03-M13R_c	Similar to Predicted protein (Populus trichocarpa) (uniref90:UniRef90_B9ID55)
cPSI_15-E06-M13R_c	Similar to Putative uncharacterized protein (Vitis vinifera) (uniref90:UniRef90_A5C2E8)
cPSI_15-H05-M13R_c	None
cPSI_21-C01-M13R_c	None
cPSI_24-F06-M13R_c	Similar to UDP-glucosyltransferase UGT73B1 (Arabidopsis thaliana) (uniprot_sprot:sp|Q8VZE9|UG731_ARATH)
cPSI_28-B11-M13R_c	Similar to Probable calcium-binding protein CML25 (Arabidopsis thaliana) (uniprot_sprot:sp|Q9FYK2|CML25_ARATH)
cPSI_29-D12-M13R_c	Similar to Cyclin-dependent kinase inhibitor 3 (Arabidopsis thaliana) (uniprot_sprot:sp|Q9FKB5|KRP3_ARATH)
cPSI_31-A02-M13R_c	Similar to Probable inactive leucine-rich repeat receptor-like protein kinase At1g66830 (Arabidopsis thaliana) (uniprot_sprot:sp|Q9C9N5|Y1668_ARATH)
cPSI_31-B03-M13R_c	Similar to Predicted protein (Populus trichocarpa) (uniref90:UniRef90_B9HD25)
cPSI_31-G02-M13R_c	Similar to Probable NADH dehydrogenase (Dictyostelium discoideum) (uniprot_sprot:sp|Q55CD9|NDH_DICDI)
cPSI_34-D08-M13R_c	Similar to Myricetin O-methyltransferase (Catharanthus roseus PE=1 SV=1) (uniprot_sprot:sp|Q8GSN1|MOMT_CATRO)
cPSI_36-D03-M13R_c	Similar to Auxin-induced protein 5NG4 (Pinus taeda PE=2 SV=1) (uniprot_sprot:sp|Q6J163|5NG4_PINTA)
cPSI_37-C10-M13R_c	Similar to Probable WRKY transcription factor 69 (Arabidopsis thaliana) (uniprot_sprot:sp|Q93WV5|WRK69_ARATH)
cPSI_37-H09-M13R_c	Similar to Uncharacterized amino-acid permease C15C4.04c (Schizosaccharomyces pombe) (uniprot_sprot:sp|O60113|YG64_SCHPO)
cPSI_38-G05-M13R_c	Similar to Mitogen-activated protein kinase homolog NTF3 (Nicotiana tabacum) (uniprot_sprot:sp|Q40517|NTF3_TOBAC)
cPSI_38-H09-M13R_c	Similar to E3 ubiquitin-protein ligase RHF1A (Arabidopsis thaliana) (uniprot_sprot:sp|Q4TU14|RHF1A_ARATH)
cSSH1K7_c	None
cSSH7C5_c	Similar to High mobility group B protein 15 (Arabidopsis thaliana) (uniprot_sprot:sp|Q9MAT6|HMG15_ARATH)
