# Supplementary material for: Transcriptomic profiling of Melon necrotic spot virus-infected melon plants revealed virus strain and plant cultivar-specific alterations
Source: BMC Genomics. 2016 Jun 7;17:429. doi: 10.1186/s12864-016-2772-5 (PMC4897865; doi:10.1186/s12864-016-2772-5)
Supplement: Additional file 6: Table S6. — Differentially expressed genes in directly inoculated leaves with MNSV and their associated significant GO terms. (XLSX 65 kb) [file 12864_2016_2772_MOESM6_ESM.xlsx]

## Sheet: Hoja1
Tabla S6. Differentially expressed genes in directly inoculated leaves with MNSV
Tendral + MNSV-Ma5			Tendral + MNSV-Ma5/3´264			Planters Jumbol + MNSV-Ma5/3´264
Unigen array code	Unigen IcuGI code*	Fold change	Unigen array code	Unigen IcuGI code*	Fold change	Unigen array code	Unigen IcuGI code*	Fold change
c15d_01-F01-M13R_c	MU54818	2.46267	cA_05-G03-M13R_c	MU45181	4.59224	c15d_25-F08-M13R_c	MU45136	2.84546
c15d_01-F06-M13R_c	MU54820	15.072	cAI_11-E05-M13R_c	MU57227	0.153933	c46d_06-C09-M13R_c	MU55609	4.04557
c15d_01-H02-M13R_c	MU49587	3.00701	cCI_02-B02-M13R_c	MU58029	2.12722	c46d_29-H04-M13R_c	MU56030	9.45365
c15d_04-E04-M13R_c	MU54878	0.281969	cCI_33-G10-M13R_c	MU58632	2.37775	cA_02-F03-M13R_c	MU56266	2.22377
c15d_04-E11-M13R_c	MU54880	3.29526	cCI_52-H10-M13R_c	MU59019	0.416342	cA_09-D12-M13R_c	MU56385	6.21642
c15d_08-G05-M13R_c	MU54954	2.57944	cCL1012Contig1	MU46232	0.437832	cA_09-F02-M13R_c	MU56390	4.72541
c15d_09-D02-M13R_c	MU49866	3.09469	cCL1536Contig1	MU47447	2.13666	cA_09-F03-M13R_c		2.57388
c15d_10-A11-M13R_c	MU54977	6.9594	cCL1676Contig1	MU48007	0.359298	cA_11-A12-M13R_c	MU45587	14.1152
c15d_12-B10-M13R_c	MU55017	2.86259	cCL2286Contig1	MU47562	3.0716	cA_13-D12-M13R_c		7.41873
c15d_14-C01-M13R_c	MU55052	0.408813	cCL3652Contig1	MU50306	2.02403	cA_15-D05-M13R_c	MU56493	2.27185
c15d_15-A07-M13R_c	MU55069	2.31179	cCL604Contig1	MU45664	0.111677	cA_19-B11-M13R_c	MU56568	8.4605
c15d_15-H06-M13R_c	MU45501	2.24925	cF16_c	MU47580	3.66828	cA_21-D04-M13R_c	MU44704	6.65018
c15d_18-H11-M13R_c	MU55136	0.412249	cHS_22-H05-M13R_c	MU50524	3.46956	cA_22-A08-M13R_c	MU49764	2.45548
c15d_23-F12-M13R_c	MU48347	23.3114	cPS_03-F08-M13R_c	MU64108	0.112709	cA_23-A05-M13R_c	MU43356	2.4756
c15d_24-A03-M13R_c	MU55245	5.3722	cPS_28-G10-M13R_c	MU47163	0.110477	cA_23-D09-M13R_c	MU54293	3.77263
c15d_25-F08-M13R_c	MU45136	8.26137	cPSI_09-A01-M13R_c	MU49317	0.470403	cA_23-H05-M13R_c	MU43360	2.85967
c15d_30-F09-M13R_c	MU55350	2.27619				cA_26-A12-M13R_c	MU45276	2.06674
c15d_30-G08-M13R_c	MU55352	0.461702				cA_28-C12-M13R_c	MU43374	2.515
c15d_31-E05-M13R_c	MU55365	2.3054				cA_28-H03-M13R_c	MU48798	5.94426
c15d_40-G02-M13R_c	MU54040	2.5195				cA_31-B03-M13R_c	MU56781	16.1049
c15d_41-G11-M13R_c	MU55520	0.459994				cA_31-F07-M13R_c	MU53801	4.90726
c46d_01-H03-M13R_c	MU55540	0.231746				cA_34-E06-M13R_c	MU52297	3.00188
c46d_04-E08-M13R_c	MU55589	5.2495				cA_37-G07-M13R_c	MU45996	9.76063
c46d_06-C09-M13R_c	MU55609	6.87955				cAI_02-B12-M13R_c	MU57098	5.19558
c46d_13-D12-M13R_c	MU55725	0.416808				cAI_02-D12-M13R_c	MU57103	2.21576
c46d_14-C08-M13R_c	MU55739	16.0297				cAI_03-F09-M13R_c		4.61773
c46d_16-B10-M13R_c	MU55769	3.11444				cAI_08-E12-M13R_c	MU52686	6.09948
c46d_18-D11-M13R_c	MU55808	0.478862				cAI_10-C07-M13R_c	MU52708	2.13547
c46d_19-C10-M13R_c	MU55822	0.468309				cAI_12-G05-M13R_c	MU57250	5.14932
c46d_21-B01-M13R_c	MU55857	2.3262				cAI_13-C12-M13R_c	MU47764	4.12307
c46d_23-C12-M13R_c	MU54314	2.29835				cAI_14-A12-M13R_c	MU46660	84.4469
c46d_26-B07-M13R_c	MU55953	0.494542				cAI_15-C11-M13R_c	MU57291	4.10698
c46d_29-A01-M13R_c	MU56008	0.28585				cAI_15-F08-M13R_c	MU51499	3.08136
c46d_29-G11-M13R_c	MU56028	2.41458				cAI_15-G04-M13R_c	MU57297	2.5987
c46d_29-H04-M13R_c	MU56030	6.71041				cAI_16-E12-M13R_c	MU57310	2.68847
c46d_30-D06-M13R_c	MU44877	2.91629				cAI_21-D12-M13R_c	MU47825	4.30513
c46d_30-E03-M13R_c	MU56046	0.4572				cAI_21-H09-M13R_c	MU47434	2.11078
c46d_33-E10-M13R_c	MU47178	10.3822				cAI_22-A09-M13R_c	MU57379	6.96192
c46d_33-G11-M13R_c	MU44017	3.86133				cAI_22-B03-M13R_c	MU57380	3.28541
c46d_36-B07-M13R_c	MU45779	2.01693				cAI_22-F03-M13R_c	MU50951	5.15227
c46d_36-H09-M13R_c	MU56171	0.423748				cAI_23-D10-M13R_c	MU54275	7.50759
c46d_36-H11-M13R_c	MU49763	3.29824				cAI_25-F04-M13R_c	MU57421	5.80737
c46d_40-C07-M13R_c	MU56229	0.264993				cAI_25-G12-M13R_c	MU57423	3.91825
cA_02-F03-M13R_c	MU56266	21.2381				cAI_26-A09-M13R_c	MU45752	3.23894
cA_04-F12-M13R_c	MU56303	0.374663				cAI_28-E06-M13R_c	MU47443	3.01288
cA_05-A05-M13R_c	MU45593	2.3672				cAI_35-A12-M13R_c	MU57553	3.34096
cA_05-D05-M13R_c	MU45977	2.17276				cAI_35-B05-M13R_c	MU57554	4.40017
cA_05-G03-M13R_c	MU45181	3.5495				cAI_38-C07-M13R_c	MU43538	2.22315
cA_06-B07-M13R_c	MU53119	3.89956				cCI_03-C03-M13R_c	MU43627	2.44697
cA_07-C11-M13R_c	MU56351	2.5368				cCI_04-B10-M13R_c	MU58067	3.9483
cA_07-E10-M13R_c	MU56358	2.67609				cCI_14-B11-M13R_c	MU49869	2.25642
cA_09-D12-M13R_c	MU56385	7.7413				cCI_14-C06-M13R_c	MU43650	3.41111
cA_09-F02-M13R_c	MU56390	4.06686				cCI_18-F10-M13R_c	MU58333	2.44747
cA_10-G01-M13R_c	MU56413	2.73363				cCI_19-E01-M13R_c	MU51070	7.57641
cA_11-A12-M13R_c	MU45587	62.5485				cCI_20-D02-M13R_c	MU58365	4.54407
cA_12-E02-M13R_c	MU56444	5.46956				cCI_21-B07-M13R_c	MU47923	33.1681
cA_12-F11-M13R_c	MU53460	7.44263				cCI_24-B01-M13R_c	MU58428	2.35566
cA_14-H01-M13R_c	MU56481	4.93687				cCI_25-F01-M13R_c	MU58457	20.5332
cA_15-A09-M13R_c	MU47679	2.17607				cCI_28-A12-M13R_c	MU51294	31.5019
cA_15-C06-M13R_c	MU56491	3.67096				cCI_28-E04-M13R_c	MU53731	4.36415
cA_15-H07-M13R_c	MU44765	0.439167				cCI_28-F11-M13R_c	MU47755	8.22549
cA_17-G06-M13R_c	MU56538	4.36074				cCI_28-H07-M13R_c	MU49004	4.35143
cA_18-C08-M13R_c	MU56550	0.485434				cCI_29-E11-M13R_c	MU58543	3.45225
cA_19-B11-M13R_c	MU56568	8.23994				cCI_32-D05-M13R_c	MU49558	2.20063
cA_20-D10-M13R_c	MU52940	2.08921				cCI_43-B06-M13R_c	MU53450	2.34351
cA_20-G09-M13R_c	MU45897	2.69799				cCI_43-F08-M13R_c	MU58811	12.1312
cA_20-H01-M13R_c	MU56596	5.90619				cCI_44-C01-M13R_c	MU58821	3.00274
cA_21-A04-M13R_c	MU56597	3.42764				cCI_44-D05-M13R_c	MU47945	3.60899
cA_21-C01-M13R_c	MU56604	0.224659				cCI_44-E01-M13R_c	MU58827	2.26293
cA_21-H05-M13R_c	MU56619	2.34533				cCI_45-D05-M13R_c	MU58844	4.44907
cA_22-C03-M13R_c	MU49662	2.50894				cCI_45-H12-M13R_c	MU53221	2.15608
cA_23-A05-M13R_c	MU43356	2.69534				cCI_46-A03-M13R_c	MU46019	12.4951
cA_23-B05-M13R_c	MU56639	4.10554				cCI_49-H10-M13R_c	MU58957	10.1949
cA_23-D04-M13R_c	MU56643	9.8976				cCI_54-H03-M13R_c		4.78065
cA_23-D09-M13R_c	MU54293	10.0655				cCI_56-H08-M13R_c	MU47443	2.80208
cA_23-E01-M13R_c	MU49558	9.66309				cCI_58-B08-M13R_c	MU44973	24.87
cA_23-H05-M13R_c	MU43360	3.93801				cCI_60-A10-M13R_c	MU44379	13.5422
cA_24-A02-M13R_c	MU56656	2.50331				cCI_60-B05-M13R_c	MU59160	3.33071
cA_25-A06-M13R_c	MU51431	2.34572				cCI_62-F06-M13R_c	MU47825	7.08336
cA_25-B01-M13R_c	MU49444	6.81478				cCI_67-G05-M13R_c	MU47079	8.10409
cA_25-C02-M13R_c	MU43617	4.21535				cCI_69-F02-M13R_c	MU54356	7.76837
cA_25-C05-M13R_c	MU56676	7.04241				cCL1098Contig1	MU46858	2.65487
cA_25-H06-M13R_c	MU49163	8.69878				cCL1098Contig2	MU48166	2.76557
cA_26-A06-M13R_c	MU46831	2.89052				cCL1107Contig1	MU49550	5.04496
cA_26-A12-M13R_c	MU45276	5.91823				cCL1126Contig1	MU50662	6.30764
cA_27-C07-M13R_c	MU52070	2.31143				cCL1279Contig1	MU46747	2.81503
cA_28-C12-M13R_c	MU43374	3.03981				cCL1331Contig2	MU45838	10.8123
cA_28-H03-M13R_c	MU48798	7.457				cCL1343Contig1	MU54753	7.02298
cA_30-G03-M13R_c	MU46471	2.54076				cCL1345Contig1	MU45996	8.62856
cA_31-A09-M13R_c	MU47199	4.84176				cCL1345Contig2	MU47029	10.1621
cA_31-B03-M13R_c	MU56781	34.6711				cCL1551Contig1	MU53959	3.55565
cA_34-E06-M13R_c	MU52297	7.2151				cCL1614Contig1	MU57189	8.39398
cA_35-A07-M13R_c	MU50617	2.45073				cCL1614Contig2	MU43162	9.61652
cA_37-B05-M13R_c	MU56913	3.67933				cCL1648Contig1	MU54613	5.51299
cA_37-G10-M13R_c	MU45983	27.0217				cCL1651Contig1	MU45140	7.41762
cA_39-B01-M13R_c	MU56950	3.25988				cCL1662Contig2	MU45857	3.07509
cA_39-D05-M13R_c	MU47615	4.58956				cCL1820Contig1	MU51959	6.84587
cA_39-D10-M13R_c	MU44750	4.95912				cCL1852Contig1	MU44522	5.40899
cA_40-G05-M13R_c	MU50593	5.67789				cCL1901Contig1	MU47583	5.28934
cA_41-D06-M13R_c	MU56992	2.71194				cCL2005Contig1	MU54766	13.3416
cA_41-F08-M13R_c	MU54276	3.54788				cCL2022Contig1	MU53509	2.34082
cA_41-F09-M13R_c	MU56996	0.401267				cCL2062Contig1	MU49509	4.34339
cAI_02-B12-M13R_c	MU57098	9.65216				cCL2228Contig1	MU50064	3.24465
cAI_02-D12-M13R_c	MU57103	3.12072				cCL2360Contig1	MU44850	2.79486
cAI_02-G10-M13R_c	MU57108	10.5808				cCL2380Contig1	MU52699	14.9631
cAI_04-C10-M13R_c	MU57132	5.22795				cCL2436Contig1	MU46923	6.79119
cAI_04-H10-M13R_c	MU57140	2.9765				cCL2466Contig1	MU54371	3.85244
cAI_06-D04-M13R_c	MU45275	4.05647				cCL2466Contig2	MU54371	3.89106
cAI_06-E12-M13R_c	MU52174	3.3493				cCL2475Contig1	MU50891	2.7276
cAI_06-G05-M13R_c	MU43459	0.466871				cCL2484Contig1	MU45456	2.23847
cAI_07-D04-M13R_c	MU46586	2.09178				cCL254Contig1	MU44509	12.7979
cAI_08-B02-M13R_c	MU43461	2.75754				cCL2563Contig1	MU52825	15.9046
cAI_08-B11-M13R_c	MU54040	2.54934				cCL2614Contig1	MU45559	3.41201
cAI_08-E12-M13R_c	MU52686	12.8024				cCL2616Contig1	MU54265	5.87347
cAI_08-G02-M13R_c	MU43465	4.06755				cCL2716Contig1	MU46086	2.01234
cAI_08-H07-M13R_c	MU44823	5.50186				cCL2723Contig1	MU52116	5.08548
cAI_10-C07-M13R_c	MU52708	2.57982				cCL2835Contig1	MU45157	30.1107
cAI_10-F01-M13R_c	MU52111	2.52963				cCL2947Contig1	MU46945	3.72994
cAI_10-H11-M13R_c	MU45977	2.08531				cCL3308Contig1	MU44817	3.20006
cAI_11-B07-M13R_c	MU57217	5.22377				cCL3340Contig1	MU47924	13.7933
cAI_11-E05-M13R_c	MU57227	0.232229				cCL3450Contig1	MU47079	50.5275
cAI_12-D08-M13R_c	MU47531	6.76852				cCL3513Contig1	MU49970	8.35251
cAI_12-G05-M13R_c	MU57250	8.88506				cCL3665Contig1	MU47755	11.7423
cAI_12-H11-M13R_c	MU57252	4.63538				cCL3746Contig1	MU47009	22.272
cAI_14-A12-M13R_c	MU46660	4.38096				cCL4291Contig1	MU47789	310.246
cAI_15-C11-M13R_c	MU57291	5.15759				cCL4300Contig1	MU46313	23.0558
cAI_15-G04-M13R_c	MU57297	6.31573				cCL4534Contig1	MU46321	2.14254
cAI_16-A07-M13R_c	MU48319	5.13873				cCL4625Contig1	MU54807	121.805
cAI_16-D07-M13R_c	MU45275	4.20837				cCL4748Contig1	MU46897	31.5181
cAI_19-D04-M13R_c	MU57343	7.11006				cCL476Contig1	MU47825	7.98433
cAI_19-H08-M13R_c	MU45600	2.03608				cCL476Contig2	MU47825	7.91009
cAI_21-D12-M13R_c	MU47825	14.2715				cCL4773Contig1	MU54707	3.93502
cAI_21-E12-M13R_c	MU57370	0.475835				cCL4785Contig1	MU45253	3.61667
cAI_21-H01-M13R_c	MU44652	4.89905				cCL4856Contig1	MU49035	3.00934
cAI_22-A02-M13R_c	MU45311	2.07667				cCL4926Contig1	MU51864	2.23034
cAI_22-A09-M13R_c	MU57379	14.8146				cCL4965Contig1	MU52406	4.89333
cAI_22-B09-M13R_c	MU45288	2.4413				cCL5276Contig1	MU53047	5.36794
cAI_22-F03-M13R_c	MU50951	12.1889				cCL5279Contig1	MU53234	5.11766
cAI_23-D10-M13R_c	MU54275	8.94374				cCL5305Contig1	MU53275	21.3394
cAI_24-B06-M13R_c	MU57407	3.69702				cCL5342Contig1	MU52705	3.74294
cAI_26-A10-M13R_c	MU57426	4.01202				cCL5412Contig1	MU52759	2.09495
cAI_27-C08-M13R_c	MU49163	4.69147				cCL558Contig1	MU44505	6.40952
cAI_28-B09-M13R_c	MU45292	3.43864				cCL567Contig1	MU53947	3.26646
cAI_28-E06-M13R_c	MU47443	11.6465				cCL567Contig2	MU45824	3.33326
cAI_28-H01-M13R_c	MU46971	5.58999				cCL5735Contig1	MU52098	5.72133
cAI_33-C02-M13R_c	MU57530	4.30516				cCL577Contig1	MU45296	2.25189
cAI_33-E11-M13R_c	MU43527	12.0483				cCL577Contig2	MU45296	2.56482
cAI_34-H01-M13R_c	MU46911	10.0496				cCL5782Contig1	MU44507	2.05041
cAI_35-A12-M13R_c	MU57553	6.68443				cCL5861Contig1	MU55541	7.60107
cAI_35-B05-M13R_c	MU57554	4.55413				cCL5883Contig1	MU50022	8.50686
cAI_35-E09-M13R_c	MU57560	0.403823				cCL5889Contig1	MU46005	4.115
cAI_36-B08-M13R_c	MU47843	5.03984				cCL5932Contig1	MU54190	2.34555
cAI_36-F11-M13R_c	MU57581	2.56441				cCL5949Contig1	MU47927	2.44601
cAI_38-C07-M13R_c	MU43538	8.26522				cCL6044Contig1	MU52403	3.12436
cAI_38-G06-M13R_c	MU57616	5.42329				cCL6051Contig1	MU53161	2.82902
cAI_39-C02-M13R_c	MU57620	3.07977				cCL610Contig1	MU49416	2.76671
cCI_03-C03-M13R_c	MU43627	3.8576				cCL6121Contig1	MU54588	8.3421
cCI_03-F08-M13R_c	MU58061	3.79462				cCL6268Contig1	MU49881	2.10958
cCI_04-B10-M13R_c	MU58067	8.5726				cCL699Contig2	MU54633	4.34759
cCI_06-C02-M13R_c	MU58101	3.63455				cCL770Contig1	MU50744	4.14917
cCI_06-G04-M13R_c	MU53928	0.175852				cCL779Contig1	MU44775	3.49162
cCI_07-C05-M13R_c	MU58128	5.31201				cCL82Contig1	MU47703	3.07293
cCI_07-C11-M13R_c	MU52469	0.435898				cCL835Contig1	MU53955	3.03562
cCI_07-D12-M13R_c	MU58130	2.04283				cCL903Contig1	MU49894	2.47064
cCI_08-B10-M13R_c	MU58148	8.58081				cCL935Contig1	MU44501	3.47384
cCI_09-A11-M13R_c	MU58164	0.422696				cCL935Contig2	MU44501	2.45174
cCI_12-D01-M13R_c	MU58221	3.78481				cFR11K24_c	MU60488	14.5677
cCI_13-E12-M13R_c	MU49097	2.3748				cFR12O11_c	MU48220	2.04515
cCI_14-B06-M13R_c	MU47879	3.50168				cFR13G23_c	MU47701	210.111
cCI_14-B11-M13R_c	MU49869	12.7387				cFR14H23_c	MU60601	2.43791
cCI_14-C06-M13R_c	MU43650	3.25228				cFR15P6_c	MU47774	4.18834
cCI_14-F02-M13R_c	MU58259	2.40508				cFR17P1_c	MU46145	4.95201
cCI_15-G07-M13R_c	MU58278	0.19189				cFR18A13_c	MU60767	2.13572
cCI_16-C04-M13R_c	MU58287	0.48347				cFR18J3_c	MU49632	2.19322
cCI_18-F10-M13R_c	MU58333	4.75489				cHS_05-F07-M13R_c	MU44097	2.95109
cCI_19-A06-M13R_c	MU58340	4.92473				cHS_21-H10-M13R_c	MU61656	2.80795
cCI_19-E01-M13R_c	MU51070	31.4581				cHS_33-H09-M13R_c	MU47468	3.43895
cCI_19-G02-M13R_c	MU58355	20.902				cHS_38-F12-M13R_c	MU50786	2.05301
cCI_19-G06-M13R_c	MU49117	7.61637				cPS_03-D01-M13R_c	MU64105	2.5186
cCI_20-C12-M13R_c	MU49340	15.8058				cPS_04-D08-M13R_c	MU50714	2.74246
cCI_20-D02-M13R_c	MU58365	21.4205				cPS_06-F10-M13R_c	MU64163	5.43281
cCI_20-F04-M13R_c	MU58370	0.356677				cPS_08-F03-M13R_c	MU64199	5.95166
cCI_21-A07-M13R_c	MU45296	7.65249				cPS_10-A02-M13R_c	MU44522	5.29688
cCI_21-B07-M13R_c	MU47923	31.9957				cPS_10-D10-M13R_c	MU43347	2.80143
cCI_21-C01-M13R_c	MU58386	11.6356				cPS_11-H06-M13R_c	MU52498	10.9281
cCI_21-G06-M13R_c	MU58393	2.47483				cPS_13-E02-M13R_c	MU64279	2.11078
cCI_23-B11-M13R_c	MU58415	28.3871				cPS_17-A05-M13R_c	MU64336	3.4168
cCI_23-F03-M13R_c	MU58421	0.436496				cPS_24-D10-M13R_c	MU44395	2.51754
cCI_25-B03-M13R_c	MU58450	0.378573				cPS_25-F05-M13R_c	MU64489	2.65726
cCI_25-E11-M13R_c	MU43627	4.23952				cPS_26-G01-M13R_c	MU54766	15.3405
cCI_25-F01-M13R_c	MU58457	48.0076				cPS_30-C04-M13R_c	MU46660	13.9781
cCI_26-E01-M13R_c	MU43673	6.45016				cPS_31-G11-M13R_c	MU54565	2.65276
cCI_27-E03-M13R_c	MU45320	0.437156				cPS_33-C07-M13R_c	MU52488	4.07934
cCI_27-H02-M13R_c	MU58504	2.16158				cPS_35-D12-M13R_c	MU44817	3.4859
cCI_28-A12-M13R_c	MU51294	25.635				cPSI_03-D12-M13R_c	MU50764	2.65529
cCI_28-C12-M13R_c	MU54619	2.258				cPSI_05-E01-M13R_c	MU64822	3.92423
cCI_28-E04-M13R_c	MU53731	28.1692				cPSI_11-E09-M13R_c	MU64935	3.37716
cCI_28-F11-M13R_c	MU47755	6.83188				cPSI_12-A05-M13R_c	MU64943	3.0084
cCI_28-H07-M13R_c	MU49004	15.4346				cPSI_13-A11-M13R_c	MU48767	2.29132
cCI_29-E11-M13R_c	MU58543	21.695				cPSI_14-F11-M13R_c	MU45824	2.53139
cCI_30-D12-M13R_c	MU53113	7.36394				cPSI_21-F07-M13R_c	MU65137	4.40863
cCI_31-B06-M13R_c		3.06853				cPSI_22-A04-M13R_c	MU65145	3.23491
cCI_31-E08-M13R_c	MU58581	2.07507				cPSI_22-B09-M13R_c	MU46270	4.09828
cCI_32-D05-M13R_c	MU49558	14.9065				cPSI_22-H09-M13R_c	MU65160	25.7297
cCI_32-G10-M13R_c	MU58612	3.7709				cPSI_25-D10-M13R_c	MU54766	7.67256
cCI_33-G09-M13R_c	MU58631	3.77448				cPSI_26-F06-M13R_c	MU65227	5.47218
cCI_35-B06-M13R_c	MU58657	2.65321				cPSI_29-A07-M13R_c	MU65275	5.23108
cCI_35-D09-M13R_c	MU43683	0.437442				cPSI_30-C02-M13R_c	MU54613	5.0053
cCI_36-A05-M13R_c	MU52008	2.77667				cPSI_31-G02-M13R_c	MU65339	13.2873
cCI_36-E05-M13R_c		0.452536				cPSI_32-A01-M13R_c	MU50891	3.11229
cCI_37-A10-M13R_c	MU58696	8.24382				cPSI_34-F11-M13R_c	MU49970	9.3359
cCI_38-A05-M13R_c	MU58713	4.45752				cPSI_34-G01-M13R_c	MU65410	2.12682
cCI_38-D03-M13R_c	MU58717	0.446012				cPSI_35-G01-M13R_c	MU49639	13.8382
cCI_39-E09-M13R_c	MU58741	2.63335				cPSI_36-C11-M13R_c	MU50964	66.4228
cCI_40-B09-M13R_c		2.81902				cPSI_37-B08-M13R_c	MU52488	2.99151
cCI_41-D09-M13R_c	MU58773	3.11001				cPSI_37-G04-M13R_c	MU65464	23.0568
cCI_42-G01-M13R_c	MU58797	7.1274				cPSI_38-G03-M13R_c	MU54527	6.83085
cCI_43-B06-M13R_c	MU53450	3.27192				cPSI_39-B09-M13R_c	MU48767	4.61897
cCI_43-F08-M13R_c	MU58811	27.4579				cPSI_39-F09-M13R_c	MU52341	2.26122
cCI_44-B03-M13R_c	MU52115	11.9271				cSSH1F23_c	MU47774	4.5857
cCI_44-C01-M13R_c	MU58821	16.3508				cSSH9B10_c	MU65669	4.26506
cCI_44-D05-M13R_c	MU47945	5.28097				cSSH9C21_c	MU45792	2.50185
cCI_44-D07-M13R_c	MU43697	3.13065				MU10939	MU50449	74.385
cCI_44-E02-M13R_c	MU43698	5.58926				MU10940	MU46006	400.43
cCI_45-E05-M13R_c	MU58846	2.37208
cCI_45-H12-M13R_c	MU53221	7.76835
cCI_46-A03-M13R_c	MU46019	6.44435
cCI_46-B09-M13R_c	MU58864	2.8953
cCI_46-B11-M13R_c	MU58865	3.42091
cCI_47-E05-M13R_c	MU58896	2.97156
cCI_47-G02-M13R_c	MU58903	5.73503
cCI_47-H05-M13R_c	MU58906	9.02084
cCI_48-A02-M13R_c	MU58910	0.296773
cCI_48-B04-M13R_c	MU58916	3.58656
cCI_49-B11-M13R_c	MU58937	2.73756
cCI_49-C06-M13R_c	MU43706	2.10764
cCI_49-C10-M13R_c	MU58940	12.3797
cCI_49-H10-M13R_c	MU58957	42.4957
cCI_50-G08-M13R_c	MU58972	4.27835
cCI_50-G12-M13R_c	MU58974	7.00745
cCI_51-D05-M13R_c	MU58982	5.58993
cCI_52-A04-M13R_c	MU49351	2.34347
cCI_52-B03-M13R_c	MU45824	10.039
cCI_52-D08-M13R_c	MU58999	12.2045
cCI_53-F08-M13R_c	MU59033	6.32962
cCI_54-E09-M13R_c	MU59052	3.37599
cCI_54-H03-M13R_c		16.9656
cCI_55-C12-M13R_c	MU59071	0.422188
cCI_55-F01-M13R_c	MU59074	18.1648
cCI_56-H08-M13R_c	MU47443	10.8392
cCI_56-H09-M13R_c	MU59099	5.6827
cCI_58-B08-M13R_c	MU44973	226.946
cCI_60-A10-M13R_c	MU44379	9.9307
cCI_60-B05-M13R_c	MU59160	29.3364
cCI_60-H09-M13R_c	MU53306	15.4154
cCI_62-A01-M13R_c	MU59201	2.86715
cCI_62-F06-M13R_c	MU47825	42.1029
cCI_62-H08-M13R_c	MU59225	0.437316
cCI_64-F12-M13R_c	MU59268	9.49755
cCI_64-H05-M13R_c		7.45905
cCI_65-B01-M13R_c	MU59277	4.39257
cCI_66-B03-M13R_c	MU43595	15.7123
cCI_67-C10-M13R_c	MU59320	9.14027
cCI_67-G05-M13R_c	MU47079	7.92815
cCI_68-E05-M13R_c	MU59348	33.5255
cCI_68-H07-M13R_c	MU49133	6.23255
cCI_68-H10-M13R_c	MU59355	4.19604
cCI_69-F02-M13R_c	MU54356	9.10696
cCL1012Contig1	MU46232	0.375908
cCL1072Contig1	MU49961	5.52312
cCL1107Contig1	MU49550	14.1977
cCL1116Contig1	MU43710	5.26643
cCL1117Contig1	MU46993	3.02852
cCL1117Contig2	MU46993	3.63933
cCL1121Contig1	MU49574	2.38654
cCL1122Contig1	MU48192	8.73212
cCL1126Contig1	MU50662	19.0323
cCL1154Contig1	MU54534	4.81338
cCL121Contig1	MU45581	4.3247
cCL1243Contig1	MU49327	2.26018
cCL1257Contig1	MU54174	2.72911
cCL1260Contig1	MU44464	3.06741
cCL1299Contig1	MU50202	0.311378
cCL1331Contig2	MU45838	11.8832
cCL1399Contig1	MU43790	2.01033
cCL140Contig1	MU46672	6.63885
cCL140Contig2	MU46672	6.66722
cCL1460Contig1	MU45292	4.12542
cCL1470Contig1	MU50214	2.6657
cCL1476Contig1	MU44765	0.35741
cCL1483Contig1	MU56520	13.3016
cCL1532Contig1	MU45733	7.67721
cCL1536Contig1	MU47447	8.08432
cCL1536Contig2	MU47447	6.80764
cCL1551Contig1	MU53959	12.0776
cCL1567Contig1	MU59005	2.68231
cCL1567Contig2	MU45753	2.65237
cCL1573Contig1	MU47743	2.17836
cCL1578Contig1	MU54040	2.48683
cCL1587Contig1	MU54226	2.01225
cCL1614Contig1	MU57189	19.4505
cCL1614Contig2	MU43162	18.189
cCL1624Contig1	MU46210	2.36322
cCL1647Contig1	MU49752	3.58752
cCL1648Contig1	MU54613	10.2311
cCL1651Contig1	MU45140	5.88429
cCL1662Contig1	MU57386	5.69275
cCL1662Contig2	MU45857	12.6937
cCL1680Contig1	MU45319	5.6742
cCL1690Contig1	MU53658	3.05391
cCL1714Contig1	MU44802	2.09287
cCL1740Contig1	MU49660	2.07686
cCL1750Contig1	MU45004	3.38214
cCL1784Contig1	MU54694	5.79571
cCL1815Contig1	MU47843	3.85961
cCL1820Contig1	MU51959	20.1169
cCL1823Contig1	MU46173	3.17007
cCL1852Contig1	MU44522	10.278
cCL1873Contig1	MU47461	2.83673
cCL1908Contig1	MU49496	2.18171
cCL1936Contig1	MU46556	4.05461
cCL1975Contig1	MU44941	2.32568
cCL1988Contig1	MU47694	2.48147
cCL198Contig1	MU43164	0.43549
cCL1990Contig1	MU44884	2.19617
cCL1992Contig1	MU49544	3.19515
cCL2003Contig1	MU46568	2.16808
cCL2005Contig1	MU54766	15.455
cCL2057Contig1	MU47196	2.78907
cCL2062Contig1	MU49509	6.14596
cCL2097Contig1	MU49725	2.4399
cCL2105Contig1	MU50337	2.16342
cCL2142Contig1	MU49662	2.44562
cCL2234Contig1	MU43360	4.70597
cCL2253Contig1	MU45629	2.1289
cCL2263Contig1	MU43186	3.5426
cCL2273Contig1	MU49817	3.03113
cCL2301Contig1	MU50275	9.28798
cCL2352Contig1	MU61580	5.42719
cCL2360Contig1	MU44850	6.51193
cCL2373Contig1	MU44017	3.54369
cCL2436Contig1	MU46923	37.3387
cCL2457Contig1	MU45727	2.70499
cCL2466Contig1	MU54371	9.26398
cCL2466Contig2	MU54371	10.5033
cCL2475Contig1	MU50891	17.7367
cCL2484Contig1	MU45456	2.06141
cCL2524Contig1	MU50593	3.5088
cCL2531Contig1	MU47049	3.18502
cCL254Contig1	MU44509	12.5474
cCL2563Contig1	MU52825	10.6612
cCL2568Contig1	MU50238	2.80616
cCL2614Contig1	MU45559	7.78113
cCL2616Contig1	MU54265	13.948
cCL2643Contig1	MU49750	11.2306
cCL2657Contig1	MU50252	2.97431
cCL266Contig1	MU47513	4.69863
cCL266Contig2	MU47513	6.64941
cCL2671Contig1	MU55419	0.320014
cCL2716Contig1	MU46086	2.32474
cCL2723Contig1	MU52116	6.56861
cCL2779Contig1	MU49526	2.18763
cCL2781Contig1	MU47053	0.467056
cCL2784Contig1	MU47054	5.16651
cCL27Contig1	MU45977	2.20419
cCL27Contig2	MU45977	2.06794
cCL2802Contig1	MU51727	3.01669
cCL2809Contig1	MU51013	8.20427
cCL2835Contig1	MU45157	5.6858
cCL284Contig1	MU45951	5.93499
cCL284Contig2	MU45951	4.07346
cCL2869Contig1	MU51532	3.25468
cCL2912Contig1	MU44530	2.37313
cCL2941Contig1	MU52800	5.04168
cCL2947Contig1	MU46945	20.5674
cCL3089Contig1	MU53042	5.54588
cCL3131Contig1	MU51605	2.1096
cCL3204Contig1	MU54090	4.06277
cCL3220Contig1	MU45342	0.323758
cCL3231Contig1	MU44915	2.58319
cCL3257Contig1	MU46007	3.36651
cCL3276Contig1	MU46554	5.39128
cCL3286Contig1	MU50520	3.64726
cCL3306Contig1	MU44180	4.75016
cCL3308Contig1	MU44817	4.24628
cCL3340Contig1	MU47924	14.6795
cCL3361Contig1	MU50545	3.00598
cCL3384Contig1	MU47547	3.69643
cCL3425Contig1	MU51518	2.69741
cCL3446Contig1	MU46443	4.09293
cCL3450Contig1	MU47079	42.7035
cCL3464Contig1	MU51597	3.68032
cCL3486Contig1	MU46825	2.08568
cCL3513Contig1	MU49970	4.4296
cCL3527Contig1	MU49989	2.59829
cCL3579Contig1	MU50734	10.636
cCL3585Contig1	MU47595	3.01749
cCL359Contig1	MU47791	3.97273
cCL3604Contig1	MU51836	2.42638
cCL3652Contig1	MU50306	3.30617
cCL3665Contig1	MU47755	7.13206
cCL3705Contig1	MU56467	2.27017
cCL3707Contig1	MU46910	2.93335
cCL3711Contig1	MU45780	2.929
cCL3746Contig1	MU47009	17.1184
cCL3796Contig1	MU44823	4.02933
cCL3852Contig1	MU49656	4.0266
cCL3853Contig1	MU48541	2.25902
cCL3914Contig1	MU55961	3.28974
cCL3998Contig1	MU48204	3.43534
cCL4008Contig1	MU46554	5.34747
cCL4037Contig1	MU48988	11.6154
cCL4066Contig1	MU52144	4.74006
cCL407Contig1	MU50372	0.33453
cCL4114Contig1	MU46413	2.15783
cCL4117Contig1	MU56602	2.32122
cCL4144Contig1	MU48513	2.8458
cCL4181Contig1	MU46267	5.02928
cCL4185Contig1	MU51693	7.73565
cCL4203Contig1	MU51648	4.74903
cCL4231Contig1	MU48338	0.319515
cCL4262Contig1	MU51624	2.3209
cCL4272Contig1	MU50963	2.54101
cCL4273Contig1	MU49154	3.0967
cCL4291Contig1	MU47789	344.069
cCL4346Contig1	MU48932	3.02033
cCL4373Contig1	MU53714	3.06932
cCL4401Contig1	MU47938	3.28722
cCL4410Contig1	MU48245	3.70613
cCL4418Contig1	MU50282	5.72568
cCL4480Contig1	MU56817	3.05018
cCL4489Contig1	MU47289	2.47463
cCL4505Contig1	MU47241	2.85514
cCL4523Contig1	MU51130	3.29056
cCL4534Contig1	MU46321	4.23003
cCL4554Contig1	MU47917	8.10199
cCL4582Contig1	MU49216	2.49221
cCL4587Contig1	MU47692	2.40241
cCL4604Contig1	MU51310	4.64959
cCL4609Contig1	MU56649	0.353661
cCL4625Contig1	MU54807	22.2982
cCL4635Contig1	MU48660	6.06401
cCL4681Contig1	MU43695	5.67898
cCL4693Contig1	MU44167	3.27684
cCL4748Contig1	MU46897	141.526
cCL4764Contig1	MU46307	3.41673
cCL476Contig1	MU47825	48.9716
cCL476Contig2	MU47825	76.5377
cCL4773Contig1	MU54707	5.42634
cCL4774Contig1	MU43603	2.45456
cCL4777Contig1	MU45063	6.48676
cCL4785Contig1	MU45253	8.97484
cCL4787Contig1	MU56494	2.4382
cCL4827Contig1	MU43709	0.297771
cCL483Contig1	MU54574	4.48605
cCL4856Contig1	MU49035	10.9818
cCL4864Contig1	MU48534	0.429599
cCL4926Contig1	MU51864	5.79757
cCL4939Contig1	MU45187	2.98055
cCL4949Contig1	MU48793	0.436266
cCL4965Contig1	MU52406	8.15274
cCL5065Contig1	MU48546	2.44553
cCL5075Contig1	MU44023	2.31974
cCL5084Contig1	MU53191	0.310352
cCL5162Contig1	MU53343	0.339416
cCL5166Contig1	MU46647	2.91043
cCL5184Contig1	MU53261	2.3592
cCL5196Contig1	MU47229	2.02659
cCL5235Contig1	MU45970	2.42599
cCL5249Contig1	MU52369	4.58232
cCL5259Contig1	MU54383	2.98961
cCL5276Contig1	MU53047	6.75017
cCL5305Contig1	MU53275	29.7045
cCL5335Contig1	MU45836	4.73862
cCL5340Contig1		3.32712
cCL5345Contig1	MU53270	19.624
cCL5353Contig1	MU46174	2.40796
cCL5368Contig1	MU47727	3.91836
cCL5369Contig1	MU45025	2.49805
cCL5412Contig1	MU52759	3.84279
cCL542Contig1	MU46657	4.25134
cCL5450Contig1	MU46547	0.426201
cCL5486Contig1	MU44968	3.63888
cCL5522Contig1	MU53740	0.410132
cCL558Contig1	MU44505	3.13431
cCL5599Contig1	MU47870	2.51173
cCL5625Contig1	MU47930	2.80435
cCL567Contig1	MU53947	10.6257
cCL567Contig2	MU45824	14.8846
cCL5734Contig1	MU47382	2.39185
cCL5735Contig1	MU52098	6.80506
cCL5743Contig1	MU44592	2.71823
cCL577Contig1	MU45296	6.85134
cCL577Contig2	MU45296	7.44605
cCL5782Contig1	MU44507	7.50785
cCL5783Contig1	MU47210	7.59429
cCL5817Contig1	MU55710	2.81657
cCL5861Contig1	MU55541	7.06573
cCL5875Contig1	MU47922	3.73016
cCL5883Contig1	MU50022	25.1965
cCL591Contig1	MU48220	12.7024
cCL5926Contig1	MU45339	3.41077
cCL5949Contig1	MU47927	13.1223
cCL6002Contig1	MU52308	5.77587
cCL6004Contig1	MU54563	2.22377
cCL6005Contig1	MU53612	3.4047
cCL6044Contig1	MU52403	6.12579
cCL6051Contig1	MU53161	7.32398
cCL6074Contig1	MU52416	9.16121
cCL6092Contig1	MU56900	5.22404
cCL6121Contig1	MU54588	15.4244
cCL6178Contig1	MU50081	4.40571
cCL617Contig1	MU49271	4.12068
cCL6181Contig1	MU53442	4.00448
cCL6206Contig1	MU45756	3.90353
cCL624Contig2	MU46586	2.15568
cCL6263Contig1	MU49267	3.52952
cCL6268Contig1	MU49881	10.1745
cCL62Contig2	MU45452	3.00837
cCL699Contig1	MU54633	18.5605
cCL699Contig2	MU54633	10.8711
cCL738Contig1	MU47056	2.18244
cCL770Contig1	MU50744	6.49237
cCL770Contig2	MU43728	5.12053
cCL779Contig1	MU44775	14.3045
cCL82Contig1	MU47703	5.6623
cCL835Contig1	MU53955	34.8824
cCL886Contig1	MU49952	2.50717
cCL891Contig1	MU54056	0.323544
cCL8Contig1	MU45819	12.8496
cCL8Contig2	MU45819	20.1143
cCL8Contig3	MU43472	2.81557
cCL903Contig1	MU49894	10.9504
cCL935Contig1	MU44501	5.0052
cCL935Contig2	MU44501	5.6216
cCL946Contig1		10.544
cF103_c	MU60371	2.31279
cF16_c	MU47580	2.54406
cF181_c	MU60384	24.5989
cFR10G4_c	MU60437	0.440662
cFR10K1_c	MU47704	3.8323
cFR11B2_c	MU60471	4.6043
cFR11N13_c	MU60495	0.495452
cFR12D23_c	MU60508	8.07259
cFR12O11_c	MU48220	8.44876
cFR12P2_c	MU49632	2.4171
cFR13G23_c	MU47701	92.0725
cFR13M8_c	MU60568	3.56389
cFR13P11_c	MU60578	3.37504
cFR13P20_c	MU52373	6.26466
cFR14A7_c	MU46970	5.50189
cFR14B8_c	MU51074	0.484078
cFR14F8_c	MU60594	6.12956
cFR14G9_c	MU60599	0.409011
cFR14H18_c	MU45898	10.9658
cFR14H23_c	MU60601	5.48903
cFR15B11_c	MU51521	0.434606
cFR15F4_c	MU60651	0.421416
cFR15P6_c	MU47774	6.03754
cFR16E13_c	MU60693	2.41626
cFR16P21_c	MU60723	0.498204
cFR17L2_c	MU60752	3.39378
cFR17N13_c	MU60754	4.97245
cFR17P1_c	MU46145	16.2425
cFR18A13_c	MU60767	5.49273
cFR18J3_c	MU49632	3.09612
cHS_06-D09-M13R_c	MU61381	0.437539
cHS_06-F10-M13R_c	MU61388	3.46633
cHS_07-D02-M13R_c	MU61403	0.358412
cHS_08-E06-M13R_c	MU61424	2.58165
cHS_09-B04-M13R_c	MU61434	2.22454
cHS_09-H06-M13R_c	MU52686	8.42859
cHS_10-E06-M13R_c	MU61460	4.53217
cHS_10-E11-M13R_c	MU61461	2.70377
cHS_10-H04-M13R_c	MU61467	2.61662
cHS_15-E05-M13R_c	MU48820	9.02883
cHS_15-F08-M13R_c	MU50697	4.16163
cHS_17-C05-M13R_c	MU61601	0.410622
cHS_17-E09-M13R_c	MU61608	0.4396
cHS_18-C05-M13R_c	MU61617	5.66238
cHS_18-G08-M13R_c	MU61626	3.1298
cHS_21-E03-M13R_c	MU51283	3.28913
cHS_21-H10-M13R_c	MU61656	15.715
cHS_22-D02-M13R_c	MU43596	2.63878
cHS_22-F07-M13R_c	MU48989	8.92572
cHS_25-A04-M13R_c	MU61706	0.391472
cHS_25-B03-M13R_c	MU61709	0.219063
cHS_29-E08-M13R_c		2.66953
cHS_29-H12-M13R_c	MU61753	0.442745
cHS_31-F09-M13R_c	MU61785	0.431878
cHS_31-H03-M13R_c	MU61788	2.32718
cHS_34-F03-M13R_c	MU49010	0.3684
cHS_35-H12-M13R_c	MU61847	0.466968
cHS_38-F12-M13R_c	MU50786	5.37512
cHS_39-D02-M13R_c	MU46851	2.1824
cP1.56_c	MU46607	4.45316
cP2.32_c	MU47904	5.12998
cP3.09_c	MU62572	3.91319
cP4.72_c	MU62604	0.423602
cP5.27_c		3.24416
cPS_02-G07-M13R_c	MU64091	2.88172
cPS_03-B11-M13R_c	MU45275	3.87617
cPS_03-D01-M13R_c	MU64105	6.63462
cPS_03-F08-M13R_c	MU64108	0.176808
cPS_03-H02-M13R_c	MU46471	2.30923
cPS_04-D08-M13R_c	MU50714	4.45008
cPS_04-D10-M13R_c	MU64118	2.60408
cPS_04-F11-M13R_c	MU45739	2.02614
cPS_06-C06-M13R_c	MU64158	2.51136
cPS_08-F03-M13R_c	MU64199	9.0919
cPS_09-C10-M13R_c	MU53659	7.43565
cPS_09-G02-M13R_c	MU64221	3.92633
cPS_10-A02-M13R_c	MU44522	13.3969
cPS_10-C07-M13R_c	MU47466	0.487669
cPS_10-D10-M13R_c	MU43347	152.553
cPS_10-E10-M13R_c	MU64236	2.65724
cPS_11-H06-M13R_c	MU52498	5.16342
cPS_12-G04-M13R_c	MU64262	3.479
cPS_13-D02-M13R_c	MU52708	2.99864
cPS_13-E02-M13R_c	MU64279	3.13254
cPS_14-G08-M13R_c	MU64304	3.10424
cPS_15-B01-M13R_c	MU44454	2.65941
cPS_15-E03-M13R_c	MU64317	2.93848
cPS_16-G05-M13R_c	MU64333	2.61663
cPS_17-A05-M13R_c	MU64336	4.86051
cPS_17-C06-M13R_c	MU64342	0.423243
cPS_17-G07-M13R_c	MU47216	2.565
cPS_20-B08-M13R_c	MU52029	11.1065
cPS_20-F05-M13R_c	MU64405	2.36559
cPS_21-C06-M13R_c	MU49362	0.414259
cPS_23-E10-M13R_c	MU52946	2.30998
cPS_25-E11-M13R_c	MU64488	2.45136
cPS_26-G01-M13R_c	MU54766	22.2572
cPS_27-G05-M13R_c	MU64523	3.33385
cPS_28-F08-M13R_c	MU64538	12.5372
cPS_28-G12-M13R_c	MU64539	3.04067
cPS_29-D03-M13R_c	MU47389	2.43895
cPS_31-G11-M13R_c	MU54565	10.1928
cPS_32-D11-M13R_c	MU46225	2.35791
cPS_33-F07-M13R_c	MU64620	0.453676
cPS_33-F08-M13R_c	MU64621	0.429904
cPS_33-H01-M13R_c	MU53096	2.66514
cPS_34-A04-M13R_c	MU64627	3.61569
cPS_34-A08-M13R_c	MU44454	2.50237
cPS_34-F11-M13R_c	MU43527	4.8755
cPS_35-D12-M13R_c	MU44817	7.41716
cPS_35-E08-M13R_c	MU52070	2.41377
cPS_36-E09-M13R_c	MU50675	7.07984
cPS_36-G07-M13R_c	MU64674	0.421658
cPS_37-D01-M13R_c	MU45063	6.96502
cPS_39-A07-M13R_c	MU47531	4.66167
cPS_39-B07-M13R_c	MU52262	3.74588
cPS_39-D03-M13R_c	MU54173	2.22166
cPS_39-G09-M13R_c	MU64712	2.80897
cPS_40-H09-M13R_c	MU48052	0.391485
cPSI_02-C09-M13R_c	MU50916	5.31417
cPSI_02-D05-M13R_c	MU64758	3.07845
cPSI_03-D12-M13R_c	MU50764	7.69419
cPSI_05-C05-M13R_c	MU45613	25.5172
cPSI_05-E01-M13R_c	MU64822	10.9556
cPSI_05-E02-M13R_c	MU53382	2.43565
cPSI_06-H10-M13R_c	MU52596	10.6032
cPSI_08-E10-M13R_c	MU64879	13.1384
cPSI_09-B05-M13R_c	MU49323	5.34846
cPSI_09-D02-M13R_c	MU49858	2.05171
cPSI_09-F04-M13R_c	MU49115	4.7101
cPSI_10-D02-M13R_c	MU64913	2.20934
cPSI_10-D06-M13R_c	MU64914	0.419541
cPSI_11-E09-M13R_c	MU64935	5.9912
cPSI_12-A05-M13R_c	MU64943	9.99673
cPSI_12-G07-M13R_c	MU53120	3.85335
cPSI_13-A11-M13R_c	MU48767	8.44235
cPSI_14-E08-M13R_c	MU49964	3.3464
cPSI_14-F11-M13R_c	MU45824	7.42803
cPSI_14-H03-M13R_c	MU65002	3.31489
cPSI_16-F09-M13R_c	MU65038	2.44472
cPSI_19-A04-M13R_c	MU52140	0.424135
cPSI_20-H03-M13R_c	MU44877	2.8473
cPSI_21-D04-M13R_c	MU50107	2.87308
cPSI_21-F07-M13R_c	MU65137	9.61907
cPSI_22-B03-M13R_c	MU46324	0.45153
cPSI_22-B07-M13R_c	MU65146	2.75669
cPSI_22-H09-M13R_c	MU65160	46.0356
cPSI_23-D07-M13R_c		0.377374
cPSI_23-H04-M13R_c	MU46276	2.33526
cPSI_24-D12-M13R_c	MU65192	14.8946
cPSI_25-C01-M13R_c	MU65203	6.90018
cPSI_25-C02-M13R_c	MU65204	3.47205
cPSI_25-D10-M13R_c	MU54766	10.368
cPSI_25-H04-M13R_c	MU45970	2.94322
cPSI_26-A12-M13R_c	MU51414	0.338274
cPSI_26-F04-M13R_c	MU65226	0.375483
cPSI_26-F06-M13R_c	MU65227	7.37422
cPSI_26-G10-M13R_c	MU47692	2.874
cPSI_27-D05-M13R_c	MU65240	11.2672
cPSI_28-H07-M13R_c	MU43461	2.50289
cPSI_29-A07-M13R_c	MU65275	5.43316
cPSI_29-B07-M13R_c	MU65278	13.6703
cPSI_30-C02-M13R_c	MU54613	9.84471
cPSI_30-D04-M13R_c	MU52172	6.31497
cPSI_30-E06-M13R_c	MU65305	21.6765
cPSI_31-G02-M13R_c	MU65339	22.3137
cPSI_32-A01-M13R_c	MU50891	21.7666
cPSI_32-A11-M13R_c	MU51590	13.2555
cPSI_34-B04-M13R_c	MU44393	2.63465
cPSI_34-F11-M13R_c	MU49970	4.57291
cPSI_35-A06-M13R_c	MU65416	7.36985
cPSI_35-D05-M13R_c	MU54689	2.69485
cPSI_35-G01-M13R_c	MU49639	5.15859
cPSI_36-C11-M13R_c	MU50964	24.1268
cPSI_37-A02-M13R_c	MU46709	2.25967
cPSI_37-E04-M13R_c	MU46332	4.18017
cPSI_37-G04-M13R_c	MU65464	2.50377
cPSI_38-G03-M13R_c	MU54527	10.5183
cPSI_39-B09-M13R_c	MU48767	23.2944
cPSI_39-C10-M13R_c	MU44564	2.28824
cPSI_39-F09-M13R_c	MU52341	3.85537
cPSI_41-C05-M13R_c	MU65521	0.321018
cPSI_41-G12-M13R_c	MU65533	3.59224
cSSH1F23_c	MU47774	9.84252
cSSH4E13_c	MU49000	4.98939
cSSH4I16_c	MU46027	0.428376
cSSH4I19_c	MU65584	0.406342
cSSH4J18_c	MU46027	0.477662
cSSH6B5_c	MU65618	5.29076
cSSH9B10_c	MU65669	7.25552
cSSH9D22_c	MU52895	2.75888
cSSH9I1_c	MU65691	5.09227
MU10939	MU50449	198.172
MU10940	MU46006	782.002
MU10949	MU53610	2.33835
* Unigen IcuGI code v4.0

## Sheet: GO Terms
	GO-ID	GO-Term	Category	P-Value	%Enrichment
Tendral + Ma5	GO:0004601	peroxidase activity	MF	4.67573e-10	25
	GO:0006468	protein phosphorylation	BP	1.35282e-07	11.3014
	GO:0043234	protein complex	CC	5.15944e-07	0.902256
	GO:0006412	translation	BP	6.60557e-07	0.700525
	GO:0006979	response to oxidative stress	BP	7.95414e-07	15.9292
	GO:0005509	calcium ion binding	MF	8.26962e-07	13.5802
	GO:0003735	structural constituent of ribosome	MF	1.66781e-06	0.253807
	GO:0005788	endoplasmic reticulum lumen	CC	6.52693e-06	46.1538
	GO:0004568	chitinase activity	MF	6.52693e-06	46.1538
	GO:0006032	chitin catabolic process	BP	6.52693e-06	46.1538
	GO:0003723	RNA binding	MF	8.20979e-05	0.334448
	GO:0005976	polysaccharide metabolic process	BP	8.52209e-05	16.4179
	GO:0005576	extracellular region	CC	8.67536e-05	10.4478
	GO:0051213	dioxygenase activity	MF	0.000130959	18.75
	GO:0004867	serine-type endopeptidase inhibitor activity	MF	0.000206459	27.2727
	GO:0004674	protein serine/threonine kinase activity	MF	0.000239176	9.69163
	GO:0016757	transferase activity, transferring glycosyl groups	MF	0.00025047	10.5263
	GO:0030001	metal ion transport	BP	0.000342804	14.1026
	GO:0034357	photosynthetic membrane	CC	0.000440721	0
	GO:0009570	chloroplast stroma	CC	0.000602869	0
	GO:0022626	cytosolic ribosome	CC	0.000776644	0.423729
	GO:0020037	heme binding	MF	0.000818567	9.82659
	GO:0044711	single-organism biosynthetic process	BP	0.00083396	0.409836
	GO:0007169	transmembrane receptor protein tyrosine kinase signaling pathway	BP	0.000844256	21.4286
Tendral + Ma5/3´264	GO:0006071	glycerol metabolic process	BP	3.17537e-07	27.2727
PJ + Ma5/3´264	GO:0004601	peroxidase activity	MF	2.28519e-12	18.0556
	GO:0006979	response to oxidative stress	BP	6.37358e-11	12.3894
	GO:0004568	chitinase activity	MF	4.3614e-09	46.1538
	GO:0006032	chitin catabolic process	BP	4.3614e-09	46.1538
	GO:0005509	calcium ion binding	MF	7.84293e-09	8.64198
	GO:0010467	gene expression	BP	2.75163e-07	0
	GO:0020037	heme binding	MF	1.07661e-06	6.93642
	GO:0032991	macromolecular complex	CC	1.51515e-05	0.0877193
	GO:0000272	polysaccharide catabolic process	BP	1.84084e-05	28.5714
	GO:0009055	electron carrier activity	MF	1.84987e-05	4.56026
	GO:0008061	chitin binding	MF	3.34237e-05	50
	GO:0034645	cellular macromolecule biosynthetic process	BP	5.10213e-05	0.168776
	GO:0005739	mitochondrion	CC	0.000116632	0.179211
	GO:0005576	extracellular region	CC	0.000152777	4.97512
	GO:0042221	response to chemical stimulus	BP	0.000303188	3.93443
	GO:0016070	RNA metabolic process	BP	0.000364856	0
	GO:0016998	cell wall macromolecule catabolic process	BP	0.000449289	23.0769
	GO:0005788	endoplasmic reticulum lumen	CC	0.000449289	23.0769
* MF: Molecular Function; BP: Biological process; CC: Cellular Component
