# Supplementary material for: Transcriptomic profiling of Melon necrotic spot virus-infected melon plants revealed virus strain and plant cultivar-specific alterations
Source: BMC Genomics. 2016 Jun 7;17:429. doi: 10.1186/s12864-016-2772-5 (PMC4897865; doi:10.1186/s12864-016-2772-5)
Supplement: Additional file 7: Table S7. — List of unigenes represented in the microarray. The corresponding gene code from the genome sequencing [10] and the ICuGI code (http://www.icugi.org) are given. The average expression value of each gene in the microarray is shown for all virus/host/time/tissue combination. The annotation of each gene is also shown as described in each source (genome, Melogen or ICuGI). (XLSX 10703 kb) [file 12864_2016_2772_MOESM7_ESM.xlsx]

## Sheet: Hoja1
			Cotyledon Samples										Leaf samples
Array code	ICuGI	Gene code	TMa5 3dpi	TMa5/3´264 3dpi	PJMa5/3´264 3dpi	Tm 3dpi	PJm 3dpi	Ta5 5dpi	TMa5/3´264 5dpi	PJMaa5/3´264 5dpi	Tm 5dpi	PJm 5dpi	TMa5 3dpi	TMa5/3´264 3dpi	PJMa5/3´264 3dpi	Tm 3dpi	PJm 3dpi	Description	Description source
c15d_01-A04-M13R_c	MU48571	-	9.66437	9.2863	8.66868	9.31648	9.25004	9.65868	9.01028	9.46456	9.78014	9.3116	10.3542	10.3399	10.1428	10.1519	10.2089	None	ICuGI
c15d_01-A05-M13R_c	MU45464	MELO3C015554	10.8172	10.7879	10.5173	10.9202	10.7962	11.2785	11.2611	10.8048	10.9125	10.7726	11.5796	11.5925	11.2146	11.5614	11.4251	Similar to SH3 domain-containing protein PJ696.02 (Schizosaccharomyces pombe) (uniprot_sprot:sp|Q9URW6|YIE2_SCHPO)	genome
c15d_01-A06-M13R_c	MU54813	-	9.1543	9.77138	9.91201	10.1745	10.3425	9.1765	9.45617	9.76684	9.88389	10.2449	10.7222	10.8771	11.0184	11.0381	10.8792	None	ICuGI
c15d_01-A08-M13R_c	MU53326	MELO3C020980	10.3232	10.3607	11.0307	10.4311	10.8198	10.2076	10.9252	10.4499	10.555	10.6124	10.7997	10.7775	11.3547	10.7705	11.0721	Similar to Coatomer subunit gamma (Arabidopsis thaliana) (uniprot_sprot:sp|Q0WW26|COPG_ARATH)	genome
c15d_01-B01-M13R_c	MU54814	MELO3C024425	7.97726	7.36419	6.56512	5.17207	5.15241	7.77894	6.72955	7.77498	5.40854	5.61823	9.31776	7.87762	7.68722	7.68473	7.15788	Similar to Putative leucine-rich repeat receptor-like protein kinase At2g19210 (Arabidopsis thaliana) (uniprot_sprot:sp|O65924|Y2921_ARATH)	genome
c15d_01-B06-M13R_c	MU54815	MELO3C014838	9.3304	9.19917	8.84951	9.3073	8.9666	9.51408	9.22835	9.22538	9.54217	9.25316	10.078	9.98901	9.94372	10.2909	10.211	None	genome
c15d_01-B08-M13R_c	MU54816	MELO3C004225	7.75563	8.64096	8.15647	8.9817	9.08389	7.68291	7.5913	8.13274	9.17487	9.38738	9.99923	10.0774	9.95169	10.3024	10.2489	Similar to Putative uncharacterized protein (Vitis vinifera) (uniref90:UniRef90_A5AP55)	genome
c15d_01-C01-M13R_c		-	3.81974	3.90424	3.88397	3.52345	3.95164	4.29141	3.80545	3.61159	4.14116	4.18943	4.69971	4.67997	4.34708	4.89355	4.0768	None	melogen
c15d_01-C10-M13R_c	MU45465	MELO3C023486	6.49976	6.56146	6.36978	7.35452	7.37448	6.23597	6.06402	5.23898	5.50597	5.7873	6.38481	6.90784	6.90892	7.93993	7.70609	Similar to Putative uncharacterized protein (Ricinus communis) (uniref90:UniRef90_B9RGP3)	genome
c15d_01-C11-M13R_c	MU45466	MELO3C025953	6.67546	6.36492	7.40819	6.5961	7.57215	6.92373	8.00949	6.59329	6.83932	7.77855	7.42202	7.71085	8.21238	7.90435	8.0551	Similar to Plastid Tic40 (Ricinus communis) (uniref90:UniRef90_A3QSJ7)	genome
c15d_01-D10-M13R_c	MU51615	MELO3C009905	6.37432	6.1647	6.01852	5.98947	6.31893	6.16337	6.28444	5.97507	6.43425	5.92622	6.78604	6.91751	6.60846	6.4494	6.69779	Similar to Prolyl 4-hydroxylase subunit alpha-1 (Gallus gallus) (uniprot_sprot:sp|P16924|P4HA1_CHICK)	genome
c15d_01-E02-M13R_c	MU50848	MELO3C003642	9.32365	8.26908	8.28977	7.58451	8.02018	9.39324	9.46396	8.35979	6.54082	6.30701	6.91962	6.932	7.1137	6.27979	7.37693	Similar to Predicted protein (Populus trichocarpa) (uniref90:UniRef90_B9H7C0)	genome
c15d_01-E08-M13R_c	MU54817	-	3.68225	3.36218	3.26168	3.39006	3.61591	3.3341	3.55358	3.84206	3.5627	3.49357	3.40063	3.30675	3.2443	3.24692	3.54138	None	ICuGI
c15d_01-F01-M13R_c	MU54818	MELO3C021187	10.3359	9.65428	9.61511	8.80929	8.66242	9.54903	8.81448	9.3782	8.35983	8.34503	10.2609	9.45067	9.37618	8.98108	9.07974	Similar to Mitogen-activated protein kinase homolog MMK2 (Medicago sativa) (uniprot_sprot:sp|Q40353|MMK2_MEDSA)	genome
c15d_01-F02-M13R_c	MU54819	MELO3C011937	6.37555	6.85517	7.7018	7.00286	7.70033	5.77962	7.07644	6.31117	6.98839	7.51093	7.63512	7.76837	8.10101	7.88837	8.04914	Similar to Putative uncharacterized protein (Ricinus communis) (uniref90:UniRef90_B9SVN1)	genome
c15d_01-F03-M13R_c	MU49143	MELO3C024722	10.5467	11.0076	11.2524	11.617	11.9499	9.99319	10.722	10.6187	11.4954	11.8364	11.8579	12.2141	12.0114	12.4166	12.3501	Similar to Probable cadmium/zinc-transporting ATPase HMA1, chloroplastic (Arabidopsis thaliana) (uniprot_sprot:sp|Q9M3H5|AHM1_ARATH)	genome
c15d_01-F06-M13R_c	MU54820	MELO3C026378	12.0993	11.7688	11.861	8.4227	8.17662	12.957	11.7857	13.1019	9.82186	11.1899	12.1409	10.5125	12.1327	8.27986	10.9972	Similar to Zinc transporter 1 (Arabidopsis thaliana) (uniprot_sprot:sp|O81123|ZIP1_ARATH)	genome
c15d_01-G03-M13R_c	MU54821	-	4.04713	3.81205	3.95297	3.96899	4.40282	4.15462	4.11674	4.36015	4.59276	4.28829	5.84301	6.04486	5.51477	5.79677	5.25393	None	ICuGI
c15d_01-G05-M13R_c	MU54822	MELO3C007133	4.45764	4.5614	4.42327	5.61953	4.8102	4.76523	4.08632	4.99439	5.16933	5.21615	5.89045	6.40577	6.20782	6.16687	6.73445	None	genome
c15d_01-G06-M13R_c	MU54823	MELO3C009557	9.49482	9.0352	9.44211	9.11154	9.52607	8.8486	8.8637	8.8555	9.04473	8.63565	10.1704	9.86389	9.92541	10.1381	10.0877	Similar to Predicted protein (Populus trichocarpa) (uniref90:UniRef90_B9III6)	genome
c15d_01-G07-M13R_c	MU54824	MELO3C026522	3.42945	3.44333	3.68743	3.52807	3.48708	3.42519	3.4619	3.46112	3.50016	3.7147	3.28829	3.4832	3.41776	3.49441	3.35662	Similar to Monosaccharide-sensing protein 2 (Arabidopsis thaliana) (uniprot_sprot:sp|Q8LPQ8|MSSP2_ARATH)	genome
c15d_01-G11-M13R_c	MU54825	-	6.13093	5.99577	6.47777	5.87823	6.57814	6.41022	8.1529	6.03681	5.96031	6.47431	8.14949	8.25401	8.32388	8.08348	8.16663	sumo ligase, putative [Ricinus communis]	ICuGI
c15d_01-H02-M13R_c	MU49587	MELO3C025189	11.9627	10.7697	10.709	8.98886	9.02699	12.2769	12.0717	11.453	9.12595	9.06405	10.1394	9.03192	9.17241	8.52423	8.73196	Similar to Whole genome shotgun sequence of line PN40024, scaffold_67.assembly12x (Fragment) (Vitis vinifera) (uniref90:UniRef90_D7T4Q8)	genome
c15d_01-H04-M13R_c	MU44002	MELO3C007784	9.3628	9.50759	8.97231	8.86064	8.38874	10.9219	10.575	10.7483	10.8095	10.8843	8.78171	8.63207	8.48647	7.72367	8.25261	None	genome
c15d_01-H05-M13R_c	MU45468	MELO3C010894	5.12776	5.5971	5.3439	5.86412	5.75149	5.23582	5.40448	5.44904	5.77774	5.63697	6.55618	6.38946	6.2449	6.61039	6.653	Similar to Predicted protein (Populus trichocarpa) (uniref90:UniRef90_B9MVK1)	genome
c15d_01-H08-M13R_c	MU47856	MELO3C014229	7.42049	7.85467	7.73169	7.81514	7.95037	5.77066	5.84504	6.39357	6.66994	6.98234	8.22716	8.22567	8.19697	8.50646	8.8301	Similar to Phenylalanine ammonia-lyase (Stylosanthes humilis) (uniprot_sprot:sp|P45732|PALY_STYHU)	genome
c15d_02-A01-M13R_c	MU54826	MELO3C024279	9.11131	9.03063	9.30547	9.34408	9.34131	9.16379	9.2639	9.06459	8.85604	9.03677	9.61735	9.75459	9.55759	9.9644	9.67332	Similar to Transcription elongation regulator 1 (Mus musculus) (uniprot_sprot:sp|Q8CGF7|TCRG1_MOUSE)	genome
c15d_02-A03-M13R_c	MU54827	-	4.24444	4.23304	4.17905	4.42216	4.44644	4.25911	4.61916	3.97111	3.97916	4.10054	5.07613	5.0181	5.07325	5.18373	5.0006	predicted protein [Populus trichocarpa]	ICuGI
c15d_02-A06-M13R_c	MU54828	-	3.49805	3.62627	3.47928	3.76622	3.40302	3.63733	3.99761	3.75261	3.60376	3.75801	3.56146	3.54155	3.66067	3.61345	3.8563	None	ICuGI
c15d_02-A09-M13R_c	MU54829	MELO3C022460	9.12753	9.61802	8.9835	9.45032	9.34293	9.48988	9.43407	9.918	9.89096	9.88832	9.61756	9.39806	9.25785	9.4867	9.63687	Similar to Probable purine permease 11 (Arabidopsis thaliana) (uniprot_sprot:sp|Q9LPF6|PUP11_ARATH)	genome
c15d_02-A11-M13R_c	MU54830	MELO3C016563	8.82702	9.11965	9.1177	9.42667	9.18652	8.78289	8.38459	8.9617	9.08295	8.78188	9.4528	9.74531	9.47865	9.83678	9.46492	Similar to Cytochrome c-type biogenesis protein cycL, putative (Ricinus communis) (uniref90:UniRef90_B9RQJ3)	genome
c15d_02-B01-M13R_c	MU48937	MELO3C014725	10.1665	10.8641	10.5265	11.6111	11.2091	9.06646	8.57132	9.88823	10.5818	10.1245	10.007	10.3871	10.4728	10.6824	10.5398	Similar to Putative uncharacterized protein (Glycine max) (uniref90:UniRef90_C6TNI0)	genome
c15d_02-B02-M13R_c	MU45449	MELO3C022457	7.15033	8.01124	5.0244	7.82372	4.78656	7.2718	4.39319	7.41816	7.54952	5.10605	7.85586	8.47367	5.76203	7.08492	6.01051	Similar to Putative invertase inhibitor (Platanus acerifolia PE=1 SV=1) (uniprot_sprot:sp|Q8GT41|PLA1_PLAAC)	genome
c15d_02-B03-M13R_c	MU54831	-	3.55771	3.65235	3.50782	3.52453	3.8366	3.85102	3.88721	3.95262	4.066	3.7462	3.81338	3.70823	3.62153	3.81003	4.054	None	ICuGI
c15d_02-B07-M13R_c	MU54832	MELO3C009096	7.57193	7.02484	6.46664	6.9825	7.21567	8.19458	8.33919	7.53507	7.78105	7.74152	7.68589	7.79657	7.53089	7.56395	7.64728	Similar to Whole genome shotgun sequence of line PN40024, scaffold_40.assembly12x (Fragment) (Vitis vinifera) (uniref90:UniRef90_D7TQ80)	genome
c15d_02-C02-M13R_c	MU54833	MELO3C003764	9.09239	9.53335	9.80101	10.5922	10.3999	7.86287	8.60052	9.10514	9.81116	9.81709	10.0155	11.0104	11.0788	10.9842	11.0431	Similar to Filament-like plant protein 4 (Arabidopsis thaliana) (uniprot_sprot:sp|Q0WSY2|FPP4_ARATH)	genome
c15d_02-C03-M13R_c	MU54834	MELO3C009581	4.36158	4.51915	4.54006	4.8931	5.15389	4.24718	4.5072	4.08425	4.91118	5.37083	4.63409	4.92513	4.93545	5.37347	5.94519	Similar to D-lactate dehydrogenase [cytochrome], mitochondrial (Arabidopsis thaliana) (uniprot_sprot:sp|Q94AX4|DLD_ARATH)	genome
c15d_02-C04-M13R_c	MU48059	MELO3C006289	8.01958	9.25672	8.63571	9.64144	9.49511	7.06911	6.83744	8.2352	9.38893	9.06406	7.65363	8.54508	8.84484	8.12342	8.6632	Similar to RALFL33, putative (Ricinus communis) (uniref90:UniRef90_B9S9Y5)	genome
c15d_02-C11-M13R_c	MU54836	MELO3C013474	9.87631	10.0969	9.61156	10.6427	10.163	9.10053	8.38019	9.6845	9.78986	9.18001	11.463	12.0134	11.3637	12.1789	11.7125	Similar to Chloride channel protein CLC-e (Arabidopsis thaliana) (uniprot_sprot:sp|Q8GX93|CLCE_ARATH)	genome
c15d_02-D03-M13R_c	MU44717	MELO3C015572	5.14877	5.54413	6.46138	6.43213	7.42561	5.21338	5.95614	4.82169	5.86741	6.59813	6.0511	6.52324	6.73476	6.25599	7.17741	None	genome
c15d_02-D06-M13R_c	MU54077	MELO3C024177	9.31274	9.23022	9.25032	9.2235	9.33228	9.17628	9.1328	8.93404	9.16034	9.0615	9.36463	9.41823	9.50945	9.35802	9.66902	Similar to Putative uncharacterized protein (Ricinus communis) (uniref90:UniRef90_B9SF27)	genome
c15d_02-D11-M13R_c	MU54837	MELO3C024200	11.2606	11.3429	11.4984	11.4918	11.6152	11.0642	11.4288	11.0576	11.2394	11.1794	12.1077	12.123	11.9882	12.0236	12.1032	Similar to Predicted protein (Populus trichocarpa) (uniref90:UniRef90_B9IAS0)	genome
c15d_02-E11-M13R_c	MU54838	MELO3C005400	11.5804	11.8368	11.4552	11.1093	10.5248	11.1502	10.1957	11.0336	10.7051	9.89121	11.0761	10.9187	10.1963	11.1446	9.85811	Similar to DEAD-box ATP-dependent RNA helicase 7 (Arabidopsis thaliana) (uniprot_sprot:sp|Q39189|RH7_ARATH)	genome
c15d_02-F02-M13R_c	MU47656	MELO3C016751	10.8006	10.3405	10.3403	10.1658	10.3689	11.6136	11.4398	10.7225	9.98385	10.3342	10.3156	10.2122	10.5214	10.0314	10.6012	Similar to Putative uncharacterized protein (Glycine max) (uniref90:UniRef90_C6T0J9)	genome
c15d_02-F03-M13R_c	MU51319	MELO3C026894	9.18534	9.15231	9.90832	9.61485	9.98634	9.39376	10.2585	9.65372	9.86888	10.3796	10.8811	11.0668	11.1315	11.1875	11.2167	Similar to CCR4-NOT transcription complex subunit 3 (Mus musculus) (uniprot_sprot:sp|Q8K0V4|CNOT3_MOUSE)	genome
c15d_02-F04-M13R_c	MU54839	-	3.45152	3.63951	3.52367	3.56278	3.65435	3.61465	3.77771	3.98302	3.46715	3.71253	3.39135	3.49283	3.5199	3.45933	3.70983	None	ICuGI
c15d_02-F07-M13R_c	MU54840	MELO3C018698	4.75113	4.73169	4.05011	5.04278	4.16542	4.68076	4.15065	4.36855	4.83963	4.02101	5.43247	5.49961	4.98573	6.00144	4.51219	Similar to Dual specificity protein kinase shkC (Dictyostelium discoideum) (uniprot_sprot:sp|Q54Y55|SHKC_DICDI)	genome
c15d_02-F08-M13R_c	MU54841	MELO3C010870	7.75269	8.62523	9.34348	9.02101	10.0062	7.0349	8.5167	8.38206	9.13239	10.101	7.42933	7.86384	8.34606	7.88576	8.30554	None	genome
c15d_02-G01-M13R_c	MU44526	MELO3C024518	8.18109	7.83431	8.56537	7.81749	8.50946	8.37452	8.71855	7.94611	7.95737	8.39225	9.31674	9.30013	9.57746	9.36894	9.64216	Similar to Serine/threonine-protein kinase CTR1 (Arabidopsis thaliana) (uniprot_sprot:sp|Q05609|CTR1_ARATH)	genome
c15d_02-G05-M13R_c	MU54842	-	6.9189	7.22576	7.10448	7.35838	7.43875	6.74602	6.66967	6.46022	7.07219	7.13043	6.81313	7.05585	7.09462	7.20578	7.49063	None	ICuGI
c15d_02-G09-M13R_c	MU54843	MELO3C018098	9.69971	10.1017	10.4452	10.4381	10.6095	10.5005	10.6615	10.5982	10.667	10.9914	11.0526	11.4371	11.3731	11.0887	11.482	Similar to Electron transfer flavoprotein subunit alpha, mitochondrial (Arabidopsis thaliana) (uniprot_sprot:sp|Q9C6I6|ETFA_ARATH)	genome
c15d_02-G11-M13R_c	MU54844	MELO3C003408	6.59937	6.21039	5.85762	6.45919	6.04962	6.47768	7.32524	7.69206	7.48531	7.87946	8.44209	8.69234	9.04819	8.60773	8.39879	Similar to Abscisic acid receptor PYR1 (Arabidopsis thaliana) (uniprot_sprot:sp|O49686|PYR1_ARATH)	genome
c15d_02-G12-M13R_c	MU49026	MELO3C006311	8.60367	8.51243	8.44319	7.84742	8.34295	8.68333	9.11402	8.35941	8.44544	8.80105	9.97456	9.51941	9.44809	9.25011	9.11614	Similar to PREDICTED: hypothetical protein (Vitis vinifera) (uniref90:UniRef90_UPI00019834F0)	genome
c15d_02-H01-M13R_c	MU43915	MELO3C024849	10.9672	10.1966	10.98	9.92137	10.5319	11.5783	11.6654	10.8961	10.3916	10.7583	10.9799	10.9202	11.4406	10.7744	11.5744	Similar to Uncharacterized protein C16G5.07c (Schizosaccharomyces pombe) (uniprot_sprot:sp|O60121|YH77_SCHPO)	genome
c15d_02-H02-M13R_c		MELO3C014885	3.5356	3.45842	3.49684	3.86865	3.65368	3.72915	3.7548	3.67735	3.75126	3.35294	3.50674	3.49739	3.46032	3.51536	3.47798	Similar to Mitochondrial import receptor subunit TOM20 (Solanum tuberosum) (uniprot_sprot:sp|P92792|TOM20_SOLTU)	genome
c15d_02-H09-M13R_c	MU54845	MELO3C006598	10.6686	10.7145	10.7786	10.6055	10.7227	10.8536	10.9093	10.6816	10.6505	10.8309	11.8028	11.7894	11.7495	11.9221	11.7837	Similar to Predicted protein (Populus trichocarpa) (uniref90:UniRef90_B9HSA1)	genome
c15d_03-A01-M13R_c	MU54846	MELO3C006282	8.37373	7.95171	8.21715	7.67535	8.47202	7.57414	7.73894	7.38566	7.5056	7.94223	9.08776	8.97795	9.04	9.1705	9.48644	Similar to NADPH:adrenodoxin oxidoreductase, mitochondrial (Salvelinus fontinalis) (uniprot_sprot:sp|P82861|ADRO_SALFO)	genome
c15d_03-A05-M13R_c	MU54847	MELO3C024085	11.9434	12.129	11.9945	12.2797	12.2276	10.6378	10.4965	11.129	11.5216	11.6797	12.4515	12.5276	12.4487	12.6789	12.6703	Similar to Putative uncharacterized protein (Glycine max) (uniref90:UniRef90_C6TDG9)	genome
c15d_03-B02-M13R_c	MU54848	MELO3C005980	7.9344	8.86516	8.65848	8.93596	9.24289	8.11239	8.78819	8.64326	9.22227	9.56233	9.63302	10.0105	9.82331	10.1733	10.08	Similar to Protein ARABIDILLO 1 (Arabidopsis thaliana) (uniprot_sprot:sp|O22161|ADLO1_ARATH)	genome
c15d_03-B03-M13R_c	MU54849	MELO3C012102	6.03509	6.20006	6.20561	6.62187	6.56335	5.84602	6.07921	6.30126	6.78446	7.08397	6.94819	7.27767	7.13114	7.32562	7.22668	Similar to Whole genome shotgun sequence of line PN40024, scaffold_34.assembly12x (Fragment) (Vitis vinifera) (uniref90:UniRef90_D7T048)	genome
c15d_03-B07-M13R_c	MU53463	MELO3C024961	7.83939	7.56906	7.35703	7.58529	7.66335	7.49911	7.88273	6.91845	7.25378	7.61517	8.24069	7.95109	7.85388	8.05505	8.051	Similar to Heterogeneous nuclear ribonucleoprotein 27C (Drosophila melanogaster) (uniprot_sprot:sp|P48809|RB27C_DROME)	genome
c15d_03-C04-M13R_c	MU54850	MELO3C022885	8.29777	8.69924	8.43996	8.83641	8.62246	8.64151	8.19319	8.68037	8.73001	8.522	8.81249	8.79714	8.51859	8.90089	8.71984	Similar to Methyl-CpG-binding domain protein 4 (Homo sapiens) (uniprot_sprot:sp|O95243|MBD4_HUMAN)	genome
c15d_03-C06-M13R_c	MU54851	MELO3C018404	5.9577	6.17105	6.38238	6.10622	6.12156	5.91549	6.10089	5.83351	6.17729	6.26261	7.0798	7.16912	7.16221	7.36604	7.17571	Similar to Phospholipase A-2-activating protein (Mus musculus) (uniprot_sprot:sp|P27612|PLAP_MOUSE)	genome
c15d_03-C10-M13R_c	MU54853	-	4.18552	4.50523	4.42219	4.28596	4.90869	4.12512	4.36973	4.0046	4.91969	4.49945	5.57676	5.55214	5.70693	5.53024	5.67078	15d_03-C10-like protein [Cucumis melo]	ICuGI
c15d_03-D01-M13R_c	MU54854	MELO3C006013	8.07601	7.90228	7.91916	7.82113	8.17811	8.32964	8.45838	8.44052	8.5012	9.00947	9.31493	9.0804	9.05023	8.9479	9.14266	Similar to PREDICTED: hypothetical protein (Vitis vinifera) (uniref90:UniRef90_UPI00019862BA)	genome
c15d_03-D02-M13R_c	MU54855	MELO3C016006	3.50284	3.44462	3.40498	3.2218	3.57297	3.78994	3.90444	3.40987	3.66119	3.68601	3.20842	3.16436	3.36514	3.21541	3.29595	Similar to Putative uncharacterized protein (Ricinus communis) (uniref90:UniRef90_B9SAP9)	genome
c15d_03-D03-M13R_c	MU46511	MELO3C022276	10.0275	10.0529	10.5345	9.96718	10.1938	9.86997	10.2286	10.0795	9.98164	10.3931	9.80698	9.74334	9.8697	9.87741	9.88327	Similar to Elongation factor G, mitochondrial (Arabidopsis thaliana) (uniprot_sprot:sp|Q9C641|EFGM_ARATH)	genome
c15d_03-D05-M13R_c	MU54856	MELO3C023206	9.02969	9.44313	9.22524	9.37696	9.45257	8.79912	8.8175	8.92057	9.10746	9.1854	9.87712	9.93085	9.89651	9.91525	9.74987	Similar to Vesicle transport protein SFT2B (Homo sapiens) (uniprot_sprot:sp|O95562|SFT2B_HUMAN)	genome
c15d_03-D07-M13R_c	MU54857	MELO3C020769	5.45399	6.71536	6.37545	7.40585	7.07565	5.68078	6.14335	6.58807	7.5936	7.88908	6.05085	6.54928	8.18853	6.73358	8.25549	Similar to Auxin-induced protein X10A (Glycine max PE=2 SV=1) (uniprot_sprot:sp|P33080|AX10A_SOYBN)	genome
c15d_03-D09-M13R_c	MU54858	MELO3C011341	8.90178	8.91459	8.56584	9.191	8.45638	9.31741	9.46988	9.21429	9.14658	8.57285	10.3395	10.0861	9.46555	10.0881	9.6339	Similar to Putative uncharacterized protein (Ricinus communis) (uniref90:UniRef90_B9RY99)	genome
c15d_03-D12-M13R_c	MU54859	MELO3C014415	7.1795	7.75528	7.32626	8.79159	8.72974	4.63609	4.97502	5.8974	7.67432	7.10412	8.18857	8.69337	8.63879	8.85046	9.11023	Similar to LRR receptor-like serine/threonine-protein kinase ERECTA (Arabidopsis thaliana) (uniprot_sprot:sp|Q42371|ERECT_ARATH)	genome
c15d_03-E05-M13R_c	MU52086	MELO3C023050	8.16461	8.15116	8.74265	7.98205	8.29573	7.04405	8.06495	7.25883	7.79633	7.9641	8.54043	8.54814	8.57511	8.74148	8.59257	Similar to Caldesmon, putative (Ricinus communis) (uniref90:UniRef90_B9RJ85)	genome
c15d_03-E08-M13R_c	MU54860	MELO3C020023	5.23153	5.20944	5.46877	5.16752	5.62064	5.48827	5.71419	5.54972	5.41663	5.79341	6.53811	6.44626	6.5806	6.4648	6.61418	Similar to Elongation factor 1-delta (Pimpinella brachycarpa PE=2 SV=3) (uniprot_sprot:sp|P93447|EF1D_PIMBR)	genome
c15d_03-E09-M13R_c	MU54861	MELO3C016133	6.5569	6.00159	5.61889	7.10467	5.06016	6.91868	3.91206	6.97291	6.44709	4.86816	6.6118	7.35584	6.50581	7.10241	6.29584	None	genome
c15d_03-F01-M13R_c	MU47275	MELO3C021808	9.83828	9.89506	9.77206	9.32828	9.48402	9.58812	9.53133	9.33201	9.18732	9.18247	9.89278	9.43613	9.55348	9.56889	9.39207	Similar to tRNA (adenine-N(1)-)-methyltransferase catalytic subunit TRMT61A (Mus musculus) (uniprot_sprot:sp|Q80XC2|TRM61_MOUSE)	genome
c15d_03-F02-M13R_c	MU54862	MELO3C026689	10.6572	10.4826	8.1214	10.3501	7.63896	10.1486	8.61764	10.5711	10.2857	7.85892	12.157	11.8666	9.91165	11.8734	9.81746	Similar to Probable LRR receptor-like serine/threonine-protein kinase At1g56140 (Arabidopsis thaliana) (uniprot_sprot:sp|C0LGH3|Y5614_ARATH)	genome
c15d_03-F03-M13R_c	MU54863	-	6.36427	6.98387	6.25291	7.70318	7.46553	5.37307	4.49157	5.69182	6.49721	5.95842	6.34674	6.42852	6.32803	6.84951	6.69634	None	ICuGI
c15d_03-F10-M13R_c	MU54864	-	3.53402	3.34737	3.30199	3.4536	3.44822	3.33422	3.49328	3.47533	3.81193	3.65905	3.27885	3.07604	3.20313	3.23127	3.19887	hypothetical protein [Vitis vinifera]	ICuGI
c15d_03-G01-M13R_c	MU54865	MELO3C010113	9.01933	8.75761	8.99293	8.95653	9.01029	9.29142	9.79357	9.16863	8.98938	9.22984	10.0299	10.2316	10.3627	10.1688	10.5295	Similar to Serine/threonine-protein kinase At3g07070 (Arabidopsis thaliana) (uniprot_sprot:sp|Q9SFT7|Y3707_ARATH)	genome
c15d_03-G03-M13R_c	MU52431	MELO3C020652	12.1915	12.4549	12.5968	12.6409	13.0824	11.8376	12.2103	12.5415	12.9482	13.1537	13.4694	13.8235	13.8088	13.772	14.0061	Similar to Inner membrane protein PPF-1, chloroplastic (Pisum sativum) (uniprot_sprot:sp|Q9FY06|PPF1_PEA)	genome
c15d_03-G04-M13R_c	MU49460	MELO3C025451	11.7911	12.1119	12.0353	12.4534	12.1166	11.4469	11.034	11.8211	12.2425	11.9538	11.9309	12.1986	11.965	12.1647	12.0282	Similar to Actin-depolymerizing factor 2 (Petunia hybrida) (uniprot_sprot:sp|Q9FVI1|ADF2_PETHY)	genome
c15d_03-G11-M13R_c	MU49965	MELO3C016084	11.2032	10.9277	10.6589	10.7786	10.6408	11.6163	11.1768	11.3419	10.9242	11.0218	10.9591	10.7587	10.8044	10.6116	10.9383	Similar to Predicted protein (Populus trichocarpa) (uniref90:UniRef90_B9H5W7)	genome
c15d_03-H01-M13R_c	MU46861	MELO3C012260	7.25733	7.54619	7.31433	7.32836	7.47834	7.85593	7.55267	7.46587	7.52509	7.56355	8.75155	8.78377	8.6298	8.42232	8.58496	Similar to Acyl-CoA thioesterase, putative (core eudicotyledons) (uniref90:UniRef90_B9SLW9)	genome
c15d_03-H04-M13R_c	MU43308	MELO3C009548	9.77256	8.7084	8.59743	5.07728	5.67475	10.2028	9.95229	9.77985	8.18005	7.96232	10.0651	7.79293	8.5376	7.77212	7.54444	Similar to Syntaxin-121 (Arabidopsis thaliana) (uniprot_sprot:sp|Q9ZSD4|SY121_ARATH)	genome
c15d_03-H08-M13R_c	MU45473	-	8.68352	8.7013	7.98657	8.64695	8.34984	8.21009	8.21708	7.90531	7.93675	7.88129	8.48453	8.69454	8.36398	8.87012	8.56783	conserved hypothetical protein [Ricinus communis]	ICuGI
c15d_03-H09-M13R_c	MU53457	MELO3C014731	4.36534	4.26589	3.86482	4.48745	4.56145	4.14772	4.10661	3.88435	4.23826	4.19504	5.47552	5.82399	4.92021	6.00766	5.03109	Similar to Glucosidase 2 subunit beta (Mus musculus) (uniprot_sprot:sp|O08795|GLU2B_MOUSE)	genome
c15d_03-H12-M13R_c	MU54866	-	6.02236	6.72713	4.24213	8.12492	4.68396	8.01503	5.04899	9.07701	7.216	4.50781	9.44325	9.17251	6.35815	9.944	6.60441	None	ICuGI
c15d_04-A02-M13R_c	MU54867	MELO3C020962	10.238	10.7875	10.8043	10.7377	10.7762	9.85193	10.2069	10.6001	11.1947	11.0435	10.4416	10.444	10.3565	10.2791	10.4095	Similar to Uncharacterized GTP-binding protein At5g64813 (Arabidopsis thaliana) (uniprot_sprot:sp|Q9C5J9|Y5483_ARATH)	genome
c15d_04-A09-M13R_c	MU47162	MELO3C006770	10.6852	11.1015	10.8052	10.9471	10.972	10.8884	10.882	10.944	11.0655	11.0984	10.7768	10.7509	10.693	10.7299	10.726	Similar to Whole genome shotgun sequence of line PN40024, scaffold_39.assembly12x (Fragment) (Vitis vinifera) (uniref90:UniRef90_D7T7Q8)	genome
c15d_04-B01-M13R_c	MU51335	MELO3C023531	7.82728	7.43094	7.93555	7.566	8.02865	8.17621	8.74616	7.71071	7.97478	8.1873	9.33563	9.32069	9.28509	9.444	9.32309	Similar to SURP and G-patch domain-containing protein 1-like protein (Arabidopsis thaliana) (uniprot_sprot:sp|Q94C11|SUGP1_ARATH)	genome
c15d_04-B03-M13R_c	MU46169	MELO3C003893	8.00356	8.7603	8.54133	8.45534	8.51943	8.4543	8.11894	8.67066	9.25587	9.00038	9.42931	9.58241	9.23082	9.22262	9.16939	Similar to Whole genome shotgun sequence of line PN40024, scaffold_1.assembly12x (Fragment) (Vitis vinifera) (uniref90:UniRef90_E0CPX1)	genome
c15d_04-B08-M13R_c	MU54868	-	7.43937	6.45253	6.62282	4.87539	4.63874	7.19235	5.6743	6.95698	4.81983	4.95695	6.2189	5.20261	5.31285	4.37318	4.97084	None	ICuGI
c15d_04-B09-M13R_c	MU54869	MELO3C020495	4.89809	4.98622	5.38366	5.05251	5.43248	4.88342	5.7312	4.42143	4.65826	5.35019	5.9764	6.26557	6.28347	6.71981	6.55313	Similar to E3 ubiquitin-protein ligase listerin (Arabidopsis thaliana) (uniprot_sprot:sp|Q9FGI1|LTN1_ARATH)	genome
c15d_04-B10-M13R_c	MU54870	MELO3C010161	7.63143	6.95514	4.67649	7.10631	5.46915	7.68217	5.40135	7.33275	7.10091	5.46341	9.16635	9.08212	7.59481	9.31818	7.35248	None	genome
c15d_04-B11-M13R_c	MU54871	MELO3C023009	5.90321	6.60339	7.51775	7.39817	8.06214	6.5025	7.75928	7.37583	8.53078	9.02584	7.94767	8.63689	8.61217	8.81398	8.55756	Similar to PREDICTED: hypothetical protein (Vitis vinifera) (uniref90:UniRef90_UPI0001983508)	genome
c15d_04-C02-M13R_c	MU52274	MELO3C016913	10.64	11.7413	11.2358	11.9867	11.7223	9.27149	9.71494	10.478	11.5941	10.7708	10.9718	11.153	11.2614	11.2771	10.7414	Similar to Putative uncharacterized protein (Glycine max) (uniref90:UniRef90_C6SX96)	genome
c15d_04-C06-M13R_c	MU54873	-	3.48709	3.47293	3.22243	3.57429	3.47397	3.60823	3.54485	3.59497	3.46266	3.75035	3.46457	3.22652	3.163	3.32444	3.23643	None	ICuGI
c15d_04-C08-M13R_c	MU54874	-	9.2393	8.98599	9.47466	8.94767	9.35229	9.22492	9.87016	9.19128	8.98991	9.40923	9.33549	9.31151	9.23961	9.36698	9.33575	predicted protein [Populus trichocarpa]	ICuGI
c15d_04-C09-M13R_c	MU54875	MELO3C017017	9.2371	9.84389	10.0826	9.97902	10.4016	9.21233	9.71844	9.44193	9.73923	10.0726	10.4933	10.7432	10.8153	10.7116	10.8919	Similar to 2-succinylbenzoate--CoA ligase (Geobacillus sp. (strain WCH70)) (uniprot_sprot:sp|C5D6U5|MENE_GEOSW)	genome
c15d_04-D12-M13R_c	MU54877	MELO3C023674	5.41521	5.71089	5.75626	5.71801	5.98132	5.15997	5.59238	5.27923	5.57213	5.98026	6.15426	6.54741	6.4523	6.76828	6.94259	Similar to Tyrosine-protein phosphatase non-receptor type 20 (Rattus norvegicus) (uniprot_sprot:sp|A1L1L3|PTN20_RAT)	genome
c15d_04-E04-M13R_c	MU54878	MELO3C002710	4.73884	5.60818	5.29616	6.46372	6.70746	3.72559	4.33213	4.65175	5.45436	5.70088	6.41641	7.10617	7.00908	8.25429	7.61949	Similar to Carboxyl-terminal-processing protease (Synechocystis sp. (strain ATCC 27184 / PCC 6803 / N-1)) (uniprot_sprot:sp|Q55669|CTPA_SYNY3)	genome
c15d_04-E05-M13R_c	MU54879	-	3.99717	4.47777	4.389	4.35262	4.37884	3.97898	4.23072	4.48954	4.22144	4.4525	4.03269	4.31321	3.9759	4.34202	4.31734	None	ICuGI
c15d_04-E11-M13R_c	MU54880	MELO3C020409	10.2873	9.80137	8.43222	8.68665	8.37421	9.61059	8.74541	9.00092	7.94898	7.68277	9.58207	7.92322	8.757	7.88911	8.45929	Similar to Auxin-induced protein 5NG4 (Pinus taeda PE=2 SV=1) (uniprot_sprot:sp|Q6J163|5NG4_PINTA)	genome
c15d_04-F04-M13R_c	MU54227	MELO3C002611	9.74621	9.88863	9.29941	9.28921	8.75564	9.60698	9.33905	10.3326	10.0957	10.1097	10.2173	9.4879	9.76736	9.46636	9.70452	Similar to Putative uncharacterized protein (Vitis vinifera) (uniref90:UniRef90_A5AP07)	genome
c15d_04-F05-M13R_c	MU54881	MELO3C013918	9.82038	10.7061	10.3668	10.9558	10.979	8.67204	8.47705	9.51632	10.7976	10.6775	11.4428	11.6254	11.5187	11.767	11.7059	Similar to Nudix hydrolase 8 (Arabidopsis thaliana) (uniprot_sprot:sp|Q8L7W2|NUDT8_ARATH)	genome
c15d_04-F07-M13R_c	MU51019	MELO3C020913	11.3929	10.9443	11.0112	10.7899	10.7131	12.3867	13.0968	12.0058	11.5108	11.6507	12.0435	11.99	11.963	11.7437	11.7565	Similar to Red chlorophyll catabolite reductase, chloroplastic (Arabidopsis thaliana) (uniprot_sprot:sp|Q8LDU4|RCCR_ARATH)	genome
c15d_04-G01-M13R_c	MU47579	MELO3C020218	5.16282	4.81106	4.32845	5.51533	5.24895	4.92644	4.88152	4.76581	6.25687	5.65959	6.43783	7.03111	6.09929	6.90869	5.70457	None	genome
c15d_04-G04-M13R_c	MU54882	MELO3C002690	7.9487	7.43847	8.13987	6.96173	7.44896	8.10017	8.63948	8.1583	6.84562	7.62988	7.60852	7.03614	7.81483	6.96531	7.82375	Similar to PREDICTED: hypothetical protein (Vitis vinifera) (uniref90:UniRef90_UPI00019853D5)	genome
c15d_04-H03-M13R_c	MU54885	MELO3C025631	5.37079	6.19471	7.06489	6.54194	7.47753	5.79491	7.56558	6.5494	6.81092	7.93532	5.22308	5.53241	6.57279	5.38034	7.12333	Similar to Putative uncharacterized protein (Vitis vinifera) (uniref90:UniRef90_A5ADJ6)	genome
c15d_04-H06-M13R_c	MU48386	MELO3C008307	4.75684	5.53976	5.66275	5.5971	6.55767	4.29784	4.16665	4.19405	4.46657	5.39857	5.67651	5.94569	6.05245	5.94387	6.62271	Similar to Transcription factor bHLH51 (Arabidopsis thaliana) (uniprot_sprot:sp|Q9XEF0|BH051_ARATH)	genome
c15d_04-H12-M13R_c	MU48637	MELO3C003488	10.6684	10.5745	10.0952	9.57329	9.39062	10.2429	9.88045	9.86597	9.10386	8.48513	11.1799	10.3864	10.5982	10.3437	10.1573	Similar to Galactosylgalactosylxylosylprotein 3-beta-glucuronosyltransferase 1 (Homo sapiens) (uniprot_sprot:sp|Q9P2W7|B3GA1_HUMAN)	genome
c15d_05-A12-M13R_c	MU54887	-	3.65592	3.72757	3.6988	3.95667	3.94042	3.76236	3.83997	3.55849	3.85839	3.70381	4.20872	3.94565	3.84632	4.03721	3.83054	None	ICuGI
c15d_05-B01-M13R_c	MU54888	MELO3C005715	8.95445	8.30108	8.84452	7.95665	8.5639	8.71486	9.55901	8.73989	8.89137	9.17108	10.6327	10.4203	10.6961	10.3848	10.3648	Similar to Whole genome shotgun sequence of line PN40024, scaffold_25.assembly12x (Fragment) (Vitis vinifera) (uniref90:UniRef90_D7TV66)	genome
c15d_05-B03-M13R_c		MELO3C018454	3.38549	3.56981	3.74954	3.68023	3.99891	4.34631	4.67219	6.22541	5.29431	5.82981	3.57993	3.72004	3.71457	3.48481	4.00266	Similar to Putative uncharacterized protein (Ricinus communis) (uniref90:UniRef90_B9RYH7)	genome
c15d_05-B06-M13R_c	MU53215	MELO3C020771	6.52069	8.08228	6.62715	8.70757	8.03387	7.73899	6.84881	8.50606	9.30264	8.82153	6.04318	6.8593	6.55626	6.55078	7.14815	Similar to Auxin-induced protein X10A (Glycine max PE=2 SV=1) (uniprot_sprot:sp|P33080|AX10A_SOYBN)	genome
c15d_05-B11-M13R_c	MU54889	MELO3C009773	4.34718	5.09361	4.99542	5.28977	5.28026	4.48168	4.97636	5.0726	4.21924	4.97514	5.10321	5.59523	5.52954	5.53349	5.9511	Similar to Condensin complex subunit 1 (Schizosaccharomyces pombe) (uniprot_sprot:sp|O94679|CND1_SCHPO)	genome
c15d_05-C03-M13R_c	MU45478	MELO3C009359	9.81484	10.5886	10.0759	11.0225	10.7826	9.01002	9.43098	10.2973	11.2533	11.0504	11.0641	11.598	11.0887	11.9479	11.2097	Similar to ABC transporter B family member 1 (Arabidopsis thaliana) (uniprot_sprot:sp|Q9ZR72|AB1B_ARATH)	genome
c15d_05-C06-M13R_c	MU54890	MELO3C004312	6.58712	5.75375	4.05569	4.83488	4.08617	5.75345	4.44042	5.49385	4.61211	3.95296	6.03337	5.00554	4.04493	5.32562	4.38451	Similar to Putative disease resistance protein At4g11170 (Arabidopsis thaliana) (uniprot_sprot:sp|O82500|Y4117_ARATH)	genome
c15d_05-D02-M13R_c	MU53569	-	7.05711	7.29734	5.12331	7.4667	5.2753	4.96013	4.57772	4.63965	4.30029	4.66434	6.84796	6.11688	5.9155	6.27537	6.25366	None	ICuGI
c15d_05-D04-M13R_c	MU54891	-	3.56664	3.59295	3.91073	3.87847	3.75588	3.90627	3.82862	4.22598	4.01036	4.02097	6.25138	5.99684	6.02025	6.1666	5.31142	None	ICuGI
c15d_05-D06-M13R_c	MU51125	MELO3C018156	11.8256	12.1672	11.9288	12.3965	12.1998	12.1095	11.9212	12.2416	12.5416	12.5357	12.4787	12.6434	12.2898	12.3873	12.4526	Similar to Predicted protein (Populus trichocarpa) (uniref90:UniRef90_B9I061)	genome
c15d_05-D10-M13R_c	MU54892	MELO3C008519	5.95058	5.96545	6.13509	5.8334	6.21233	5.70835	6.17082	5.59377	5.97838	6.09543	6.5992	6.74247	6.64168	6.99373	7.19224	Similar to Vacuolar protein sorting-associated protein 9A (Arabidopsis thaliana) (uniprot_sprot:sp|Q9LT31|VPS9A_ARATH)	genome
c15d_05-D12-M13R_c	MU54893	MELO3C025260	10.1717	9.71337	9.88516	9.63915	9.7249	10.4189	10.4182	10.2155	9.78792	10.041	10.777	10.6691	10.828	10.5982	10.7942	Similar to RING finger and transmembrane domain-containing protein 2 (Homo sapiens) (uniprot_sprot:sp|Q96EX2|RNFT2_HUMAN)	genome
c15d_05-E03-M13R_c	MU45320	MELO3C006083	9.04124	9.31327	8.26708	10.4822	9.45667	8.62041	6.20625	6.48579	8.2107	8.15078	6.79626	7.27728	6.58182	8.06807	6.9091	Similar to F22L4.5 protein (Arabidopsis) (uniref90:UniRef90_Q9LMN0)	genome
c15d_05-E05-M13R_c	MU54894	MELO3C024216	10.4493	11.0357	11.3232	11.2844	11.3787	10.7574	11.2694	11.6707	12.0204	12.1418	12.4252	12.6135	12.6322	12.5799	12.7019	Similar to Threonyl-tRNA synthetase (Synechococcus sp. (strain CC9311)) (uniprot_sprot:sp|Q0I902|SYT_SYNS3)	genome
c15d_05-E09-M13R_c	MU54895	MELO3C007294	3.4543	3.18103	3.53131	3.39488	3.71117	3.47627	3.79455	4.34837	4.35983	5.30127	3.59166	3.80907	3.72695	3.86491	4.28256	Similar to Whole genome shotgun sequence of line PN40024, scaffold_583.assembly12x (Vitis vinifera) (uniref90:UniRef90_A5BMW9)	genome
c15d_05-E11-M13R_c	MU44788	-	9.9624	9.90606	10.2178	9.88163	10.2126	10.1982	10.9245	10.2101	10.0631	10.5138	10.2323	10.3665	10.2771	10.4913	10.4305	unnamed protein product [Vitis vinifera]	ICuGI
c15d_05-F10-M13R_c	MU54897	MELO3C013942	7.99478	8.49923	8.45162	8.31867	8.40548	7.55648	7.96766	8.08703	8.3634	8.22899	9.09007	9.17835	8.86461	9.04389	8.93233	Similar to Chaperone protein dnaJ 13 (Arabidopsis thaliana) (uniprot_sprot:sp|Q39079|DNJ13_ARATH)	genome
c15d_05-G01-M13R_c	MU54898	MELO3C010860	10.7283	10.3658	10.7701	11.2003	10.854	9.66338	9.31122	9.81845	10.4102	10.2684	11.3149	11.7351	11.5322	11.7213	11.7049	Similar to Thioredoxin-like 4, chloroplastic (Arabidopsis thaliana) (uniprot_sprot:sp|Q9C5C5|TRL4_ARATH)	genome
c15d_05-G02-M13R_c	MU54899	MELO3C005272	4.97064	4.90677	4.8384	4.70106	4.98106	4.63258	4.57647	4.54256	4.59535	4.85554	5.80598	4.94076	5.85752	4.96548	5.43994	Similar to Probable calcium-binding protein CML25 (Arabidopsis thaliana) (uniprot_sprot:sp|Q9FYK2|CML25_ARATH)	genome
c15d_05-G05-M13R_c	MU43530	MELO3C010543	8.41684	8.62403	8.5897	8.98081	9.04912	8.52112	8.82811	8.24664	8.16631	8.37883	9.35636	9.55055	9.29185	9.73777	9.45204	Similar to Clathrin binding protein, putative (Ricinus communis) (uniref90:UniRef90_B9S1M7)	genome
c15d_05-G09-M13R_c	MU47887	MELO3C009253	8.58625	8.35743	7.99575	7.98323	7.81376	8.07206	8.08769	7.52387	7.06986	7.2265	8.50497	8.18324	8.09269	8.44712	8.67547	Similar to Scarecrow-like protein 9 (Arabidopsis thaliana) (uniprot_sprot:sp|O80933|SCL9_ARATH)	genome
c15d_05-H02-M13R_c	MU48327	MELO3C026510	8.28096	8.28341	8.37528	8.04954	8.15003	8.4163	9.00252	8.42902	8.13644	8.35871	9.30349	9.18751	9.43021	9.13469	9.21877	Similar to Protein FAM135B (Xenopus laevis) (uniprot_sprot:sp|Q641I1|F135B_XENLA)	genome
c15d_05-H03-M13R_c	MU47895	MELO3C020752	6.65563	7.3938	6.23768	8.62955	7.97561	5.65378	5.14235	6.1078	7.48332	6.44761	7.33476	7.98397	7.55195	8.78731	7.54612	Similar to SAUR family protein (rosids) (uniref90:UniRef90_B9H0Z6)	genome
c15d_05-H06-M13R_c	MU54900	MELO3C012381	6.06933	7.13244	5.56398	7.31547	6.5097	6.13438	5.12853	7.00981	7.72269	6.8117	6.26172	6.04106	5.9432	6.16395	6.0494	None	genome
c15d_06-A01-M13R_c	MU54901	-	6.08833	6.3574	6.19973	6.72801	6.65765	6.06171	6.05434	5.83377	6.16463	6.22544	7.82793	7.56356	7.60506	8.32906	7.88403	None	ICuGI
c15d_06-A02-M13R_c	MU50558	MELO3C013456	7.30453	8.37004	8.24905	8.71895	8.80275	7.52547	8.19545	8.37335	9.0119	9.12624	9.48598	10.0362	10.0385	10.0335	10.2486	Similar to U-box domain-containing protein 4 (Arabidopsis thaliana) (uniprot_sprot:sp|O22193|PUB4_ARATH)	genome
c15d_06-A04-M13R_c	MU52947	MELO3C022491	6.73797	7.00238	6.28594	7.3748	7.44358	6.98255	6.71225	6.98219	7.06511	7.31123	7.43901	7.62125	7.34487	7.71685	7.6871	Similar to Ycf20-like protein (Arabidopsis thaliana) (uniprot_sprot:sp|O80813|YC20L_ARATH)	genome
c15d_06-B03-M13R_c	MU53268	-	5.78037	6.5413	5.66745	6.90221	6.49168	6.23074	5.63764	6.60281	7.53872	6.5863	8.14888	8.39883	7.89786	8.26612	8.07357	conserved hypothetical protein [Ricinus communis]	ICuGI
c15d_06-B06-M13R_c	MU54903	MELO3C016000	7.41846	7.43504	7.06758	7.10361	7.2341	7.73136	7.5635	7.61806	7.56552	7.72448	7.1666	7.40534	7.44004	7.54155	7.54715	Similar to Protein translocase, putative (Ricinus communis) (uniref90:UniRef90_B9SAS0)	genome
c15d_06-B09-M13R_c	MU54904	MELO3C008260	8.50618	8.5489	8.71315	9.06993	8.85313	8.52896	9.23368	8.53178	8.72892	9.2669	9.85341	10.0086	9.68462	9.83451	10.0211	Similar to Uncharacterized protein C22orf13 homolog (Mus musculus PE=2 SV=2) (uniprot_sprot:sp|Q8BZI6|CV013_MOUSE)	genome
c15d_06-C03-M13R_c	MU54905	MELO3C022273	12.2795	12.3915	12.5131	12.0678	12.1189	12.6922	12.652	12.7724	12.5162	12.6647	12.8537	12.8458	12.9996	12.6341	12.8667	Similar to Uncharacterized amino acid permease YfnA (Bacillus subtilis) (uniprot_sprot:sp|Q797A7|YFNA_BACSU)	genome
c15d_06-C12-M13R_c	MU54906	-	12.2544	11.8657	12.069	12.3643	12.378	12.3797	12.3251	12.3211	12.3307	12.3412	12.8479	12.9556	13.0902	13.0228	13.147	similar to homologue to emb|X61277.1|OB18S5S O.berteriana mitochondrial 18S rRNA & 5S rRNA genes, partial (10%)	melogen
c15d_06-D02-M13R_c	MU54907	MELO3C025702	9.69034	9.22124	8.98789	9.45825	9.32204	8.59762	8.25234	7.81724	7.83103	7.22169	9.36041	9.30887	9.25381	9.79474	9.02514	Similar to Uncharacterized UDP-glucosyltransferase At1g05675 (Arabidopsis thaliana) (uniprot_sprot:sp|P0C7P7|Y1567_ARATH)	genome
c15d_06-D11-M13R_c	MU54908	MELO3C004349	4.16573	3.66256	4.39984	3.94032	4.04085	4.08725	4.54903	4.2302	4.51694	4.78665	4.0286	4.30229	4.25827	4.16968	4.50556	Similar to Probable serine/threonine-protein kinase At1g54610 (Arabidopsis thaliana) (uniprot_sprot:sp|Q9ZVM9|Y1461_ARATH)	genome
c15d_06-E02-M13R_c	MU54909	MELO3C018502	6.32829	5.56715	6.20068	7.41647	6.33366	6.32119	5.10286	6.05987	6.94206	6.83289	8.45333	8.85636	8.50683	8.93223	8.46928	Similar to Putative uncharacterized protein (Ricinus communis) (uniref90:UniRef90_B9RY58)	genome
c15d_06-E03-M13R_c	MU54910	-	10.5538	10.6737	11.1598	10.8527	11.0391	10.6595	10.8569	10.7732	10.9623	11.4306	10.954	11.2214	10.992	11.4042	11.0964	None	ICuGI
c15d_06-E09-M13R_c	MU48206	MELO3C020767	9.26968	9.77486	8.93957	10.7674	10.0048	8.00288	6.46163	8.15921	9.23085	8.39921	7.91035	9.00498	8.44616	8.82465	9.26429	Similar to Auxin-induced protein 10A5 (Glycine max PE=2 SV=1) (uniprot_sprot:sp|P33079|A10A5_SOYBN)	genome
c15d_06-E10-M13R_c	MU54911	MELO3C011924	10.8611	9.7268	10.2341	10.875	9.15198	10.8592	7.89567	10.7985	10.2486	9.4527	11.5105	11.6601	11.2854	11.6758	11.1925	Similar to Nucleoporin GLE1 (Danio rerio) (uniprot_sprot:sp|Q6DRB1|GLE1_DANRE)	genome
c15d_06-F03-M13R_c	MU54912	MELO3C021343	8.17343	8.43693	7.79831	8.17352	8.38206	7.77826	7.43024	7.33255	8.21258	7.32845	9.45121	9.62538	9.44493	9.88891	9.15381	Similar to Putative uncharacterized protein (Glycine max) (uniref90:UniRef90_C6T5G1)	genome
c15d_06-F05-M13R_c	MU54913	-	8.3158	7.73581	8.27008	8.40135	8.38876	9.17287	7.46652	8.6702	8.73385	7.14821	9.86317	10.3791	10.3993	10.2896	9.40869	None	ICuGI
c15d_06-F09-M13R_c	MU45475	MELO3C005775	6.0767	6.54054	6.18072	6.46431	6.45577	5.59604	5.49775	5.67648	6.37178	6.14415	6.80417	6.99558	6.8256	7.0945	7.16297	Similar to Predicted protein (Populus trichocarpa) (uniref90:UniRef90_B9GK97)	genome
c15d_06-G04-M13R_c	MU54914	MELO3C020306	3.6849	3.64007	3.79637	3.58339	3.92148	3.76255	3.77146	3.78286	3.8652	4.03503	3.75156	3.68144	3.65893	3.70352	3.93326	Similar to Predicted protein (Populus trichocarpa) (uniref90:UniRef90_B9GV83)	genome
c15d_06-G11-M13R_c	MU54915	MELO3C015878	7.78286	8.19043	7.9775	8.84063	8.70793	7.14303	6.82016	7.63316	8.41882	8.49301	9.47681	9.75824	9.68966	9.73914	9.84302	Similar to LRR receptor-like serine/threonine-protein kinase ERL1 (Arabidopsis thaliana) (uniprot_sprot:sp|C0LGW6|ERL1_ARATH)	genome
c15d_06-H02-M13R_c	MU54916	MELO3C006720	8.08851	8.25688	8.61382	8.18701	8.42713	7.99093	8.35937	7.99737	7.97729	8.17976	8.49307	8.70354	8.97662	8.60546	8.87327	Similar to Whole genome shotgun sequence of line PN40024, scaffold_77.assembly12x (Fragment) (Vitis vinifera) (uniref90:UniRef90_D7SYJ8)	genome
c15d_06-H07-M13R_c	MU54918	MELO3C010601	6.27115	6.93892	7.66358	7.5484	8.15666	5.76935	7.50464	6.95971	7.95364	7.99687	7.60454	8.12126	8.71962	8.4086	8.61017	Similar to LysM domain-containing GPI-anchored protein 1 (Arabidopsis thaliana) (uniprot_sprot:sp|Q93ZH0|LYM1_ARATH)	genome
c15d_06-H08-M13R_c	MU54919	MELO3C022228	8.12551	9.22196	9.40056	9.84265	9.84842	10.5899	10.7768	11.4081	11.7192	11.7873	12.0267	12.0921	12.4108	12.0849	12.4483	Similar to Putative uncharacterized protein (Vitis vinifera) (uniref90:UniRef90_A5AQS4)	genome
c15d_06-H10-M13R_c	MU54920	-	6.8073	6.6983	6.0643	7.1038	6.48302	7.4011	6.90466	6.30402	6.71068	6.13168	7.21173	7.25053	7.02825	7.16137	6.60576	Ulp1-like peptidase [Cucumis melo]	ICuGI
c15d_07-A01-M13R_c	MU54921	-	3.49758	3.65465	3.67415	3.6899	3.64453	3.5835	3.99933	3.69289	3.79948	3.76556	3.74906	3.79517	3.80439	3.80201	4.10614	NBS-LRR type resistance protein [Cucumis melo]	ICuGI
c15d_07-A02-M13R_c	MU54922	MELO3C003416	9.74937	10.4606	10.0994	11.3335	10.7454	8.72916	7.57165	10.0792	10.9783	10.2882	6.86344	8.61629	8.2894	8.82628	8.76388	None	genome
c15d_07-A03-M13R_c	MU45143	MELO3C004371	8.68322	8.15156	8.15865	8.07476	8.07854	9.04857	9.1439	8.58814	8.30663	8.3695	9.68557	9.50131	9.573	9.59977	9.72484	Similar to PITH domain-containing protein At3g04780 (Arabidopsis thaliana) (uniprot_sprot:sp|Q9SQZ9|PITH1_ARATH)	genome
c15d_07-A05-M13R_c	MU54923	MELO3C025392	7.2889	6.59222	6.94558	7.12523	7.31548	6.78242	7.43168	6.6252	7.29429	7.49611	8.22363	8.1973	8.0732	8.4277	8.39051	Similar to Serine/threonine-protein kinase PBS1 (Arabidopsis thaliana) (uniprot_sprot:sp|Q9FE20|PBS1_ARATH)	genome
c15d_07-A07-M13R_c	MU54924	MELO3C016004	5.63904	5.76076	5.15763	6.05006	5.92135	5.57254	5.32714	5.33037	5.85685	5.27884	5.33019	5.27858	5.00578	5.19892	4.36105	Similar to Universal stress protein (Arachis hypogaea) (uniref90:UniRef90_B4UW73)	genome
c15d_07-A10-M13R_c	MU47901	MELO3C016679	5.26139	5.75651	5.46121	6.57716	6.76496	4.87059	5.56524	5.73518	6.4693	6.74915	6.59557	7.483	7.35733	7.31092	7.94697	Similar to Receptor-like serine/threonine-protein kinase At1g78530 (Arabidopsis thaliana) (uniprot_sprot:sp|Q9SYM9|Y1853_ARATH)	genome
c15d_07-B04-M13R_c	MU54925	MELO3C020075	10.1285	10.2892	10.5558	10.1309	10.4376	9.72696	9.83329	9.73713	9.88285	10.1106	9.93134	9.87442	10.0346	9.8215	9.91118	Similar to UBX domain-containing protein 7 (Pongo abelii) (uniprot_sprot:sp|Q5REY7|UBXN7_PONAB)	genome
c15d_07-B05-M13R_c	MU54926	MELO3C003373	8.19611	7.96127	7.76419	8.05873	8.14216	8.63166	8.32729	8.39245	8.58596	8.60612	10.2154	10.1296	10.5684	10.227	10.5143	Similar to Putative uncharacterized protein (Vitis vinifera) (uniref90:UniRef90_A5BJC2)	genome
c15d_07-B06-M13R_c	MU54927	MELO3C003055	4.3797	4.49255	4.29255	4.70115	5.00548	3.95076	3.80104	3.73157	4.14769	4.25576	4.74744	4.85752	4.87153	5.55187	4.88676	Similar to Oxysterol-binding protein-related protein 1C (Arabidopsis thaliana) (uniprot_sprot:sp|Q8L751|ORP1C_ARATH)	genome
c15d_07-B08-M13R_c	MU54928	-	8.23497	8.06587	7.2873	7.81646	7.41455	8.88184	7.79262	7.92843	7.66438	7.42601	7.15764	7.14082	6.74326	7.25711	6.95927	None	ICuGI
c15d_07-B10-M13R_c	MU52834	MELO3C003758	6.77627	7.41176	7.33828	7.91825	7.81652	7.26222	8.08726	8.04963	8.30254	8.51245	7.66924	7.96007	7.85331	7.86491	8.15178	Similar to HVA22-like protein i (Arabidopsis thaliana) (uniprot_sprot:sp|Q8LE10|HA22I_ARATH)	genome
c15d_07-D08-M13R_c	MU47846	MELO3C025184	8.63802	9.32282	9.61049	9.67027	10.1452	8.20922	8.43063	8.92918	9.65805	10.0174	9.48093	9.87656	10.2145	9.82519	10.3332	Similar to Whole genome shotgun sequence of line PN40024, scaffold_67.assembly12x (Fragment) (Vitis vinifera) (uniref90:UniRef90_D7T4Q9)	genome
c15d_07-E08-M13R_c	MU51609	MELO3C009070	10.0443	10.376	10.9535	10.2335	10.9166	10.161	10.8534	10.39	10.4614	10.9991	10.2652	10.3185	10.6281	10.4539	10.4224	Similar to Whole genome shotgun sequence of line PN40024, scaffold_31.assembly12x (Fragment) (Vitis vinifera) (uniref90:UniRef90_D7SWB0)	genome
c15d_07-F03-M13R_c	MU51177	MELO3C017612	10.6434	11.3894	11.909	11.5331	12.5948	9.24048	10.2769	9.12962	10.2587	11.0935	11.3749	11.8084	12.4696	12.1065	12.8323	Similar to Whole genome shotgun sequence of line PN40024, scaffold_817.assembly12x (Fragment) (Vitis vinifera) (uniref90:UniRef90_D7UEB1)	genome
c15d_07-F06-M13R_c	MU54930	-	4.32831	4.8235	4.18905	4.82116	4.3336	4.46527	4.50687	4.72176	4.18143	4.50678	4.09994	4.15023	3.98797	4.39129	4.22204	None	ICuGI
c15d_07-F08-M13R_c	MU54931	MELO3C008553	6.50701	6.63148	6.50144	6.28671	6.37129	6.33595	6.79251	6.79016	6.67199	6.29205	7.09309	6.96192	7.11716	6.74454	6.60625	Similar to Predicted protein (Populus trichocarpa) (uniref90:UniRef90_B9HXT8)	genome
c15d_07-F09-M13R_c	MU54932	MELO3C005569	4.8897	5.04637	4.80836	4.52608	5.0699	5.72141	6.11831	4.18359	4.85038	4.65679	6.77198	6.7212	6.58261	6.39108	5.51582	Similar to Protein ODORANT1 (Petunia hybrida) (uniprot_sprot:sp|Q50EX6|ODO1_PETHY)	genome
c15d_07-G02-M13R_c	MU54323	MELO3C007235	8.45212	8.64349	9.0621	8.71922	8.78053	8.89912	9.25739	9.02711	8.71563	9.22595	9.05043	9.02489	9.11853	8.95725	9.24773	Similar to Protein IQ-DOMAIN 1 (Arabidopsis thaliana) (uniprot_sprot:sp|Q9SF32|IQD1_ARATH)	genome
c15d_07-G06-M13R_c	MU54933	-	3.71456	3.45406	3.56986	3.78457	4.03431	3.92617	3.94497	3.8569	3.67933	3.91118	4.49054	4.52267	4.39031	4.38981	4.38701	replication factor C / DNA polymerase III gamma-tau subunit, putative [Ricinus communis]	ICuGI
c15d_07-G08-M13R_c	MU54934	MELO3C013525	8.77497	9.19042	8.92106	9.56584	9.41066	8.99894	8.38439	8.97137	9.71258	9.71421	9.85106	10.0004	9.58064	9.85487	9.77608	Similar to Predicted protein (Fragment) (Populus trichocarpa) (uniref90:UniRef90_B9I689)	genome
c15d_07-G09-M13R_c	MU52284	MELO3C005754	9.96795	10.1159	9.97167	9.99007	10.0461	9.56107	9.8988	9.8741	9.81501	9.87843	10.408	10.2855	9.98561	10.225	10.0862	Similar to Putative E3 ubiquitin-protein ligase UBR7 (Homo sapiens) (uniprot_sprot:sp|Q8N806|UBR7_HUMAN)	genome
c15d_07-H01-M13R_c	MU53149	MELO3C020006	9.0442	9.63227	8.71339	10.0284	9.82497	9.18828	8.73742	9.2249	9.65465	9.33551	10.992	11.0071	11.0321	10.8254	11.0574	Similar to RING-H2 finger protein ATL72 (Arabidopsis thaliana) (uniprot_sprot:sp|Q9SG96|ATL72_ARATH)	genome
c15d_07-H09-M13R_c	MU45481	MELO3C008789	8.26665	8.586	8.44638	8.58685	8.62533	8.09973	8.38101	8.23925	8.46699	8.49888	8.85186	9.03226	8.96286	8.95527	8.94291	Similar to Proton-coupled amino acid transporter 1 (Homo sapiens) (uniprot_sprot:sp|Q7Z2H8|S36A1_HUMAN)	genome
c15d_08-A01-M13R_c	MU54936	MELO3C016336	6.67118	7.34183	7.64886	7.57798	7.81762	6.56589	7.52423	6.96775	7.62092	8.08352	6.79399	7.51879	7.48694	7.53842	7.69473	Similar to Whole genome shotgun sequence of line PN40024, scaffold_25.assembly12x (Fragment) (Vitis vinifera) (uniref90:UniRef90_D7TV70)	genome
c15d_08-A02-M13R_c	MU54266	-	6.72651	7.05697	7.12123	7.5914	7.79995	6.32451	6.87645	6.99363	7.37839	7.73724	7.91899	8.27167	8.37429	8.30165	8.98952	None	ICuGI
c15d_08-A03-M13R_c	MU54937	MELO3C022722	6.55004	6.29683	6.19881	6.23284	6.33127	6.21149	6.30948	5.59728	5.74463	5.36348	7.15853	7.06867	7.26256	6.9713	6.74248	Similar to ER lumen protein retaining receptor 1 (Xenopus tropicalis) (uniprot_sprot:sp|Q5XHA2|ERD21_XENTR)	genome
c15d_08-A10-M13R_c	MU54938	MELO3C022202	6.37163	7.45047	7.40616	8.30389	8.23763	6.15511	7.00777	6.96612	8.13268	8.2252	6.47194	7.67506	7.78181	6.87356	8.05277	Similar to Putative UPF0481 protein At3g02645 (Arabidopsis thaliana) (uniprot_sprot:sp|P0C897|Y3264_ARATH)	genome
c15d_08-B05-M13R_c	MU54939	MELO3C015233	11.5964	11.9757	11.9888	12.0269	12.3389	11.1603	11.7228	11.5758	12.1347	12.2489	11.702	12.0725	11.6504	11.8945	11.8082	Similar to Uncharacterized aarF domain-containing protein kinase At1g79600, chloroplastic (Arabidopsis thaliana) (uniprot_sprot:sp|Q9MA15|Y1960_ARATH)	genome
c15d_08-D04-M13R_c	MU54940	MELO3C025662	5.68864	5.98018	6.67414	6.20572	6.56519	5.94343	6.50922	6.30257	6.70322	6.65917	7.97032	8.00475	7.7407	8.3132	8.13624	Similar to Probable leucine-rich repeat receptor-like serine/threonine-protein kinase At3g14840 (Arabidopsis thaliana) (uniprot_sprot:sp|C0LGN2|Y3148_ARATH)	genome
c15d_08-D07-M13R_c	MU54941	MELO3C019730	8.96198	9.25186	8.69934	8.51882	8.70711	9.43701	8.58368	9.48107	9.38128	9.09302	10.5859	10.3131	10.1899	10.0144	10.0114	Similar to Zinc finger CCCH domain-containing protein 3 (Arabidopsis thaliana) (uniprot_sprot:sp|Q94AD9|C3H3_ARATH)	genome
c15d_08-D10-M13R_c	MU54942	MELO3C026288	6.52132	7.80123	7.55588	8.43448	8.21864	5.85316	6.82104	7.15638	7.48575	8.08435	8.61927	9.37891	8.97014	9.44022	9.69405	Similar to Serine/threonine protein phosphatase 2A 55 kDa regulatory subunit B beta isoform (Arabidopsis thaliana) (uniprot_sprot:sp|Q39247|2ABB_ARATH)	genome
c15d_08-E01-M13R_c	MU45888	MELO3C022803	9.65359	9.7017	9.42098	9.7022	9.58428	9.65878	9.29244	9.40705	9.74038	9.53877	9.10481	9.20124	9.21632	9.22785	9.45319	Similar to Whole genome shotgun sequence of line PN40024, scaffold_1.assembly12x (Fragment) (Vitis vinifera) (uniref90:UniRef90_E0CRG6)	genome
c15d_08-E04-M13R_c	MU54943	MELO3C007982	7.91203	8.14882	8.6457	8.74393	9.07474	7.81058	8.01846	7.7557	8.28983	8.45948	8.80802	8.93624	9.14071	9.03548	9.0588	Similar to Putative uncharacterized protein (Ricinus communis) (uniref90:UniRef90_B9T2L8)	genome
c15d_08-E06-M13R_c	MU54944	MELO3C011375	5.21972	5.47837	5.28667	5.9536	5.76749	4.22411	4.87894	4.69066	4.90699	5.4889	5.70819	6.13158	6.0483	6.53015	6.79183	Similar to Predicted protein (rosids) (uniref90:UniRef90_B9GUH4)	genome
c15d_08-E07-M13R_c	MU48972	MELO3C003311	7.17631	7.92169	8.05499	8.09349	8.24479	7.27919	7.72426	7.38461	7.83204	8.13079	8.26578	8.31935	8.36998	8.39529	8.51591	Similar to Putative uncharacterized protein (Ricinus communis) (uniref90:UniRef90_B9R9U4)	genome
c15d_08-E08-M13R_c	MU54945	-	9.93456	9.97351	9.90942	9.39794	9.66379	9.21434	9.05458	8.82972	9.1559	9.11331	10.006	9.85053	9.81541	10.1932	10.0472	None	ICuGI
c15d_08-E09-M13R_c	MU54946	-	4.11754	3.69517	3.91051	3.96553	4.27113	4.63917	3.95967	4.18646	4.21267	4.04767	5.86962	5.45317	5.19128	5.54043	4.78159	hypothetical protein [Vitis vinifera]	ICuGI
c15d_08-E11-M13R_c	MU54947	MELO3C019256	9.5884	10.0211	10.2805	10.2259	10.4959	9.77835	9.90123	10.2722	10.7271	10.9882	11.8445	11.8076	11.7056	12.0004	11.7834	Similar to Glutamate receptor 3.4 (Arabidopsis thaliana) (uniprot_sprot:sp|Q8GXJ4|GLR34_ARATH)	genome
c15d_08-F01-M13R_c	MU54948	MELO3C018322	8.19757	8.60108	9.09029	9.15969	9.27725	8.12267	8.83551	8.59763	9.26361	9.40809	9.49285	9.82863	9.44851	9.83164	9.81811	Similar to ATP-dependent DNA helicase recG (Synechocystis sp. (strain ATCC 27184 / PCC 6803 / N-1)) (uniprot_sprot:sp|Q55681|RECG_SYNY3)	genome
c15d_08-F04-M13R_c	MU54949	MELO3C016182	10.5848	10.8953	10.9338	10.367	10.7346	10.5338	10.8977	10.7304	10.6575	10.8088	11.3993	11.2875	11.4181	11.4272	11.4059	Similar to Putative uncharacterized protein (Ricinus communis) (uniref90:UniRef90_B9SCE7)	genome
c15d_08-F07-M13R_c	MU49375	MELO3C014984	8.00861	8.38341	7.94342	9.47511	8.72607	6.54166	6.3447	7.47157	8.58781	8.19543	9.65687	10.2115	9.83209	10.5596	10.4332	Similar to Inactive leucine-rich repeat receptor-like serine/threonine-protein kinase At1g60630 (Arabidopsis thaliana) (uniprot_sprot:sp|Q84MA9|Y1063_ARATH)	genome
c15d_08-F08-M13R_c	MU54950	MELO3C020930	7.77253	8.72235	8.66179	9.05369	9.50881	5.59351	6.25069	6.69126	8.54477	8.33323	8.92886	9.40767	9.39675	9.5658	9.59982	Similar to CDPK-related protein kinase (Daucus carota) (uniprot_sprot:sp|P53681|CRK_DAUCA)	genome
c15d_08-F09-M13R_c	MU54951	-	4.56397	4.96659	4.51599	5.29344	4.97042	4.10565	4.87842	4.73897	4.73709	4.63567	4.62284	5.38664	5.05678	6.16698	5.98941	None	ICuGI
c15d_08-F12-M13R_c	MU54952	MELO3C026501	5.29938	6.01346	5.94153	6.51884	6.65048	5.36617	5.36119	5.61697	6.0779	6.4898	5.01155	5.74392	5.37921	5.43217	5.79663	Similar to Predicted protein (Populus trichocarpa) (uniref90:UniRef90_B9IIE9)	genome
c15d_08-G05-M13R_c	MU54954	MELO3C007763	7.75883	7.20224	6.5599	6.2107	6.42135	7.5613	6.65563	6.90781	6.26263	6.26631	9.12862	8.0423	8.31996	7.76817	7.76695	Similar to Whole genome shotgun sequence of line PN40024, scaffold_304.assembly12x (Fragment) (Vitis vinifera) (uniref90:UniRef90_D7UE26)	genome
c15d_08-G12-M13R_c	MU54955	MELO3C023582	9.48468	9.60149	9.79053	10.2913	10.4313	8.6531	8.77235	9.521	10.4074	10.2504	11.1374	11.8778	11.8715	11.797	12.0633	Similar to 50S ribosomal protein L1, chloroplastic (Arabidopsis thaliana) (uniprot_sprot:sp|Q9LY66|RK1_ARATH)	genome
c15d_08-H03-M13R_c	MU54956	-	5.06847	5.4707	5.81858	5.45222	6.05765	4.69925	5.28474	5.11972	5.39877	6.17428	6.26339	6.55635	6.3637	6.87301	6.63971	unnamed protein product [Arabidopsis thaliana]	ICuGI
c15d_08-H07-M13R_c	MU54957	-	5.95695	6.67952	4.06136	6.80149	4.49122	5.42103	4.40143	5.18798	6.08724	4.45779	6.30402	5.91996	5.22764	6.36733	5.24165	None	ICuGI
c15d_08-H09-M13R_c	MU54958	MELO3C011753	7.361	7.46927	7.41823	7.81109	7.3069	6.27644	6.57993	6.30338	7.25486	6.71927	7.63154	7.68584	7.44909	8.10525	7.47662	Similar to Predicted protein (Populus trichocarpa) (uniref90:UniRef90_B9GLU5)	genome
c15d_08-H10-M13R_c	MU49578	MELO3C017497	9.00283	10.0023	7.01944	11.1092	10.4266	4.81208	4.1507	4.61812	5.99415	4.54118	5.90604	8.62316	5.77353	7.41122	4.89979	Similar to Pathogenesis-related protein PR-1 (Medicago truncatula) (uniprot_sprot:sp|Q40374|PR1_MEDTR)	genome
c15d_09-A02-M13R_c	MU54959	-	5.40241	5.887	6.50291	6.19868	6.47512	4.34703	5.15966	4.78366	4.76231	5.46373	4.90332	5.36197	5.51131	5.8329	6.16392	None	ICuGI
c15d_09-A04-M13R_c	MU54960	MELO3C020156	9.765	10.2603	9.67515	10.6381	10.4653	8.12129	6.82523	8.06267	9.32879	8.51968	9.20165	9.67067	9.52133	10.0282	9.65983	None	genome
c15d_09-B05-M13R_c	MU47935	MELO3C008125	7.23046	7.93832	7.49057	8.6826	8.51191	6.64134	6.39188	6.67489	8.09121	8.13462	8.5915	9.20821	9.89001	9.54685	9.58064	Similar to Putative uncharacterized protein (Ricinus communis) (uniref90:UniRef90_B9T6K4)	genome
c15d_09-B06-M13R_c	MU54961	MELO3C015567	8.47363	8.83018	8.41666	8.71225	8.65856	8.20581	8.13348	8.24556	8.51744	8.30351	9.88202	9.87049	9.3761	10.0233	9.69911	Similar to Probable receptor-like protein kinase At5g56460 (Arabidopsis thaliana) (uniprot_sprot:sp|Q9FM85|Y5564_ARATH)	genome
c15d_09-B07-M13R_c	MU54962	MELO3C021227	10.9419	11.0632	11.0906	11.154	11.5415	11.1778	11.5936	11.068	11.0992	11.999	11.6123	11.718	12.1278	11.9891	12.3177	Similar to Putative uncharacterized protein (Vitis vinifera) (uniref90:UniRef90_A5BHS8)	genome
c15d_09-B10-M13R_c	MU54963	MELO3C018389	7.75969	7.89555	8.09612	7.85758	7.89993	7.23319	7.26005	7.54263	7.7213	8.10502	8.34821	8.48141	8.4395	8.63925	8.52231	Similar to DEAD-box ATP-dependent RNA helicase 18 (Arabidopsis thaliana) (uniprot_sprot:sp|Q9FLB0|RH18_ARATH)	genome
c15d_09-C04-M13R_c	MU54964	MELO3C016164	10.045	10.4351	10.3425	10.3796	10.2424	10.3157	10.756	10.5985	10.889	10.7357	11.3211	11.1296	11.0262	11.2316	11.1016	Similar to Probable sugar phosphate/phosphate translocator At3g14410 (Arabidopsis thaliana) (uniprot_sprot:sp|Q94EI9|PT314_ARATH)	genome
c15d_09-C09-M13R_c	MU54965	MELO3C010966	10.0924	10.9035	10.9487	11.2394	11.3599	10.5999	10.6938	11.3154	11.6813	11.8919	12.4323	12.5172	12.374	12.46	12.4326	Similar to Mitogen-activated protein kinase homolog NTF3 (Nicotiana tabacum) (uniprot_sprot:sp|Q40517|NTF3_TOBAC)	genome
c15d_09-D02-M13R_c	MU49866	MELO3C010841	9.78789	8.42327	6.62014	6.99956	6.2295	7.48777	5.81073	6.0895	5.99781	5.18233	8.63363	7.83043	6.75199	7.0616	7.16746	Similar to WUSCHEL-related homeobox 4 (Arabidopsis thaliana) (uniprot_sprot:sp|Q6X7J9|WOX4_ARATH)	genome
c15d_09-D03-M13R_c	MU54966	-	3.72352	4.55219	3.83366	5.21836	5.2398	3.82911	3.69875	3.9443	4.76066	4.34199	3.80016	3.79402	3.33787	4.26779	3.5529	None	ICuGI
c15d_09-D04-M13R_c	MU54967	MELO3C007220	10.0194	9.95493	9.68463	8.71259	8.83858	8.37127	9.47974	8.81182	8.41777	8.17611	10.3214	9.07582	9.83498	9.05866	9.55017	Similar to Predicted protein (Populus trichocarpa) (uniref90:UniRef90_B9I1N3)	genome
c15d_09-D05-M13R_c	MU49475	MELO3C015312	6.50817	5.56826	5.86646	5.38127	5.31406	6.68191	6.96474	5.93237	6.08414	5.82878	7.44172	7.53998	7.19398	7.46552	7.47348	Similar to Respiratory burst oxidase homolog protein B (Solanum tuberosum) (uniprot_sprot:sp|Q948T9|RBOHB_SOLTU)	genome
c15d_09-D08-M13R_c	MU54968	MELO3C013040	4.93023	4.61555	5.16253	4.59557	5.15312	4.42503	5.59534	4.57625	4.90695	5.39268	4.32651	4.63135	4.51279	4.69795	5.22636	Similar to Putative uncharacterized protein (Vitis vinifera) (uniref90:UniRef90_A5APE0)	genome
c15d_09-D10-M13R_c	MU54969	-	4.74342	5.45167	5.53226	6.20881	6.6584	4.18356	4.97993	4.55917	5.2095	5.81471	5.19358	5.70976	5.81731	5.52208	6.51507	None	ICuGI
c15d_09-E01-M13R_c	MU45483	MELO3C015984	8.00603	8.57671	8.01725	9.0717	9.02981	7.28543	7.48928	8.0965	8.97463	8.85287	9.14219	9.88415	9.72925	9.9254	10.1569	Similar to Putative uncharacterized protein (Ricinus communis) (uniref90:UniRef90_B9T162)	genome
c15d_09-E06-M13R_c	MU44566	MELO3C020486	11.0068	11.0599	11.1143	11.3827	11.1717	11.003	10.8997	11.3177	11.272	11.0685	12.2691	12.1605	12.0268	12.3927	12.0974	Similar to Uncharacterized membrane protein At1g06890 (Arabidopsis thaliana) (uniprot_sprot:sp|Q8RXL8|Y1689_ARATH)	genome
c15d_09-E08-M13R_c	MU54970	MELO3C007426	7.63295	8.95306	8.23708	9.86806	9.28103	6.30229	6.12514	7.02034	8.38218	7.88845	7.42719	8.41229	8.15818	8.50472	8.49096	Similar to Uncharacterized membrane protein At1g16860 (Arabidopsis thaliana) (uniprot_sprot:sp|Q9FZ45|Y1686_ARATH)	genome
c15d_09-F01-M13R_c	MU49741	MELO3C005340	7.91724	8.0636	7.62497	8.28496	8.25045	7.81442	8.15314	7.84924	8.28251	8.23703	9.28514	9.63284	9.28542	9.61892	9.50227	Similar to Putative uncharacterized protein (Ricinus communis) (uniref90:UniRef90_B9SJW2)	genome
c15d_09-F03-M13R_c	MU45484	MELO3C004416	10.8968	10.5118	10.5177	10.0147	9.88734	10.7429	11.1661	9.97332	9.52641	9.40909	10.6229	10.4458	10.352	10.3664	10.2485	Similar to O-methyltransferase 3 (Dictyostelium discoideum) (uniprot_sprot:sp|Q8T199|OMT3_DICDI)	genome
c15d_09-F06-M13R_c	MU54971	MELO3C012173	5.83705	5.838	6.79159	5.92782	6.04087	5.9075	6.53857	6.19067	6.39165	7.08444	6.73493	6.80852	6.59586	6.96022	6.98357	Similar to DNA-directed RNA polymerase 2, chloroplastic/mitochondrial (Nicotiana sylvestris) (uniprot_sprot:sp|Q8VWF8|RPOT2_NICSY)	genome
c15d_09-F12-M13R_c	MU48208	MELO3C025475	10.5674	11.122	10.9034	11.2926	11.4326	9.23884	9.26265	10.116	11.1901	11.1285	11.1974	11.6502	11.567	11.8239	11.8291	Similar to PsbP-like protein 1, chloroplastic (Arabidopsis thaliana) (uniprot_sprot:sp|P82538|PPL1_ARATH)	genome
c15d_09-G10-M13R_c	MU54312	MELO3C008106	8.11123	7.84467	7.90243	7.94742	7.95082	8.44358	8.20527	8.37813	8.31252	8.3958	8.95204	8.98984	8.86837	9.06709	9.02075	Similar to Transcription initiation factor IIA subunit 2 (Oryza sativa subsp. japonica) (uniprot_sprot:sp|Q0DLD3|T2AG_ORYSJ)	genome
c15d_09-H04-M13R_c	MU54972	MELO3C006996	10.1571	10.5944	10.6428	10.8312	11.1515	9.91067	10.3242	10.586	11.303	11.4709	11.7751	12.0954	11.9529	12.2782	12.2252	Similar to Whole genome shotgun sequence of line PN40024, scaffold_89.assembly12x (Fragment) (Vitis vinifera) (uniref90:UniRef90_D7SMS4)	genome
c15d_09-H06-M13R_c	MU45487	-	3.57412	3.58606	3.41445	3.70887	3.65287	3.87032	3.53448	3.62604	3.59247	3.61667	3.15514	3.06915	3.18283	3.24317	3.31994	None	ICuGI
c15d_09-H07-M13R_c	MU54973	-	7.29498	8.11659	8.40529	8.14615	9.04662	7.87921	8.54673	8.05945	8.32747	8.79413	9.60473	9.4166	9.50011	9.59085	9.6176	None	ICuGI
c15d_10-A02-M13R_c	MU54974	MELO3C014576	6.36095	6.45326	6.89493	7.2096	7.76073	6.82551	7.70626	6.88302	7.73665	8.29427	8.26796	8.59401	8.70047	8.77531	8.91351	Similar to DnaJ homolog subfamily C member 7 (Homo sapiens) (uniprot_sprot:sp|Q99615|DNJC7_HUMAN)	genome
c15d_10-A08-M13R_c	MU54976	MELO3C025257	6.11662	6.1526	6.05954	6.29073	6.23547	6.1098	6.1476	6.52716	6.90919	6.97235	8.11786	7.94159	7.64609	8.3187	8.14018	Similar to KH domain-containing protein At2g38610 (Arabidopsis thaliana) (uniprot_sprot:sp|Q9ZVI3|QKIL3_ARATH)	genome
c15d_10-A11-M13R_c	MU54977	MELO3C004836	10.1514	8.41162	7.83238	4.83698	4.80088	9.88818	8.17224	8.9263	4.93432	5.03397	9.753	7.84783	7.55398	6.96691	7.62575	Similar to Protein argonaute 5 (Arabidopsis thaliana) (uniprot_sprot:sp|Q9SJK3|AGO5_ARATH)	genome
c15d_10-B02-M13R_c	MU45225	MELO3C011321	11.1117	11.5782	11.2352	11.6845	11.6574	11.1118	11.0519	11.3854	11.6811	11.6447	11.3925	11.551	11.2722	11.3016	11.472	Similar to Transcription initiation factor TFIID subunit 10 (Mus musculus) (uniprot_sprot:sp|Q8K0H5|TAF10_MOUSE)	genome
c15d_10-B04-M13R_c	MU54978	-	6.17738	6.38822	6.44125	6.76689	6.94649	6.32119	6.49083	6.31725	6.46374	6.69158	7.5321	7.64373	7.69253	8.09512	8.1351	None	ICuGI
c15d_10-B05-M13R_c	MU54979	-	8.4126	8.55249	8.7494	8.90873	9.08522	8.40774	8.35701	8.52623	8.67065	8.56507	9.73076	9.80822	9.55431	9.91146	9.75313	ribonuclease, putative [Ricinus communis]	ICuGI
c15d_10-B11-M13R_c	MU54980	MELO3C018438	7.56919	7.1006	7.26432	7.1269	7.17765	7.44729	7.51416	7.43367	7.51283	7.69823	7.96994	7.80107	7.34829	7.84015	7.72648	Similar to Nucleic acid binding protein, putative (Ricinus communis) (uniref90:UniRef90_B9S791)	genome
c15d_10-D11-M13R_c	MU54981	MELO3C014141	6.496	6.20386	7.32016	6.76256	7.66517	7.29057	8.21217	7.48654	7.86523	8.41621	8.57412	8.62661	8.96463	8.33846	8.87347	Similar to NAC domain-containing protein 7 (Arabidopsis thaliana) (uniprot_sprot:sp|Q9FWX2|NAC7_ARATH)	genome
c15d_10-D12-M13R_c	MU49205	MELO3C003563	10.2407	10.0779	9.96096	10.4442	10.2931	10.3251	10.105	10.3982	10.0388	10.0926	11.3063	11.4048	11.363	11.623	11.4437	Similar to F-box protein FBW2 (Arabidopsis thaliana) (uniprot_sprot:sp|Q9ZPE4|FBW2_ARATH)	genome
c15d_10-F06-M13R_c	MU50316	MELO3C023520	11.8807	12.2874	12.3468	12.4561	12.9543	10.4396	11.0988	10.8292	11.9105	11.9321	13.3357	13.3254	13.6077	13.9294	12.9211	Similar to Siroheme synthase (Thioalkalivibrio sp. (strain HL-EbGR7)) (uniprot_sprot:sp|B8GUD3|CYSG_THISH)	genome
c15d_10-F12-M13R_c	MU53069	MELO3C015398	8.93444	9.86793	9.63664	9.88632	10.2466	9.27957	10.1952	10.4087	11.0284	11.2657	11.8812	12.1366	11.795	12.0034	11.8725	Similar to Cysteine synthase (Citrullus lanatus PE=2 SV=1) (uniprot_sprot:sp|Q43317|CYSK_CITLA)	genome
c15d_10-G01-M13R_c	MU54982	MELO3C012042	11.1872	11.395	11.3798	11.5982	11.4884	10.8283	10.429	10.7705	11.1873	10.8866	11.4818	11.5212	11.6356	11.5789	11.7084	Similar to Serine/threonine-protein phosphatase PP2A catalytic subunit (Hevea brasiliensis) (uniprot_sprot:sp|Q9ZSE4|PP2A_HEVBR)	genome
c15d_10-G03-M13R_c	MU54983	-	4.96674	5.5697	5.43296	5.84804	5.89477	4.93896	5.18645	5.56344	6.0129	6.27912	5.65752	6.22004	5.80817	6.45693	5.55831	None	ICuGI
c15d_10-G05-M13R_c	MU54984	MELO3C011203	8.3004	8.84002	9.20114	9.02727	9.3761	8.0259	8.66762	8.25426	8.61177	9.07557	8.67744	8.92439	8.92861	9.13038	9.18541	Similar to Ubiquitin carboxyl-terminal hydrolase 26 (Arabidopsis thaliana) (uniprot_sprot:sp|Q9SCJ9|UBP26_ARATH)	genome
c15d_10-G06-M13R_c	MU54985	MELO3C023554	5.12215	5.76342	5.99588	6.14293	6.61371	4.88271	5.54712	5.30493	6.00503	6.92941	7.35262	7.89953	7.83162	7.48511	8.28082	Similar to Nuclear transcription factor Y subunit A-9 (Arabidopsis thaliana) (uniprot_sprot:sp|Q945M9|NFYA9_ARATH)	genome
c15d_10-G07-M13R_c	MU54986	MELO3C018460	10.2071	9.876	9.06629	9.50216	8.64732	10.2721	10.4259	9.39938	9.07546	7.88191	10.6185	10.3697	9.42019	10.4605	9.44932	Similar to O-acyltransferase WSD1 (Arabidopsis thaliana) (uniprot_sprot:sp|Q93ZR6|WSD1_ARATH)	genome
c15d_10-G08-M13R_c	MU54987	MELO3C026626	6.32975	6.48537	6.40966	6.93726	6.90705	6.06752	6.38837	6.18094	6.96449	6.96518	7.96989	7.9495	7.60331	8.25374	8.35211	Similar to Pentatricopeptide repeat-containing protein At1g31430 (Arabidopsis thaliana) (uniprot_sprot:sp|Q9C866|PPR65_ARATH)	genome
c15d_10-G11-M13R_c	MU54988	MELO3C007583	10.0723	10.5011	10.2258	11.0028	10.7016	9.54678	9.73109	10.0642	10.746	10.8088	11.6453	12.0554	11.803	11.9032	12.0905	Similar to ADP-ribosylation factor 1 (Oryza sativa subsp. japonica) (uniprot_sprot:sp|Q06396|ARF1_ORYSJ)	genome
c15d_10-H03-M13R_c	MU50822	MELO3C002337	4.89802	4.23479	4.37111	3.56598	3.98829	4.03944	4.46985	4.64539	3.63011	3.78925	4.51936	4.36786	4.54637	4.16227	4.47296	Similar to Putative uncharacterized protein (Cucumis melo subsp. melo) (uniref90:UniRef90_E5GBW4)	genome
c15d_10-H07-M13R_c	MU54990	MELO3C014702	8.53812	8.79	9.29522	8.95979	9.19778	8.80954	8.86267	9.13128	9.21556	9.43403	10.194	10.462	10.5001	10.5318	10.5711	Similar to Cyclin-dependent kinase C-2 (Oryza sativa subsp. japonica) (uniprot_sprot:sp|Q5JK68|CDKC2_ORYSJ)	genome
c15d_11-A05-M13R_c	MU48592	MELO3C010233	5.23274	7.00121	6.79604	7.97964	8.05771	3.88306	5.0619	5.24841	7.42076	7.31614	5.04513	6.5191	6.42834	6.08621	6.62001	Similar to Reticulon-like protein B21 (Arabidopsis thaliana) (uniprot_sprot:sp|Q56X72|RTNLS_ARATH)	genome
c15d_11-A07-M13R_c	MU47962	MELO3C003748	8.117	8.56184	8.38459	8.65705	8.80399	8.11417	8.19488	8.09876	8.66372	8.53259	8.84995	8.85258	8.81415	9.01398	8.72406	Similar to Putative uncharacterized protein (Ricinus communis) (uniref90:UniRef90_B9R895)	genome
c15d_11-A09-M13R_c		MELO3C010828	8.26387	7.07241	7.54673	5.65097	5.89172	7.31911	7.01526	7.31483	5.65684	5.3831	6.73721	6.30057	7.92443	5.1057	7.58745	Similar to Cyclin-A3-2 (Arabidopsis thaliana) (uniprot_sprot:sp|Q9C6A9|CCA32_ARATH)	genome
c15d_11-A10-M13R_c	MU54991	MELO3C011952	8.50361	8.77958	9.2527	8.83184	9.37502	8.80524	8.82701	8.48872	8.28683	9.15495	8.75809	8.96983	9.03933	9.41478	9.23449	Similar to PREDICTED: hypothetical protein (Vitis vinifera) (uniref90:UniRef90_UPI0001986251)	genome
c15d_11-B01-M13R_c	MU47472	MELO3C012012	4.42359	4.39421	4.59207	5.07349	5.24899	5.14733	4.66994	4.24494	5.51841	5.04201	6.54474	6.85611	6.60293	6.95316	6.85462	Similar to RING-H2 finger protein ATL46 (Arabidopsis thaliana) (uniprot_sprot:sp|Q9FL07|ATL46_ARATH)	genome
c15d_11-B04-M13R_c	MU54992	MELO3C015218	9.74969	9.63306	9.27317	9.64296	9.49911	9.87321	9.94001	9.66566	9.8583	9.58308	10.313	10.4166	10.4364	10.4433	10.317	Similar to V-type proton ATPase subunit F (Arabidopsis thaliana) (uniprot_sprot:sp|Q9ZQX4|VATF_ARATH)	genome
c15d_11-B05-M13R_c	MU47970	MELO3C015545	7.62412	7.32043	7.52358	7.77305	6.72993	7.15677	6.06616	6.67779	7.28809	6.41621	8.63076	9.15873	8.48878	8.66829	8.44307	Similar to PREDICTED: hypothetical protein (Vitis vinifera) (uniref90:UniRef90_UPI000198427D)	genome
c15d_11-B06-M13R_c	MU54993	MELO3C012230	9.55682	10.2996	10.8773	10.8496	10.9104	9.8493	10.9843	9.91954	10.5528	10.643	10.4355	10.8049	10.8662	10.9676	10.8871	Similar to Aluminum-activated malate transporter 4 (Arabidopsis thaliana) (uniprot_sprot:sp|Q9C6L8|ALMT4_ARATH)	genome
c15d_11-B12-M13R_c	MU54994	-	5.01696	5.36467	6.04739	5.79112	6.99851	4.55023	5.19627	4.0952	4.78842	6.46055	6.36728	6.71873	6.95915	7.45559	7.29492	None	ICuGI
c15d_11-C03-M13R_c	MU54995	MELO3C006216	5.43449	6.03243	6.08414	5.62776	6.43797	5.04141	6.32552	5.50874	5.329	6.34948	5.93873	6.25714	6.22133	6.24457	6.87791	Similar to B3 domain-containing protein Os04g0386900 (Oryza sativa subsp. japonica) (uniprot_sprot:sp|Q7XLP4|Y4869_ORYSJ)	genome
c15d_11-C10-M13R_c	MU54996	MELO3C003927	5.85265	4.95676	4.95799	4.58836	5.25356	6.64372	7.51089	5.15128	5.02579	5.48921	6.55511	6.49529	6.31046	6.72412	6.11468	Similar to Proteasomal ubiquitin receptor ADRM1 (Xenopus tropicalis) (uniprot_sprot:sp|Q6P877|ADRM1_XENTR)	genome
c15d_11-C12-M13R_c	MU54997	MELO3C003573	7.40417	8.03782	6.34204	8.87724	7.4165	6.44709	6.61917	6.87968	7.69292	7.34444	8.26198	8.63085	6.7915	8.96644	7.56544	None	genome
c15d_11-D01-M13R_c	MU54998	MELO3C022055	9.72841	9.99926	9.83281	9.87989	9.82846	10.3704	10.636	10.4777	10.4115	10.6013	10.4103	10.0483	10.2109	10.1476	10.4673	Similar to F-box/kelch-repeat protein At5g15710 (Arabidopsis thaliana) (uniprot_sprot:sp|Q9LFV5|FK111_ARATH)	genome
c15d_11-D02-M13R_c	MU54999	MELO3C023994	3.48072	3.5404	3.58149	3.59128	3.66833	3.54006	3.90135	3.64152	4.08048	4.52227	3.51826	3.43376	3.63152	3.55319	4.06808	Similar to Putative uncharacterized protein (Ricinus communis) (uniref90:UniRef90_B9RVJ9)	genome
c15d_11-D04-M13R_c	MU55000	MELO3C021949	4.25824	4.44547	4.35283	4.58471	4.74497	4.90895	4.57976	4.31004	4.47038	4.59746	4.88834	4.90692	5.08275	4.98722	4.70306	Similar to 4-hydroxy-3-methylbut-2-enyl diphosphate reductase (Cyanothece sp. (strain PCC 7425 / ATCC 29141)) (uniprot_sprot:sp|B8HWD3|ISPH_CYAP4)	genome
c15d_11-D10-M13R_c	MU55001	MELO3C018590	7.16794	6.80262	7.37971	7.58737	7.10787	6.14133	7.44137	6.62387	6.73404	6.94851	8.24625	8.96225	8.71588	8.89877	8.77445	Similar to Root phototropism protein 3 (Arabidopsis thaliana) (uniprot_sprot:sp|Q9FMF5|RPT3_ARATH)	genome
c15d_11-E05-M13R_c		MELO3C009524	3.90659	3.51781	3.88209	4.59497	3.94428	4.24304	3.59416	3.96797	3.94929	3.99707	4.23838	4.45401	4.61771	4.20123	4.28772	None	genome
c15d_11-E11-M13R_c	MU55002	-	4.54355	5.34176	5.55829	5.73805	5.9641	3.72142	4.40525	4.05505	4.32499	4.95433	5.92287	6.12094	5.47165	6.85185	6.70383	None	ICuGI
c15d_11-F01-M13R_c	MU55003	MELO3C026818	6.72406	6.75916	5.51047	6.52046	5.85436	6.09404	5.02202	5.81073	6.10682	5.4285	6.81266	6.76168	6.83901	6.93365	6.62886	None	genome
c15d_11-F05-M13R_c	MU55004	MELO3C005288	6.89425	6.91249	6.54609	7.09751	7.2276	7.38567	7.23938	7.10152	7.2649	7.43501	8.62668	8.78811	8.41023	8.94155	8.7413	Similar to F-box protein SKIP28 (Arabidopsis thaliana) (uniprot_sprot:sp|Q9ZU90|SKI28_ARATH)	genome
c15d_11-F07-M13R_c	MU55005	MELO3C023406	8.07273	8.41544	8.66694	9.1954	9.31267	7.69488	8.4008	8.23644	8.99365	9.22991	9.74462	9.8591	10.5477	9.85728	10.5237	Similar to Probable polygalacturonase At1g80170 (Arabidopsis thaliana) (uniprot_sprot:sp|Q94AJ5|PGLR5_ARATH)	genome
c15d_11-F10-M13R_c	MU55006	MELO3C012834	9.22678	9.70777	10.0206	9.86039	10.0948	8.95747	9.29129	9.60366	9.9797	10.0698	9.77769	9.70784	9.72219	9.87259	9.75507	Similar to WD repeat-containing protein 70 (Rattus norvegicus) (uniprot_sprot:sp|Q5EB92|WDR70_RAT)	genome
c15d_11-F12-M13R_c	MU55007	MELO3C017300	12.5703	12.9274	12.8392	13.0609	12.9483	12.6887	12.3609	13.0466	13.3056	13.1888	13.5481	13.7116	13.6169	13.6439	13.7521	Similar to Whole genome shotgun sequence of line PN40024, scaffold_0.assembly12x (Fragment) (Vitis vinifera) (uniref90:UniRef90_D7SIY2)	genome
c15d_11-G07-M13R_c	MU55008	MELO3C014946	5.69868	5.75215	5.4422	5.65562	5.74986	5.29703	5.27438	5.18264	5.66869	5.36723	5.83168	5.7221	5.925	6.04542	6.32972	Similar to Putative uncharacterized protein (Glycine max) (uniref90:UniRef90_C6SWW6)	genome
c15d_11-H02-M13R_c		MELO3C015988	11.1911	8.50072	11.1167	11.2988	8.6008	10.9187	7.06612	10.8928	8.48011	7.69249	10.8033	10.9507	10.8845	10.4812	10.1095	Similar to 60S ribosomal protein L19-2 (Arabidopsis thaliana) (uniprot_sprot:sp|Q9LUQ6|RL192_ARATH)	genome
c15d_11-H08-M13R_c	MU55009	MELO3C026585	7.60672	8.60914	8.668	9.22147	9.39841	6.95647	8.12525	7.9664	8.79968	9.36531	8.68886	9.41782	9.63179	9.36297	9.86496	Similar to Protein kinase PVPK-1 (Phaseolus vulgaris PE=2 SV=1) (uniprot_sprot:sp|P15792|KPK1_PHAVU)	genome
c15d_11-H11-M13R_c	MU55010	-	4.30805	4.37462	4.17241	3.97846	4.63358	4.12346	3.99201	3.77801	4.37579	4.05409	4.77888	4.49123	4.79036	4.90145	4.39748	None	ICuGI
c15d_12-A01-M13R_c	MU55011	-	3.89088	3.79613	3.77053	3.86126	3.97153	3.57826	3.73148	3.5905	3.95265	3.81323	3.56307	3.67075	3.55323	3.56202	3.53295	None	ICuGI
c15d_12-A02-M13R_c	MU53422	MELO3C010244	10.6792	11.3941	12.241	11.9996	13.0073	11.6277	12.9727	12.2876	12.6416	13.1497	11.4306	11.9239	12.7387	11.8805	12.7587	Similar to Apolipoprotein d, putative (Ricinus communis) (uniref90:UniRef90_B9SBY6)	genome
c15d_12-A09-M13R_c	MU55012	MELO3C016371	10.7691	10.7539	11.0108	10.984	10.8773	10.9331	10.7017	10.9267	10.8646	11.1248	12.0356	12.1225	12.3155	12.1804	12.3004	Similar to Probable serine protease EDA2 (Arabidopsis thaliana) (uniprot_sprot:sp|Q1PF50|EDA2_ARATH)	genome
c15d_12-A12-M13R_c	MU55014	-	4.09021	3.71868	3.56858	3.66008	3.64674	3.78248	3.61863	3.76875	3.71323	3.5463	3.54904	3.41517	3.34614	3.38911	3.35973	None	ICuGI
c15d_12-B03-M13R_c	MU55015	-	4.4692	4.4488	4.21018	4.99329	4.70851	4.93134	4.66527	5.19267	5.2018	5.23183	5.33833	5.77161	5.54906	5.96806	6.48344	None	ICuGI
c15d_12-B04-M13R_c	MU55016	MELO3C022140	7.63289	9.16727	9.83109	9.46498	10.5224	6.69471	9.31733	8.43084	9.65268	10.4571	7.16236	8.18719	8.89817	7.79976	9.19837	Similar to Probable nucleoredoxin 1 (Arabidopsis thaliana) (uniprot_sprot:sp|O80763|NRX1_ARATH)	genome
c15d_12-B10-M13R_c	MU55017	MELO3C015764	7.47714	6.32767	6.78704	4.52993	5.2671	5.78754	6.48396	5.60209	4.70523	4.50481	6.47332	5.41901	6.25065	4.97704	6.22762	Similar to F-box/LRR-repeat protein 17 (Arabidopsis thaliana) (uniprot_sprot:sp|Q8W104|FBL17_ARATH)	genome
c15d_12-C05-M13R_c	MU55018	MELO3C006505	10.8006	11.2374	10.4775	11.8125	10.9482	10.6888	9.07459	10.9623	11.6329	10.5685	11.6879	11.961	11.5776	12.1668	11.7661	Similar to Sulfate transporter 3.1 (Arabidopsis thaliana) (uniprot_sprot:sp|Q9SV13|SUT31_ARATH)	genome
c15d_12-C10-M13R_c	MU55019	MELO3C014155	8.90269	8.69785	9.02657	8.65772	9.08865	8.85588	9.15667	8.66252	8.42411	8.81945	9.57505	9.54478	9.66692	9.28759	9.62831	Similar to Transcription initiation factor TFIID subunit 6 (Schizosaccharomyces pombe) (uniprot_sprot:sp|O74462|TAF6_SCHPO)	genome
c15d_12-D05-M13R_c	MU55020	MELO3C012058	7.59182	8.63485	8.46141	9.06174	9.36858	6.16153	7.27968	7.55536	8.50998	8.65208	8.86081	9.4044	9.06926	9.90033	9.72144	Similar to Putative uncharacterized protein (Ricinus communis) (uniref90:UniRef90_B9S2D5)	genome
c15d_12-D09-M13R_c	MU55022	MELO3C003228	4.25149	4.27184	4.14394	4.78814	4.99271	4.24222	4.35103	3.97687	4.78387	4.82338	5.71747	6.29687	6.38724	5.94688	6.17522	Similar to Laccase-4 (Arabidopsis thaliana) (uniprot_sprot:sp|O80434|LAC4_ARATH)	genome
c15d_12-D12-M13R_c	MU55023	MELO3C015626	7.51314	7.67546	8.1516	8.02931	8.62227	8.10084	8.69357	8.04899	8.20197	8.64395	9.23822	9.33518	9.40765	9.40323	9.4918	None	genome
c15d_12-E04-M13R_c	MU55024	MELO3C010005	7.00605	7.4675	4.04786	6.99835	4.47815	3.80244	4.08913	4.41264	6.49504	4.05983	4.17913	5.47242	4.0149	4.32899	4.28683	Similar to Putative uncharacterized protein Sb02g002280 (Sorghum bicolor) (uniref90:UniRef90_C5X8T4)	genome
c15d_12-E07-M13R_c	MU55025	MELO3C015730	6.0602	6.09586	6.14098	5.86217	6.13126	5.11423	5.88376	5.55099	5.84769	5.96049	7.42145	7.3736	7.26725	7.57921	7.73243	Similar to UPF0420 protein C16orf58 homolog (Rattus norvegicus PE=2 SV=1) (uniprot_sprot:sp|Q499P8|CP058_RAT)	genome
c15d_12-F02-M13R_c	MU55026	MELO3C001656	5.64365	5.31017	5.57225	5.58046	5.45196	5.50924	5.52952	5.20443	5.09596	5.54626	6.40071	6.23872	6.37108	6.64931	6.54612	None	genome
c15d_12-F09-M13R_c	MU53045	MELO3C006044	7.84504	8.57463	8.85843	9.08663	9.68486	7.74354	8.02433	8.2462	8.99418	9.29872	8.43411	8.72701	8.89902	9.00821	9.08307	Similar to Putative uncharacterized protein (Cucumis melo subsp. melo) (uniref90:UniRef90_E5GCH7)	genome
c15d_12-G07-M13R_c	MU55027	MELO3C018316	7.01574	7.27548	7.90845	7.70118	8.12915	7.17037	7.49511	7.26686	8.20689	8.30123	7.21427	7.55471	7.1521	8.03624	7.16845	Similar to Subtilisin-like protease (Arabidopsis thaliana) (uniprot_sprot:sp|O65351|SUBL_ARATH)	genome
c15d_12-G08-M13R_c	MU55028	-	7.50362	7.94415	8.11737	8.10061	8.51613	7.54057	8.00878	7.36677	7.83824	8.1891	8.804	9.22546	9.35624	9.28478	9.49234	None	ICuGI
c15d_12-H05-M13R_c	MU55029	MELO3C014708	3.69239	4.27419	4.10977	4.10464	4.34536	4.01286	4.20272	4.0616	4.11696	4.37227	4.3796	4.57955	4.63467	5.19287	4.89752	Similar to La-related protein 1 (Mus musculus) (uniprot_sprot:sp|Q6ZQ58|LARP1_MOUSE)	genome
c15d_12-H08-M13R_c	MU55030	MELO3C011157	12.099	12.0262	12.4993	11.8417	12.0285	11.7853	11.9466	11.9313	11.8071	11.6814	12.5678	12.3166	12.3912	12.3929	12.1655	Similar to Putative uncharacterized protein (Vitis vinifera) (uniref90:UniRef90_A5AMP9)	genome
c15d_13-A03-M13R_c	MU52282	MELO3C021919	9.30173	9.40521	10.0561	10.0178	10.5194	8.88278	9.59796	9.42606	10.6588	10.8246	10.4137	10.7068	11.0976	11.1319	11.2803	Similar to Probable N-acetyl-gamma-glutamyl-phosphate reductase, chloroplastic (Arabidopsis thaliana) (uniprot_sprot:sp|Q93Z70|ARGC_ARATH)	genome
c15d_13-A10-M13R_c	MU55031	MELO3C026254	10.7889	10.6597	10.6431	10.4017	10.6579	11.0606	10.7885	10.3585	10.2832	10.2524	10.6434	10.6849	10.6957	10.7672	10.8312	Similar to Protein lap1 (Caenorhabditis elegans) (uniprot_sprot:sp|O61967|LAP1_CAEEL)	genome
c15d_13-B03-M13R_c	MU55032	-	5.69593	5.35201	5.50697	4.91937	5.36925	6.45267	7.47051	5.71963	5.81936	5.72868	6.75849	6.94687	6.78939	6.83497	6.58306	None	ICuGI
c15d_13-B08-M13R_c	MU47981	MELO3C011150	9.15151	9.01661	9.34244	9.36033	9.86071	9.35939	9.55159	9.54783	9.84923	10.2245	11.4297	11.5817	11.6092	11.5333	11.7363	Similar to Tocopherol cyclase, chloroplastic (Arabidopsis thaliana) (uniprot_sprot:sp|Q94FY7|TOCC_ARATH)	genome
c15d_13-B11-M13R_c	MU55033	MELO3C014457	6.90082	7.42411	7.79669	8.10472	8.18766	6.16564	6.15982	6.80083	7.72474	7.59041	8.89067	9.9122	10.1278	9.95995	9.63235	Similar to Glutamyl-tRNA(Gln) amidotransferase subunit A (Microcystis aeruginosa (strain NIES-843)) (uniprot_sprot:sp|B0JSX3|GATA_MICAN)	genome
c15d_13-C02-M13R_c	MU55034	-	3.47279	3.50758	3.53576	3.6626	3.51016	3.52636	3.68019	3.72944	3.49483	3.44887	3.25365	3.45625	3.3943	3.36361	3.62623	None	ICuGI
c15d_13-C04-M13R_c	MU55035	MELO3C016991	10.3646	10.2651	10.5162	9.7616	9.97598	10.1484	10.0203	9.94585	9.90515	9.92579	9.65907	9.49853	9.36942	9.58569	9.38702	Similar to Heat shock protein 70 (Cucumis melo subsp. melo) (uniref90:UniRef90_E5GCC3)	genome
c15d_13-C08-M13R_c	MU55036	-	4.58932	4.92243	4.91443	5.63902	5.71485	3.76794	3.66727	3.78337	4.49984	4.60303	5.80606	6.16094	5.51472	7.02239	6.44762	None	ICuGI
c15d_13-D03-M13R_c	MU55037	-	4.00515	4.01578	3.86367	4.38986	4.38657	3.81707	3.98326	4.40101	4.24037	4.35567	4.3248	4.4258	4.19772	4.1994	4.21095	None	ICuGI
c15d_13-D07-M13R_c	MU55038	-	7.42369	7.72332	8.12633	7.98719	8.24346	7.21065	8.10259	7.61399	7.87965	8.19573	7.28501	7.60954	7.6052	7.44892	7.76606	None	ICuGI
c15d_13-D08-M13R_c	MU47819	MELO3C023606	12.1079	11.7728	12.0316	12.2538	11.5457	12.1433	10.56	12.23	12.5543	11.5728	11.4845	11.8108	11.4999	11.4886	10.911	Similar to S-adenosylmethionine synthase 1 (Elaeagnus umbellata) (uniprot_sprot:sp|Q9AT56|METK1_ELAUM)	genome
c15d_13-E02-M13R_c	MU53633	MELO3C014751	8.01468	6.6776	6.92927	6.29392	7.1638	8.7248	8.15305	7.97579	7.8692	7.62741	9.34398	8.46434	8.74196	8.49571	8.68441	Similar to WD repeat-containing protein LWD1 (Arabidopsis thaliana) (uniprot_sprot:sp|Q9LPV9|LWD1_ARATH)	genome
c15d_13-E11-M13R_c	MU55039	MELO3C013716	5.87759	5.73721	4.52326	6.40415	4.24947	6.20102	4.11726	6.13225	6.34595	3.9835	6.77958	6.65392	5.66492	7.04121	5.2542	Similar to Predicted protein (Populus trichocarpa) (uniref90:UniRef90_B9IKY1)	genome
c15d_13-F03-M13R_c	MU55040	MELO3C010961	4.02813	4.73189	4.34707	4.92741	4.85068	4.03768	4.58348	4.29536	4.48047	4.30655	4.96299	5.36038	4.92056	5.75852	5.72114	Similar to Abscisic acid 8'-hydroxylase 4 (Arabidopsis thaliana) (uniprot_sprot:sp|Q9LJK2|ABAH4_ARATH)	genome
c15d_13-G04-M13R_c	MU55042	MELO3C007536	5.95031	6.85186	6.30177	7.26701	7.19238	5.00855	5.84653	7.56661	8.38985	7.91376	7.51179	7.53266	7.6004	7.88723	8.10023	Similar to L-ascorbate oxidase homolog (Nicotiana tabacum PE=2 SV=1) (uniprot_sprot:sp|P29162|ASOL_TOBAC)	genome
c15d_13-H03-M13R_c	MU53644	MELO3C021209	8.13174	8.33927	7.95846	8.43981	8.32759	8.11877	7.80246	8.26015	8.48586	8.36038	9.51925	9.75921	9.54656	9.9353	9.54775	None	genome
c15d_13-H05-M13R_c	MU55043	MELO3C027119	7.94841	8.18885	8.04876	8.84399	8.85197	7.70893	7.39523	8.41969	8.5332	8.5474	8.67536	9.2058	9.02556	9.33614	9.06493	Similar to Protein SRG1 (Arabidopsis thaliana) (uniprot_sprot:sp|Q39224|SRG1_ARATH)	genome
c15d_13-H08-M13R_c	MU55044	MELO3C017342	9.14286	9.43256	9.64558	9.30082	9.51699	8.57848	9.43787	9.0508	9.2492	9.21107	9.76202	9.66956	9.64923	9.89318	9.89699	Similar to Cyclin-dependent kinase D-1 (Oryza sativa subsp. japonica) (uniprot_sprot:sp|P29620|CDKD1_ORYSJ)	genome
c15d_13-H10-M13R_c	MU45067	-	3.76487	3.91102	3.48482	3.93523	3.60869	3.66242	3.67951	3.65468	3.75222	4.04058	3.31402	3.25784	3.29239	3.33374	3.48604	conserved hypothetical protein [Ricinus communis]	ICuGI
c15d_13-H12-M13R_c	MU55045	MELO3C012405	10.5361	10.5954	10.7657	10.6689	10.7874	9.83937	10.3699	10.0854	10.1365	10.4126	9.87861	9.9159	10.0521	9.7945	10.0948	Similar to Vacuolar protein sorting-associated protein 33 homolog (Arabidopsis thaliana) (uniprot_sprot:sp|Q94KJ7|VPS33_ARATH)	genome
c15d_14-A01-M13R_c	MU49347	MELO3C009764	7.05943	7.37243	7.24693	7.10288	7.0638	6.56786	6.82485	6.95074	6.98027	6.66049	7.62563	7.46345	7.17072	7.66251	7.32847	Similar to Ribosomal RNA small subunit methyltransferase NEP1 (Homo sapiens) (uniprot_sprot:sp|Q92979|NEP1_HUMAN)	genome
c15d_14-A03-M13R_c	MU55046	-	3.42988	3.53813	3.45705	3.49158	3.43174	3.53283	3.57737	3.42282	3.34936	3.47385	3.14714	3.20368	3.23656	3.15137	3.45243	None	ICuGI
c15d_14-A04-M13R_c	MU55047	MELO3C020121	3.75156	3.84262	3.5801	4.23312	3.91441	4.12754	3.64889	4.00707	4.00543	3.83295	4.99042	5.08029	3.98245	4.67911	3.87169	Similar to LOB domain-containing protein 15 (Arabidopsis thaliana) (uniprot_sprot:sp|Q8L5T5|LBD15_ARATH)	genome
c15d_14-A12-M13R_c	MU55048	-	3.56296	3.51257	3.46791	3.77509	3.76236	3.66335	3.85327	3.69901	3.68893	3.91679	3.52322	3.56471	3.61531	3.62513	3.53706	None	ICuGI
c15d_14-B05-M13R_c		-	6.70867	4.88843	6.02047	6.91995	5.46215	6.82321	4.46625	6.46149	5.37346	4.64993	6.08815	6.89151	7.11632	6.90948	6.97396	None	melogen
c15d_14-B08-M13R_c	MU55049	MELO3C015600	4.06688	4.06162	3.95956	4.18069	4.16059	4.12811	3.89942	3.93488	4.02005	4.14369	4.08478	4.17304	3.87302	4.39151	3.87308	Similar to BTB/POZ and MATH domain-containing protein 4 (Arabidopsis thaliana) (uniprot_sprot:sp|Q9SRV1|BPM4_ARATH)	genome
c15d_14-B09-M13R_c	MU55050	MELO3C017981	3.90528	3.79926	3.67017	3.73861	4.0671	3.95764	4.31864	3.88107	3.93322	4.52251	3.88134	3.79441	3.78826	3.86686	4.12378	Similar to Gibberellin 20 oxidase 1 (Arabidopsis thaliana) (uniprot_sprot:sp|Q39110|GAOX1_ARATH)	genome
c15d_14-B11-M13R_c	MU55051	MELO3C012858	3.90871	4.16074	3.68728	3.5241	3.71201	4.08986	4.0014	4.06451	3.47847	3.59045	4.11138	3.84412	3.95908	3.99278	3.4717	Similar to Putative uncharacterized protein (Ricinus communis) (uniref90:UniRef90_B9SV18)	genome
c15d_14-C01-M13R_c	MU55052	MELO3C024635	3.94272	4.57432	4.30191	4.97889	5.10364	3.87315	5.23892	4.93671	5.2315	6.07359	4.95949	5.6806	5.31281	6.25085	6.88327	Similar to Protein phosphatase 2C and cyclic nucleotide-binding/kinase domain-containing protein (Arabidopsis thaliana) (uniprot_sprot:sp|Q9SL76|P2C19_ARATH)	genome
c15d_14-D01-M13R_c	MU55054	MELO3C002403	6.73082	6.86547	6.68227	7.46039	7.64486	5.77862	6.15679	5.94455	6.2468	6.50761	7.04791	7.45367	7.31606	8.12774	7.72743	Similar to Allantoate deiminase, chloroplastic (Arabidopsis thaliana) (uniprot_sprot:sp|O49434|AAH_ARATH)	genome
c15d_14-E03-M13R_c		MELO3C018689	11.5814	10.7942	10.9	11.1466	11.1331	12.3425	11.7754	11.2391	10.6707	10.8051	11.9514	12.0146	11.8543	11.8408	11.7096	Similar to Nuclear transcription factor Y subunit C-2 (Arabidopsis thaliana) (uniprot_sprot:sp|Q8LCG7|NFYC2_ARATH)	genome
c15d_14-E04-M13R_c	MU55055	MELO3C005805	6.95715	8.23183	4.77367	8.63425	5.74654	8.10695	7.42937	8.06388	7.6579	4.52851	6.61604	6.75492	5.91638	6.16455	5.02343	Similar to Predicted protein (Populus trichocarpa) (uniref90:UniRef90_B9GJI1)	genome
c15d_14-E10-M13R_c	MU55056	MELO3C011777	7.43886	7.87583	8.07859	7.85822	8.12837	6.99125	8.13268	7.14966	7.83877	8.31883	8.7446	8.83538	8.61043	8.8241	8.96051	Similar to F-box/LRR-repeat protein At4g29420 (Arabidopsis thaliana) (uniprot_sprot:sp|Q9M0E1|FBL77_ARATH)	genome
c15d_14-E12-M13R_c	MU55057	MELO3C002642	9.12184	10.0369	9.95789	10.3935	10.9976	8.51494	9.07754	9.50232	10.2147	10.5754	10.8049	11.2928	11.2482	11.5068	11.4221	Similar to Uncharacterized protein YNL011C (Saccharomyces cerevisiae) (uniprot_sprot:sp|P53980|YNB1_YEAST)	genome
c15d_14-F01-M13R_c	MU55058	MELO3C008574	10.3914	10.7368	10.7689	10.7576	10.8106	10.0455	10.6096	10.1459	10.4808	10.5836	9.92691	10.3671	9.69213	9.77944	9.61632	Similar to Beta-glucosidase 42 (Arabidopsis thaliana) (uniprot_sprot:sp|Q9FIW4|BGL42_ARATH)	genome
c15d_14-F03-M13R_c	MU55059	MELO3C017799	7.66443	7.59335	7.95305	7.58575	7.59726	7.30374	7.82798	7.12865	7.15226	7.56768	7.84904	7.74791	7.7013	7.92466	7.79062	Similar to Whole genome shotgun sequence of line PN40024, scaffold_60.assembly12x (Fragment) (Vitis vinifera) (uniref90:UniRef90_D7UA85)	genome
c15d_14-F08-M13R_c	MU46265	MELO3C014484	10.2099	9.70654	9.99526	10.2781	10.1075	11.0513	10.8267	10.2741	10.4045	10.5794	12.0176	12.212	12.0696	12.3634	12.1209	Similar to Protein TIME FOR COFFEE (Arabidopsis thaliana) (uniprot_sprot:sp|Q94KE2|TIC_ARATH)	genome
c15d_14-G03-M13R_c	MU55061	-	3.43903	3.64905	3.53964	3.77385	3.65528	3.74362	3.57745	3.70035	3.7239	3.73172	3.26147	3.29621	3.27509	3.32684	3.50117	None	ICuGI
c15d_14-G08-M13R_c	MU55063	MELO3C005080	5.46041	6.1354	6.81619	6.6477	7.4947	4.82915	6.2071	5.53704	6.15503	6.939	7.31055	7.69022	7.74101	7.85151	7.92855	Similar to Uncharacterized ATP-dependent helicase C23E6.02 (Schizosaccharomyces pombe) (uniprot_sprot:sp|O60177|YG42_SCHPO)	genome
c15d_14-G11-M13R_c	MU55064	MELO3C006056	4.45773	4.61791	4.13951	4.66785	4.44793	4.83541	5.48297	4.38241	4.30282	4.51896	5.3229	5.58972	5.21974	5.34223	5.09911	Similar to Putative uncharacterized protein (Ricinus communis) (uniref90:UniRef90_B9RE18)	genome
c15d_14-H01-M13R_c	MU55065	MELO3C011501	8.95199	8.62424	8.91016	8.36064	8.37894	8.8094	10.1747	9.00605	8.88657	9.19673	9.81736	9.40465	9.40917	9.24454	9.44927	Similar to Putative uncharacterized protein (Ricinus communis) (uniref90:UniRef90_B9RXZ7)	genome
c15d_14-H04-M13R_c	MU55066	MELO3C011441	6.53846	6.79302	6.6218	6.52375	6.70867	8.11669	8.60498	8.72724	8.96427	9.61872	5.52992	5.85126	6.96384	5.1777	7.44002	Similar to Uncharacterized UDP-glucosyltransferase At1g05675 (Arabidopsis thaliana) (uniprot_sprot:sp|P0C7P7|Y1567_ARATH)	genome
c15d_14-H07-M13R_c	MU45418	MELO3C002600	11.8656	11.5671	11.4636	11.5066	11.1996	12.0844	11.7584	11.9209	11.933	11.8239	12.6404	12.4513	12.3617	12.3739	12.3811	Similar to Whole genome shotgun sequence of line PN40024, scaffold_181.assembly12x (Fragment) (Vitis vinifera) (uniref90:UniRef90_E0CVZ1)	genome
c15d_14-H08-M13R_c	MU44545	MELO3C016913	11.8726	12.9474	12.5497	13.1473	13.0976	10.5253	11.0404	11.845	12.8269	12.1443	12.3322	12.6005	12.7511	12.5624	12.3047	Similar to Putative uncharacterized protein (Glycine max) (uniref90:UniRef90_C6SX96)	genome
c15d_14-H11-M13R_c	MU55067	MELO3C008345	5.18634	6.26212	6.78875	5.91503	6.9131	5.31044	5.49187	5.57193	6.17509	6.8185	6.67069	7.18841	7.47381	7.22053	7.85809	Similar to Predicted protein (Populus trichocarpa) (uniref90:UniRef90_B9H7R4)	genome
c15d_15-A07-M13R_c	MU55069	MELO3C024844	11.4092	11.0163	10.3967	10.6057	10.0782	11.6627	11.0776	11.8029	11.0409	10.9498	11.3812	10.4292	10.529	10.1693	10.3573	Similar to Putative uncharacterized protein (fabids) (uniref90:UniRef90_C6T3W6)	genome
c15d_15-A08-M13R_c	MU55070	-	6.62775	7.8885	6.56265	8.16906	7.46188	6.86156	6.50732	6.2371	7.22588	6.58561	6.91766	7.32039	6.79469	7.2452	6.00958	None	ICuGI
c15d_15-A10-M13R_c	MU44402	MELO3C003038	12.0484	11.9504	11.7869	11.8407	11.9845	12.5096	12.3768	12.4068	12.2236	12.3588	12.9136	12.7838	12.9768	12.7825	12.9412	Similar to Ubiquitin-fold modifier 1 (Arabidopsis thaliana) (uniprot_sprot:sp|Q9CA23|UFM1_ARATH)	genome
c15d_15-B05-M13R_c	MU55071	-	7.93233	7.87184	6.5284	7.694	7.62942	8.92185	8.89766	8.25346	7.79731	8.08465	8.92921	8.51715	7.42395	8.7581	7.60812	None	ICuGI
c15d_15-B10-M13R_c	MU55073	MELO3C021425	6.16808	6.62292	6.6085	6.69835	6.78123	6.09628	6.91974	6.40679	6.90512	7.1996	6.92747	6.94802	7.19184	7.21339	7.28085	Similar to Catalytic, putative (Ricinus communis) (uniref90:UniRef90_B9SCS4)	genome
c15d_15-C01-M13R_c	MU55074	MELO3C025062	8.70386	8.63936	8.35402	8.52362	8.41778	8.97488	8.59725	8.71733	8.93512	8.65601	9.56009	9.4539	9.29015	9.60921	9.10403	None	genome
c15d_15-E01-M13R_c		MELO3C004195	5.08135	6.12091	6.74126	7.70856	7.7051	7.26021	7.62226	8.45852	8.24412	9.20133	5.68581	7.13921	7.13164	6.28546	7.6481	Similar to Putative uncharacterized protein (Glycine max) (uniref90:UniRef90_C6SVT0)	genome
c15d_15-E07-M13R_c	MU55075	MELO3C005932	8.48459	8.39066	8.58782	8.33306	8.8861	8.41086	8.44428	7.93746	7.60607	8.20673	9.23214	9.29393	9.40951	9.12496	9.21826	Similar to Whole genome shotgun sequence of line PN40024, scaffold_48.assembly12x (Fragment) (Vitis vinifera) (uniref90:UniRef90_D7U850)	genome
c15d_15-F03-M13R_c	MU55076	-	7.82703	8.50775	7.97796	8.12049	8.24043	7.02463	6.85927	6.98465	7.24904	7.46379	6.82609	6.89264	6.87936	7.26321	7.34763	None	ICuGI
c15d_15-F12-M13R_c	MU45500	MELO3C002550	8.49854	8.507	8.45713	8.90263	8.95648	9.81867	9.53603	9.37234	9.27139	9.13991	10.8349	11.2788	10.6938	10.5866	10.6257	None	genome
c15d_15-G03-M13R_c	MU45288	MELO3C002174	7.57362	6.2505	5.44499	4.44995	4.5926	8.45386	8.21794	7.07633	4.91403	5.31823	7.20651	6.20253	6.26926	5.75752	6.47123	Similar to GEM-like protein 4 (Arabidopsis thaliana) (uniprot_sprot:sp|Q9FTA0|GEML4_ARATH)	genome
c15d_15-G08-M13R_c	MU54337	MELO3C021071	9.31231	9.99362	9.90855	10.4953	10.7003	7.27893	7.16243	7.24752	9.1494	8.50745	9.62629	10.0382	9.7975	10.7001	9.89369	Similar to GTP cyclohydrolase 1 (Dictyostelium discoideum) (uniprot_sprot:sp|Q94465|GCH1_DICDI)	genome
c15d_15-G09-M13R_c	MU55078	MELO3C008583	9.68877	10.1371	9.40897	10.2546	10.1624	10.3994	9.76656	10.198	10.2235	10.0393	10.5523	10.6211	10.2453	10.4949	10.3302	Similar to Mitotic-spindle organizing protein 1B (Arabidopsis thaliana) (uniprot_sprot:sp|Q9M0N8|MZT1B_ARATH)	genome
c15d_15-G10-M13R_c	MU55079	MELO3C013689	7.97303	8.1473	8.38012	8.47775	8.43229	7.95528	7.88345	7.62704	7.79159	8.12193	8.29393	8.58637	8.43554	8.29862	8.51456	Similar to Putative uncharacterized protein (Vitis vinifera) (uniref90:UniRef90_A5BCS4)	genome
c15d_15-G11-M13R_c	MU49349	MELO3C003744	8.6709	8.80934	9.20906	9.22919	9.39293	8.73017	9.18622	8.49636	8.91132	9.2821	9.93103	10.0207	10.0456	10.1497	10.0532	Similar to Putative uncharacterized protein (Ricinus communis) (uniref90:UniRef90_B9R8B2)	genome
c15d_15-G12-M13R_c	MU49788	MELO3C016789	8.50482	8.48359	8.76115	8.93264	8.95008	7.90208	9.06646	9.84101	10.0259	10.2645	10.3688	10.1317	10.2897	10.3486	10.3142	Similar to Transcription factor MYB44 (Arabidopsis thaliana) (uniprot_sprot:sp|Q9FDW1|MYB44_ARATH)	genome
c15d_15-H01-M13R_c	MU55080	MELO3C004460	8.87181	9.20026	9.83622	9.34263	9.78455	9.19819	10.0781	9.48063	9.73435	10.3657	9.95758	10.1324	9.98272	9.98755	10.3785	Similar to BRCA1-associated protein (Homo sapiens) (uniprot_sprot:sp|Q7Z569|BRAP_HUMAN)	genome
c15d_15-H02-M13R_c	MU44308	MELO3C021894	10.6056	10.9828	11.0185	10.9296	10.9222	10.5334	10.6657	10.7729	10.6726	10.9288	11.2413	11.0404	11.2474	11.2697	11.2201	Similar to Peptidyl-tRNA hydrolase 2, mitochondrial (Homo sapiens) (uniprot_sprot:sp|Q9Y3E5|PTH2_HUMAN)	genome
c15d_15-H03-M13R_c	MU53870	MELO3C021917	6.61549	6.92401	6.12651	7.14704	6.73598	6.16657	6.1943	6.35482	7.6682	7.09594	7.10634	7.50901	7.57909	7.62576	7.87591	Similar to Whole genome shotgun sequence of line PN40024, scaffold_63.assembly12x (Fragment) (Vitis vinifera) (uniref90:UniRef90_D7TPP2)	genome
c15d_15-H04-M13R_c	MU55081	MELO3C004272	4.01114	4.06159	4.00839	4.15732	4.07543	3.949	4.26019	3.93213	3.91605	4.14104	3.93352	3.75205	3.9091	4.03738	3.78263	Similar to Cyclin-P3-1 (Oryza sativa subsp. japonica) (uniprot_sprot:sp|Q75HV0|CCP31_ORYSJ)	genome
c15d_15-H05-M13R_c	MU55082	MELO3C014109	5.749	7.06578	6.91826	7.71661	8.43373	4.71579	6.40015	5.65595	6.74513	7.00976	6.4879	7.23696	7.71253	7.0213	8.09367	Similar to Uncharacterized membrane protein At1g06890 (Arabidopsis thaliana) (uniprot_sprot:sp|Q8RXL8|Y1689_ARATH)	genome
c15d_15-H06-M13R_c	MU45501	MELO3C026566	8.90999	7.41752	8.29089	6.02643	6.17186	8.53121	9.02237	8.4954	7.03666	6.95795	9.18314	8.15672	8.71911	8.01776	7.78621	Similar to Predicted protein (Populus trichocarpa) (uniref90:UniRef90_B9HT34)	genome
c15d_16-A02-M13R_c	MU47459	MELO3C022707	9.75188	9.84483	9.45416	9.91118	9.97638	9.6995	9.41107	9.38362	9.75916	9.7748	10.2369	10.287	10.1967	10.3618	10.3616	Similar to Ubiquitin-conjugating enzyme E2 34 (Arabidopsis thaliana) (uniprot_sprot:sp|Q9SHI7|UBC34_ARATH)	genome
c15d_16-A05-M13R_c	MU55083	MELO3C025278	3.73097	3.69571	3.57667	3.93177	3.81269	3.67174	3.93248	3.72139	3.73442	3.818	3.70955	3.93247	3.91128	3.9504	3.92492	Similar to Whole genome shotgun sequence of line PN40024, scaffold_56.assembly12x (Fragment) (Vitis vinifera) (uniref90:UniRef90_D7TKV8)	genome
c15d_16-A06-M13R_c	MU55084	MELO3C005626	6.36229	6.83599	6.92448	6.80317	6.97149	5.56825	6.27172	6.07138	6.38755	6.4961	6.33867	6.26168	6.38249	6.6921	6.56326	Similar to PREDICTED: hypothetical protein (Vitis vinifera) (uniref90:UniRef90_UPI0001982C33)	genome
c15d_16-A11-M13R_c	MU55085	MELO3C014486	10.5465	10.6463	10.2966	10.9352	11.2194	9.79072	9.47436	9.67089	11.0808	10.8496	11.1127	11.404	11.8019	11.3079	11.6915	Similar to Mavicyanin (Cucurbita pepo PE=1 SV=1) (uniprot_sprot:sp|P80728|MAVI_CUCPE)	genome
c15d_16-B02-M13R_c	MU49084	MELO3C004205	8.96487	8.4111	8.56775	8.26852	8.34153	9.23941	9.22738	8.68714	8.40739	8.38185	9.38608	8.91033	8.9901	8.78296	8.86587	Similar to Syntaxin-43 (Arabidopsis thaliana) (uniprot_sprot:sp|Q9SUJ1|SYP43_ARATH)	genome
c15d_16-B07-M13R_c	MU55086	-	4.70695	4.36375	4.09553	4.3834	4.52037	4.64485	4.47133	4.80332	4.46073	4.67273	5.27692	5.25613	5.2432	5.53479	5.59073	hypothetical protein [Cleome spinosa]	ICuGI
c15d_16-B12-M13R_c	MU45392	MELO3C009550	7.67748	7.75567	7.65419	8.61023	8.43465	8.20275	7.92109	7.88479	8.69697	8.54213	8.74604	9.28542	9.40841	9.33956	9.72313	Similar to 33 kDa ribonucleoprotein, chloroplastic (Nicotiana sylvestris PE=1 SV=1) (uniprot_sprot:sp|P19684|ROC5_NICSY)	genome
c15d_16-C09-M13R_c	MU55087	MELO3C013666	8.64568	8.6291	8.75374	9.13497	8.99452	8.61809	8.86218	8.57299	8.53744	8.61565	9.43696	9.49662	9.48804	9.82165	9.63111	Similar to Probable NOT transcription complex subunit VIP2 (Fragment) (Nicotiana benthamiana) (uniprot_sprot:sp|Q52JK6|VIP2_NICBE)	genome
c15d_16-C10-M13R_c	MU55088	MELO3C021734	4.23599	4.33878	4.4974	4.56774	4.22808	4.22112	4.08091	4.02163	4.29564	4.61466	3.90121	4.12438	4.07653	3.98638	4.7645	Similar to 14 kDa zinc-binding protein (Zea mays) (uniprot_sprot:sp|P42856|ZB14_MAIZE)	genome
c15d_16-C11-M13R_c	MU55089	MELO3C013485	5.06404	4.92049	5.46918	5.03696	5.56291	5.01364	4.75561	4.85628	5.04754	5.26774	6.22431	6.34995	6.4859	6.26742	6.58545	Similar to CMP-sialic acid transporter (Homo sapiens) (uniprot_sprot:sp|P78382|S35A1_HUMAN)	genome
c15d_16-D02-M13R_c	MU55090	MELO3C004336	9.75478	9.77131	10.0819	9.82285	9.86953	9.47927	10.0496	9.66493	9.81135	9.96087	10.7395	10.8997	10.8095	11.1341	10.7536	Similar to Probable cation-transporting ATPase (Arabidopsis thaliana) (uniprot_sprot:sp|Q9LT02|ATY1_ARATH)	genome
c15d_16-D05-M13R_c	MU55091	MELO3C018897	6.39947	7.78881	7.28934	7.97054	7.80155	5.60942	6.18785	6.59947	7.52499	7.23315	5.84688	6.81651	6.77152	6.31176	6.74125	Similar to DUF246 domain-containing protein At1g04910 (Arabidopsis thaliana) (uniprot_sprot:sp|Q8W486|Y1491_ARATH)	genome
c15d_16-D07-M13R_c	MU55092	-	7.54411	7.90951	6.7374	7.82381	7.41727	6.30422	6.29032	6.24173	7.28146	6.43818	7.81658	8.12383	7.59285	8.15302	8.19222	None	ICuGI
c15d_16-D08-M13R_c	MU55093	MELO3C013091	6.20007	6.33201	6.36461	7.3709	7.61146	5.48352	5.78843	6.23307	7.50857	7.75671	8.21047	8.99297	8.9238	9.00377	9.39377	Similar to Putative oxidoreductase GLYR1 (Gallus gallus) (uniprot_sprot:sp|Q5ZLS7|GLYR1_CHICK)	genome
c15d_16-D11-M13R_c	MU48943	MELO3C004699	7.33819	7.41676	6.40064	7.28069	6.89748	7.24195	6.52146	6.56177	7.10866	6.3208	7.65724	7.90707	7.54749	7.9814	7.57724	Similar to Predicted protein (Populus trichocarpa) (uniref90:UniRef90_B9NAA9)	genome
c15d_16-D12-M13R_c	MU55094	-	3.96844	3.87983	3.39504	3.62013	3.53488	3.62725	3.36091	3.92734	3.35821	3.56158	3.7936	3.3412	3.35956	3.60983	3.40201	None	ICuGI
c15d_16-E02-M13R_c	MU54241	MELO3C004033	12.3046	12.6427	12.4415	12.7226	12.7392	12.0312	11.9458	12.4497	12.8537	12.8213	13.1141	13.4074	13.4127	13.3887	13.6486	Similar to Putative uncharacterized protein (Fragment) (Ricinus communis) (uniref90:UniRef90_B9T892)	genome
c15d_16-E03-M13R_c	MU45616	MELO3C020888	7.81142	8.16171	8.57199	8.35838	8.71142	10.3147	10.7211	10.8542	10.9487	11.3215	10.2318	10.4774	10.5087	9.98993	10.7264	Similar to Serine/threonine-protein kinase SRK2I (Arabidopsis thaliana) (uniprot_sprot:sp|Q39193|SRK2I_ARATH)	genome
c15d_16-E09-M13R_c	MU55095	MELO3C010270	7.05859	7.25108	7.30195	7.91044	8.02037	7.85567	7.52118	8.39993	8.86178	8.58477	8.8529	9.45529	9.34718	9.30689	9.73733	Similar to Putative uncharacterized protein (Ricinus communis) (uniref90:UniRef90_B9T2P1)	genome
c15d_16-F06-M13R_c	MU55098	MELO3C021114	11.1496	10.7937	10.8709	10.0871	9.68653	10.8021	11.2156	10.7693	9.77099	9.20486	11.6466	10.933	11.3816	11.0306	10.7062	Similar to Ras-related protein ARA-1 (Arabidopsis thaliana) (uniprot_sprot:sp|P19892|ARA1_ARATH)	genome
c15d_16-F08-M13R_c	MU55099	MELO3C002226	5.27114	6.09351	7.03642	5.80048	7.24721	5.47203	7.02164	6.28213	6.51646	7.75292	7.3727	7.55257	8.2556	7.66353	8.44698	Similar to Polynucleotide 5'-hydroxyl-kinase NOL9 (Arabidopsis thaliana) (uniprot_sprot:sp|Q8VYP6|NOL9_ARATH)	genome
c15d_16-G03-M13R_c	MU55100	-	6.34903	7.27913	6.49686	5.88984	5.58077	5.62491	4.88365	6.04783	5.98335	5.39038	5.86335	5.84484	5.8983	5.48846	6.20393	None	ICuGI
c15d_16-G04-M13R_c	MU55101	MELO3C021637	8.62777	7.56846	7.8586	7.07502	7.30376	8.95492	8.87581	7.83864	7.1697	7.41608	7.67703	7.56245	7.79085	7.71603	7.80532	Similar to PREDICTED: hypothetical protein (Vitis vinifera) (uniref90:UniRef90_UPI0001984728)	genome
c15d_16-G07-M13R_c	MU48062	MELO3C009150	7.90401	8.83684	8.97119	9.15758	9.48213	8.19969	8.44613	8.78006	9.53319	9.64924	9.5511	9.91554	9.75594	9.8045	9.94659	Similar to Monothiol glutaredoxin-S16, chloroplastic (Arabidopsis thaliana) (uniprot_sprot:sp|Q8H7F6|GRS16_ARATH)	genome
c15d_16-G08-M13R_c	MU47935	MELO3C008125	6.16738	7.10749	6.72757	7.91316	7.85418	5.91466	5.11993	5.60125	7.23151	7.38681	8.22146	8.68803	9.43083	9.21405	9.20257	Similar to Putative uncharacterized protein (Ricinus communis) (uniref90:UniRef90_B9T6K4)	genome
c15d_16-H04-M13R_c	MU55102	MELO3C016139	9.06722	9.22673	9.62377	9.46103	9.76752	8.70926	9.39185	8.73876	8.69254	9.07558	10.2018	10.2117	10.1671	10.8617	10.4198	Similar to Mitogen-activated protein kinase 19 (Arabidopsis thaliana) (uniprot_sprot:sp|Q9LUC3|MPK19_ARATH)	genome
c15d_16-H07-M13R_c	MU55103	MELO3C009540	4.35823	4.30789	4.6335	4.61662	4.42035	4.63373	4.71996	4.33006	4.63886	4.38351	4.79713	4.76654	4.98293	4.73861	4.9579	Similar to Predicted protein (Populus trichocarpa) (uniref90:UniRef90_B9H9A8)	genome
c15d_16-H11-M13R_c	MU55104	MELO3C017994	4.20644	4.61122	4.43531	5.10792	4.66111	3.76759	4.07457	3.75494	4.33794	4.22488	4.36432	4.9476	4.56812	5.34142	5.11815	Similar to Coleoptile phototropism protein 1 (Oryza sativa subsp. japonica) (uniprot_sprot:sp|Q5KS50|NPH3_ORYSJ)	genome
c15d_17-A06-M13R_c	MU47471	MELO3C026234	10.4545	10.755	10.4778	10.5156	10.4399	10.4639	10.5483	10.5871	10.6012	10.5466	11.3713	11.2983	11.0224	11.518	11.3369	Similar to Elongator complex protein 3 (Oryza sativa subsp. japonica) (uniprot_sprot:sp|Q7X7L3|ELP3_ORYSJ)	genome
c15d_17-A07-M13R_c	MU49847	MELO3C002203	6.81534	6.71173	7.31113	7.20089	7.51033	7.95564	8.76753	7.71704	8.1584	8.72211	8.58631	8.58773	8.62146	8.8149	8.83745	Similar to Probable aldehyde dehydrogenase (Linum usitatissimum) (uniprot_sprot:sp|Q40255|ALDH_LINUS)	genome
c15d_17-B04-M13R_c	MU50716	-	5.89853	6.12344	5.79541	5.88441	6.0414	5.76655	5.7381	5.82359	5.3851	5.3229	7.27454	7.01927	7.17038	7.0588	7.27206	None	ICuGI
c15d_17-B05-M13R_c	MU55105	-	6.7199	6.03292	6.81656	7.39777	6.33526	6.82806	5.64512	7.09028	6.80076	6.51387	8.52535	9.25661	9.257	9.24144	9.14124	None	ICuGI
c15d_17-B07-M13R_c	MU55106	MELO3C014566	8.29177	8.85074	9.09804	9.42105	9.63284	8.67241	8.78561	8.91593	9.59271	9.7407	9.80119	10.0931	10.0603	10.1285	9.92923	Similar to Probable E3 ubiquitin-protein ligase HERC1 (Homo sapiens) (uniprot_sprot:sp|Q15751|HERC1_HUMAN)	genome
c15d_17-B08-M13R_c	MU45372	MELO3C022236	6.09935	7.06884	6.44245	7.50194	7.16034	6.44163	6.14264	6.83331	7.31598	7.14008	7.76283	8.15763	8.17475	8.1349	8.59874	Similar to Whole genome shotgun sequence of line PN40024, scaffold_21.assembly12x (Fragment) (Vitis vinifera) (uniref90:UniRef90_D7SLU5)	genome
c15d_17-B09-M13R_c	MU55107	MELO3C008405	10.2235	9.77728	9.95144	9.75996	9.87186	10.5641	10.6453	9.9011	9.15923	9.24796	9.91699	9.89028	9.53498	9.97104	9.84199	Similar to Transmembrane protein 184C (Pongo abelii) (uniprot_sprot:sp|Q5RET6|T184C_PONAB)	genome
c15d_17-B11-M13R_c	MU55108	MELO3C003186	5.35404	4.89203	4.65161	4.72762	4.39506	7.25293	8.09396	5.96119	4.97301	5.56076	6.0726	6.19751	6.0759	6.79453	6.87708	Similar to Whole genome shotgun sequence of line PN40024, scaffold_7.assembly12x (Fragment) (Vitis vinifera) (uniref90:UniRef90_D7THF5)	genome
c15d_17-B12-M13R_c	MU44073	MELO3C023490	7.75742	7.56601	7.1615	7.40629	7.51733	6.96007	7.30357	6.10729	6.1073	6.10387	8.76923	9.10042	8.60995	8.55812	8.52898	Similar to Predicted protein (Populus) (uniref90:UniRef90_B9GLS1)	genome
c15d_17-C01-M13R_c	MU46770	MELO3C024083	10.3026	10.376	10.4015	10.1774	10.2246	10.5962	11.0421	10.5015	10.2564	10.46	10.4403	10.3244	10.4891	10.2637	10.493	Similar to Beta-fructofuranosidase, putative (rosids) (uniref90:UniRef90_B9SLD4)	genome
c15d_17-C02-M13R_c	MU55109	MELO3C014387	8.84084	9.34624	9.46536	9.74102	10.0678	8.3521	8.68317	9.38957	10.0211	10.1519	10.1965	10.8962	10.6903	10.8477	11.0294	Similar to CDK5RAP1-like protein (Oryza sativa subsp. japonica) (uniprot_sprot:sp|Q2R1U4|CK5P1_ORYSJ)	genome
c15d_17-C04-M13R_c	MU52182	MELO3C007871	4.85711	5.59347	5.08482	5.92628	5.84003	4.41456	3.9921	4.86172	5.90872	5.71586	6.67808	6.96757	6.89061	7.06048	7.02541	Similar to Probable dimethyladenosine transferase (Bos taurus) (uniprot_sprot:sp|Q2KHT8|DIMT1_BOVIN)	genome
c15d_17-C05-M13R_c	MU48361	-	5.56953	5.91201	6.1433	5.94096	6.0081	5.65394	6.35096	5.69427	5.19314	5.58932	6.97111	7.10961	7.43642	7.20106	7.6046	AP2 domain-containing transcription factor [Populus trichocarpa]	ICuGI
c15d_17-C06-M13R_c	MU53865	MELO3C019851	7.33144	7.82924	7.82194	8.39801	8.69992	6.96276	7.73168	7.94915	8.75223	8.9258	8.90776	9.60042	9.31401	9.66489	9.83738	Similar to Whole genome shotgun sequence of line PN40024, scaffold_19.assembly12x (Fragment) (Vitis vinifera) (uniref90:UniRef90_D7TM13)	genome
c15d_17-C07-M13R_c	MU49370	MELO3C006278	5.39773	6.48321	5.99753	6.89645	6.52586	3.98972	4.18572	3.97868	5.86262	5.39017	4.80323	5.63222	4.47259	5.447	4.91356	Similar to RING-H2 finger protein ATL51 (Arabidopsis thaliana) (uniprot_sprot:sp|Q9SRQ8|ATL51_ARATH)	genome
c15d_17-C08-M13R_c	MU55110	MELO3C007628	7.32193	7.45143	7.47767	7.22666	7.80759	7.02853	6.75571	6.80445	7.30506	7.05173	8.94371	8.57105	9.13402	8.75896	8.97237	Similar to Cyclin-D5-1 (Arabidopsis thaliana) (uniprot_sprot:sp|Q2V3B2|CCD51_ARATH)	genome
c15d_17-C10-M13R_c	MU55111	MELO3C025383	8.75252	8.13758	7.03457	8.35189	7.12505	4.85927	6.63231	5.65772	6.64265	4.62406	10.3182	10.3306	7.03157	10.6291	7.23503	Similar to 1-acyl-sn-glycerol-3-phosphate acyltransferase (Cocos nucifera PE=1 SV=1) (uniprot_sprot:sp|Q42670|PLSC_COCNU)	genome
c15d_17-D12-M13R_c	MU43171	MELO3C009114	8.65701	8.56963	8.72407	8.64266	8.90007	9.70068	10.3945	9.42537	9.28834	9.58396	10.3242	10.5769	10.6173	10.7381	10.6911	Similar to Putative uncharacterized protein (Ricinus communis) (uniref90:UniRef90_B9T651)	genome
c15d_17-F12-M13R_c	MU55113	MELO3C017741	9.40077	9.58887	8.90902	10.0662	9.67556	8.73747	8.76482	8.99267	9.64798	9.50384	10.994	10.9186	10.8315	11.3703	11.0525	Similar to Putative uncharacterized protein (Ricinus communis) (uniref90:UniRef90_B9RMD0)	genome
c15d_17-G02-M13R_c	MU55114	-	7.28786	6.62997	6.5926	6.22187	6.28597	7.10795	6.85245	6.62998	6.42954	6.41601	6.66735	6.62419	7.01768	6.55502	7.29096	predicted protein [Populus trichocarpa]	ICuGI
c15d_17-G08-M13R_c	MU55115	MELO3C003560	8.40975	9.02409	9.15473	9.28504	9.84527	8.15747	8.34975	8.82825	9.68134	9.82985	10.0754	10.8952	10.7873	10.7356	11.1795	Similar to Seryl-tRNA synthetase (Treponema denticola) (uniprot_sprot:sp|Q73KB2|SYS_TREDE)	genome
c15d_17-G11-M13R_c	MU51043	MELO3C004152	8.27301	8.39774	8.12054	8.56109	8.33399	8.42094	8.21094	8.26091	8.49628	8.57243	8.41456	8.45011	8.34976	8.33211	8.68393	Similar to Putative uncharacterized protein (Ricinus communis) (uniref90:UniRef90_B9RFR0)	genome
c15d_17-H06-M13R_c	MU55117	MELO3C015719	7.68677	7.26397	7.6191	7.6728	7.69014	7.52436	7.40071	6.91077	6.69714	6.95258	7.41779	7.91968	7.76719	7.72056	8.06422	Similar to U-box domain-containing protein 3 (Arabidopsis thaliana) (uniprot_sprot:sp|Q8GWV5|PUB3_ARATH)	genome
c15d_17-H11-M13R_c	MU55118	MELO3C006755	8.55735	6.65278	8.92155	6.47454	8.33356	8.91467	9.70227	7.36975	5.64487	7.55459	7.72349	6.96996	9.68926	8.65357	9.69438	Similar to Diacylglycerol acyltransferase (Cucumis melo subsp. melo) (uniref90:UniRef90_E5GC43)	genome
c15d_18-A02-M13R_c	MU55119	MELO3C022065	10.3824	10.4456	10.9787	10.8333	10.8934	9.83412	10.8045	10.3386	10.8226	11.0244	10.2933	10.4566	10.1203	10.5501	10.0437	Similar to Putative nuclear matrix constituent protein 1-like protein (Arabidopsis thaliana) (uniprot_sprot:sp|Q9FLH0|NMCP_ARATH)	genome
c15d_18-A06-M13R_c	MU55121	MELO3C007158	9.96647	10.0215	9.75875	9.97763	10.1541	9.56524	9.06073	9.48839	9.27593	9.24637	10.0893	9.95809	9.82675	10.3944	10.2787	Similar to Probable calcium-activated outward-rectifying potassium channel 6 (Arabidopsis thaliana) (uniprot_sprot:sp|Q9SVV6|KCO6_ARATH)	genome
c15d_18-A07-M13R_c	MU55122	-	3.80156	4.44035	4.09341	4.64061	4.65128	3.55937	3.58034	3.77869	4.17414	4.63796	3.97166	4.14743	4.43609	4.58762	4.74771	hypothetical protein [Vitis vinifera]	ICuGI
c15d_18-A08-M13R_c	MU55123	MELO3C017016	9.83807	9.87235	9.94603	9.92301	10.1511	9.13506	9.59571	9.52281	9.85633	9.83249	10.6079	10.6029	10.8536	10.5695	10.7543	Similar to DUF246 domain-containing protein At1g04910 (Arabidopsis thaliana) (uniprot_sprot:sp|Q8W486|Y1491_ARATH)	genome
c15d_18-A10-M13R_c	MU55124	MELO3C016126	6.0315	6.50193	6.25872	6.77763	6.95441	5.67813	5.64571	6.05175	6.3357	6.23431	6.13888	6.67564	6.99712	6.73012	7.37365	Similar to Pathogen-related protein (Hordeum vulgare PE=2 SV=2) (uniprot_sprot:sp|P16273|PRPX_HORVU)	genome
c15d_18-A11-M13R_c	MU55125	MELO3C024632	5.50753	5.90389	6.38253	6.65114	6.65064	5.04632	5.87216	5.52692	6.20556	6.57722	6.35532	6.85577	6.51896	6.7809	6.79336	Similar to Pentatricopeptide repeat-containing protein At2g32230, mitochondrial (Arabidopsis thaliana) (uniprot_sprot:sp|Q66GI4|PP179_ARATH)	genome
c15d_18-B07-M13R_c	MU55126	MELO3C017982	6.57689	6.95556	7.02912	6.57198	7.17328	6.87707	7.66392	7.74711	7.73802	8.39867	7.44347	7.42985	7.58904	7.64687	7.9331	Similar to Dephospho-CoA kinase domain-containing protein (Danio rerio) (uniprot_sprot:sp|Q0P4C4|DCAKD_DANRE)	genome
c15d_18-B09-M13R_c	MU45375	MELO3C003566	4.91529	4.73038	4.76626	5.1354	4.59105	5.67676	4.73414	6.97003	8.81236	6.51232	6.3844	5.88142	6.04798	6.73914	5.73955	Similar to Putative uncharacterized protein (Ricinus communis) (uniref90:UniRef90_B9RJM6)	genome
c15d_18-D07-M13R_c	MU55127	MELO3C005260	8.56601	9.14548	6.99417	9.24178	7.69602	7.66708	4.89549	7.72712	9.37927	7.47959	10.1202	10.4154	7.98587	9.59626	8.59165	Similar to Protein CCC1 (Saccharomyces cerevisiae) (uniprot_sprot:sp|P47818|CCC1_YEAST)	genome
c15d_18-D09-M13R_c	MU55128	MELO3C008195	6.44937	6.62586	7.35593	6.21263	6.75807	6.18939	7.12105	6.8797	6.88208	7.08797	7.64346	7.38	7.91982	7.25121	7.80703	Similar to Fidgetin-like protein 1 (Homo sapiens) (uniprot_sprot:sp|Q6PIW4|FIGL1_HUMAN)	genome
c15d_18-D11-M13R_c	MU53311	MELO3C020463	10.6315	10.8384	10.9636	11.112	11.2697	9.9655	10.2455	9.43386	9.8399	9.74191	10.2648	10.5817	10.514	11.0119	10.8631	Similar to Non-lysosomal glucosylceramidase (Mus musculus) (uniprot_sprot:sp|Q69ZF3|GBA2_MOUSE)	genome
c15d_18-D12-M13R_c	MU55129	MELO3C016177	6.65782	7.53123	7.39161	7.93377	7.88223	8.05497	8.46324	8.64207	8.95453	9.14785	9.38515	9.92725	9.70774	9.63784	9.9275	Similar to Protein Iojap (Zea mays) (uniprot_sprot:sp|Q41822|IOJAP_MAIZE)	genome
c15d_18-F02-M13R_c	MU55130	MELO3C022728	7.90631	8.56887	8.27935	8.62407	8.38042	7.88214	7.47823	7.94394	8.51679	8.35571	8.19004	8.37713	8.46024	8.5195	8.47762	Similar to GEM-like protein 2 (Arabidopsis thaliana) (uniprot_sprot:sp|Q9M122|GEML2_ARATH)	genome
c15d_18-F04-M13R_c	MU55131	-	4.11946	3.97092	4.17541	3.89826	3.91006	4.31027	4.91685	4.25924	3.832	4.14625	4.3583	4.22477	4.10773	4.413	4.10475	None	ICuGI
c15d_18-F05-M13R_c	MU50670	MELO3C024337	8.85768	9.60586	9.38699	9.85993	9.53913	8.35705	8.41816	9.01625	9.6141	9.04757	9.44033	9.65386	9.61525	9.4232	9.381	Similar to Transmembrane protein 87B (Mus musculus) (uniprot_sprot:sp|Q8BKU8|TM87B_MOUSE)	genome
c15d_18-F10-M13R_c	MU55132	MELO3C007610	6.96965	7.03822	7.15165	7.43315	7.61528	6.95329	7.31007	6.69122	7.13961	7.52814	8.18145	8.37163	8.00695	8.42034	8.56428	Similar to PREDICTED: hypothetical protein (Vitis vinifera) (uniref90:UniRef90_UPI00015C9465)	genome
c15d_18-F11-M13R_c	MU55133	-	4.53792	4.9315	3.48451	4.88545	3.4426	4.21518	3.76745	4.31452	4.45136	3.56283	3.93845	3.97949	3.17026	4.12671	3.55944	None	ICuGI
c15d_18-G07-M13R_c		-	9.68068	7.92882	9.52257	10.1543	8.31033	9.26279	6.69574	9.40096	8.80883	8.39969	10.4419	10.9453	10.7456	10.6261	10.2217	None	melogen
c15d_18-G12-M13R_c	MU55134	MELO3C018671	7.63171	6.95359	7.25175	7.2143	6.61131	7.44922	7.26374	7.62755	7.04893	6.67902	8.0031	8.17269	8.21281	7.70747	7.83892	Similar to Probable NADP-dependent oxidoreductase P1 (Arabidopsis thaliana) (uniprot_sprot:sp|Q39172|P1_ARATH)	genome
c15d_18-H04-M13R_c	MU46984	MELO3C012486	11.9114	11.8451	11.5246	11.8961	11.5195	11.946	11.2356	11.722	11.8794	11.5822	11.501	11.5689	11.4175	11.5089	11.4393	Similar to Os07g0640100 protein (Oryza sativa) (uniref90:UniRef90_Q8GS72)	genome
c15d_18-H06-M13R_c	MU55135	MELO3C015228	6.63432	6.39463	6.49094	7.25397	7.22705	6.94587	5.9322	5.84881	5.89965	6.22178	7.17238	7.48396	7.36866	7.30326	7.3963	Similar to Transcription factor MYB86 (Arabidopsis thaliana) (uniprot_sprot:sp|Q8LPH6|MYB86_ARATH)	genome
c15d_18-H11-M13R_c	MU55136	MELO3C016431	6.38853	6.92364	5.84245	7.68835	7.27588	5.10161	4.49969	5.36395	6.69747	6.18175	6.26717	6.94777	6.77195	7.54342	6.96173	Similar to 2-C-methyl-D-erythritol 4-phosphate cytidylyltransferase, chloroplastic (Arabidopsis thaliana) (uniprot_sprot:sp|P69834|ISPD_ARATH)	genome
c15d_19-A04-M13R_c	MU46651	MELO3C007259	12.5272	12.865	12.6899	12.9902	13.2192	12.0781	12.1575	12.7724	13.3944	13.4708	14.7219	14.9286	15.0661	14.9655	14.9839	Similar to Triose phosphate/phosphate translocator, chloroplastic (Pisum sativum PE=1 SV=1) (uniprot_sprot:sp|P21727|TPT_PEA)	genome
c15d_19-A06-M13R_c	MU55137	MELO3C004153	8.59992	8.65129	8.81607	9.01255	8.76395	8.26424	7.96357	8.68307	8.75495	8.96422	9.33251	9.55021	9.62472	9.71517	9.66924	Similar to Isopenicillin N epimerase (Streptomyces clavuligerus) (uniprot_sprot:sp|P18549|CEFD_STRCL)	genome
c15d_19-A07-M13R_c	MU46687	MELO3C024920	6.54558	5.82016	6.86248	5.26864	6.11492	7.70557	7.22973	5.99679	5.42512	6.88365	11.6417	11.1332	12.0849	10.9273	11.555	Similar to Zinc transporter 11 (Arabidopsis thaliana) (uniprot_sprot:sp|Q94EG9|ZIP11_ARATH)	genome
c15d_19-A10-M13R_c	MU55139	MELO3C017804	7.08354	7.31304	7.5769	7.50807	7.85568	6.61759	7.22752	7.07827	7.39052	7.70307	7.7668	8.13596	8.14324	8.27048	8.47704	Similar to Whole genome shotgun sequence of line PN40024, scaffold_50.assembly12x (Fragment) (Vitis vinifera) (uniref90:UniRef90_E0CUM0)	genome
c15d_19-B02-M13R_c		MELO3C019483	6.16591	6.203	5.64451	5.9627	6.17321	6.46304	6.36776	6.41752	6.82173	6.72984	7.2266	7.46006	7.14176	7.47842	7.41023	None	genome
c15d_19-B07-M13R_c	MU52366	MELO3C017333	8.02225	8.88629	8.26534	8.87851	9.07875	8.21115	8.64719	8.70041	9.45325	9.18409	9.90391	9.94157	10.048	9.85706	10.1382	Similar to Whole genome shotgun sequence of line PN40024, scaffold_0.assembly12x (Fragment) (Vitis vinifera) (uniref90:UniRef90_D7SJ44)	genome
c15d_19-B08-M13R_c	MU55140	-	3.47465	3.66136	3.69872	3.81612	3.86584	3.53328	3.78437	3.54914	3.89025	3.91092	3.64205	3.58474	3.67582	3.79998	3.64145	None	ICuGI
c15d_19-B09-M13R_c	MU55141	MELO3C004727	9.0188	8.57651	8.30286	8.71434	8.43696	9.01361	8.23923	8.35934	8.08639	8.22206	9.4026	9.46746	9.64805	9.64664	9.59462	None	genome
c15d_19-B10-M13R_c	MU55142	MELO3C016924	4.71083	5.51257	5.1154	5.63594	5.4044	4.45641	5.1426	5.26072	5.36072	5.79388	4.95383	4.69307	4.40938	5.57293	5.59467	Similar to Pentatricopeptide repeat-containing protein, putative (Ricinus communis) (uniref90:UniRef90_B9RQZ0)	genome
c15d_19-C06-M13R_c	MU43175	MELO3C020113	7.39528	7.26186	7.07696	6.87067	6.98745	7.08482	7.78394	6.75159	6.45933	6.57053	8.05692	7.96593	7.91407	8.20683	8.21988	Similar to Whole genome shotgun sequence of line PN40024, scaffold_67.assembly12x (Fragment) (Vitis vinifera) (uniref90:UniRef90_D7T4F1)	genome
c15d_19-C08-M13R_c	MU55144	MELO3C018436	8.14885	9.03027	9.02481	9.20184	9.60566	8.14906	8.71306	9.12711	9.62453	9.93284	10.8201	10.9953	10.9279	11.0109	10.8543	Similar to CDPK-related protein kinase (Daucus carota) (uniprot_sprot:sp|P53681|CRK_DAUCA)	genome
c15d_19-C10-M13R_c		-	3.87572	3.60546	3.94925	4.52524	3.8021	4.23769	3.52623	5.17766	4.17372	3.59327	4.34448	4.85579	4.61916	4.96103	4.27915	None	melogen
c15d_19-D01-M13R_c	MU55145	MELO3C006312	8.17429	8.60364	8.65625	8.90831	9.02723	8.10089	8.57383	8.3676	8.94861	9.19763	8.84338	9.0413	8.93883	9.01631	9.38993	Similar to Probable calcium-binding protein CML22 (Arabidopsis thaliana) (uniprot_sprot:sp|Q9LRN6|CML22_ARATH)	genome
c15d_19-D04-M13R_c	MU46466	MELO3C013580	12.605	12.3115	12.3505	12.2424	12.1724	12.395	12.4921	12.0578	11.978	11.9637	12.3356	12.3445	12.2089	12.1937	12.2264	Similar to Multiprotein-bridging factor 1b (Arabidopsis thaliana) (uniprot_sprot:sp|Q9LXT3|MBF1B_ARATH)	genome
c15d_19-D05-M13R_c	MU55146	-	4.2113	4.23334	4.49667	4.71046	4.82963	3.61912	4.12883	4.01842	4.29717	4.51132	4.73207	4.96418	4.95619	5.40231	5.23199	None	ICuGI
c15d_19-D07-M13R_c	MU55147	-	4.98091	5.31693	5.55025	5.78496	5.70083	5.37843	5.48681	5.20296	5.50685	5.59567	6.71389	7.07873	6.94779	7.90575	7.41747	None	ICuGI
c15d_19-D08-M13R_c	MU55148	MELO3C013891	7.09544	6.33943	5.87677	6.33937	5.67591	8.32604	7.22107	7.30401	6.5716	6.21784	8.399	8.21041	7.93143	8.4183	7.85529	Similar to Predicted protein (Populus trichocarpa) (uniref90:UniRef90_B9MTU8)	genome
c15d_19-D11-M13R_c	MU55149	MELO3C002146	7.9601	8.38941	8.70458	8.53478	8.26365	7.36217	6.82775	7.84817	7.79936	7.18913	7.90382	8.30499	7.68236	8.31865	7.8283	Similar to DEAD-box ATP-dependent RNA helicase 51 (Arabidopsis thaliana) (uniprot_sprot:sp|Q9LIH9|RH51_ARATH)	genome
c15d_19-D12-M13R_c	MU48228	MELO3C007951	9.52648	9.7223	9.24861	9.38485	9.35117	9.62617	9.22812	9.98758	9.81038	9.74725	10.4037	10.4005	9.95215	10.0597	10.0923	Similar to UPF0548 protein At2g17695 (Arabidopsis thaliana) (uniprot_sprot:sp|Q8GXB1|U548_ARATH)	genome
c15d_19-E08-M13R_c	MU53062	MELO3C010592	10.539	10.7633	10.9085	10.3999	10.5686	9.8514	10.0427	9.99595	10.2448	10.0701	10.4023	10.4342	10.1241	10.5957	10.018	Similar to Probable importin-7 homolog (Dictyostelium discoideum) (uniprot_sprot:sp|Q55CX9|IPO7_DICDI)	genome
c15d_19-E11-M13R_c	MU55150	-	3.74789	3.91653	3.8537	4.31337	4.19752	3.63983	3.70027	3.76494	3.55124	3.87158	3.74994	3.79724	3.79652	3.99785	4.4719	None	ICuGI
c15d_19-F03-M13R_c	MU48100	MELO3C002013	4.79222	5.09501	4.43634	5.10147	5.30637	4.5621	5.85871	5.55044	6.43762	6.97926	5.25889	5.84136	5.43507	6.04441	5.71691	Similar to Protein C6orf149, putative (Ricinus communis) (uniref90:UniRef90_B9RLS6)	genome
c15d_19-F08-M13R_c	MU55151	MELO3C009914	8.15497	8.01464	8.5875	8.47208	8.73131	8.00032	8.4972	8.0562	8.49301	8.75021	9.6394	9.77843	9.99156	10.0621	10.0445	Similar to Alpha-mannosidase 2 (Mus musculus) (uniprot_sprot:sp|P27046|MA2A1_MOUSE)	genome
c15d_19-F10-M13R_c	MU55152	MELO3C020045	3.85897	3.86625	3.69038	3.92559	4.7635	4.27952	4.19234	3.68778	3.80816	3.74975	4.49589	4.39072	4.36597	4.93733	4.06244	None	genome
c15d_19-G01-M13R_c	MU55153	MELO3C021762	5.1561	5.00531	5.50897	5.13813	5.48602	5.19631	5.76271	4.66531	4.66715	5.56946	4.72367	4.73495	5.11753	4.7196	5.466	None	genome
c15d_19-G07-M13R_c	MU48365	-	5.72595	5.76517	5.79063	5.88238	5.44239	5.64392	5.53869	5.9125	6.31874	5.98429	6.05567	6.37499	5.94422	6.46635	6.1768	None	ICuGI
c15d_19-G10-M13R_c	MU55154	MELO3C020612	5.62569	5.31684	5.31012	5.4947	5.76054	5.53759	5.71993	5.64284	5.72222	6.10638	6.26214	6.8632	6.809	6.79014	7.67959	Similar to PREDICTED: hypothetical protein (Vitis vinifera) (uniref90:UniRef90_UPI00015C7454)	genome
c15d_19-G11-M13R_c	MU55155	-	6.35259	4.3879	4.53616	4.39227	4.25782	7.49368	6.90742	5.58646	4.38726	4.68671	5.91334	5.92352	5.98652	5.71624	6.19515	None	ICuGI
c15d_19-H02-M13R_c	MU45867	MELO3C011129	11.3921	10.587	11.2472	10.0499	10.676	10.5262	11.1795	9.47986	9.69109	9.49443	10.2213	10.1875	10.3996	9.89587	10.0062	Similar to NADP-dependent malic enzyme (Phaseolus vulgaris) (uniprot_sprot:sp|P12628|MAOX_PHAVU)	genome
c15d_19-H04-M13R_c	MU43178	MELO3C017747	8.89235	9.63643	9.74944	9.78901	10.0474	8.63201	10.1627	10.034	10.6333	11.0691	9.95267	10.291	10.0664	10.6279	10.4985	Similar to Whole genome shotgun sequence of line PN40024, scaffold_146.assembly12x (Fragment) (Vitis vinifera) (uniref90:UniRef90_D7U5Y3)	genome
c15d_19-H10-M13R_c	MU48377	MELO3C023875	11.7658	11.8913	12.0468	11.6423	11.8286	12.0682	11.852	11.6972	11.2922	11.3387	11.434	11.3166	11.5118	11.2806	11.3722	Similar to E3 ubiquitin-protein ligase RING1-like (Arabidopsis thaliana) (uniprot_sprot:sp|Q8LPN7|RNG1L_ARATH)	genome
c15d_20-A03-M13R_c	MU48272	-	3.52618	3.57139	3.49486	3.69404	3.65959	3.65901	3.50691	4.02048	3.79597	3.65064	3.4352	3.4989	3.32192	3.43129	3.85753	None	ICuGI
c15d_20-A07-M13R_c	MU55156	-	5.85257	5.78293	6.0294	6.09901	6.54624	6.31059	5.19788	5.80249	6.49713	5.93113	7.45139	7.77446	7.67325	7.74606	6.96581	PREDICTED: hypothetical protein [Vitis vinifera]	ICuGI
c15d_20-B08-M13R_c	MU46530	MELO3C015296	10.6059	10.6691	10.8687	10.6502	10.9509	10.8829	11.2918	11.0541	11.0175	11.0441	11.9643	11.9034	11.9459	11.9615	12.0667	Similar to 26S protease regulatory subunit 6A homolog A (Arabidopsis thaliana) (uniprot_sprot:sp|Q9SEI2|PS6AA_ARATH)	genome
c15d_20-B10-M13R_c	MU55157	MELO3C012168	3.66872	3.69094	3.62929	3.85463	3.81075	3.58328	3.87384	4.0108	4.1566	4.22317	4.12262	4.39368	4.45013	4.42005	4.31033	None	genome
c15d_20-C02-M13R_c	MU55158	MELO3C023950	3.80431	3.80428	3.96062	3.88399	3.75116	3.8543	3.67006	4.19264	3.80294	3.95434	4.24253	3.94101	3.70418	3.87375	3.72442	None	genome
c15d_20-C04-M13R_c	MU46854	MELO3C009234	5.96584	6.64268	5.71839	7.57568	6.20488	6.15786	5.88223	5.59579	5.60233	5.45471	5.02457	4.92854	4.84054	5.12456	4.66325	Similar to Nucleic acid binding protein, putative (Ricinus communis) (uniref90:UniRef90_B9T423)	genome
c15d_20-C06-M13R_c	MU43915	MELO3C024849	8.42625	7.48993	8.22769	7.05326	8.03835	9.3142	9.39486	8.15643	7.66853	8.30271	8.68837	8.57206	9.3135	8.72086	9.57539	Similar to Uncharacterized protein C16G5.07c (Schizosaccharomyces pombe) (uniprot_sprot:sp|O60121|YH77_SCHPO)	genome
c15d_20-C07-M13R_c	MU55159	MELO3C017706	8.40216	9.61924	8.8754	10.4075	9.97433	6.36133	5.33963	7.88252	9.54931	8.14847	9.18094	10.2032	9.60857	10.3776	9.81003	Similar to Probably inactive leucine-rich repeat receptor-like protein kinase At3g28040 (Arabidopsis thaliana) (uniprot_sprot:sp|Q9LRT1|Y3804_ARATH)	genome
c15d_20-C08-M13R_c	MU52023	MELO3C009823	4.58753	4.28191	4.46834	4.83883	4.74698	3.79527	4.22519	4.50786	4.34554	4.96335	4.87163	5.38544	5.43546	5.61397	5.85406	Similar to Predicted protein (Populus trichocarpa) (uniref90:UniRef90_B9MY46)	genome
c15d_20-C09-M13R_c	MU55160	MELO3C005794	4.02964	4.9028	4.78219	5.34534	5.20673	4.08462	4.75369	4.92284	5.53991	5.72144	3.84033	4.25927	5.06808	4.65413	5.54678	None	genome
c15d_20-C10-M13R_c	MU55161	MELO3C015246	10.0133	10.4065	10.7609	10.4326	10.6141	10.1378	10.3743	10.2546	10.1233	10.4034	10.2537	10.4094	10.4344	10.609	10.2972	Similar to Protein transport protein Sec24-like At3g07100 (Arabidopsis thaliana) (uniprot_sprot:sp|Q9SFU0|SC24A_ARATH)	genome
c15d_20-D02-M13R_c	MU55162	-	5.84548	6.10951	3.9728	6.22346	4.42063	6.35199	3.93443	5.77205	5.82641	4.28259	7.44793	7.45006	5.31243	7.63776	5.84357	None	ICuGI
c15d_20-D05-M13R_c	MU55163	-	9.83445	10.0772	10.0086	9.71964	9.2086	9.75662	9.03035	10.0616	10.1107	9.49443	10.0409	9.74004	9.05706	9.78487	8.78922	None	ICuGI
c15d_20-D07-M13R_c	MU55164	MELO3C018999	6.47674	6.32447	6.09304	6.16345	6.57704	7.53682	6.75055	6.55097	6.56226	6.66974	7.09521	7.31588	7.01819	7.15201	7.18084	Similar to Predicted protein (Populus trichocarpa) (uniref90:UniRef90_B9H4Q1)	genome
c15d_20-D11-M13R_c	MU55165	MELO3C000153	5.74011	5.47919	5.28905	5.78933	5.07638	5.77935	4.88053	6.03111	5.71223	5.24294	6.77705	6.98576	5.93399	6.89152	6.45781	None	genome
c15d_20-E03-M13R_c	MU47409	MELO3C006716	4.25167	4.5229	4.40369	5.14647	5.26749	5.06975	4.02115	4.06048	4.76574	4.14021	6.65254	6.45845	6.4666	6.99894	5.93437	Similar to Disease resistance response protein, putative (Ricinus communis) (uniref90:UniRef90_B9RZQ8)	genome
c15d_20-E07-M13R_c	MU55166	MELO3C002204	3.90005	4.28737	4.5881	4.3623	4.88909	3.77327	4.62153	4.02226	4.09093	4.33438	4.53801	4.88114	4.98415	5.22336	5.70704	Similar to YLP motif-containing protein 1 (Rattus norvegicus) (uniprot_sprot:sp|P0CB49|YLPM1_RAT)	genome
c15d_20-E10-M13R_c	MU47566	MELO3C024380	6.99084	7.19007	6.98274	7.2819	7.2442	6.87306	7.35904	6.996	6.92625	7.40052	7.16664	7.11941	7.24907	7.16595	7.76438	Similar to Predicted protein (Populus trichocarpa) (uniref90:UniRef90_A9PHC0)	genome
c15d_20-E12-M13R_c	MU49562	MELO3C019810	9.82919	10.6483	10.6415	10.7991	10.883	8.92887	9.80196	9.95015	10.948	10.3429	10.6713	10.8678	11.3073	10.6487	10.6282	Similar to Adenosine kinase 2 (Arabidopsis thaliana) (uniprot_sprot:sp|Q9LZG0|ADK2_ARATH)	genome
c15d_20-F03-M13R_c	MU50388	MELO3C021050	4.09515	3.99807	4.16898	4.219	4.33432	4.19569	4.36054	4.16609	4.20858	4.35794	4.69352	5.15167	4.71968	5.15921	4.94857	None	genome
c15d_20-F09-M13R_c	MU46652	MELO3C010199	13.7636	13.8103	13.7021	13.9986	14.009	13.397	13.3366	13.8062	14.0116	14.0275	14.2067	14.3354	14.4094	14.3879	14.4949	Similar to 50S ribosomal protein L35, chloroplastic (Spinacia oleracea) (uniprot_sprot:sp|P23326|RK35_SPIOL)	genome
c15d_20-F10-M13R_c	MU55169	MELO3C022991	6.70557	7.03891	6.31534	7.48173	6.90047	5.60364	5.11704	5.58258	6.42758	6.25981	7.65168	7.5172	6.51969	7.96756	7.19079	None	genome
c15d_20-F12-M13R_c		MELO3C007211	8.27293	7.51214	8.7256	8.45158	8.54476	8.73306	6.93592	8.77456	8.38854	8.32098	9.47168	9.71632	10.0394	9.61255	9.78181	Similar to Peroxisome biogenesis protein 7 (Arabidopsis thaliana) (uniprot_sprot:sp|Q9XF57|PEX7_ARATH)	genome
c15d_20-G01-M13R_c	MU55170	MELO3C006372	10.941	11.0488	11.376	11.19	10.9766	12.6316	12.7742	13.2468	12.9335	13.161	13.723	13.558	13.5115	12.99	13.6081	Similar to Whole genome shotgun sequence of line PN40024, scaffold_49.assembly12x (Fragment) (Vitis vinifera) (uniref90:UniRef90_D7SZP3)	genome
c15d_20-G04-M13R_c		MELO3C007762	5.96337	5.79857	6.71598	7.07	6.3264	5.36481	4.82474	6.49187	7.04897	6.07671	6.74029	7.95094	7.95305	7.66244	7.80844	Similar to Predicted protein (Populus trichocarpa) (uniref90:UniRef90_B9H535)	genome
c15d_20-G06-M13R_c	MU51922	MELO3C002179	7.49161	7.63028	7.16624	8.13477	8.01024	7.56428	8.3967	7.32135	7.96817	8.09227	9.36298	9.5001	9.33531	9.76064	9.63422	Similar to Whole genome shotgun sequence of line PN40024, scaffold_39.assembly12x (Fragment) (Vitis vinifera) (uniref90:UniRef90_D7T7E0)	genome
c15d_20-H08-M13R_c	MU55171	MELO3C024005	8.39524	8.25358	8.02037	8.61965	8.66911	8.29205	6.7246	6.27765	6.84027	6.03254	8.65537	8.96831	9.34107	8.90549	8.80726	Similar to Acyl-CoA--sterol O-acyltransferase 1 (Arabidopsis thaliana) (uniprot_sprot:sp|Q9SV07|ASAT1_ARATH)	genome
c15d_20-H09-M13R_c	MU55172	-	7.00165	5.67395	6.62273	7.77347	6.88965	7.96593	6.08124	6.57413	6.95438	6.46366	9.42734	9.92909	9.78454	9.62978	9.4577	None	ICuGI
c15d_20-H10-M13R_c	MU53914	MELO3C015344	3.59991	3.65249	3.74101	3.78216	3.54776	3.51472	3.69044	3.40415	3.57944	3.65415	3.47355	3.42646	3.45143	3.48129	3.58245	None	genome
c15d_20-H11-M13R_c	MU55173	MELO3C011499	6.88567	6.72089	7.49547	6.6949	7.37621	6.81206	7.30695	6.72637	6.61959	7.36962	6.92586	6.90766	8.05518	6.90211	8.28419	Similar to Putative uncharacterized protein (Ricinus communis) (uniref90:UniRef90_B9T355)	genome
c15d_21-A01-M13R_c	MU55174	-	5.32643	5.93132	5.67476	5.62469	6.22718	5.60663	6.04831	4.89664	4.86741	5.78022	4.85648	5.31772	4.93421	5.48301	5.34329	None	ICuGI
c15d_21-A06-M13R_c	MU55175	MELO3C008028	4.89273	6.82467	6.00415	7.58442	7.66679	3.82519	4.07942	4.87415	6.12994	6.27857	4.69435	5.12727	5.41244	5.4068	5.53137	None	genome
c15d_21-A09-M13R_c	MU55176	MELO3C006172	4.16485	4.09153	4.71946	4.49107	4.49	5.06976	5.39754	5.08413	4.74586	5.15988	6.82593	6.78556	6.07897	6.75021	7.25479	Similar to Cytochrome P450 704C1 (Pinus taeda) (uniprot_sprot:sp|Q50EK3|C04C1_PINTA)	genome
c15d_21-A12-M13R_c	MU55177	-	8.90304	8.73812	9.77656	9.38056	9.80556	8.79196	9.49773	9.06012	9.30526	9.82554	9.5285	9.78889	9.80431	9.87814	10.0583	None	ICuGI
c15d_21-B02-M13R_c	MU55178	MELO3C008856	8.09875	7.59133	7.44078	7.98613	7.26836	9.00174	8.82642	8.66721	7.9061	7.41242	9.89232	10.1365	9.8679	9.82062	9.66504	None	genome
c15d_21-B07-M13R_c	MU55179	-	3.91093	4.47464	3.33142	4.49657	3.51768	3.51424	3.61424	4.00816	3.91028	3.67928	3.47056	3.9955	3.25058	4.14698	3.33402	PREDICTED: hypothetical protein [Vitis vinifera]	ICuGI
c15d_21-B09-M13R_c	MU55180	MELO3C016858	8.83524	8.77275	9.03049	9.29499	9.34282	9.06305	9.51274	9.25979	9.55575	9.94528	10.5163	10.5118	10.6205	10.4017	10.6823	Similar to PREDICTED: hypothetical protein (Vitis vinifera) (uniref90:UniRef90_UPI00015C8842)	genome
c15d_21-B10-M13R_c	MU55181	MELO3C002230	8.14622	8.20661	8.74028	8.55789	9.12071	7.95669	8.70964	8.20932	8.72281	9.29611	8.98397	8.88948	9.04086	8.83117	9.19373	Similar to Putative uncharacterized protein (Ricinus communis) (uniref90:UniRef90_B9R901)	genome
c15d_21-B11-M13R_c	MU48112	MELO3C018098	6.92891	7.04993	7.5528	7.56528	7.88003	7.6801	8.21413	7.71167	8.11983	8.5551	8.46365	9.0346	8.8092	8.6774	9.07303	Similar to Electron transfer flavoprotein subunit alpha, mitochondrial (Arabidopsis thaliana) (uniprot_sprot:sp|Q9C6I6|ETFA_ARATH)	genome
c15d_21-C05-M13R_c	MU55182	-	3.55378	3.24821	3.3321	3.54396	3.51328	3.57727	3.9778	3.59519	3.44541	3.48257	3.30144	3.2411	3.28406	3.3307	3.48788	None	ICuGI
c15d_21-C09-M13R_c	MU45410	MELO3C009955	9.16026	9.45603	9.04914	9.70134	9.45484	9.12522	8.57701	9.48234	9.87837	9.66046	9.70341	10.1353	9.97574	10.0186	10.1797	Similar to Whole genome shotgun sequence of line PN40024, scaffold_66.assembly12x (Fragment) (Vitis vinifera) (uniref90:UniRef90_D7TWQ9)	genome
c15d_21-D07-M13R_c	MU47482	MELO3C011865	13.2431	13.4173	13.2272	13.7879	13.7065	12.6421	12.9405	13.507	14.103	14.0931	14.3419	14.5315	14.5739	14.5559	14.5279	Similar to Chlorophyll a-b binding protein 7, chloroplastic (Solanum lycopersicum) (uniprot_sprot:sp|P10708|CB12_SOLLC)	genome
c15d_21-D08-M13R_c	MU55183	MELO3C005283	8.79622	9.45586	8.25626	9.25105	8.17477	8.89518	7.32467	8.70773	9.44229	8.19939	9.78531	9.94805	8.50935	9.60248	8.64937	None	genome
c15d_21-D10-M13R_c	MU51011	MELO3C005262	6.58848	6.97404	5.94363	6.63671	5.74012	5.32673	5.22751	5.67068	6.64084	4.92278	6.93084	6.74255	6.22221	7.09235	6.41863	Similar to Predicted protein (Populus trichocarpa) (uniref90:UniRef90_B9HJI8)	genome
c15d_21-D11-M13R_c	MU43180	MELO3C010614	10.1149	10.2786	10.5591	11.4087	10.9983	9.41774	8.73362	9.63481	10.6363	10.4963	10.7056	11.3321	11.1549	11.7006	11.395	Similar to Chlorophyllide a oxygenase, chloroplastic (Arabidopsis thaliana) (uniprot_sprot:sp|Q9MBA1|CAO_ARATH)	genome
c15d_21-E02-M13R_c	MU55184	-	3.86826	3.75703	3.93471	3.99157	4.40579	4.3761	4.17724	4.07936	3.96002	3.87026	5.18045	4.67035	4.65478	4.76348	4.32854	None	ICuGI
c15d_21-E03-M13R_c	MU55185	MELO3C024435	10.3815	10.5288	10.5822	10.7384	10.6972	10.5925	10.2078	10.6072	10.3883	10.5621	10.3723	10.7333	10.6234	10.7159	10.7438	Similar to Poly(A) polymerase (Dictyostelium discoideum) (uniprot_sprot:sp|Q54J73|PAP_DICDI)	genome
c15d_21-E05-M13R_c	MU55186	MELO3C003550	7.61964	7.79304	8.34632	7.76621	8.41884	7.46758	8.23704	7.9621	8.36749	8.7986	8.70587	8.52341	8.73963	8.50785	8.81494	Similar to Protein FAM91A1 (Danio rerio) (uniprot_sprot:sp|Q6TEP1|F91A1_DANRE)	genome
c15d_21-E06-M13R_c	MU55187	MELO3C005046	9.64967	9.59415	9.70936	9.2905	9.54509	9.60208	10.3141	10.0154	9.21951	9.92392	10.2239	9.66129	10.3103	9.39357	10.4237	Similar to Zinc finger protein MAGPIE (Arabidopsis thaliana) (uniprot_sprot:sp|Q9ZWA6|MGP_ARATH)	genome
c15d_21-F01-M13R_c	MU53129	MELO3C003386	6.036	5.34454	5.65881	5.97932	5.7477	6.39762	5.93914	6.28614	5.6605	5.9166	6.49112	6.8201	6.63021	6.88151	6.60502	Similar to Glycine cleavage system H protein, mitochondrial (Flaveria anomala) (uniprot_sprot:sp|Q39732|GCSH_FLAAN)	genome
c15d_21-F02-M13R_c	MU55188	MELO3C025032	5.56811	6.28661	5.81797	6.19028	6.75999	4.64402	5.34149	5.29254	5.64346	6.12833	5.13144	5.65183	5.77448	5.70221	6.04809	Similar to Pentatricopeptide repeat-containing protein At4g01400, mitochondrial (Arabidopsis thaliana) (uniprot_sprot:sp|Q8LDU5|PP298_ARATH)	genome
c15d_21-F06-M13R_c	MU55189	MELO3C008616	8.55269	8.34858	8.33236	7.78843	7.86418	8.49063	8.3771	8.09932	7.4616	7.40045	8.34576	8.06386	8.51204	8.05839	8.36196	Similar to Whole genome shotgun sequence of line PN40024, scaffold_36.assembly12x (Fragment) (Vitis vinifera) (uniref90:UniRef90_E0CUD5)	genome
c15d_21-F08-M13R_c	MU55190	MELO3C019383	7.55713	7.33421	7.58878	7.21191	7.75632	7.03037	7.51309	6.80857	7.03169	7.22979	8.85817	8.71689	8.63366	8.92538	8.77676	Similar to ATPase family AAA domain-containing protein 1-A (Danio rerio) (uniprot_sprot:sp|Q7ZZ25|ATD1A_DANRE)	genome
c15d_21-F09-M13R_c	MU55191	MELO3C011204	3.43657	3.47117	3.46954	3.56585	3.63308	3.69459	3.78017	3.46702	3.63569	3.7508	3.43324	3.13589	3.2425	3.21701	3.23296	Similar to Putative uncharacterized protein (Ricinus communis) (uniref90:UniRef90_B9S2X7)	genome
c15d_21-G04-M13R_c	MU55193	MELO3C018012	11.0778	11.4155	11.2391	11.6642	11.8224	9.70783	9.20485	9.57187	10.3516	10.0533	10.6935	10.918	11.0234	10.9796	10.8774	Similar to Adenylyl-sulfate kinase 1, chloroplastic (Arabidopsis thaliana) (uniprot_sprot:sp|Q43295|KAP1_ARATH)	genome
c15d_21-G08-M13R_c	MU53569	-	8.23029	8.50652	6.60878	8.59214	6.67591	6.24412	4.54728	5.06599	4.91751	4.44729	8.32606	7.66105	7.021	7.80387	7.45232	None	ICuGI
c15d_21-G12-M13R_c	MU44459	-	10.9311	11.4512	11.7825	11.8941	11.8845	11.3749	11.6677	12.0107	12.3973	12.7367	12.5844	12.8153	12.6268	12.8135	12.7634	Protein GIGANTEA, putative [Ricinus communis]	ICuGI
c15d_21-H01-M13R_c	MU43181	MELO3C007493	10.9438	10.693	10.2543	10.771	10.5959	10.9102	10.458	10.2261	10.0385	9.93272	11.2719	10.9145	10.6991	11.0919	10.5648	Similar to RING finger protein 5 (Caenorhabditis elegans) (uniprot_sprot:sp|Q09463|RNF5_CAEEL)	genome
c15d_21-H06-M13R_c	MU55194	-	5.18437	5.34402	3.75769	6.04177	3.98389	5.13328	3.76142	4.97708	5.60628	3.62998	5.59834	6.41286	3.90399	6.17723	3.56437	PREDICTED: hypothetical protein [Vitis vinifera]	ICuGI
c15d_21-H08-M13R_c	MU48354	MELO3C025563	12.4087	12.8959	13.0557	13.263	13.3195	12.5616	13.1155	12.9929	13.5494	13.7022	13.8296	13.8812	13.9987	14.2176	14.1733	Similar to Tonoplast dicarboxylate transporter (Arabidopsis thaliana) (uniprot_sprot:sp|Q8LG88|TDT_ARATH)	genome
c15d_21-H12-M13R_c	MU55195	MELO3C011449	10.5403	10.4143	10.1167	10.3809	10.0214	10.6089	10.1301	10.2032	10.0769	9.89866	10.5463	10.5501	10.173	10.5682	10.5153	Similar to Proteasome subunit beta type-5 (Spinacia oleracea PE=2 SV=1) (uniprot_sprot:sp|O24361|PSB5_SPIOL)	genome
c15d_22-A01-M13R_c	MU55196	-	6.27014	5.73338	6.34661	5.74937	6.48874	7.33456	7.5813	6.40315	5.98933	7.00809	9.08939	9.01747	9.13866	9.34173	9.01853	None	ICuGI
c15d_22-A03-M13R_c	MU43780	MELO3C024896	11.7054	10.9174	10.796	10.4808	10.0293	11.8535	11.9518	11.7172	10.6817	10.8056	11.9354	11.4793	11.1612	10.7217	10.7539	Similar to Predicted protein (Populus trichocarpa) (uniref90:UniRef90_B9I168)	genome
c15d_22-A07-M13R_c	MU55197	-	4.08934	3.64946	3.4728	3.46595	3.39314	3.40488	3.69457	3.6571	3.5971	3.68582	3.19335	3.23954	3.25905	3.25806	3.3803	None	ICuGI
c15d_22-B02-M13R_c	MU55198	MELO3C012751	6.30947	7.38853	7.57945	8.18622	8.29252	6.32273	7.04093	6.44375	7.73694	8.37585	7.49482	8.06261	7.85797	7.89238	7.92058	Similar to Serine/threonine-protein kinase CBK1 (Pneumocystis carinii) (uniprot_sprot:sp|Q6TGC6|CBK1_PNECA)	genome
c15d_22-B04-M13R_c	MU55199	MELO3C004203	10.654	10.2513	10.1325	9.96373	10.1371	12.3	12.097	11.9911	11.6152	11.6979	12.07	11.9114	11.7523	11.8369	11.615	Similar to DnaJ-like protein (Glycine max) (uniref90:UniRef90_Q8H2B1)	genome
c15d_22-B05-M13R_c	MU55200	-	3.68061	3.41513	3.5342	3.5182	3.77518	3.53507	3.75544	3.47054	3.63222	3.54198	3.2847	3.38143	3.39547	3.39785	3.47364	None	ICuGI
c15d_22-B11-M13R_c	MU55201	MELO3C017723	4.29443	4.38568	4.26737	4.64556	4.56879	4.44156	4.51918	4.69036	4.88114	4.71654	5.7649	6.02944	5.42893	5.66881	5.53622	Similar to Predicted protein (Populus trichocarpa) (uniref90:UniRef90_B9HH69)	genome
c15d_22-B12-M13R_c	MU55202	-	4.0694	4.55385	4.21873	4.95784	4.51822	4.18871	4.53674	4.48177	5.14638	6.03619	4.11597	4.38391	4.45039	5.10245	4.70618	None	ICuGI
c15d_22-C01-M13R_c	MU47640	MELO3C010009	12.455	12.8202	12.4813	12.8638	12.7934	12.7461	12.4186	13.2241	13.3614	13.3275	13.8589	13.9575	13.7034	13.9253	13.833	Similar to Thioredoxin F-type, chloroplastic (Pisum sativum PE=2 SV=1) (uniprot_sprot:sp|P29450|TRXF_PEA)	genome
c15d_22-C03-M13R_c	MU48737	MELO3C015720	8.96621	8.8927	9.02382	8.9532	9.2304	7.93521	8.58948	8.02445	8.17525	8.26116	10.7903	10.8042	10.6138	10.7544	10.6868	Similar to PREDICTED: hypothetical protein (Vitis vinifera) (uniref90:UniRef90_UPI00015CD4EF)	genome
c15d_22-C07-M13R_c	MU55203	MELO3C024850	5.26387	4.95892	4.17467	5.29495	4.32453	5.49662	3.91723	5.06626	5.0857	4.13246	4.68782	4.60986	4.13428	4.78537	4.23981	Similar to 60S ribosomal protein L9 (Pisum sativum) (uniprot_sprot:sp|P30707|RL9_PEA)	genome
c15d_22-C11-M13R_c	MU55204	MELO3C004442	3.79638	3.70691	3.83996	3.76657	3.96252	3.96826	3.82952	3.84516	3.98914	3.70115	5.27938	5.1492	4.93884	5.06464	4.51086	None	genome
c15d_22-D02-M13R_c		MELO3C021613	6.95077	6.50872	6.9195	7.65208	7.61826	6.74215	5.5861	7.11627	7.54448	7.54792	9.25814	9.45574	9.33934	9.54522	9.38267	Similar to Protein transporter, putative (Ricinus communis) (uniref90:UniRef90_B9SPW4)	genome
c15d_22-D05-M13R_c	MU52595	MELO3C017610	5.97472	6.81541	8.40518	7.09638	8.72598	6.01294	7.31253	6.05719	6.43639	8.78173	6.58356	6.7016	8.20111	6.79877	8.34625	Similar to Probable LRR receptor-like serine/threonine-protein kinase At5g10290 (Arabidopsis thaliana) (uniprot_sprot:sp|C0LGT1|Y5129_ARATH)	genome
c15d_22-D10-M13R_c	MU55205	MELO3C022741	9.18084	9.17544	8.95301	8.97055	9.05774	8.812	9.14271	8.73461	8.63385	8.76539	9.27865	9.07373	8.93669	9.32573	9.05661	Similar to Protein MOS2 (Arabidopsis thaliana) (uniprot_sprot:sp|Q9C801|MOS2_ARATH)	genome
c15d_22-E06-M13R_c	MU55206	-	3.78676	4.18287	3.48561	3.65286	3.92892	3.99441	3.91828	4.17943	3.83567	3.78416	4.35537	4.39291	4.4392	4.23132	4.19605	None	ICuGI
c15d_22-E07-M13R_c		MELO3C017081	6.77735	7.10809	7.72848	7.46497	7.669	6.60247	6.72595	6.80428	7.10885	7.72473	8.03152	8.31204	8.37312	8.16555	8.43221	Similar to Predicted protein (Populus trichocarpa) (uniref90:UniRef90_B9H5Z1)	genome
c15d_22-E09-M13R_c	MU55207	MELO3C025454	7.41115	8.19947	7.98063	8.78759	8.71098	7.22017	8.47137	7.57211	8.40774	8.34547	9.71725	10.3517	9.57364	10.2779	10.1298	Similar to 2-oxoglutarate dehydrogenase, mitochondrial (Dictyostelium discoideum) (uniprot_sprot:sp|Q54JE4|ODO1_DICDI)	genome
c15d_22-F07-M13R_c	MU55208	MELO3C022403	6.33228	6.2588	6.05197	6.00947	6.11199	5.55216	5.17027	5.27413	5.92624	5.85778	6.49287	6.01586	6.05679	6.16153	6.4055	Similar to Myosin-J heavy chain (Dictyostelium discoideum) (uniprot_sprot:sp|P54697|MYOJ_DICDI)	genome
c15d_22-G01-M13R_c	MU55209	-	5.55699	5.75167	5.71635	6.42239	5.7103	6.48291	4.99877	5.13965	5.33138	5.5355	6.27498	6.79278	6.5657	6.66648	6.41483	None	ICuGI
c15d_22-G02-M13R_c	MU55210	MELO3C000039	8.21127	8.51964	8.29847	8.10606	8.102	7.84175	7.6543	7.66695	7.65548	7.76852	7.90025	7.86065	7.9688	8.21045	7.82978	Similar to Whole genome shotgun sequence of line PN40024, scaffold_0.assembly12x (Fragment) (Vitis vinifera) (uniref90:UniRef90_D7SIR4)	genome
c15d_22-G03-M13R_c	MU43184	MELO3C016395	7.96499	7.97415	7.89725	8.24516	8.39934	8.61681	8.71213	7.68177	8.1023	8.41385	8.39641	8.53848	8.46482	8.68698	8.74258	Similar to Salicylate O-methyltransferase (Clarkia breweri) (uniprot_sprot:sp|Q9SPV4|SAMT_CLABR)	genome
c15d_22-G04-M13R_c	MU55211	MELO3C012207	6.3234	6.24687	6.97038	6.48035	7.47701	6.42571	6.69036	5.93017	6.40475	7.16365	7.79018	7.72147	8.79469	7.92381	8.91911	Similar to Predicted protein (Populus trichocarpa) (uniref90:UniRef90_B9HWN0)	genome
c15d_22-G05-M13R_c	MU55212	MELO3C005227	4.4001	4.37677	4.27627	4.26653	4.06931	4.97614	4.17831	4.70676	4.22242	4.42556	5.06811	4.9894	4.70006	5.03368	4.5207	None	genome
c15d_22-G07-M13R_c	MU55213	MELO3C011257	6.49666	7.30708	7.6821	6.9116	7.53386	5.87686	6.67678	6.75599	7.24058	7.8763	7.18747	7.51082	7.39791	6.95823	7.47171	Similar to RNA-dependent RNA polymerase 6 (Arabidopsis thaliana) (uniprot_sprot:sp|Q9SG02|RDR6_ARATH)	genome
c15d_22-G12-M13R_c	MU55214	-	14.0278	13.6416	13.7949	13.9938	13.8402	13.7261	13.5784	13.9796	13.9318	13.9185	14.6437	14.8005	14.7428	14.7876	14.8204	highly similar to UP|ATPH_ADICA (Q85FN2) ATP synthase C chain (Lipid-binding protein) (ATPase subunit III) , complete	melogen
c15d_22-H01-M13R_c	MU48784	MELO3C011759	3.44838	3.47527	3.44983	3.81477	3.74993	3.61204	3.44431	3.42219	3.6948	3.9721	3.66317	3.73404	3.77646	3.8037	3.59717	Similar to DNA binding protein, putative (Ricinus communis) (uniref90:UniRef90_B9RGH4)	genome
c15d_22-H03-M13R_c	MU48117	MELO3C024642	5.18603	4.93454	5.03604	4.71718	5.08958	5.49933	5.9399	5.18764	5.47078	5.81147	7.24288	7.17081	7.13528	6.99592	7.1802	Similar to Whole genome shotgun sequence of line PN40024, scaffold_130.assembly12x (Fragment) (Vitis vinifera) (uniref90:UniRef90_D7TB34)	genome
c15d_22-H11-M13R_c	MU55215	MELO3C012111	9.2556	10.2045	10.1502	10.7693	10.7773	9.13392	9.82893	10.4258	11.1447	11.2298	11.1738	11.577	11.3381	11.7289	11.6696	Similar to Methyltransferase-like protein 7A (Homo sapiens) (uniprot_sprot:sp|Q9H8H3|MET7A_HUMAN)	genome
c15d_23-A02-M13R_c	MU55216	-	4.73747	4.41283	5.56762	5.19273	5.39758	4.52204	5.2018	5.03249	4.60749	5.84266	6.72719	7.28553	8.19797	7.51311	8.39627	pol protein [Cucumis melo]	ICuGI
c15d_23-A03-M13R_c	MU55217	MELO3C010967	8.75996	9.10241	8.15564	10.0373	9.07207	9.52415	8.4511	9.46899	9.63787	8.74086	8.72556	9.43718	8.56035	9.45883	8.80822	Similar to Ocs element-binding factor, putative (Ricinus communis) (uniref90:UniRef90_B9R7Z2)	genome
c15d_23-A04-M13R_c	MU55218	MELO3C025310	8.2645	8.24561	8.74937	8.83608	9.26815	8.65942	9.24273	8.74534	9.2412	9.7982	10.3027	10.6813	10.6672	10.9355	10.8136	Similar to DnaJ homolog subfamily C member 13 (Homo sapiens) (uniprot_sprot:sp|O75165|DJC13_HUMAN)	genome
c15d_23-A06-M13R_c	MU48139	MELO3C006052	7.49149	7.66831	8.24352	7.17875	7.70599	7.84184	8.46162	8.24279	7.86707	8.39305	8.78841	8.56741	8.91113	8.49484	8.50498	Similar to Putative uncharacterized protein (Cucumis melo subsp. melo) (uniref90:UniRef90_E5GCH1)	genome
c15d_23-A07-M13R_c	MU55219	MELO3C018037	7.51377	7.59924	7.61665	8.02395	8.21772	7.24443	7.20612	7.08902	8.00371	7.77022	9.38256	9.72142	9.68129	9.66285	9.51804	Similar to LL-diaminopimelate aminotransferase, chloroplastic (Arabidopsis thaliana) (uniprot_sprot:sp|Q93ZN9|DAPAT_ARATH)	genome
c15d_23-B02-M13R_c	MU55220	MELO3C026135	3.97044	3.87216	3.95241	4.12702	4.20122	4.3144	3.92297	3.79816	4.04239	4.16225	5.44602	5.21903	5.78422	5.29336	5.50181	None	genome
c15d_23-B03-M13R_c	MU55221	MELO3C006635	8.80831	8.95299	9.01218	8.52187	8.39344	8.44002	8.00345	8.71844	8.7578	8.56571	7.69548	7.92857	7.73008	7.87164	7.59138	Similar to PREDICTED: hypothetical protein (Vitis vinifera) (uniref90:UniRef90_UPI0001983299)	genome
c15d_23-B04-M13R_c	MU55222	MELO3C011757	7.53989	8.08244	7.73833	7.85442	7.72268	8.04238	8.02661	8.00112	8.35721	8.0546	8.01922	8.32226	8.19243	8.23688	8.59711	Similar to F-box/LRR-repeat protein 4 (Arabidopsis thaliana) (uniprot_sprot:sp|Q9C5D2|FBL4_ARATH)	genome
c15d_23-B07-M13R_c	MU55223	-	5.03449	6.32992	5.68678	7.288	6.47269	4.08303	5.95129	5.71077	5.63181	6.16482	5.87321	6.31545	6.43206	6.75008	7.43291	None	ICuGI
c15d_23-B09-M13R_c	MU55224	MELO3C025877	8.74843	9.28971	9.38604	9.04899	9.41959	9.0489	9.30234	9.20627	9.41896	9.4917	10.5514	10.4497	10.8446	10.498	10.7086	Similar to Putative uncharacterized protein At5g58960/k19m22_160 (Arabidopsis) (uniref90:UniRef90_Q8GWZ0)	genome
c15d_23-B11-M13R_c	MU55225	MELO3C022868	4.33597	4.39289	4.71838	4.66601	4.88468	4.36096	5.56225	5.08633	4.87458	5.39793	5.38341	5.6821	5.64555	6.1921	6.03539	Similar to Putative uncharacterized protein (Medicago truncatula) (uniref90:UniRef90_A2Q368)	genome
c15d_23-B12-M13R_c	MU47592	-	8.2812	7.97681	8.50496	8.59569	8.07002	8.96252	6.08735	8.39881	8.11626	7.93896	7.7477	8.75914	8.76851	8.32365	7.8778	PREDICTED: hypothetical protein [Vitis vinifera]	ICuGI
c15d_23-C03-M13R_c	MU55226	-	4.37251	4.74444	4.43234	5.39191	5.15633	3.90934	4.11751	3.78128	3.99126	4.05188	5.08928	6.04752	5.50871	6.67473	6.34984	None	ICuGI
c15d_23-C04-M13R_c	MU50432	MELO3C021634	12.2063	12.6405	12.4064	12.5573	12.6625	11.7327	11.7735	12.0863	12.4467	12.3512	12.4251	12.6256	12.7091	12.4039	12.5057	Similar to Trans-2,3-enoyl-CoA reductase (Dictyostelium discoideum) (uniprot_sprot:sp|Q55C17|TECR_DICDI)	genome
c15d_23-C05-M13R_c	MU55227	MELO3C013631	7.57387	7.97502	8.28648	8.03532	8.31404	7.57255	7.99058	8.07036	7.94092	8.3439	8.88621	8.89239	8.97229	9.03952	8.99576	Similar to RNA polymerase II subunit 5-mediating protein homolog (Dictyostelium discoideum) (uniprot_sprot:sp|Q54HG4|RMP_DICDI)	genome
c15d_23-C09-M13R_c	MU50010	MELO3C008285	8.90925	8.50475	8.35937	8.35167	8.31145	8.85536	8.93028	8.70506	8.72242	8.50849	10.0874	10.0409	9.89358	10.1102	9.82242	Similar to Eukaryotic translation initiation factor 3 subunit F (Arabidopsis thaliana) (uniprot_sprot:sp|O04202|EIF3F_ARATH)	genome
c15d_23-D02-M13R_c	MU55229	MELO3C024364	10.3338	10.3753	10.4836	11.0084	11.0385	9.95828	10.2305	10.0872	10.8401	10.8257	10.3692	10.7263	10.4864	10.6532	10.7407	Similar to Phospholipid:diacylglycerol acyltransferase 1 (Arabidopsis thaliana) (uniprot_sprot:sp|Q9FNA9|PDAT1_ARATH)	genome
c15d_23-E03-M13R_c	MU55231	MELO3C008929	3.88172	3.4943	3.45398	3.67844	3.78486	3.71306	3.92401	3.75351	3.68353	3.57901	3.18	3.2332	3.43254	3.26259	3.56601	Similar to Predicted protein (Populus trichocarpa) (uniref90:UniRef90_B9HAD3)	genome
c15d_23-E05-M13R_c	MU55232	MELO3C026581	10.6459	10.9223	10.5609	11.2425	11.1914	10.3871	9.6137	9.96596	10.4356	9.90232	12.1857	12.5006	12.4829	13.092	12.6423	Similar to PREDICTED: hypothetical protein (Vitis vinifera) (uniref90:UniRef90_UPI00015C9E8A)	genome
c15d_23-E07-M13R_c	MU45891	MELO3C027406	6.98396	7.87106	6.97194	8.73254	8.02596	8.5405	7.30469	8.7434	8.46122	8.40511	6.40923	6.89487	7.23489	6.6369	7.4502	Similar to Predicted protein (Populus trichocarpa) (uniref90:UniRef90_B9H8A3)	genome
c15d_23-E08-M13R_c	MU47371	MELO3C004508	5.27571	5.61423	5.34589	5.57392	5.91119	4.93995	4.72346	4.57331	5.24479	5.18131	6.12265	6.52158	5.97545	6.19205	6.49981	Similar to PREDICTED: hypothetical protein (Vitis vinifera) (uniref90:UniRef90_UPI00015C8D4B)	genome
c15d_23-E10-M13R_c	MU55233	MELO3C001957	3.76063	3.66104	3.67937	4.20159	3.66791	3.83404	3.49932	3.8786	3.96196	3.83862	4.03641	4.46521	4.08763	4.19558	3.81939	Similar to Protein argonaute 1A (Oryza sativa subsp. japonica) (uniprot_sprot:sp|Q6EU14|AGO1A_ORYSJ)	genome
c15d_23-F02-M13R_c	MU55234	-	4.01485	4.31216	4.10854	3.91439	4.07193	4.2612	4.25377	4.48181	4.19272	4.25935	4.08849	4.11446	4.1133	4.13431	3.72855	None	ICuGI
c15d_23-F03-M13R_c	MU46767	MELO3C008152	4.18509	3.88273	3.76738	3.99007	4.11092	4.51476	4.64867	4.19246	4.24022	4.25241	5.14347	4.91247	4.84549	4.94693	4.7598	Similar to PREDICTED: hypothetical protein (Vitis vinifera) (uniref90:UniRef90_UPI0001984C64)	genome
c15d_23-F05-M13R_c	MU54361	MELO3C007772	6.11205	6.9663	7.69483	7.45732	8.08532	5.65785	7.8325	6.71555	7.29985	8.15604	7.49312	8.26605	8.32194	8.10411	8.6045	Similar to 2,3-bisphosphoglycerate-dependent phosphoglycerate mutase (Protochlamydia amoebophila (strain UWE25)) (uniprot_sprot:sp|Q6MEW4|GPMA_PARUW)	genome
c15d_23-F09-M13R_c	MU55235	MELO3C017307	4.29018	4.09569	4.58688	4.51621	4.88673	4.4147	4.27147	4.83446	4.84145	5.08565	5.53919	5.79655	5.73327	5.91123	5.94327	Similar to Whole genome shotgun sequence of line PN40024, scaffold_0.assembly12x (Fragment) (Vitis vinifera) (uniref90:UniRef90_D7SIZ3)	genome
c15d_23-F10-M13R_c	MU55236	MELO3C022231	9.05157	8.65125	8.48629	8.28599	8.2452	9.32598	9.11423	8.82816	8.54101	8.85495	9.21587	8.99099	8.62262	9.04469	8.83606	Similar to Nucleic acid binding protein, putative (Ricinus communis) (uniref90:UniRef90_B9SFT0)	genome
c15d_23-F12-M13R_c	MU48347	MELO3C009826	10.2106	9.1564	6.21499	4.85274	4.05878	10.8292	7.72787	10.5978	4.53756	4.21774	10.1683	7.40788	7.35332	5.68584	6.25526	Similar to Serine carboxypeptidase-like 45 (Arabidopsis thaliana) (uniprot_sprot:sp|Q93Y09|SCP45_ARATH)	genome
c15d_23-G01-M13R_c	MU55237	MELO3C002642	6.92921	8.02017	7.81933	8.17816	8.70705	6.72909	7.3623	7.42603	8.54501	8.83194	9.48013	10.1798	10.1303	10.2826	10.2662	Similar to Uncharacterized protein YNL011C (Saccharomyces cerevisiae) (uniprot_sprot:sp|P53980|YNB1_YEAST)	genome
c15d_23-G06-M13R_c	MU55238	MELO3C017635	9.44179	9.5201	9.46751	9.64937	9.55598	9.20737	8.07544	9.17101	8.94164	8.85664	9.24695	9.55243	9.87671	9.82852	9.97074	Similar to Predicted protein (Populus trichocarpa) (uniref90:UniRef90_B9HBS4)	genome
c15d_23-G08-M13R_c	MU55239	MELO3C002704	8.57234	8.87488	9.03704	9.15596	9.59192	8.57902	9.18452	8.9921	9.3426	9.68576	9.56474	9.96728	9.87356	9.87916	10.0772	Similar to Predicted protein (Populus trichocarpa) (uniref90:UniRef90_B9N9D0)	genome
c15d_23-H03-M13R_c	MU48130	MELO3C011208	7.32091	7.605	7.58745	7.31328	7.65578	8.40913	8.06771	8.39088	8.67129	8.85007	8.45253	8.60353	8.70754	8.52858	8.30991	Similar to Acetylglutamate kinase, chloroplastic (Arabidopsis thaliana) (uniprot_sprot:sp|Q9SCL7|NAGK_ARATH)	genome
c15d_23-H04-M13R_c	MU55240	MELO3C013777	6.63811	6.81229	6.7883	6.68661	6.69929	6.43528	6.99985	6.40875	6.39673	6.9662	7.12664	7.29734	7.11131	7.17068	7.47801	Similar to Serine/threonine-protein kinase fray2 (Dictyostelium discoideum) (uniprot_sprot:sp|Q551H4|FRAY2_DICDI)	genome
c15d_23-H06-M13R_c	MU43798	MELO3C006351	6.56071	6.66904	7.06569	6.51959	7.08757	9.50946	9.42095	9.93841	10.2231	10.1774	9.88978	9.74544	10.1166	9.8453	10.2597	Similar to PREDICTED: hypothetical protein (Vitis vinifera) (uniref90:UniRef90_UPI00015C7B06)	genome
c15d_23-H09-M13R_c	MU55241	MELO3C017456	3.82128	4.18198	3.52848	4.10926	3.40294	3.47735	3.38938	3.94154	3.55775	3.59204	3.65022	3.66701	3.49753	3.64154	3.51483	Similar to ABC transporter I family member 6, chloroplastic (Arabidopsis thaliana) (uniprot_sprot:sp|Q9CAF5|AB6I_ARATH)	genome
c15d_23-H10-M13R_c	MU55242	-	3.62268	3.5429	3.84576	3.86149	4.04869	3.76044	3.66259	3.76819	3.87559	3.69092	3.56953	3.62535	3.77683	3.66892	3.76089	Tam1 transposon protein TNP2, putative; 12762-16371 [Arabidopsis thaliana]	ICuGI
c15d_23-H11-M13R_c	MU55243	MELO3C003910	8.078	8.28819	8.01576	8.4335	8.1113	7.83645	7.46684	8.22704	8.2568	8.05613	6.69368	6.72461	6.84089	6.62237	6.86822	Similar to Prefoldin-related KE2-like protein (Jatropha curcas) (uniref90:UniRef90_D6BR52)	genome
c15d_24-A03-M13R_c	MU55245	MELO3C025663	11.3992	10.6881	10.6711	8.31435	7.97883	11.4459	10.951	11.1463	9.07935	8.59249	10.1678	8.03468	8.48853	7.75435	7.45993	Similar to Probable leucine-rich repeat receptor-like serine/threonine-protein kinase At3g14840 (Arabidopsis thaliana) (uniprot_sprot:sp|C0LGN2|Y3148_ARATH)	genome
c15d_24-A04-M13R_c	MU55246	MELO3C020808	10.3277	10.8573	10.6421	10.9929	10.9473	9.8155	9.87809	10.3678	10.6554	10.6902	10.1602	10.502	10.2596	10.7788	10.5501	Similar to Predicted protein (Populus trichocarpa) (uniref90:UniRef90_B9HR78)	genome
c15d_24-A07-M13R_c	MU55247	MELO3C009218	6.62421	7.33257	6.95294	7.74057	7.58682	6.7804	6.78949	7.39125	7.87311	7.93542	8.34009	8.3369	8.73759	8.63459	8.72639	Similar to Putative peptide/nitrate transporter At2g37900 (Arabidopsis thaliana) (uniprot_sprot:sp|P0CI03|PTR28_ARATH)	genome
c15d_24-A10-M13R_c	MU55248	MELO3C011117	7.08465	7.25072	7.58392	7.66642	7.93364	7.30422	7.73796	7.56043	8.40555	8.64036	9.44119	9.65717	9.73569	9.88906	9.90865	Similar to Receptor-like protein kinase HSL1 (Arabidopsis thaliana) (uniprot_sprot:sp|Q9SGP2|HSL1_ARATH)	genome
c15d_24-B02-M13R_c	MU55249	MELO3C017721	4.25507	4.4497	4.60517	4.88599	5.37729	4.68062	4.82917	5.00404	6.13261	6.10502	6.57585	7.3978	6.70888	7.04197	7.33548	Similar to Endonuclease III-like protein 1 (Mus musculus) (uniprot_sprot:sp|O35980|NTHL1_MOUSE)	genome
c15d_24-B08-M13R_c	MU48975	MELO3C007284	12.418	12.1649	12.6884	12.5312	12.7268	12.2541	12.5714	12.0134	12.0028	12.1003	13.4008	13.4545	13.4166	13.5136	13.465	Similar to DNA-directed RNA polymerase II subunit RPB2 (Solanum lycopersicum) (uniprot_sprot:sp|Q42877|RPB2_SOLLC)	genome
c15d_24-B10-M13R_c	MU43188	MELO3C022020	12.8791	13.6443	13.6805	13.5424	13.6549	12.3919	13.1944	13.0121	13.3521	13.749	13.6623	13.8507	13.5232	13.6906	13.6575	Similar to Cyclic nucleotide-gated ion channel 2 (Arabidopsis thaliana) (uniprot_sprot:sp|O65718|CNGC2_ARATH)	genome
c15d_24-B11-M13R_c	MU55250	MELO3C026510	8.47826	8.58655	8.4761	8.27367	8.45743	8.47594	8.88887	8.42715	8.59961	8.7436	8.60448	8.59348	8.72799	8.35944	8.55399	Similar to Protein FAM135B (Xenopus laevis) (uniprot_sprot:sp|Q641I1|F135B_XENLA)	genome
c15d_24-B12-M13R_c	MU43189	MELO3C016777	8.81551	9.31267	9.73	10.1207	9.90532	8.19371	8.67437	9.32482	9.80478	9.80324	10.1159	10.26	10.374	10.6772	10.498	Similar to Chromosome-associated kinesin KIF4A (Homo sapiens) (uniprot_sprot:sp|O95239|KIF4A_HUMAN)	genome
c15d_24-C04-M13R_c	MU44660	MELO3C022388	10.7572	10.8771	10.9493	11.0198	11.4002	10.4859	10.9271	10.7363	10.8128	11.0787	11.8823	11.9335	11.9782	12.1338	11.9013	Similar to Pre-mRNA-processing factor 39 (Xenopus laevis) (uniprot_sprot:sp|Q4KLU2|PRP39_XENLA)	genome
c15d_24-C07-M13R_c	MU51188	MELO3C001980	9.63705	9.85441	9.87994	9.7111	9.76911	10.2598	9.90471	10.459	10.7595	10.5381	10.8112	10.9724	11.0502	10.905	10.9708	Similar to Whole genome shotgun sequence of line PN40024, scaffold_0.assembly12x (Fragment) (Vitis vinifera) (uniref90:UniRef90_D7SIB6)	genome
c15d_24-C12-M13R_c	MU55251	-	3.61905	3.43337	3.42362	3.46843	3.47745	3.47675	3.95212	3.61137	3.60493	3.55745	3.28709	3.36183	3.30112	3.43012	3.63314	None	ICuGI
c15d_24-D03-M13R_c	MU55252	MELO3C003580	3.90548	4.19497	4.11308	3.89655	4.09139	4.79391	7.44281	4.16888	4.04446	4.23065	5.2527	4.79189	5.3743	5.08657	5.3985	Similar to Putative uncharacterized protein (Ricinus communis) (uniref90:UniRef90_B9RS52)	genome
c15d_24-E01-M13R_c	MU55253	MELO3C011029	5.55423	5.83994	6.05396	6.20115	6.30974	5.16832	6.23969	5.53092	6.06672	6.75128	7.73235	7.80682	7.5931	7.69916	7.84072	Similar to Melanoma-associated antigen G1, putative (Ricinus communis) (uniref90:UniRef90_B9RJL0)	genome
c15d_24-E12-M13R_c	MU55254	MELO3C018530	7.93811	8.2181	8.4335	8.42149	8.20524	7.71841	8.45152	8.48786	8.9404	8.84976	9.44321	9.82522	9.26431	9.61901	9.45991	Similar to PREDICTED: hypothetical protein (Vitis vinifera) (uniref90:UniRef90_UPI0001982F69)	genome
c15d_24-G03-M13R_c	MU55255	MELO3C006833	6.69498	7.07104	8.16904	7.22295	8.62793	6.40158	7.26038	6.87393	7.59011	8.78508	9.43361	9.49675	11.326	9.5982	11.1946	Similar to Predicted protein (Populus trichocarpa) (uniref90:UniRef90_B9I4J9)	genome
c15d_24-G04-M13R_c	MU55256	MELO3C025259	8.39334	10.0438	9.81427	10.5971	10.3906	6.44753	7.79626	8.90006	10.2696	9.86087	9.23264	9.86964	10.0008	10.1085	10.5019	Similar to Putative uncharacterized protein (Ricinus communis) (uniref90:UniRef90_B9T0P1)	genome
c15d_24-G06-M13R_c	MU54352	MELO3C018873	7.04919	8.07253	7.74665	8.96028	8.44046	7.30502	7.77684	9.27379	9.68392	9.60892	6.68833	7.57226	7.70368	7.51156	8.00543	Similar to Putative uncharacterized protein (Vitis vinifera) (uniref90:UniRef90_A5BAD4)	genome
c15d_24-G11-M13R_c	MU55257	MELO3C024646	8.90301	9.38313	8.86766	8.70779	8.02035	8.67219	8.71882	8.40825	8.77915	7.82399	8.16013	8.03152	8.20487	8.11923	9.28226	Similar to Phosphoenolpyruvate carboxylase kinase 1 (Arabidopsis thaliana) (uniprot_sprot:sp|Q9SPK4|PPCK1_ARATH)	genome
c15d_24-G12-M13R_c	MU55258	-	3.50709	3.53196	3.32086	3.3608	3.3525	3.32152	3.67837	3.91357	3.35011	3.8505	3.39196	3.33137	3.25291	3.27673	3.45461	None	ICuGI
c15d_24-H03-M13R_c	MU51199	MELO3C004628	9.05852	8.84138	9.33657	8.62333	8.88207	9.11582	8.80931	8.91919	8.48478	8.75791	10.5838	10.5403	10.6562	10.534	10.6098	Similar to DNA repair protein recA homolog 3, mitochondrial (Arabidopsis thaliana) (uniprot_sprot:sp|Q9ZUP2|RECA3_ARATH)	genome
c15d_24-H05-M13R_c	MU55260	-	3.82138	3.87331	3.56332	3.9371	3.83104	3.89441	3.86694	3.8834	3.92386	4.15819	4.67754	4.52568	4.35085	4.46684	4.35241	None	ICuGI
c15d_24-H09-M13R_c	MU55261	MELO3C026504	9.37109	9.39043	9.29742	9.53256	9.68441	9.56041	9.77615	9.5521	9.59138	9.79119	10.3696	10.4386	10.418	10.3204	10.603	Similar to Centromere protein V (Mus musculus) (uniprot_sprot:sp|Q9CXS4|CENPV_MOUSE)	genome
c15d_25-A07-M13R_c	MU55262	MELO3C017369	6.26032	6.41804	7.12092	6.72622	6.92668	5.2811	6.61855	6.20199	6.90021	6.99539	7.88563	7.86164	7.56066	7.97058	7.93547	Similar to Probable GTP-binding protein EngB (Gluconobacter oxydans) (uniprot_sprot:sp|Q5FPX9|ENGB_GLUOX)	genome
c15d_25-A10-M13R_c	MU55263	MELO3C010189	8.85613	8.27478	8.37274	7.89881	8.17592	9.42828	9.5846	8.59957	8.03864	8.14838	9.38791	8.94162	8.82391	8.97493	8.75396	Similar to Lactation elevated protein 1 (Homo sapiens) (uniprot_sprot:sp|Q8WV93|LACE1_HUMAN)	genome
c15d_25-B02-M13R_c	MU49997	MELO3C021339	10.874	11.0735	11.1016	11.0776	10.6911	10.7824	10.1642	10.8843	10.6959	10.4452	10.3487	10.5057	10.5114	10.6434	10.5032	Similar to 60S ribosomal protein L13a-4 (Arabidopsis thaliana) (uniprot_sprot:sp|Q9FKC0|R13A4_ARATH)	genome
c15d_25-B03-M13R_c	MU55264	MELO3C011632	8.39976	8.33045	8.25036	8.14299	8.15796	8.22676	8.22073	7.74163	7.47866	7.57439	8.52469	8.46246	8.53536	8.3845	8.73896	Similar to Aspartic proteinase-like protein 2 (Arabidopsis thaliana) (uniprot_sprot:sp|Q9S9K4|ASPL2_ARATH)	genome
c15d_25-C08-M13R_c	MU46754	MELO3C022588	10.1539	9.96047	10.1582	9.81279	10.0166	9.72431	10.0427	9.57994	9.36232	9.54685	11.1495	11.2093	11.328	11.3998	11.3008	Similar to Eukaryotic translation initiation factor 2 subunit 3 (Drosophila melanogaster) (uniprot_sprot:sp|Q24208|IF2G_DROME)	genome
c15d_25-C10-M13R_c	MU52188	MELO3C005927	6.5067	7.38895	6.71805	8.31842	7.19326	7.75024	6.03142	7.96421	8.07865	7.42432	8.62554	8.84343	8.12145	9.08877	8.20289	Similar to Putative uncharacterized protein (Ricinus communis) (uniref90:UniRef90_B9RNK9)	genome
c15d_25-D06-M13R_c	MU43193	-	4.58078	4.64814	3.88673	4.82533	4.50602	5.01078	3.66362	4.41449	5.00922	4.49977	5.92429	5.75594	5.17133	6.03482	4.56183	None	ICuGI
c15d_25-D09-M13R_c	MU55266	MELO3C014007	9.72242	9.91833	10.2773	10.4378	10.4085	9.76501	9.50559	10.0459	10.4473	10.5601	9.77025	9.62821	9.39217	10.0327	9.15668	Similar to Copper chaperone for superoxide dismutase (Mus musculus) (uniprot_sprot:sp|Q9WU84|CCS_MOUSE)	genome
c15d_25-E10-M13R_c	MU51161	MELO3C025953	6.67449	6.04001	6.68964	6.49448	7.27628	6.67998	7.64758	6.31686	6.70391	7.24215	7.43784	7.67299	8.15675	7.75492	8.08323	Similar to Plastid Tic40 (Ricinus communis) (uniref90:UniRef90_A3QSJ7)	genome
c15d_25-F05-M13R_c	MU55267	MELO3C006318	9.89912	9.67461	10.4606	9.72369	10.0888	9.97391	10.5802	10.4727	10.4355	10.7217	11.5305	11.254	11.4082	11.0258	11.1495	Similar to Transcriptional corepressor LEUNIG (Arabidopsis thaliana) (uniprot_sprot:sp|Q9FUY2|LEUNG_ARATH)	genome
c15d_25-F08-M13R_c	MU45136	MELO3C015185	9.32046	7.04856	5.7429	4.76544	5.19825	9.3513	6.56141	8.06202	5.22701	4.69934	8.29284	6.64285	5.80458	5.26682	4.29672	Similar to Putative uncharacterized protein (Vitis vinifera) (uniref90:UniRef90_A5C0V2)	genome
c15d_25-F11-M13R_c	MU44252	-	9.80426	10.2527	9.66811	10.2237	10.2594	9.83186	9.02507	9.82342	10.3523	9.98106	9.27037	9.61715	9.59124	9.78895	9.7187	None	ICuGI
c15d_25-G03-M13R_c	MU49219	MELO3C018249	7.17209	7.36157	7.43414	7.83241	8.09345	6.16025	6.80989	6.2548	7.31962	7.8097	8.26098	8.29267	8.26657	8.55342	8.55444	Similar to B3 domain-containing protein Os03g0620400 (Oryza sativa subsp. japonica) (uniprot_sprot:sp|Q851W5|Y3204_ORYSJ)	genome
c15d_25-G08-M13R_c	MU45061	MELO3C007444	11.3502	10.8917	10.75	10.4171	10.0096	11.7605	11.9466	11.4019	10.5278	10.687	12.8716	12.4047	11.809	12.2827	11.7352	Similar to Scarecrow-like transcription factor PAT1 (Arabidopsis thaliana) (uniprot_sprot:sp|Q9LDL7|PAT1_ARATH)	genome
c15d_25-G11-M13R_c	MU55269	MELO3C011570	9.20184	10.8396	9.98882	11.1517	10.3654	8.25036	8.6919	9.66575	10.5552	9.34893	7.88749	8.88878	8.64652	8.74748	8.274	Similar to Alpha-xylosidase (Arabidopsis thaliana) (uniprot_sprot:sp|Q9S7Y7|XYL1_ARATH)	genome
c15d_25-G12-M13R_c	MU55270	-	3.42433	3.73898	3.67386	3.61698	3.71492	3.56727	3.83067	3.86164	4.02551	3.65832	3.81289	3.68839	3.66202	3.62053	3.56082	None	ICuGI
c15d_25-H04-M13R_c	MU50054	MELO3C024823	11.6595	11.2877	10.4647	11.2183	10.2607	11.5092	10.3242	10.8744	10.5442	9.48097	10.8291	10.9513	9.32312	10.9041	9.43303	Similar to Predicted protein (Populus trichocarpa) (uniref90:UniRef90_B9I4K7)	genome
c15d_26-A04-M13R_c	MU50428	MELO3C018735	9.61489	10.0921	10.2518	10.3109	10.8437	9.96648	10.5861	10.0247	10.3503	10.7032	10.6724	11.0005	11.2694	11.072	11.264	Similar to Structural constituent of cell wall, putative (Ricinus communis) (uniref90:UniRef90_B9RVZ9)	genome
c15d_26-A08-M13R_c	MU55271	MELO3C018691	6.32516	7.1114	6.51332	7.66335	7.37219	6.80479	7.18907	7.27677	8.04403	8.1833	8.94788	9.27841	9.47447	8.91807	9.50649	Similar to Uncharacterized UDP-glucosyltransferase At1g05675 (Arabidopsis thaliana) (uniprot_sprot:sp|P0C7P7|Y1567_ARATH)	genome
c15d_26-B02-M13R_c	MU55272	MELO3C018943	7.7304	7.54815	8.04061	7.24152	7.58824	7.01983	7.58448	7.25776	7.20497	7.08275	7.43419	7.42908	7.61376	7.33093	7.83611	None	genome
c15d_26-B04-M13R_c	MU55273	-	3.65943	4.50561	3.43894	5.29132	3.71637	4.48891	3.80042	5.23521	4.48031	3.72641	4.65005	4.39665	3.56012	5.23139	3.88389	None	ICuGI
c15d_26-B06-M13R_c	MU55274	MELO3C009523	4.35002	4.46389	4.47442	4.6359	4.64517	4.40338	4.95973	4.0075	4.28863	4.96545	5.38973	5.58034	5.42077	5.60721	6.05989	Similar to PREDICTED: hypothetical protein (Vitis vinifera) (uniref90:UniRef90_UPI0001983C12)	genome
c15d_26-B12-M13R_c	MU55275	MELO3C006752	9.88444	10.1327	10.2659	9.11202	9.32193	9.33745	9.32532	9.40704	9.28739	9.02487	10.4784	10.0293	10.1954	10.2846	9.86455	Similar to 50S ribosomal protein L3-2, chloroplastic (Arabidopsis thaliana) (uniprot_sprot:sp|Q9LRN8|RK3B_ARATH)	genome
c15d_26-C03-M13R_c	MU55276	MELO3C007529	8.33013	8.26323	8.47056	8.07781	8.11651	8.28759	8.574	8.43571	8.14556	8.35137	9.37941	9.2742	9.27928	9.47892	9.55404	Similar to PREDICTED: hypothetical protein (Vitis vinifera) (uniref90:UniRef90_UPI00019860A1)	genome
c15d_26-C04-M13R_c	MU53143	MELO3C011030	9.12862	9.05258	9.13256	9.51248	9.26871	9.27572	8.95553	9.28343	9.4362	9.44087	9.96761	9.93295	9.85761	10.0633	10.2154	Similar to 5'-adenylylsulfate reductase-like 4 (Arabidopsis thaliana) (uniprot_sprot:sp|Q9SA00|APRL4_ARATH)	genome
c15d_26-C05-M13R_c	MU55277	-	4.1363	4.29141	4.14303	4.61704	4.68999	3.65582	3.64305	3.96792	3.60496	3.77995	3.95478	4.35789	4.48511	4.80099	4.46327	None	ICuGI
c15d_26-C06-M13R_c	MU44494	MELO3C021362	9.75579	9.33567	8.57079	10.0955	8.75176	10.4241	11.197	11.1948	11.0353	10.8999	11.2574	11.7176	10.3847	11.5673	11.4488	Similar to Inactive beta-amylase 9 (Arabidopsis thaliana) (uniprot_sprot:sp|Q8VYW2|BAM9_ARATH)	genome
c15d_26-C12-M13R_c	MU55279	MELO3C010476	4.4965	4.51664	4.2461	4.71421	4.71827	4.85889	4.33899	4.70884	4.9463	4.76508	5.26156	5.55431	5.24438	5.30364	5.67474	Similar to Uncharacterized protein At1g77540 (Arabidopsis thaliana) (uniprot_sprot:sp|Q9CAQ2|Y1754_ARATH)	genome
c15d_26-D12-M13R_c	MU55280	MELO3C019371	7.27549	7.83986	7.93756	8.15792	8.30325	6.85298	7.06538	7.12104	7.73894	8.00382	8.69117	9.00396	8.89784	8.94034	8.88002	Similar to KH domain-containing protein At4g18375 (Arabidopsis thaliana) (uniprot_sprot:sp|P58223|Y4837_ARATH)	genome
c15d_26-E01-M13R_c	MU53233	MELO3C025209	3.4181	3.50086	3.30924	3.47911	3.85588	3.61382	3.82456	3.36974	3.82769	3.90717	3.97452	4.16164	3.91063	3.68308	3.9634	None	genome
c15d_26-E02-M13R_c		-	7.81535	9.3702	7.98099	9.29922	8.47325	6.41212	4.4909	7.00126	7.61498	5.81302	6.18306	5.83286	6.12259	7.08013	6.38123	None	melogen
c15d_26-E06-M13R_c	MU55281	MELO3C014689	8.6386	8.49113	8.73607	8.74029	8.74054	8.42887	8.27717	8.45577	8.64983	8.62449	9.7476	10.0366	9.68793	10.1394	9.88145	Similar to Ubiquitin carboxyl-terminal hydrolase 13 (Arabidopsis thaliana) (uniprot_sprot:sp|Q84WU2|UBP13_ARATH)	genome
c15d_26-E12-M13R_c	MU55282	MELO3C010631	6.74012	6.6295	6.76353	6.9549	7.05458	7.59128	7.39512	7.39011	7.74205	7.85085	9.12761	9.18024	8.93875	8.93893	8.44062	Similar to Probable replication factor C subunit 5 (Dictyostelium discoideum) (uniprot_sprot:sp|Q54ST4|RFC5_DICDI)	genome
c15d_26-F01-M13R_c	MU55283	-	3.84932	4.11445	4.1357	4.38951	4.19815	3.54239	3.59085	3.78741	3.83346	4.00211	3.55902	3.91307	3.75998	4.14483	4.05884	None	ICuGI
c15d_26-F05-M13R_c	MU49650	MELO3C010910	9.32646	8.61428	8.30997	8.16953	8.1475	9.83508	9.51938	9.43261	8.91553	8.29221	11.2501	9.8106	10.5242	9.78487	9.71554	Similar to Allene oxide synthase, chloroplastic (Linum usitatissimum) (uniprot_sprot:sp|P48417|CP74_LINUS)	genome
c15d_26-G01-M13R_c	MU55284	MELO3C023240	5.15679	5.90802	6.35559	6.5534	7.3531	6.83633	7.44063	8.0476	9.15117	9.42122	7.42952	7.7268	8.4972	7.6658	7.87182	Similar to Cation/H(+) antiporter 15 (Arabidopsis thaliana) (uniprot_sprot:sp|Q9SIT5|CHX15_ARATH)	genome
c15d_26-G04-M13R_c	MU43302	MELO3C011853	7.78072	6.67862	5.79039	5.98321	5.24089	8.67851	7.85188	7.98235	7.26786	5.55285	6.67766	6.42539	5.21743	6.19802	4.81207	Similar to (+)-neomenthol dehydrogenase (Arabidopsis thaliana) (uniprot_sprot:sp|Q9M2E2|SDR1_ARATH)	genome
c15d_26-G05-M13R_c	MU55285	-	3.79391	3.68309	3.66526	3.74947	3.75621	3.63093	3.62766	3.76793	3.72464	3.56492	3.77523	3.60649	3.58897	3.74026	3.54378	None	ICuGI
c15d_26-G06-M13R_c	MU55286	MELO3C012871	3.68941	3.61048	3.78731	3.52352	3.73525	3.92667	3.73021	3.69459	3.59685	3.75216	4.32786	4.24886	4.28412	4.44117	4.16989	Similar to H/ACA ribonucleoprotein complex subunit 3-like protein (Arabidopsis thaliana) (uniprot_sprot:sp|Q93XX8|NOP10_ARATH)	genome
c15d_26-G10-M13R_c	MU55287	MELO3C017553	10.9579	10.2854	11.1737	10.9478	10.2458	10.8407	9.9738	10.9482	10.0581	9.90184	11.7888	11.9838	12.3308	12.0063	11.9808	Similar to 40S ribosomal protein SA (Cicer arietinum) (uniprot_sprot:sp|O65751|RSSA_CICAR)	genome
c15d_26-H02-M13R_c	MU55288	MELO3C019915	9.03663	9.35093	9.4344	9.26779	9.71153	9.40733	9.5551	8.99087	9.21407	9.39174	9.60771	9.74334	9.62959	10.075	9.75544	Similar to Putative uncharacterized protein (Vitis vinifera) (uniref90:UniRef90_A5BEN3)	genome
c15d_26-H09-M13R_c	MU55289	MELO3C026052	6.26688	6.50945	6.28435	7.56257	7.77826	5.01173	5.42766	4.98385	6.36657	6.37659	7.39191	7.39307	8.04181	7.7433	8.02381	Similar to Predicted protein (Populus trichocarpa) (uniref90:UniRef90_B9HDA2)	genome
c15d_26-H10-M13R_c	MU46673	MELO3C013750	5.76521	5.10153	5.00524	5.83674	5.29801	6.83896	6.61412	6.43671	6.33835	6.29703	7.25513	7.02807	7.36908	6.40025	7.22891	Similar to SKP1-like protein 1B (Arabidopsis thaliana) (uniprot_sprot:sp|Q9FHW7|SKP1B_ARATH)	genome
c15d_27-A09-M13R_c	MU55290	-	3.78691	3.49931	3.68641	3.70825	3.92326	3.86534	3.70558	4.24948	3.75963	3.86204	3.76581	3.93079	3.62157	3.70927	3.69056	None	ICuGI
c15d_27-A10-M13R_c	MU55291	MELO3C021052	7.12653	7.43883	7.60961	7.1173	7.88197	6.7991	7.43099	7.14518	7.52798	7.86814	7.6492	7.60994	7.91125	7.69592	7.96314	Similar to GPI transamidase component PIG-T (Homo sapiens) (uniprot_sprot:sp|Q969N2|PIGT_HUMAN)	genome
c15d_27-B05-M13R_c	MU43199	MELO3C026936	7.90253	7.98091	7.12417	8.43404	8.00463	7.99609	7.5561	8.70662	8.78668	8.73218	7.67167	7.2894	7.25725	7.78783	7.57557	None	genome
c15d_27-C04-M13R_c	MU50775	MELO3C021946	9.5499	8.99972	9.07876	8.6806	8.88221	9.6654	9.22864	9.10856	8.70005	8.35646	9.84475	9.49356	9.76752	9.45509	9.30681	Similar to Dolichyl-diphosphooligosaccharide--protein glycosyltransferase 48 kDa subunit (Danio rerio) (uniprot_sprot:sp|Q6NYS8|OST48_DANRE)	genome
c15d_27-C09-M13R_c	MU48153	MELO3C025231	4.28882	4.30381	4.54097	4.22371	5.12091	4.91874	4.47265	4.27618	4.77516	4.84714	6.54092	6.12211	6.01091	6.49128	5.17336	Similar to Whole genome shotgun sequence of line PN40024, scaffold_7.assembly12x (Fragment) (Vitis vinifera) (uniref90:UniRef90_D7THT2)	genome
c15d_27-D04-M13R_c	MU55293	MELO3C009187	4.74685	5.76614	4.90863	4.97423	5.38224	6.12804	4.8762	4.59027	6.0375	5.08928	6.1015	5.9719	5.43445	6.24177	4.63329	Similar to BAHD acyltransferase DCR (Arabidopsis thaliana) (uniprot_sprot:sp|Q9FF86|DCR_ARATH)	genome
c15d_27-D07-M13R_c		MELO3C014706	8.26057	7.82267	7.39296	8.56254	8.23817	8.24331	7.72498	8.14215	8.77497	8.40264	8.99344	9.41326	9.04262	9.42957	8.97396	Similar to Protein argonaute 4 (Arabidopsis thaliana) (uniprot_sprot:sp|Q9ZVD5|AGO4_ARATH)	genome
c15d_27-D08-M13R_c	MU55294	MELO3C018846	4.43109	4.45641	4.35452	4.34228	4.25369	4.27743	4.20148	4.59612	3.98222	4.33934	5.2443	4.83079	4.95946	4.49072	5.29817	Similar to Glucosidase 2 subunit beta (Mus musculus) (uniprot_sprot:sp|O08795|GLU2B_MOUSE)	genome
c15d_27-D10-M13R_c	MU48164	MELO3C006271	7.13357	7.96104	6.91647	7.99436	8.12784	6.97974	6.48152	6.5401	7.28917	7.17892	7.23317	7.5646	7.22052	7.90123	7.09921	Similar to PREDICTED: hypothetical protein (Vitis vinifera) (uniref90:UniRef90_UPI00015C955C)	genome
c15d_27-D11-M13R_c		MELO3C004335	5.53281	5.54512	5.47378	5.6413	6.20002	6.20975	5.80991	5.89848	6.42148	6.53978	8.78247	8.94892	8.68959	8.75409	8.76287	Similar to Whole genome shotgun sequence of line PN40024, scaffold_30.assembly12x (Fragment) (rosids) (uniref90:UniRef90_D7TUX5)	genome
c15d_27-E01-M13R_c	MU55295	-	3.57709	3.79645	3.36192	3.7044	3.7533	3.82386	3.67007	3.85141	3.84096	3.64989	3.54178	3.55671	3.57205	3.72238	3.91859	None	ICuGI
c15d_27-E03-M13R_c	MU55296	MELO3C010356	10.7359	10.4164	10.4147	10.3618	10.5458	10.6481	11.1426	10.4623	10.5275	10.6106	11.4534	11.2345	11.2529	11.3471	11.2688	Similar to Chaperone protein dnaJ 49 (Arabidopsis thaliana) (uniprot_sprot:sp|Q9FH28|DNJ49_ARATH)	genome
c15d_27-E06-M13R_c	MU55297	MELO3C007931	9.02443	8.62073	8.47227	8.53222	8.48823	8.53071	7.62111	7.60778	7.466	7.81904	9.43539	9.1145	9.17906	9.16569	9.12966	Similar to Protein preY, mitochondrial, putative (Ricinus communis) (uniref90:UniRef90_B9SYS9)	genome
c15d_27-E09-M13R_c	MU55298	MELO3C008931	3.76073	3.49883	3.74564	4.36752	3.85843	3.84651	3.36715	3.85676	3.65262	3.64022	3.31228	3.56948	3.58927	3.54346	3.52708	None	genome
c15d_27-F08-M13R_c	MU55299	MELO3C013440	7.99883	7.73099	7.62745	7.9466	7.91297	8.13709	8.20915	8.12671	7.92864	7.71486	9.43306	9.40369	9.49229	9.63419	9.44808	Similar to Ebs-bah-phd domain-containing protein (Malpighiales) (uniref90:UniRef90_B9H0V2)	genome
c15d_27-F09-M13R_c	MU55300	MELO3C017167	8.73988	9.06705	9.02954	9.22712	8.86011	8.84177	8.66776	9.0889	9.05122	9.21376	9.0627	9.17564	9.48053	9.22911	9.46091	Similar to Whole genome shotgun sequence of line PN40024, scaffold_0.assembly12x (Fragment) (Vitis vinifera) (uniref90:UniRef90_D7SID0)	genome
c15d_27-F11-M13R_c	MU55301	MELO3C001982	3.56161	3.58174	3.52137	3.46856	3.55795	3.80271	3.66348	3.50867	3.63413	3.768	3.49518	3.41957	3.36829	3.26506	3.37544	Similar to Transcription factor, putative (Ricinus communis) (uniref90:UniRef90_B9RLZ3)	genome
c15d_27-G04-M13R_c	MU48160	MELO3C024126	7.10596	7.16439	7.35073	7.14105	7.49054	6.39524	6.75346	6.88831	7.03459	6.96411	8.26114	8.24661	8.18889	8.73835	8.35599	Similar to Bystin (Monosiga brevicollis) (uniprot_sprot:sp|A9UNU6|BYST_MONBE)	genome
c15d_27-G10-M13R_c	MU55303	-	3.44984	3.42059	3.40789	3.57245	3.53771	3.391	3.64715	3.72029	3.52971	3.5745	3.56359	3.43834	3.53892	3.50087	3.45521	None	ICuGI
c15d_27-H03-M13R_c	MU55304	MELO3C022591	7.35597	7.95279	7.47796	7.98075	8.00258	7.50764	7.65184	7.80208	8.51419	8.22475	8.90488	9.40696	9.04338	9.09775	9.34373	Similar to Predicted protein (Populus trichocarpa) (uniref90:UniRef90_B9HPZ3)	genome
c15d_28-A04-M13R_c	MU55305	MELO3C020307	6.14339	6.76152	6.65523	7.00274	7.25538	5.99105	6.50462	6.48395	7.3154	7.35634	7.8755	8.3761	8.11733	8.50826	8.51836	Similar to Methionyl-tRNA formyltransferase (Staphylococcus carnosus (strain TM300)) (uniprot_sprot:sp|B9DPM5|FMT_STACT)	genome
c15d_28-B02-M13R_c	MU55306	MELO3C017942	7.95746	8.66107	8.91219	8.66523	8.82912	9.02149	9.19462	9.35165	9.01623	9.22851	9.23433	9.62899	9.23857	9.19085	9.46241	Similar to Sucrose synthase 2 (Pisum sativum) (uniprot_sprot:sp|O24301|SUS2_PEA)	genome
c15d_28-B10-M13R_c	MU54084	MELO3C026421	10.8891	10.7824	10.6383	10.8729	10.6799	10.9336	10.3249	10.8553	10.8641	10.7307	11.1996	11.0541	10.9082	11.109	10.8806	Similar to 30S ribosomal protein S17 (Desulforudis audaxviator (strain MP104C)) (uniprot_sprot:sp|B1I1J7|RS17_DESAP)	genome
c15d_28-C05-M13R_c	MU50598	MELO3C009262	5.05726	5.79578	5.03496	6.89111	6.11946	4.24479	3.79778	4.50214	4.57295	4.44982	6.55421	6.6586	6.71792	7.75283	7.22199	Similar to Putative uncharacterized protein (Vitis vinifera) (uniref90:UniRef90_A5BEL3)	genome
c15d_28-C06-M13R_c	MU55308	MELO3C021991	9.08341	7.62696	8.12192	8.48307	7.27328	9.94324	7.80409	9.4131	8.50618	8.26152	8.93679	8.8838	9.13393	8.77678	9.12792	Similar to Predicted protein (Populus trichocarpa) (uniref90:UniRef90_A9PB64)	genome
c15d_28-C09-M13R_c	MU48030	MELO3C018155	9.20621	9.28446	9.22494	9.2149	9.37121	8.84264	9.14358	8.99683	9.1336	9.41052	10.2791	10.3612	10.2208	10.6842	10.4161	Similar to mRNA cap guanine-N7 methyltransferase 1 (Arabidopsis thaliana) (uniprot_sprot:sp|Q9LHQ7|MCES1_ARATH)	genome
c15d_28-D01-M13R_c	MU55309	MELO3C011193	10.3205	10.6997	10.806	10.6326	10.8826	10.4861	10.8127	10.5634	10.792	10.8057	11.1952	11.2944	11.3525	11.2664	11.3873	Similar to COP9 signalosome complex subunit 5a (Arabidopsis thaliana) (uniprot_sprot:sp|Q9FVU9|CSN5A_ARATH)	genome
c15d_28-D03-M13R_c	MU46905	MELO3C014894	10.1429	10.0818	9.55104	9.98598	9.88502	9.91581	9.8594	9.84353	9.95803	9.85375	10.5988	10.4956	10.2496	10.6889	10.5037	Similar to Putative uncharacterized protein (Ricinus communis) (uniref90:UniRef90_B9SPY6)	genome
c15d_28-D08-M13R_c	MU43201	MELO3C004803	8.22605	8.30364	7.64792	8.28003	8.69695	8.27572	8.59529	7.39919	8.17367	8.31548	8.68871	8.89608	8.80708	9.40506	9.20582	Similar to Whole genome shotgun sequence of line PN40024, scaffold_34.assembly12x (Fragment) (Vitis vinifera) (uniref90:UniRef90_D7T040)	genome
c15d_28-D11-M13R_c	MU55311	MELO3C020113	9.14922	9.17706	8.99218	8.75278	8.94787	8.86417	9.39228	8.56958	8.44832	8.48033	8.67293	8.77234	8.70028	8.98981	8.82858	Similar to Whole genome shotgun sequence of line PN40024, scaffold_67.assembly12x (Fragment) (Vitis vinifera) (uniref90:UniRef90_D7T4F1)	genome
c15d_28-E06-M13R_c	MU55312	-	3.46378	4.46662	3.94123	3.62134	3.96749	4.93649	4.64183	3.98213	3.89506	4.28951	5.04475	4.2416	4.3236	4.54451	3.73011	None	ICuGI
c15d_28-F03-M13R_c	MU55314	MELO3C012722	6.44649	6.98012	6.92143	7.08675	7.29671	5.68472	6.37173	6.21971	6.81122	6.99387	6.10858	6.56467	6.17454	6.75506	6.93393	Similar to Pentatricopeptide repeat-containing protein At1g51965, mitochondrial (Arabidopsis thaliana) (uniprot_sprot:sp|Q9ZU27|PPR76_ARATH)	genome
c15d_28-F08-M13R_c	MU55315	MELO3C012047	9.29437	9.87275	9.88975	10.5218	10.5397	9.35127	9.56038	9.08734	9.4612	9.40912	9.8936	10.2956	10.2311	10.4257	10.3253	Similar to Probable beta-1,3-galactosyltransferase 19 (Arabidopsis thaliana) (uniprot_sprot:sp|Q9LV16|B3GTJ_ARATH)	genome
c15d_28-G04-M13R_c	MU55316	MELO3C003215	11.0122	11.2505	11.2373	11.7155	11.5626	9.49066	9.22615	9.90292	11.3283	11.0085	12.1829	12.435	12.297	12.7026	12.4623	Similar to Fructose-1,6-bisphosphatase, chloroplastic (Brassica napus) (uniprot_sprot:sp|Q07204|F16P1_BRANA)	genome
c15d_28-G10-M13R_c	MU55317	MELO3C017821	8.9487	8.2425	8.23534	8.34157	8.17079	9.58091	9.9458	9.11006	8.71999	8.63618	10.2506	10.1683	9.75856	10.2902	10.0665	Similar to Whole genome shotgun sequence of line PN40024, scaffold_150.assembly12x (Fragment) (Vitis vinifera) (uniref90:UniRef90_D7TFI6)	genome
c15d_29-A05-M13R_c	MU55318	MELO3C021144	3.97195	3.71068	3.49796	4.01681	4.08926	4.05186	4.02693	3.93826	3.90035	3.83076	4.09223	3.97523	3.92422	4.13151	4.4668	Similar to Squamosa promoter-binding-like protein 8 (Arabidopsis thaliana) (uniprot_sprot:sp|Q8GXL3|SPL8_ARATH)	genome
c15d_29-B02-M13R_c	MU45419	MELO3C023536	14.0589	13.7228	13.4796	13.4252	13.367	14.3822	14.3534	14.1546	13.8675	13.8244	13.4642	13.1689	13.2502	13.0758	13.1469	Similar to Zinc finger A20 and AN1 domain-containing stress-associated protein 5 (Arabidopsis thaliana) (uniprot_sprot:sp|Q9LHJ8|SAP5_ARATH)	genome
c15d_29-B03-M13R_c	MU49009	MELO3C021146	9.6913	10.0078	9.96617	10.6138	10.6717	9.40611	9.14201	8.75537	8.89441	8.72247	9.69079	10.0471	10.0103	10.4175	9.91867	Similar to Scarecrow-like protein 6 (Arabidopsis thaliana) (uniprot_sprot:sp|O81316|SCL6_ARATH)	genome
c15d_29-B04-M13R_c	MU47325	MELO3C016718	5.9304	5.41253	5.31604	6.4757	5.58884	5.98355	4.90888	5.91537	5.79513	5.48005	6.70639	7.13313	6.82284	7.04188	6.67615	Similar to Probable inactive beta-glucosidase 14 (Oryza sativa subsp. japonica) (uniprot_sprot:sp|Q7XPY7|BGL14_ORYSJ)	genome
c15d_29-B08-M13R_c	MU55319	MELO3C007690	6.28576	6.42758	6.41657	7.39972	7.08774	6.15908	6.79117	6.82206	7.8524	8.17443	7.92586	8.48521	8.01183	8.06726	8.39399	Similar to PREDICTED: hypothetical protein (Vitis vinifera) (uniref90:UniRef90_UPI0001983A0D)	genome
c15d_29-C04-M13R_c	MU52640	MELO3C015733	8.41305	8.4938	8.80502	9.09303	9.13316	8.76429	9.33388	8.93601	9.20036	9.62218	9.89687	10.0153	9.94317	10.2397	10.1016	Similar to Pre-mRNA-splicing factor ATP-dependent RNA helicase PRP16 (Bos taurus) (uniprot_sprot:sp|Q17R09|PRP16_BOVIN)	genome
c15d_29-C09-M13R_c	MU48086	MELO3C025890	11.5066	11.5784	11.5465	11.709	11.5726	11.383	10.9749	11.5515	11.6025	11.6234	11.0086	11.0029	10.9212	11.2432	10.9449	Similar to Whole genome shotgun sequence of line PN40024, scaffold_4.assembly12x (Fragment) (Vitis vinifera) (uniref90:UniRef90_D7SKA9)	genome
c15d_29-C10-M13R_c	MU55320	-	3.80211	3.97202	3.53274	4.11701	3.62027	4.05819	3.50269	4.22171	3.72457	3.71604	4.94179	4.61041	4.14085	4.93483	3.76663	None	ICuGI
c15d_29-D01-M13R_c	MU55321	MELO3C007109	11.0271	11.0849	10.9842	10.6984	10.8597	10.6857	10.8362	10.4428	10.5911	10.372	11.1691	11.0337	10.7894	11.2882	10.8465	Similar to Decaprenyl-diphosphate synthase subunit 1 (Mus musculus) (uniprot_sprot:sp|Q33DR2|DPS1_MOUSE)	genome
c15d_29-D03-M13R_c	MU55322	MELO3C005527	7.76554	8.8154	8.62798	9.19462	9.56963	6.84797	6.49539	7.45187	8.55206	8.41562	8.42799	8.65421	8.80829	8.91727	8.95297	Similar to Putative uncharacterized protein (Vitis vinifera) (uniref90:UniRef90_A5BI84)	genome
c15d_29-D04-M13R_c	MU55323	MELO3C011992	7.18939	7.36229	7.15944	7.03568	7.07311	6.94218	7.04839	7.18049	6.6121	6.77909	7.32071	7.04816	7.16804	7.02785	7.18548	Similar to Pantothenate kinase 2 (Arabidopsis thaliana) (uniprot_sprot:sp|Q8L5Y9|PANK2_ARATH)	genome
c15d_29-D09-M13R_c	MU44498	MELO3C017836	4.66225	4.84302	5.27765	5.4158	5.81155	4.93248	4.76127	5.17737	5.92279	6.50437	5.64888	6.12234	7.00296	5.83181	6.74969	Similar to UPF0326 protein At4g17486 (Arabidopsis thaliana) (uniprot_sprot:sp|Q93VG8|U326_ARATH)	genome
c15d_29-D11-M13R_c	MU44794	MELO3C021264	5.21782	5.71175	5.95239	6.31847	6.82942	5.42927	6.26206	5.24712	6.59235	6.61097	7.52211	7.74927	7.78603	7.33308	7.09331	Similar to Probable ubiquitin-conjugating enzyme E2 25 (Arabidopsis thaliana) (uniprot_sprot:sp|Q9LUQ5|UBC25_ARATH)	genome
c15d_29-E02-M13R_c	MU55324	MELO3C008688	6.47828	7.16603	6.67036	7.40814	6.94116	8.00739	6.81007	8.03057	7.71819	7.46759	8.12578	7.96879	7.8466	7.96858	7.86658	None	genome
c15d_29-E05-M13R_c	MU52420	MELO3C008255	9.76198	9.12431	9.04053	8.54724	8.66805	10.4662	10.4061	9.23216	7.94207	7.75493	9.40664	8.9515	9.41805	8.67429	9.04276	Similar to At5g05950 (Arabidopsis) (uniref90:UniRef90_Q9FI91)	genome
c15d_29-E10-M13R_c	MU55325	MELO3C018457	7.35469	7.88392	7.79422	8.17938	8.31904	7.76846	8.89431	8.04884	8.33815	8.97712	8.62024	9.20654	8.82186	9.19799	9.20126	Similar to Protein DJ-1 (Danio rerio) (uniprot_sprot:sp|Q5XJ36|PARK7_DANRE)	genome
c15d_29-E12-M13R_c	MU49353	MELO3C013617	4.53569	4.42917	5.06068	5.42299	4.86098	4.54208	4.27959	4.76093	4.77975	4.85585	6.23842	6.86252	6.64534	6.91496	6.30072	Similar to Predicted protein (Populus trichocarpa) (uniref90:UniRef90_B9N5U2)	genome
c15d_29-F01-M13R_c	MU55326	-	6.62129	7.94654	8.10942	8.39814	8.92745	4.01653	5.23978	5.46481	7.67415	7.67628	9.02183	9.70358	9.63242	10.2863	9.0798	None	ICuGI
c15d_29-F02-M13R_c		MELO3C026781	8.45107	9.9062	10.2067	9.84277	10.245	10.6222	10.3606	11.2616	11.483	11.7386	10.6356	11.1805	11.3916	10.2616	11.0619	Similar to Putative uncharacterized protein (Ricinus communis) (uniref90:UniRef90_B9S4U1)	genome
c15d_29-F04-M13R_c	MU55327	MELO3C015038	10.8215	11.3062	11.179	11.2237	11.5432	11.021	10.9633	11.2488	11.4543	11.3759	11.3608	11.5141	11.3797	11.6099	11.5659	Similar to Acetolactate synthase small subunit (Synechocystis sp. (strain ATCC 27184 / PCC 6803 / N-1)) (uniprot_sprot:sp|Q55141|ILVH_SYNY3)	genome
c15d_29-F09-M13R_c	MU47417	MELO3C010769	8.73091	8.60674	8.61302	8.94325	8.99939	9.78999	10.8782	10.3038	10.1558	10.8606	9.20139	9.56421	9.32325	9.38093	9.69824	Similar to Protein EARLY FLOWERING 3 (Arabidopsis thaliana) (uniprot_sprot:sp|O82804|ELF3_ARATH)	genome
c15d_29-F11-M13R_c	MU55328	-	4.73738	5.01893	4.88392	5.58893	5.53179	5.21919	5.66656	5.75523	6.20536	6.48105	5.3631	5.67655	6.04384	5.54398	6.35299	PREDICTED: hypothetical protein [Vitis vinifera]	ICuGI
c15d_29-G01-M13R_c	MU55329	MELO3C016713	5.89722	5.02171	5.16537	5.27852	5.93926	7.61879	7.44322	7.46351	7.58143	7.9857	7.66031	7.78877	7.74849	7.53299	8.17116	Similar to LanC-like protein 2 (Mus musculus) (uniprot_sprot:sp|Q9JJK2|LANC2_MOUSE)	genome
c15d_29-G05-M13R_c	MU45079	MELO3C022428	8.84626	9.64722	9.1969	10.262	10.0032	7.49441	8.48278	8.86155	9.75195	9.67714	9.06939	9.72218	9.60284	9.78648	9.90271	Similar to Whole genome shotgun sequence of line PN40024, scaffold_94.assembly12x (Fragment) (Vitis vinifera) (uniref90:UniRef90_D7T2D4)	genome
c15d_29-G07-M13R_c	MU55330	MELO3C019517	3.6821	5.13109	4.8122	5.55862	5.78333	4.03108	4.24864	4.43761	5.27386	5.27538	5.13256	5.30412	5.50157	5.08741	5.52456	Similar to Probable receptor-like protein kinase At1g49730 (Arabidopsis thaliana) (uniprot_sprot:sp|Q9FX99|Y1497_ARATH)	genome
c15d_29-H02-M13R_c	MU55331	-	5.76625	5.97824	4.88255	6.52845	5.50215	5.49131	4.55151	5.52969	5.70338	5.67519	6.55449	6.93699	6.27385	6.601	6.10979	None	ICuGI
c15d_29-H05-M13R_c	MU55332	MELO3C021168	5.98895	6.66019	6.0169	7.22933	7.03892	5.14471	5.70496	6.18936	7.41372	6.81417	7.34161	7.66179	7.73234	8.07417	8.00718	Similar to GDSL esterase/lipase At4g01130 (Arabidopsis thaliana) (uniprot_sprot:sp|Q9M153|GDL61_ARATH)	genome
c15d_29-H08-M13R_c	MU55333	MELO3C008467	3.93031	4.07113	4.05453	4.13955	4.01884	3.65157	3.83785	3.8231	3.57893	3.79955	3.71741	3.82668	3.73765	3.71216	3.95667	Similar to UDP-sugar pyrophospharylase (Cucumis melo) (uniprot_sprot:sp|Q0GZS3|USP_CUCME)	genome
c15d_29-H12-M13R_c	MU55334	-	6.29461	6.61205	6.62029	6.97007	7.047	5.8664	6.54221	5.95118	6.3584	6.65672	7.14261	7.42454	7.43687	7.57055	7.67909	None	ICuGI
c15d_30-A03-M13R_c	MU53501	MELO3C015209	5.98702	6.97673	6.94459	7.02605	7.54933	8.93167	8.52424	8.87705	9.65918	9.82883	9.92443	10.5274	9.88889	9.87586	9.46564	Similar to Lysine-specific demethylase 8 (Mus musculus) (uniprot_sprot:sp|Q9CXT6|KDM8_MOUSE)	genome
c15d_30-A04-M13R_c	MU55335	MELO3C010561	5.66764	5.43095	6.63653	5.977	6.89359	5.96665	6.59512	5.75707	5.51113	6.62776	5.692	6.10782	6.75705	5.34556	7.16744	Similar to Seed maturation protein (Cucumis melo subsp. melo) (uniref90:UniRef90_E5GBB4)	genome
c15d_30-A10-M13R_c	MU55336	MELO3C020625	9.50769	9.7875	9.6724	10.0381	9.99124	9.52565	9.39771	9.19154	9.49585	9.58376	10.1444	10.2688	10.4298	10.316	10.609	Similar to Rhomboid family member 1 (Danio rerio) (uniprot_sprot:sp|Q6GMF8|RHDF1_DANRE)	genome
c15d_30-B01-M13R_c	MU55337	MELO3C024962	10.0821	11.3463	11.5082	11.3575	11.5079	9.8756	10.0487	10.584	11.0234	11.4157	10.3167	10.6045	11.0418	10.763	11.1066	Similar to Putative uncharacterized protein (Ricinus communis) (uniref90:UniRef90_B9S9X9)	genome
c15d_30-B11-M13R_c	MU55338	MELO3C006943	6.21504	6.9187	6.48651	7.71889	6.89352	6.50167	6.8449	7.15766	7.79069	7.18711	9.12515	9.58786	8.52922	9.48067	8.77216	Similar to Uncharacterized membrane protein yjcL (Bacillus subtilis) (uniprot_sprot:sp|O31634|YJCL_BACSU)	genome
c15d_30-C04-M13R_c	MU43204	MELO3C025752	9.26193	8.85142	8.79931	8.5045	8.40535	9.48237	9.02743	8.84665	8.17203	7.95711	8.20881	7.9947	8.29333	7.91657	8.30317	Similar to Protein disulfide-isomerase 5-1 (Arabidopsis thaliana) (uniprot_sprot:sp|Q8GYD1|PDI51_ARATH)	genome
c15d_30-C09-M13R_c	MU55339	-	3.73888	3.64784	3.53439	3.54598	3.52801	3.64372	3.61535	3.53206	3.78037	3.76169	3.48336	3.39318	3.38985	3.35722	3.74275	None	ICuGI
c15d_30-D06-M13R_c	MU55340	-	3.61606	3.47384	3.3743	3.56717	3.35333	3.59535	3.63138	3.36094	3.47569	3.36507	3.45317	3.41964	3.36066	3.33275	3.40366	None	ICuGI
c15d_30-D07-M13R_c	MU55341	MELO3C002949	10.0144	10.5849	10.8393	10.9664	11.3358	8.9261	9.55213	9.936	10.7826	11.3248	12.1591	12.4924	12.4719	12.6074	12.56	Similar to Serine/threonine-protein kinase STN7, chloroplastic (Arabidopsis thaliana) (uniprot_sprot:sp|Q9S713|STT7_ARATH)	genome
c15d_30-D08-M13R_c	MU55342	MELO3C022093	3.86266	3.9229	4.0273	4.13434	3.96437	4.23331	4.1787	3.86404	3.81033	3.87763	3.98538	3.80873	3.78019	3.94847	4.35285	Similar to Putative uncharacterized protein (Cleome spinosa) (uniref90:UniRef90_Q1KUS2)	genome
c15d_30-D12-M13R_c	MU55343	-	5.15604	6.64909	3.38519	6.83088	3.63348	6.17335	3.94366	7.03883	5.77116	3.56785	4.15634	3.92423	3.24695	4.48043	3.68721	None	ICuGI
c15d_30-E01-M13R_c	MU55344	MELO3C007817	3.94012	3.53768	3.83258	3.87086	4.37223	3.86831	4.16352	3.58395	4.07451	3.87718	4.76955	4.96926	4.92575	5.04242	5.0621	Similar to unknown protein (Arabidopsis thaliana) (uniref90:UniRef90_UPI0001A7B192)	genome
c15d_30-E03-M13R_c	MU55345	MELO3C012455	8.04904	9.43081	8.31237	9.2495	8.67258	7.40843	8.3714	8.99537	10.6063	9.73778	9.11914	9.1828	8.34546	8.70892	8.31912	Similar to Annexin D3 (Arabidopsis thaliana) (uniprot_sprot:sp|Q9SE45|ANXD3_ARATH)	genome
c15d_30-E07-M13R_c	MU55347	MELO3C018256	8.77389	8.89989	8.72857	8.96484	9.18017	8.37749	8.13116	8.31562	8.22384	8.34681	9.31393	9.73894	9.64945	9.84519	9.71006	Similar to U-box domain-containing protein 62 (Arabidopsis thaliana) (uniprot_sprot:sp|Q6DBN5|PUB62_ARATH)	genome
c15d_30-E11-M13R_c	MU55348	MELO3C020220	6.67474	5.30033	5.55478	4.4928	4.07176	8.12048	8.63127	5.99408	4.06214	4.6693	6.76816	5.39383	5.88823	5.46403	5.01937	Similar to Mannose-6-phosphate isomerase (Pan troglodytes) (uniprot_sprot:sp|A5A6K3|MPI_PANTR)	genome
c15d_30-F07-M13R_c	MU55349	-	3.74722	3.72061	3.54947	3.72833	3.93369	3.54159	3.68917	3.74793	3.86317	3.98227	4.08335	4.23646	4.15623	4.20109	4.19722	None	ICuGI
c15d_30-F08-M13R_c		MELO3C015218	6.85864	6.16427	6.558	6.69282	6.49862	7.14481	6.42276	6.5475	6.91841	6.78231	8.17464	8.30018	8.27177	8.42309	8.35138	Similar to V-type proton ATPase subunit F (Arabidopsis thaliana) (uniprot_sprot:sp|Q9ZQX4|VATF_ARATH)	genome
c15d_30-F09-M13R_c	MU55350	MELO3C024285	9.67386	9.43036	9.72928	7.89558	8.39367	9.70837	9.58102	9.37876	7.77345	8.26122	8.51806	7.85248	8.67014	7.35623	8.25465	Similar to 7-dehydrocholesterol reductase (Arabidopsis thaliana) (uniprot_sprot:sp|Q9LDU6|ST7R_ARATH)	genome
c15d_30-G02-M13R_c	MU55351	MELO3C005210	5.92454	5.8219	6.09083	5.90097	5.7056	5.66437	6.03853	5.83515	5.89433	6.45081	5.52033	5.64433	5.57163	5.88883	5.79843	None	genome
c15d_30-G08-M13R_c	MU55352	MELO3C025091	7.65209	6.84701	6.51326	8.25112	7.40591	8.07833	9.06802	7.79341	8.27424	8.65246	8.42455	8.7857	7.52387	9.53908	9.04344	Similar to Myb-like protein G (Dictyostelium discoideum) (uniprot_sprot:sp|Q54IF9|MYBG_DICDI)	genome
c15d_30-G09-M13R_c	MU49021	MELO3C018763	6.87477	8.81495	8.8802	8.95632	9.36368	9.40827	9.54913	10.309	10.8312	10.9274	10.0057	10.1632	10.2869	9.5407	9.74837	Similar to Probable NADH-ubiquinone oxidoreductase C3A11.07, mitochondrial (Schizosaccharomyces pombe) (uniprot_sprot:sp|O14121|NDH1_SCHPO)	genome
c15d_30-G11-M13R_c	MU55353	MELO3C008753	8.84257	8.53727	8.29803	8.93155	8.57571	8.76261	8.81316	8.75257	8.95215	9.0345	10.0491	10.0151	9.75273	10.3022	10.1338	Similar to Whole genome shotgun sequence of line PN40024, scaffold_23.assembly12x (Fragment) (Vitis vinifera) (uniref90:UniRef90_D7SPT6)	genome
c15d_30-H01-M13R_c	MU55354	MELO3C011907	4.86505	4.87219	4.76004	5.14004	4.74761	4.70407	5.30151	4.6227	4.36622	4.85964	5.52225	5.6249	5.70783	5.60099	6.32931	Similar to Predicted protein (Populus trichocarpa) (uniref90:UniRef90_B9HTE4)	genome
c15d_30-H10-M13R_c		-	3.91728	3.78241	3.61364	3.80598	3.93584	4.04354	3.75583	4.07043	3.83128	3.57531	4.07551	4.68792	4.53785	4.30188	4.49477	None	melogen
c15d_31-A02-M13R_c	MU55355	MELO3C002125	9.07719	9.36342	5.95767	9.61793	5.62313	8.69754	4.95527	9.299	9.38644	5.7989	9.12328	9.38243	7.12287	9.78132	6.97834	Similar to Serine/threonine-protein kinase CTR1 (Arabidopsis thaliana) (uniprot_sprot:sp|Q05609|CTR1_ARATH)	genome
c15d_31-A05-M13R_c	MU55356	MELO3C004656	4.0565	3.84158	3.89284	3.9082	3.82792	4.28989	4.42759	4.09668	4.32175	4.08752	3.94235	3.76914	3.60619	3.85325	3.6025	Similar to RING-box protein 1a (Arabidopsis thaliana) (uniprot_sprot:sp|Q940X7|RBX1A_ARATH)	genome
c15d_31-A09-M13R_c	MU55357	MELO3C025555	7.4746	7.59956	7.39965	7.9066	8.14588	7.30519	7.65132	7.75322	8.12887	8.1666	9.1249	9.24319	9.16928	9.31484	9.39662	Similar to Putative MO25-like protein At5g47540 (Arabidopsis thaliana) (uniprot_sprot:sp|Q9FGK3|MO25N_ARATH)	genome
c15d_31-A10-M13R_c	MU55358	MELO3C002766	8.15105	8.05583	8.19745	8.38322	8.11281	8.2158	8.26967	8.11315	7.86895	8.0038	9.47888	9.42802	9.55102	9.44645	9.49314	Similar to CBL-interacting serine/threonine-protein kinase 23 (Arabidopsis thaliana) (uniprot_sprot:sp|Q93VD3|CIPKN_ARATH)	genome
c15d_31-A11-M13R_c	MU45258	MELO3C012597	9.32149	9.72142	9.16848	10.0696	9.96328	9.50704	9.08024	9.61761	9.76547	9.71156	9.93929	9.93126	9.70001	9.99718	9.83653	Similar to DCN1-like protein 2 (Mus musculus) (uniprot_sprot:sp|Q8BZJ7|DCNL2_MOUSE)	genome
c15d_31-B03-M13R_c	MU49370	MELO3C006278	7.46531	7.77953	7.42171	8.61171	8.15117	6.77372	6.75969	5.64189	7.47082	7.34892	8.89486	9.34851	8.63809	9.20178	8.78148	Similar to RING-H2 finger protein ATL51 (Arabidopsis thaliana) (uniprot_sprot:sp|Q9SRQ8|ATL51_ARATH)	genome
c15d_31-B06-M13R_c	MU48545	MELO3C022891	9.41944	10.0611	9.62927	10.3809	10.3218	7.45596	8.24761	8.32389	9.29252	9.21934	9.92646	10.1927	9.9863	10.6365	10.1599	Similar to Polyphosphoinositide phosphatase (Homo sapiens) (uniprot_sprot:sp|Q92562|FIG4_HUMAN)	genome
c15d_31-B10-M13R_c	MU55359	-	3.72153	3.78666	3.57382	4.03712	4.05151	3.61563	3.98925	3.60618	3.75196	4.2496	3.57514	3.49447	3.58109	3.5615	3.56745	None	ICuGI
c15d_31-C08-M13R_c		MELO3C025490	7.15912	7.00338	6.98444	7.47157	7.2263	7.5454	7.36946	7.44735	8.04509	7.8369	8.03052	8.33891	8.16824	8.41285	8.17053	Similar to Whole genome shotgun sequence of line PN40024, scaffold_67.assembly12x (Fragment) (Vitis vinifera) (uniref90:UniRef90_D7T4A0)	genome
c15d_31-D02-M13R_c	MU55361	MELO3C025550	9.41822	9.60508	9.92666	9.38792	9.78677	9.34003	9.48716	9.25902	9.42472	9.44258	9.1773	9.1125	9.28033	9.10215	9.20181	Similar to Vesicle-fusing ATPase (Arabidopsis thaliana) (uniprot_sprot:sp|Q9M0Y8|NSF_ARATH)	genome
c15d_31-D06-M13R_c	MU55362	-	3.65129	3.70842	3.6336	3.72249	3.95445	3.7482	3.56177	3.59214	3.82521	3.82719	3.5856	3.50687	3.62182	3.31569	3.64033	None	ICuGI
c15d_31-D11-M13R_c	MU55363	MELO3C026493	10.3315	11.2147	11.0385	11.685	11.6891	10.526	9.90603	11.0879	11.1886	10.9857	11.1072	11.1274	11.9313	11.5267	11.6527	Similar to Cytochrome P450 82A3 (Glycine max) (uniprot_sprot:sp|O49858|C82A3_SOYBN)	genome
c15d_31-D12-M13R_c	MU55364	MELO3C014926	9.0302	9.31955	9.78449	9.85102	10.2553	8.46414	9.64061	9.21914	10.1771	10.5836	10.9844	11.4531	11.0808	11.5186	11.4069	Similar to Chaperone protein ClpB 2 (Nostoc sp. (strain PCC 7120 / UTEX 2576)) (uniprot_sprot:sp|Q8YM56|CLPB2_NOSS1)	genome
c15d_31-E05-M13R_c	MU55365	MELO3C015356	8.61293	7.79626	8.00934	6.53146	7.05986	8.39906	8.7612	7.91299	6.48425	6.81771	8.9829	8.20232	8.42589	7.78149	7.88746	None	genome
c15d_31-E07-M13R_c	MU45209	MELO3C006735	9.18349	9.90632	9.48153	10.0528	10.1611	8.74618	8.90465	9.49849	9.96903	10.1567	9.63809	9.86211	9.7991	9.79718	10.0332	Similar to Probable protein Pop3 (Arabidopsis thaliana) (uniprot_sprot:sp|Q9LUV2|POP3_ARATH)	genome
c15d_31-E10-M13R_c	MU55366	MELO3C013270	3.78212	3.99154	3.76992	3.74614	3.77276	4.01243	3.90386	3.80593	3.9262	4.07708	5.1156	5.13837	4.95051	5.34735	4.2679	Similar to Predicted protein (Populus trichocarpa) (uniref90:UniRef90_B9H1Q0)	genome
c15d_31-F02-M13R_c	MU55367	MELO3C010198	9.16668	9.21304	8.55267	9.52689	9.17804	8.59397	7.83274	8.69813	9.11531	8.75666	9.48495	9.54059	9.45641	9.50427	9.63542	Similar to Whole genome shotgun sequence of line PN40024, scaffold_37.assembly12x (Fragment) (Vitis vinifera) (uniref90:UniRef90_D7U1G5)	genome
c15d_31-F08-M13R_c	MU47556	MELO3C004637	9.39303	8.97911	8.76268	7.95361	8.06979	9.35761	8.87983	9.09989	7.64196	7.73299	10.2973	9.74828	9.85491	9.83483	9.89711	Similar to Cleavage and polyadenylation specificity factor subunit 5 (Danio rerio) (uniprot_sprot:sp|Q7T3C6|CPSF5_DANRE)	genome
c15d_31-F10-M13R_c	MU55368	-	3.998	3.6514	3.65609	3.69933	3.77442	4.45357	3.85283	3.9069	3.73914	3.65724	3.9616	3.93536	3.77223	3.61678	3.34717	None	ICuGI
c15d_31-F12-M13R_c	MU55369	MELO3C008483	8.63859	8.457	7.92667	8.18766	8.22241	8.30657	7.91397	8.0262	8.23438	7.96415	8.71784	8.63398	8.55069	8.67322	8.67088	Similar to Vesicle transport protein SFT2B (Homo sapiens) (uniprot_sprot:sp|O95562|SFT2B_HUMAN)	genome
c15d_31-G04-M13R_c	MU44928	MELO3C008132	11.4756	11.2634	10.7254	11.2095	10.9873	11.3681	11.3606	11.2913	11.4518	11.1444	11.9902	11.8843	11.6983	11.9498	11.8533	Similar to Predicted protein (Populus trichocarpa) (uniref90:UniRef90_B9MWA0)	genome
c15d_31-G12-M13R_c	MU55371	-	3.76408	3.81068	3.69546	3.6476	3.84883	4.24634	4.2396	3.60494	3.65906	3.78793	3.85788	3.73971	3.47858	3.73226	3.71427	None	ICuGI
c15d_31-H03-M13R_c	MU55372	-	3.43834	3.53057	3.41577	3.33233	3.51728	3.41903	3.43724	4.30247	3.49139	3.43507	3.53245	3.56708	3.56605	3.64073	3.32543	None	ICuGI
c15d_31-H06-M13R_c	MU55373	-	4.24501	4.24936	4.56324	4.12741	3.90218	4.03997	4.33553	4.54857	3.7066	4.017	4.10876	4.3745	4.15128	4.31124	4.34393	None	ICuGI
c15d_31-H09-M13R_c	MU54286	-	6.13207	6.39249	4.28729	6.31284	4.65137	6.02213	4.58503	6.19768	6.43235	4.42098	6.95244	7.20813	5.01678	7.4758	5.22127	predicted protein [Populus trichocarpa]	ICuGI
c15d_32-A04-M13R_c	MU55374	MELO3C015867	11.4815	11.834	11.6693	12.0616	12.1291	11.2139	11.1169	11.446	11.7914	11.843	12.534	12.4985	12.3953	12.65	12.6507	Similar to Whole genome shotgun sequence of line PN40024, scaffold_104.assembly12x (Fragment) (Vitis vinifera) (uniref90:UniRef90_D7TPA0)	genome
c15d_32-A06-M13R_c	MU43769	MELO3C017900	7.61689	8.3097	7.74504	8.13776	8.13015	8.66745	8.35944	9.1289	8.91057	9.498	10.5233	10.8064	10.4106	10.6044	10.981	Similar to Whole genome shotgun sequence of line PN40024, scaffold_8.assembly12x (Fragment) (Vitis vinifera) (uniref90:UniRef90_D7SUR4)	genome
c15d_32-A12-M13R_c	MU55375	MELO3C026739	6.31913	6.68657	6.52859	7.24779	7.25801	6.25811	6.34027	6.08581	7.0226	6.72113	7.84399	8.03751	8.06529	8.03986	8.30834	Similar to Putative uncharacterized protein (Ricinus communis) (uniref90:UniRef90_B9RGL2)	genome
c15d_32-B10-M13R_c	MU55376	MELO3C009739	3.85347	3.79085	3.8854	4.16785	4.2679	3.79738	3.77647	3.76584	3.89209	4.19698	4.34558	4.37078	4.63787	4.36701	4.05224	Similar to Auxin-induced protein 5NG4 (Pinus taeda PE=2 SV=1) (uniprot_sprot:sp|Q6J163|5NG4_PINTA)	genome
c15d_32-B11-M13R_c	MU55377	MELO3C002059	3.88567	3.63111	3.63547	3.54962	3.65719	3.66866	3.72611	3.96882	3.73297	3.82919	3.66892	3.68637	3.65417	3.55446	3.57625	None	genome
c15d_32-C08-M13R_c	MU55378	MELO3C003116	10.9161	11.2358	10.7606	11.0463	10.8764	10.995	10.436	11.0127	11.0024	10.7739	11.1416	11.0334	10.7057	11.0325	10.819	Similar to Whole genome shotgun sequence of line PN40024, scaffold_7.assembly12x (Fragment) (Vitis vinifera) (uniref90:UniRef90_D7THR3)	genome
c15d_32-C09-M13R_c	MU55379	MELO3C005696	10.384	9.89914	10.1115	10.0072	9.66994	10.3123	10.1751	10.1259	9.10896	8.93595	10.103	9.94717	10.3513	9.99822	10.0438	Similar to RING-H2 zinc finger protein RHA1a (Arabidopsis thaliana) (uniprot_sprot:sp|Q9SUS4|RHA1A_ARATH)	genome
c15d_32-C12-M13R_c	MU51606	MELO3C010304	8.07447	8.12064	8.25298	8.04118	8.56403	7.60933	8.25962	7.84323	7.90037	8.44401	8.8349	8.86737	8.90623	9.15507	9.07925	Similar to N-alpha-acetyltransferase 35, NatC auxiliary subunit (Gallus gallus) (uniprot_sprot:sp|Q5ZHV2|NAA35_CHICK)	genome
c15d_32-D02-M13R_c	MU55380	MELO3C003223	11.025	11.0464	11.5544	10.596	11.0671	10.863	11.2458	10.824	10.5939	10.677	11.8736	11.698	11.9306	11.6496	11.7336	Similar to Whole genome shotgun sequence of line PN40024, scaffold_7.assembly12x (Fragment) (Vitis vinifera) (uniref90:UniRef90_D7THB6)	genome
c15d_32-D06-M13R_c	MU55381	MELO3C005170	8.10428	8.8976	9.18481	9.51304	9.78546	7.26523	8.32993	8.52438	9.48625	9.67211	8.93092	9.25842	9.41036	9.48908	9.60776	Similar to Probable LRR receptor-like serine/threonine-protein kinase At2g23950 (Arabidopsis thaliana) (uniprot_sprot:sp|Q0WVM4|Y2239_ARATH)	genome
c15d_32-D07-M13R_c	MU55382	MELO3C005140	6.94727	7.48184	7.40509	7.3886	7.86592	6.81662	7.29334	6.53066	7.14776	7.43118	7.28808	7.42796	7.5889	7.3148	7.89526	Similar to Pentatricopeptide repeat-containing protein At4g20740 (Arabidopsis thaliana) (uniprot_sprot:sp|Q9SVH3|PP328_ARATH)	genome
c15d_32-D09-M13R_c	MU55383	MELO3C006000	8.43876	8.92028	8.62192	8.85608	9.18467	8.23429	8.63391	8.38745	9.15261	8.95202	10.7706	10.8295	10.6629	11.4186	10.7493	Similar to Probable mitochondrial chaperone bcs1 (Schizosaccharomyces pombe) (uniprot_sprot:sp|Q9P6Q3|BCS1_SCHPO)	genome
c15d_32-E08-M13R_c	MU43207	MELO3C002550	7.38438	7.52106	7.44252	8.15681	7.9717	8.66454	8.22094	8.05504	7.9185	7.68973	9.68225	9.8063	10.0366	9.1642	9.43681	None	genome
c15d_32-E09-M13R_c	MU55384	MELO3C021148	4.59578	4.64414	4.29738	5.24367	4.55914	6.02468	3.77592	6.62744	5.65138	5.26199	4.3038	4.7532	4.56911	4.30162	5.3118	Similar to Autophagy-related protein 8f (Arabidopsis thaliana) (uniprot_sprot:sp|Q8VYK7|ATG8F_ARATH)	genome
c15d_32-E12-M13R_c	MU55385	MELO3C004700	10.2579	9.80324	10.333	9.63146	9.60615	9.98203	9.29563	9.65309	8.83071	8.97116	8.94656	8.8396	9.0151	8.96469	9.07699	Similar to Protein transport protein SEC24-1 (Saccharomyces castellii) (uniprot_sprot:sp|Q875V8|SC241_SACCA)	genome
c15d_32-F08-M13R_c	MU55386	MELO3C023943	6.55887	6.56507	6.15193	6.12998	6.63134	7.29513	6.81087	6.68055	6.80491	6.82914	7.82423	7.76592	7.40592	7.86802	7.78421	Similar to Protein N-terminal asparagine amidohydrolase (Mus musculus) (uniprot_sprot:sp|Q64311|NTAN1_MOUSE)	genome
c15d_32-F10-M13R_c	MU55387	MELO3C024147	7.28656	7.52697	7.8656	8.18967	8.33819	6.84735	7.42206	7.17873	7.98373	8.24852	8.59813	9.02484	9.01857	9.33798	9.19656	Similar to Predicted protein (Fragment) (Populus trichocarpa) (uniref90:UniRef90_B9GRA1)	genome
c15d_32-F12-M13R_c	MU55388	MELO3C015093	9.05724	9.6205	9.39978	9.87308	10.0341	7.81395	7.79215	8.15272	9.40028	8.99197	8.50917	8.97561	8.93794	8.99015	9.20704	Similar to Fasciclin-like arabinogalactan protein 17 (Arabidopsis thaliana) (uniprot_sprot:sp|Q66GR0|FLA17_ARATH)	genome
c15d_32-G04-M13R_c	MU55389	MELO3C018734	6.33906	7.49965	7.19161	7.93809	7.63282	5.39694	6.25024	6.33107	6.86151	7.21619	5.9466	5.99722	6.32461	7.04574	7.09651	Similar to Two pore calcium channel protein 1 (Arabidopsis thaliana) (uniprot_sprot:sp|Q94KI8|TPC1_ARATH)	genome
c15d_32-G06-M13R_c	MU51197	MELO3C026249	7.83792	8.15488	8.4343	8.66079	8.67572	9.00973	9.44962	8.96878	8.88178	8.72097	9.2691	9.4576	9.7184	9.78099	9.83119	Similar to E3 ubiquitin-protein ligase RGLG2 (Arabidopsis thaliana) (uniprot_sprot:sp|Q9LY87|RGLG2_ARATH)	genome
c15d_32-H04-M13R_c	MU47436	MELO3C005898	12.9226	13.0845	13.1327	13.1335	13.1463	12.4285	12.4363	12.5071	12.7944	12.3431	13.3047	13.2212	13.4608	12.9959	12.8954	Similar to Major facilitator superfamily domain-containing protein 5 (Homo sapiens) (uniprot_sprot:sp|Q6N075|MFSD5_HUMAN)	genome
c15d_32-H07-M13R_c	MU55390	-	6.40097	5.62569	6.8027	5.9177	6.50402	7.55179	7.44412	6.16075	5.15372	6.18171	7.5533	7.36015	7.73493	7.93608	7.84352	None	ICuGI
c15d_33-A02-M13R_c		MELO3C009200	4.22374	4.176	5.30475	5.23636	4.56003	4.35333	4.24622	5.0979	5.51804	5.82019	5.29793	6.3301	6.3446	5.81353	6.80014	Similar to Fructokinase-2 (Solanum lycopersicum) (uniprot_sprot:sp|Q42896|SCRK2_SOLLC)	genome
c15d_33-A07-M13R_c		-	3.69458	3.67347	3.71553	3.67287	3.62683	3.70557	3.76036	3.84027	3.65379	3.74692	3.71748	3.52955	3.52982	3.51134	3.44627	None	melogen
c15d_33-A09-M13R_c	MU55391	MELO3C022842	7.1061	7.45846	7.8044	8.13018	8.5544	7.56844	8.48568	7.98817	8.55632	9.04154	8.6731	9.14959	8.85087	8.93944	9.47243	Similar to E3 ubiquitin-protein ligase SINA-like 10 (Arabidopsis thaliana) (uniprot_sprot:sp|Q84K34|SIL10_ARATH)	genome
c15d_33-B01-M13R_c	MU51626	MELO3C006398	10.6045	10.3451	10.2839	10.3281	10.416	10.3758	10.5231	10.1109	10.2041	10.0379	10.7704	10.8898	10.5463	10.9096	10.7054	Similar to Cyanate hydratase (Vitis vinifera) (uniprot_sprot:sp|A5BJL8|CYNS_VITVI)	genome
c15d_33-B02-M13R_c	MU55392	MELO3C016990	5.87663	5.84046	5.97357	6.15344	6.43516	6.38879	5.80963	5.8461	6.03032	6.1527	6.99676	7.52782	7.65364	7.55304	7.37894	Similar to Whole genome shotgun sequence of line PN40024, scaffold_8.assembly12x (Fragment) (Vitis vinifera) (uniref90:UniRef90_D7SV03)	genome
c15d_33-B05-M13R_c	MU55393	MELO3C013617	9.9886	9.35731	9.22374	8.86531	9.0474	9.72956	9.74062	9.34014	8.51493	8.67773	9.46974	9.2593	9.39917	9.55289	9.40976	Similar to Predicted protein (Populus trichocarpa) (uniref90:UniRef90_B9N5U2)	genome
c15d_33-C07-M13R_c	MU55394	-	3.55746	3.64817	3.51864	3.83137	4.04623	4.17917	3.58206	3.84252	4.13413	3.68776	5.59556	5.41021	5.66293	5.72751	4.71075	None	ICuGI
c15d_33-C11-M13R_c	MU55395	MELO3C013745	9.88029	10.021	9.89918	9.95932	9.99695	9.77297	9.63604	9.90976	9.89889	9.93606	10.9141	10.7424	10.9973	10.7574	10.9404	Similar to Probable protein phosphatase 2C 60 (Oryza sativa subsp. japonica) (uniprot_sprot:sp|Q5Z8P0|P2C60_ORYSJ)	genome
c15d_33-C12-M13R_c	MU55396	MELO3C011392	4.21386	4.29143	4.55077	5.11704	5.34584	4.07059	4.68614	4.17172	5.33671	6.0911	4.75058	5.39689	6.83648	6.0876	7.30001	Similar to Subtilisin-like protease (Arabidopsis thaliana) (uniprot_sprot:sp|O65351|SUBL_ARATH)	genome
c15d_33-D05-M13R_c	MU55397	-	4.51934	4.93907	4.73931	5.52479	5.16577	4.53027	4.54396	4.38105	5.16987	5.17514	5.92368	6.40621	6.24771	6.75053	6.5016	None	ICuGI
c15d_33-D06-M13R_c	MU52869	MELO3C019368	7.28644	8.19111	7.54917	8.75345	8.49864	7.58418	7.1065	7.9129	8.9338	8.52668	9.07751	9.45455	9.63352	9.54907	9.57043	None	genome
c15d_33-D08-M13R_c		MELO3C002004	3.97371	3.81663	3.79353	4.09353	4.05572	4.04072	4.0939	3.77159	4.19474	4.34323	5.96942	6.02483	5.57525	5.80533	5.34473	Similar to Uncharacterized protein At5g01610 (Arabidopsis thaliana) (uniprot_sprot:sp|Q9M015|Y5161_ARATH)	genome
c15d_33-D10-M13R_c	MU45429	MELO3C008808	10.436	10.3779	10.1972	10.1837	10.3507	10.9473	10.6667	10.7089	10.5166	10.5975	10.8531	10.6306	10.5606	10.7236	10.6703	Similar to 5'-adenylylsulfate reductase-like 5 (Arabidopsis thaliana) (uniprot_sprot:sp|Q93YX4|APRL5_ARATH)	genome
c15d_33-D11-M13R_c	MU51269	MELO3C013738	8.68994	8.71075	8.11307	9.63719	8.56321	10.1392	10.6285	10.6741	10.5157	10.8344	9.76517	9.67746	9.35488	9.79434	9.79303	Similar to Putative uncharacterized protein (Ricinus communis) (uniref90:UniRef90_B9SXL2)	genome
c15d_33-E01-M13R_c	MU55398	MELO3C003827	7.27795	7.76138	6.53694	8.50957	8.44632	5.33224	5.04603	5.82409	8.17339	7.28054	7.75486	8.79999	8.35904	9.31029	8.79452	None	genome
c15d_33-E06-M13R_c	MU55399	MELO3C025194	9.65188	10.5185	10.5476	10.9846	11.0529	10.0168	10.5265	10.9553	11.343	11.6427	10.6516	11.025	11.1993	10.9975	11.2399	Similar to Phosphoinositide phospholipase C 2 (Arabidopsis thaliana) (uniprot_sprot:sp|Q39033|PLCD2_ARATH)	genome
c15d_33-E09-M13R_c	MU51225	MELO3C013753	9.85516	9.87212	10.2688	9.86424	10.2957	10.0104	10.5933	10.0818	9.97709	10.34	10.838	10.7137	10.8764	10.9455	10.92	Similar to Vacuolar protein sorting-associated protein 35 (Mus musculus) (uniprot_sprot:sp|Q9EQH3|VPS35_MOUSE)	genome
c15d_33-E10-M13R_c	MU55400	-	5.47756	6.21234	6.22793	6.09428	6.33535	6.9006	7.00905	7.42541	7.72687	7.53267	6.83289	7.04809	6.78773	6.54555	6.91953	hypothetical protein [Vitis vinifera]	ICuGI
c15d_33-E12-M13R_c	MU55401	MELO3C006795	10.4205	10.4931	9.7534	10.3973	10.0097	10.5827	10.2209	10.2719	10.0593	9.71704	11.1379	10.9348	10.3016	10.8141	10.2077	Similar to F-box protein SKIP16 (Arabidopsis thaliana) (uniprot_sprot:sp|Q9LND7|SKI16_ARATH)	genome
c15d_33-F02-M13R_c	MU55402	MELO3C022749	9.96376	10.1418	10.1252	10.3561	10.245	10.0668	9.89735	10.1965	10.259	10.3547	10.8771	11.1046	11.1531	10.9087	11.0907	Similar to Amino acid transporter, putative (Ricinus communis) (uniref90:UniRef90_B9S1L4)	genome
c15d_33-F11-M13R_c	MU55403	MELO3C021790	7.44173	6.92122	7.13681	7.07456	7.16112	8.04708	8.53196	7.5754	7.4444	7.75731	8.48276	8.55506	8.46139	8.69579	8.54683	Similar to Protein SEY1, putative (Ricinus communis) (uniref90:UniRef90_B9RQ05)	genome
c15d_33-H05-M13R_c	MU55405	MELO3C015905	8.63468	9.38375	9.48295	9.5301	9.9598	8.10793	8.88816	8.94384	9.83691	10.1064	9.91806	10.2099	9.98516	10.2107	10.3938	Similar to NifU-like protein 1, chloroplastic (Arabidopsis thaliana) (uniprot_sprot:sp|Q93W77|NIFU1_ARATH)	genome
c15d_33-H12-M13R_c	MU55406	MELO3C009221	10.1712	11.2417	11.364	11.0043	11.6688	9.17787	8.71707	10.0897	11.7405	11.3159	12.4029	12.6823	12.8013	13.0515	12.229	Similar to Putative uncharacterized protein (Glycine max) (uniref90:UniRef90_C6T3J4)	genome
c15d_34-A04-M13R_c	MU55407	-	3.9683	3.99776	3.60571	4.27276	3.90609	3.84688	4.24384	4.45324	4.56081	5.39282	3.31756	3.36515	3.38707	3.44564	3.95633	None	ICuGI
c15d_34-A12-M13R_c	MU45926	MELO3C002077	10.6229	10.345	10.5135	10.6433	10.7453	11.179	11.7984	10.7572	10.4138	10.5978	11.1626	11.0071	11.0162	11.2941	11.2714	Similar to Gastric triacylglycerol lipase (Canis familiaris) (uniprot_sprot:sp|P80035|LIPG_CANFA)	genome
c15d_34-B04-M13R_c	MU55408	MELO3C024850	9.53035	9.19257	9.52944	9.6066	8.79092	9.07061	7.96193	9.45422	8.89994	8.51994	9.44435	9.73539	9.65129	9.63209	9.5859	Similar to 60S ribosomal protein L9 (Pisum sativum) (uniprot_sprot:sp|P30707|RL9_PEA)	genome
c15d_34-B08-M13R_c	MU51867	MELO3C016765	4.74133	5.62874	5.10518	6.26891	6.05683	4.66015	4.25612	4.32601	5.45516	4.99573	6.54696	7.17808	6.89606	7.0936	7.43131	Similar to Heat stress transcription factor B-4 (Arabidopsis thaliana) (uniprot_sprot:sp|Q9C635|HSFB4_ARATH)	genome
c15d_34-B09-M13R_c	MU55409	MELO3C011107	8.98926	10.1824	10.2407	10.5853	10.9576	8.51831	9.41891	9.54917	10.5977	10.5633	9.51426	9.99038	10.0454	9.93655	10.1783	Similar to Serine hydroxymethyltransferase, mitochondrial (Solanum tuberosum PE=2 SV=1) (uniprot_sprot:sp|P50433|GLYM_SOLTU)	genome
c15d_34-B12-M13R_c	MU55410	MELO3C022170	11.448	12.4239	12.6135	12.3853	12.7613	11.2522	12.0404	12.018	12.7796	12.8861	12.4078	12.6923	12.5401	12.7697	12.5476	Similar to Bifunctional aspartokinase/homoserine dehydrogenase, chloroplastic (Fragment) (Daucus carota PE=1 SV=1) (uniprot_sprot:sp|P37142|AKH_DAUCA)	genome
c15d_34-C01-M13R_c	MU55411	MELO3C010544	7.61631	7.4085	7.86416	7.96495	8.39978	7.19908	7.23387	6.86297	7.57099	7.90141	8.79322	9.07684	9.05861	8.99858	9.053	Similar to Whole genome shotgun sequence of line PN40024, scaffold_87.assembly12x (Fragment) (Vitis vinifera) (uniref90:UniRef90_D7TFG1)	genome
c15d_34-C04-M13R_c	MU55413	-	3.39527	3.4901	3.57992	3.4688	3.43635	3.39854	3.60773	3.29557	3.55912	3.49061	3.74483	3.59048	3.47577	3.62503	3.4217	None	ICuGI
c15d_34-C06-M13R_c	MU55414	MELO3C017683	12.008	11.6029	11.9112	11.2759	11.8194	12.0288	12.3141	12.0256	11.3322	11.8106	12.1067	11.786	12.0526	11.7776	12.0153	Similar to Clathrin interactor EPSIN 2 (Arabidopsis thaliana) (uniprot_sprot:sp|Q67YI9|EPN2_ARATH)	genome
c15d_34-D03-M13R_c	MU45935	MELO3C007394	7.99527	8.32997	8.03604	8.51992	8.38872	7.30396	7.5838	8.00634	8.56702	8.63331	9.56086	9.60126	9.26193	9.57841	9.47438	None	genome
c15d_34-D06-M13R_c	MU49434	MELO3C020831	6.53234	6.89267	6.78434	7.44156	7.57099	6.34426	6.96947	6.99694	8.01946	8.34673	10.0479	10.488	10.2159	10.6046	10.2703	Similar to Putative uncharacterized protein (Ricinus communis) (uniref90:UniRef90_B9S5K0)	genome
c15d_34-E02-M13R_c	MU55416	MELO3C025799	8.50933	8.5603	8.05584	8.38158	7.91302	8.93739	8.05368	8.69058	8.47235	8.30873	9.22923	8.97955	8.53374	8.95473	8.55387	Similar to Predicted protein (Populus trichocarpa) (uniref90:UniRef90_B9GXQ2)	genome
c15d_34-G01-M13R_c	MU53406	MELO3C023206	4.36823	4.37145	4.39084	5.2923	5.35509	3.98575	5.13041	4.13793	4.74101	5.15556	6.0116	6.69354	6.74191	7.13811	7.33229	Similar to Vesicle transport protein SFT2B (Homo sapiens) (uniprot_sprot:sp|O95562|SFT2B_HUMAN)	genome
c15d_34-G02-M13R_c	MU55420	MELO3C011675	4.4944	5.45735	5.55891	6.17909	5.83782	4.52913	4.76433	4.63109	5.80312	5.70022	5.38141	6.28654	6.26004	6.14539	6.2191	Similar to Probable UDP-sugar transporter protein SLC35A4 (Xenopus tropicalis) (uniprot_sprot:sp|A4IHW3|S35A4_XENTR)	genome
c15d_34-H05-M13R_c	MU55421	MELO3C016376	6.56694	6.02571	6.46785	6.44937	7.02144	6.8013	7.48762	6.74423	6.95564	7.48007	8.11389	8.20215	8.39785	8.15598	8.53855	Similar to Whole genome shotgun sequence of line PN40024, scaffold_23.assembly12x (Fragment) (Vitis vinifera) (uniref90:UniRef90_D7SP16)	genome
c15d_34-H07-M13R_c	MU55422	MELO3C010928	8.38456	8.8322	8.50593	9.33374	9.45386	8.16832	7.96271	8.67993	9.02515	8.98831	8.23534	8.37586	8.43817	8.61886	8.87749	Similar to UPF0326 protein At4g17486 (Arabidopsis thaliana) (uniprot_sprot:sp|Q93VG8|U326_ARATH)	genome
c15d_35-A05-M13R_c	MU55423	MELO3C024525	6.87864	7.79732	8.20747	8.34862	8.53974	6.02204	7.12918	7.32036	8.42944	8.73505	8.68778	9.21589	9.41872	9.04983	9.55013	Similar to Serine/threonine-protein kinase KIPK (Arabidopsis thaliana) (uniprot_sprot:sp|Q9LFA2|KIPK_ARATH)	genome
c15d_35-A07-M13R_c	MU55424	MELO3C024542	10.3214	10.3843	3.98541	10.2781	4.21671	10.4493	4.23492	10.4267	10.1294	4.10151	9.69439	9.44114	3.75147	9.38304	3.88445	Similar to F-box/LRR-repeat protein At1g67190 (Arabidopsis thaliana) (uniprot_sprot:sp|Q9ZW88|FBL34_ARATH)	genome
c15d_35-A08-M13R_c	MU48412	MELO3C019053	9.03833	8.67787	8.77962	8.84283	8.81286	9.14437	9.39945	8.99333	9.04035	9.2874	9.87256	9.76722	9.7219	9.87626	9.91289	Similar to Putative uncharacterized protein (Ricinus communis) (uniref90:UniRef90_B9T2X0)	genome
c15d_35-B02-M13R_c	MU55425	MELO3C014242	10.7637	10.8193	10.8145	10.9464	10.9005	10.1263	10.3171	9.92285	10.0249	10.0965	10.7031	10.5088	10.6344	10.6166	10.5588	Similar to EVI5-like protein (Homo sapiens) (uniprot_sprot:sp|Q96CN4|EVI5L_HUMAN)	genome
c15d_35-B06-M13R_c	MU46329	MELO3C001947	12.1521	12.0856	11.9055	11.8497	11.7843	12.0557	11.6045	11.766	11.7203	11.5112	11.8171	12.0127	11.8582	11.9586	11.9193	Similar to Eukaryotic translation initiation factor 3 subunit G (Danio rerio) (uniprot_sprot:sp|Q6DRC4|EIF3G_DANRE)	genome
c15d_35-B07-M13R_c	MU55426	-	3.72006	3.59452	3.34957	3.48192	3.72844	3.63336	3.68759	3.56941	3.42949	3.56266	4.36711	3.52574	3.50982	3.50554	3.45947	None	ICuGI
c15d_35-B11-M13R_c	MU55427	-	7.12016	6.14403	6.52425	5.14147	5.86381	6.6868	7.11404	6.07695	6.54783	7.23528	7.23735	6.74495	7.05378	6.96475	7.67626	None	ICuGI
c15d_35-B12-M13R_c	MU55428	-	7.71306	8.01726	7.85252	7.67537	8.02918	7.1228	7.27151	6.92362	7.13537	7.86017	7.43568	7.5876	7.73062	7.73819	7.58022	None	ICuGI
c15d_35-C03-M13R_c		MELO3C011365	9.21075	9.43003	9.83069	10.1532	9.68921	10.4605	10.8278	11.5291	11.0312	11.1783	11.9275	12.0858	11.9888	11.7369	11.8071	Similar to Uncharacterized WD repeat-containing protein C2A9.03 (Schizosaccharomyces pombe) (uniprot_sprot:sp|Q9Y7K5|YGI3_SCHPO)	genome
c15d_35-C04-M13R_c	MU45863	MELO3C002254	11.2744	11.1505	10.9782	11.0951	10.723	11.2617	10.7219	10.9373	10.8023	10.5902	10.4528	10.3821	10.5261	10.169	10.3525	None	genome
c15d_35-C07-M13R_c	MU55429	MELO3C006661	9.36272	10.0004	10.6026	10.379	11.382	9.36239	9.55767	9.37835	9.93633	10.1329	10.6673	10.9201	10.9571	11.0948	11.1267	Similar to Probable protein phosphatase 2C 40 (Arabidopsis thaliana) (uniprot_sprot:sp|Q9LUS8|P2C40_ARATH)	genome
c15d_35-D07-M13R_c	MU43213	MELO3C021762	10.3128	9.54509	10.0313	9.64743	9.94502	10.3761	9.934	10.0398	9.35165	10.0002	9.4709	9.41045	9.57593	9.14781	9.837	None	genome
c15d_35-D09-M13R_c	MU52268	MELO3C012005	8.59144	8.01699	8.32017	8.52886	8.36702	8.90524	8.77429	8.5993	8.73723	8.6994	10.0535	9.96768	9.66457	9.98627	9.85981	Similar to U4/U6 small nuclear ribonucleoprotein Prp31 (Mus musculus) (uniprot_sprot:sp|Q8CCF0|PRP31_MOUSE)	genome
c15d_35-D12-M13R_c	MU45388	-	9.7516	9.79686	9.46186	9.76105	9.65922	9.89421	9.26456	9.8084	10.009	9.68206	9.02813	9.06104	9.06562	8.98061	8.89259	PREDICTED: hypothetical protein [Vitis vinifera]	ICuGI
c15d_35-E03-M13R_c	MU55430	MELO3C004814	9.37174	9.53002	9.58127	9.69821	9.28942	9.37593	9.66159	9.75848	9.74445	9.48851	10.2486	10.2391	9.74747	10.2839	9.62099	Similar to Coiled-coil domain-containing protein 132 (Homo sapiens) (uniprot_sprot:sp|Q96JG6|CC132_HUMAN)	genome
c15d_35-E06-M13R_c	MU55431	MELO3C019969	10.7964	10.7466	10.3837	10.5718	10.3916	10.7116	10.2281	10.4991	10.6877	10.5859	10.4439	10.4017	10.2488	10.3732	10.3889	Similar to Putative uncharacterized protein (Ricinus communis) (uniref90:UniRef90_B9SM69)	genome
c15d_35-E08-M13R_c	MU52876	MELO3C026021	7.60851	8.12801	8.29862	8.28898	8.45489	7.04369	7.59793	7.74789	8.6067	8.38926	8.06646	8.20403	8.53732	7.87468	8.40244	Similar to Predicted protein (Populus trichocarpa) (uniref90:UniRef90_B9IGH4)	genome
c15d_35-F02-M13R_c	MU51569	MELO3C010331	8.92647	8.85695	8.78685	8.91307	9.27571	8.61839	8.74137	8.071	8.38425	8.68937	9.04005	9.11591	9.5207	9.50527	9.59151	Similar to Predicted protein (Populus trichocarpa) (uniref90:UniRef90_B9IMY0)	genome
c15d_35-F08-M13R_c	MU55433	MELO3C011400	5.7577	5.41538	5.08594	5.14877	5.02302	5.23371	5.02096	4.97977	4.28545	4.96788	5.59876	6.03699	5.72358	6.24007	6.05797	Similar to Putative uncharacterized protein (Glycine max) (uniref90:UniRef90_C6T7V4)	genome
c15d_35-F12-M13R_c	MU55434	MELO3C002520	3.46892	3.95735	3.58853	4.02897	3.53052	3.58684	3.56526	3.758	3.84528	3.45011	6.08882	7.05202	5.76224	6.01779	6.23429	Similar to S-(+)-linalool synthase, chloroplastic (Arabidopsis thaliana) (uniprot_sprot:sp|Q84UV0|LINS_ARATH)	genome
c15d_35-G05-M13R_c	MU53810	MELO3C006573	9.06123	9.30079	9.33505	9.18548	9.2158	9.41464	9.39283	9.1653	9.25935	9.35062	9.22527	9.35799	9.0985	9.50185	9.42495	Similar to BTB/POZ and MATH domain-containing protein 2 (Arabidopsis thaliana) (uniprot_sprot:sp|Q9M8J9|BPM2_ARATH)	genome
c15d_35-G09-M13R_c	MU55435	MELO3C026296	9.73671	10.323	10.1851	10.7702	10.4649	9.40289	9.49752	9.99966	10.4507	10.1251	10.2507	10.5895	9.96979	10.5203	9.98426	Similar to Putative uncharacterized protein (Ricinus communis) (uniref90:UniRef90_B9SIV5)	genome
c15d_36-A03-M13R_c	MU55436	MELO3C006128	4.55559	4.35706	4.26736	5.04779	4.55764	4.81811	4.45529	4.56655	4.40163	4.54258	5.11139	5.59459	5.60132	5.6289	5.33393	Similar to Pollen-specific protein SF3 (Helianthus annuus) (uniprot_sprot:sp|P29675|SF3_HELAN)	genome
c15d_36-A04-M13R_c	MU55437	MELO3C009069	6.28374	6.17129	6.13714	6.54451	6.08774	5.79973	6.01358	5.96544	6.27684	6.2613	6.37716	6.69423	6.20857	6.93753	6.32974	Similar to Whole genome shotgun sequence of line PN40024, scaffold_31.assembly12x (Fragment) (Vitis vinifera) (uniref90:UniRef90_D7SWB0)	genome
c15d_36-A08-M13R_c	MU48535	MELO3C023321	7.66965	7.92247	8.15199	7.91732	8.19433	7.89938	8.84878	8.65009	8.51077	9.08543	9.31821	9.2977	9.33676	9.5768	9.55359	Similar to Ubiquitin-protein ligase, putative (Ricinus communis) (uniref90:UniRef90_B9RH88)	genome
c15d_36-B01-M13R_c	MU49997	MELO3C021339	10.8671	11.3269	11.2388	10.9202	10.6295	10.8371	10.5097	10.7606	10.631	10.3552	9.88537	9.89348	9.92651	9.97582	9.87773	Similar to 60S ribosomal protein L13a-4 (Arabidopsis thaliana) (uniprot_sprot:sp|Q9FKC0|R13A4_ARATH)	genome
c15d_36-B02-M13R_c	MU55439	MELO3C015581	6.49254	6.38428	7.28907	6.93633	7.21975	6.48105	7.06824	6.4344	6.68155	7.11855	7.55901	8.32709	8.36372	8.50079	8.28755	Similar to PREDICTED: hypothetical protein (Vitis vinifera) (uniref90:UniRef90_UPI00019835E7)	genome
c15d_36-B04-M13R_c		MELO3C025970	7.62249	7.84031	8.10316	7.91203	8.15638	6.67446	7.70519	6.7664	7.2092	7.43691	8.4857	8.44335	8.53171	8.64653	8.70969	Similar to Pentatricopeptide repeat-containing protein At4g26680, mitochondrial (Arabidopsis thaliana) (uniprot_sprot:sp|Q9SZ10|PP338_ARATH)	genome
c15d_36-B10-M13R_c	MU55440	MELO3C014258	10.174	10.5283	11.1048	10.9708	11.4155	10.3721	11.4065	11.3239	11.8311	12.0879	12.2875	12.3434	12.5699	12.2359	12.5961	Similar to Protein IQ-DOMAIN 1 (Arabidopsis thaliana) (uniprot_sprot:sp|Q9SF32|IQD1_ARATH)	genome
c15d_36-B11-M13R_c		MELO3C025494	6.75903	6.50813	7.2685	7.55121	7.27221	7.16671	6.45051	7.35185	7.42664	7.66779	7.99079	8.65248	8.60731	8.70866	8.0296	Similar to Leukotriene A-4 hydrolase (Neurospora crassa) (uniprot_sprot:sp|Q7S785|LKHA4_NEUCR)	genome
c15d_36-C01-M13R_c	MU48505	MELO3C007150	4.42296	4.4456	4.40283	4.31891	4.95522	4.64479	4.62655	4.48215	4.92286	5.19172	6.40599	6.26764	6.44751	6.68838	6.17468	Similar to Probable beta-D-xylosidase 2 (Arabidopsis thaliana) (uniprot_sprot:sp|Q94KD8|BXL2_ARATH)	genome
c15d_36-C02-M13R_c	MU55441	MELO3C020510	5.99805	6.40778	7.03517	6.69558	7.87649	6.89406	7.25526	7.50181	8.01201	8.16087	6.72235	7.07778	8.34156	7.27826	8.59747	Similar to Gamma-interferon-inducible lysosomal thiol reductase (Bos taurus) (uniprot_sprot:sp|A6QPN6|GILT_BOVIN)	genome
c15d_36-C09-M13R_c	MU55442	MELO3C012854	7.75232	8.23911	8.70142	9.24453	9.44268	8.18097	9.46877	9.43676	9.46145	10.291	9.60989	10.3964	10.4474	10.2758	10.963	Similar to Long-chain-alcohol oxidase FAO2 (Lotus japonicus) (uniprot_sprot:sp|B5WWZ9|FAO2_LOTJA)	genome
c15d_36-C11-M13R_c	MU55443	-	4.41025	5.07753	5.12732	5.42436	6.18862	4.08373	4.44857	4.13918	4.07311	4.86387	5.69249	6.44563	6.49699	6.94812	6.65695	None	ICuGI
c15d_36-C12-M13R_c	MU55444	MELO3C010667	6.10454	6.6241	6.76714	6.94252	7.02045	5.79971	5.90961	5.94592	6.46113	6.50015	7.20664	7.51857	7.23763	7.90201	7.7324	Similar to Phosphatidylinositol 3-kinase, root isoform (Glycine max PE=2 SV=1) (uniprot_sprot:sp|P42347|PI3K1_SOYBN)	genome
c15d_36-D01-M13R_c	MU55445	-	9.68629	9.92031	9.7381	10.5085	10.3111	9.96438	10.0353	10.3669	10.6747	10.7418	10.7183	10.9413	10.8344	10.6974	11.2616	None	ICuGI
c15d_36-D04-M13R_c		-	3.52201	3.2099	3.24593	3.27254	3.52222	3.49699	3.48932	3.28565	3.43437	3.27828	3.25378	3.32427	3.25267	3.16977	3.447	None	melogen
c15d_36-D05-M13R_c		-	9.00056	9.73088	8.81683	9.66383	9.65638	8.37461	7.83262	8.19974	8.56003	8.45133	9.55457	9.3558	9.39777	9.82057	9.21985	None	melogen
c15d_36-D06-M13R_c	MU45067	MELO3C027158	5.52123	6.20942	4.91492	6.18124	5.49027	5.7807	4.66125	5.20094	5.58727	4.75473	5.08596	5.33631	4.86275	5.36803	4.65206	Similar to Putative uncharacterized protein (Ricinus communis) (uniref90:UniRef90_B9S9B4)	genome
c15d_36-D09-M13R_c	MU53656	MELO3C002700	5.2105	5.18441	5.68695	6.00225	6.47911	4.70202	5.07246	4.67189	5.83451	6.87322	6.59704	7.06617	7.43817	6.73187	7.43203	Similar to Expressed protein (Cucumis melo) (uniref90:UniRef90_A5Y733)	genome
c15d_36-D10-M13R_c	MU55446	-	3.88586	3.91452	4.22987	3.93511	4.31328	3.87648	3.76117	3.85033	3.74662	3.85694	4.63392	4.83783	4.5058	4.74675	4.70515	None	ICuGI
c15d_36-D11-M13R_c	MU55447	MELO3C017194	5.54514	6.23235	5.75848	6.45398	6.43433	6.78245	6.74063	5.80869	5.60744	5.75753	6.0319	6.34617	6.24747	6.80772	6.7223	Similar to Putative uncharacterized protein (Vitis vinifera) (uniref90:UniRef90_A5APC4)	genome
c15d_36-E02-M13R_c	MU55448	MELO3C025861	4.20089	4.5479	4.75783	5.09206	5.24149	4.05293	4.05698	4.52107	5.44212	5.36907	5.53496	6.13249	5.77926	5.42293	5.74794	Similar to Flavoprotein wrbA (Desulfovibrio magneticus (strain ATCC 700980 / DSM 13731 / RS-1)) (uniprot_sprot:sp|C4XGC2|WRBA_DESMR)	genome
c15d_36-F11-M13R_c	MU55449	MELO3C011363	6.14735	5.9844	5.89	5.66664	6.05441	5.99016	5.93812	5.87019	5.83009	5.9305	7.08346	7.03305	7.11793	6.91804	6.9983	Similar to Endoplasmic reticulum-Golgi intermediate compartment protein 3 (Danio rerio) (uniprot_sprot:sp|Q803I2|ERGI3_DANRE)	genome
c15d_36-G02-M13R_c	MU55450	MELO3C019573	4.53341	4.91678	4.47035	5.50475	5.0163	5.25572	4.48648	4.66592	5.20463	5.02456	5.3274	5.68708	5.41068	5.78596	5.47324	Similar to Transcription factor, putative (Ricinus communis) (uniref90:UniRef90_B9SR79)	genome
c15d_36-G08-M13R_c		MELO3C010496	5.85078	5.73485	6.30108	5.63781	5.91566	6.41419	6.64327	6.12341	5.93121	5.98226	5.6654	5.10956	5.54402	5.29257	5.90202	Similar to Aspartic proteinase Asp1 (Oryza sativa subsp. japonica) (uniprot_sprot:sp|Q0IU52|ASP1_ORYSJ)	genome
c15d_36-G12-M13R_c	MU55451	-	4.90456	5.00149	4.27107	4.78371	5.05499	4.57934	4.72096	4.53791	4.61653	4.97531	5.41775	5.69126	5.37782	5.82635	6.32515	None	ICuGI
c15d_36-H01-M13R_c	MU55452	MELO3C023504	6.16815	6.89339	6.52645	7.50061	7.23064	5.3754	5.48054	5.90906	6.18122	6.22144	7.02061	7.59952	7.38639	7.77602	7.87081	Similar to Cytokinesis negative regulator RCP1 (Nicotiana tabacum) (uniref90:UniRef90_Q002B3)	genome
c15d_36-H05-M13R_c	MU55453	-	3.67459	4.17951	4.06134	3.93206	3.94296	4.24095	4.13393	4.07184	3.85122	4.25074	5.79963	5.09221	5.30898	5.83928	4.5226	None	ICuGI
c15d_36-H07-M13R_c		MELO3C016381	10.8425	10.7128	10.8504	11.1232	11.0819	10.9211	11.0808	11.0034	11.2499	11.1618	12.3901	12.3497	12.5607	12.6105	12.6144	Similar to Tubby-like F-box protein 5 (Oryza sativa subsp. japonica) (uniprot_sprot:sp|Q6Z2G9|TLP5_ORYSJ)	genome
c15d_36-H09-M13R_c	MU55454	MELO3C023069	11.814	12.3251	12.2915	12.5593	12.5603	12.3225	12.3484	12.5275	12.6	12.8271	12.6652	12.865	12.9968	12.7327	13.1808	Similar to Equilibrative nucleoside transporter 4 (Danio rerio) (uniprot_sprot:sp|A1L272|S29A4_DANRE)	genome
c15d_36-H11-M13R_c	MU55455	-	8.49248	7.7405	7.35453	7.43271	7.10633	7.99983	7.76649	7.59558	7.28723	7.10218	6.88708	6.4187	6.52467	6.06231	6.59949	None	ICuGI
c15d_37-A01-M13R_c	MU55456	-	3.4758	3.45527	3.43972	3.57427	3.46273	3.54905	3.46402	3.45681	3.59937	3.51638	3.15687	3.1828	3.05771	3.24751	3.41224	None	ICuGI
c15d_37-A02-M13R_c	MU55457	-	5.38583	5.54072	4.61598	6.75669	4.94817	5.96889	5.08937	6.56619	7.46051	6.03042	6.83573	6.83878	5.81663	6.70901	6.20202	None	ICuGI
c15d_37-A08-M13R_c	MU44091	MELO3C016259	5.87509	6.85857	4.44061	7.0252	4.37737	7.25483	4.56982	6.4532	6.41091	5.08529	7.63625	8.15678	7.28145	8.45208	8.1581	Similar to Bidirectional sugar transporter SWEET7 (Arabidopsis thaliana) (uniprot_sprot:sp|Q8LBF7|SWET7_ARATH)	genome
c15d_37-B01-M13R_c	MU55458	MELO3C011241	3.63101	3.90794	3.76401	3.64374	3.7002	3.81223	4.03296	4.18331	5.22995	4.86132	3.79573	4.25514	4.03731	3.81896	4.69395	None	genome
c15d_37-B06-M13R_c		MELO3C009909	9.70207	9.8246	9.62976	9.71446	9.65743	9.59718	9.67266	9.64071	9.46771	9.47637	10.6951	10.5249	10.2156	10.6865	10.3123	Similar to Putative DNA repair protein RAD23-1 (Arabidopsis thaliana) (uniprot_sprot:sp|Q84L33|RD23A_ARATH)	genome
c15d_37-B10-M13R_c	MU48487	MELO3C002708	11.0615	11.3169	11.1324	11.2732	11.3285	11.1638	10.6449	10.9446	11.1356	11.0414	12.2871	12.4381	12.3061	12.2509	12.4629	Similar to Whole genome shotgun sequence of line PN40024, scaffold_3.assembly12x (Fragment) (Vitis vinifera) (uniref90:UniRef90_D7TJZ4)	genome
c15d_37-B11-M13R_c	MU55459	MELO3C025087	5.41577	5.92463	5.93828	6.19	6.18404	5.04766	5.47698	5.71089	6.41631	6.40536	7.2251	7.24046	7.41944	7.42709	7.58935	Similar to Whole genome shotgun sequence of line PN40024, scaffold_68.assembly12x (Fragment) (Vitis vinifera) (uniref90:UniRef90_D7SVL6)	genome
c15d_37-C05-M13R_c		MELO3C017568	4.56279	4.43487	4.25869	4.50091	4.6985	4.80615	4.15088	4.35206	4.32635	4.25455	6.04253	6.24296	6.33467	6.57952	6.36399	Similar to Nuclear transcription factor Y subunit B-3 (Arabidopsis thaliana) (uniprot_sprot:sp|O23310|NFYB3_ARATH)	genome
c15d_37-C07-M13R_c		MELO3C025779	3.70744	3.69742	3.7972	3.77125	4.25815	3.7314	3.95633	3.94538	4.04534	3.83137	4.29422	4.35286	4.18589	4.41245	3.96783	Similar to Putative uncharacterized protein (Ricinus communis) (uniref90:UniRef90_B9SVB6)	genome
c15d_37-D01-M13R_c	MU55460	-	4.23496	4.03397	4.33687	4.2399	4.95829	3.54306	4.01596	3.79072	3.94204	4.20613	4.27519	4.46233	5.11128	4.28948	4.88081	None	ICuGI
c15d_37-D11-M13R_c	MU49130	MELO3C015237	9.89447	11.1055	12.2474	12.1249	12.5824	10.6722	12.3359	11.8198	12.8351	13.1282	11.5907	11.7418	11.9715	11.9427	12.0005	None	genome
c15d_37-F05-M13R_c	MU55461	MELO3C020802	5.4194	6.16127	6.38258	6.80323	7.42687	5.16223	5.92796	6.1564	7.26251	7.41706	7.08029	7.59894	8.24269	7.80223	8.33011	Similar to Thaumatin-like protein 1 (Prunus persica PE=2 SV=1) (uniprot_sprot:sp|P83332|TLP1_PRUPE)	genome
c15d_37-G08-M13R_c		MELO3C018868	10.2277	10.2037	10.6234	9.9724	10.3301	10.3302	10.699	9.97636	9.89879	10.1888	11.5736	11.5328	11.6758	11.5374	11.5944	Similar to 26S proteasome non-ATPase regulatory subunit 2 1A (Arabidopsis thaliana) (uniprot_sprot:sp|Q9SIV2|RPN1A_ARATH)	genome
c15d_37-G12-M13R_c	MU48643	MELO3C017503	6.31572	5.66548	5.52504	5.47843	6.2446	5.24073	5.85607	4.56263	5.24282	6.00349	4.4588	4.83724	5.09075	5.55314	6.20913	None	genome
c15d_37-H03-M13R_c		MELO3C004621	10.8166	11.0779	10.9937	10.8308	10.8827	10.7891	10.3676	10.609	10.5889	10.3581	11.2741	11.3079	11.1795	11.1374	10.9413	Similar to Ectonucleotide pyrophosphatase/phosphodiesterase family member 3 (Homo sapiens) (uniprot_sprot:sp|O14638|ENPP3_HUMAN)	genome
c15d_38-A03-M13R_c	MU43218	MELO3C011912	10.8485	10.9297	11.0399	11.0795	11.2693	11.5366	12.0465	11.5147	11.0423	11.5644	12.1291	12.3411	12.418	12.3495	12.5746	Similar to E3 ubiquitin-protein ligase HERC2 (Homo sapiens) (uniprot_sprot:sp|O95714|HERC2_HUMAN)	genome
c15d_38-A10-M13R_c	MU55462	-	3.52626	3.56161	3.48562	3.6827	3.49602	3.49091	3.53152	3.56422	3.78521	3.78596	3.40381	3.45814	3.32956	3.33387	3.36726	None	ICuGI
c15d_38-B04-M13R_c	MU55464	MELO3C016980	8.50025	8.08226	9.30439	6.69366	6.04623	7.59753	9.52971	9.19947	6.47598	6.03575	8.21255	7.62682	9.41678	6.77045	7.12007	Similar to Ethylene-responsive transcription factor ERF003 (Arabidopsis thaliana) (uniprot_sprot:sp|Q94AW5|ERF03_ARATH)	genome
c15d_38-B07-M13R_c		MELO3C002726	7.04671	7.33725	6.95233	8.11062	7.98036	6.80575	6.8155	6.76375	8.15539	7.95549	8.43272	8.81087	9.08651	9.23911	8.88016	Similar to Putative uncharacterized protein (Ricinus communis) (uniref90:UniRef90_B9S5S2)	genome
c15d_38-C09-M13R_c		-	7.73636	7.87713	8.06829	8.42046	8.29818	6.5258	6.91807	7.20177	7.89256	7.85338	8.33971	8.62632	8.95395	8.89402	9.09446	similar to Glycoside hydrolase, family 17; Virulence factor, pectin lyase fold - Medicago truncatula (Barrel medic)	melogen
c15d_38-C11-M13R_c	MU54526	MELO3C006113	9.33036	9.15057	9.16355	8.80529	8.84565	9.14837	9.37143	9.22412	8.89974	9.20789	9.83934	9.77625	9.77934	9.8773	9.71459	Similar to Acyl-coenzyme A thioesterase 8 (Rattus norvegicus) (uniprot_sprot:sp|Q8VHK0|ACOT8_RAT)	genome
c15d_38-C12-M13R_c	MU55465	MELO3C024822	11.4822	11.7087	12.0582	11.8325	12.3094	11.6872	12.1523	11.6159	12.0312	12.293	13.241	13.2789	13.2992	13.3997	13.2008	Similar to Splicing factor 3B subunit 1 (Xenopus laevis) (uniprot_sprot:sp|O57683|SF3B1_XENLA)	genome
c15d_38-E01-M13R_c	MU55466	MELO3C006847	4.02093	3.83489	3.88669	4.11196	4.15838	3.76278	4.10804	4.148	3.94616	3.91362	4.40965	4.88243	4.61766	4.43629	5.18147	Similar to 3-ketoacyl-CoA synthase 5 (Arabidopsis thaliana) (uniprot_sprot:sp|Q9C6L5|KCS5_ARATH)	genome
c15d_38-E06-M13R_c	MU45450	MELO3C016767	7.11982	6.04327	6.11851	4.90246	5.38839	8.06578	7.28606	6.59364	5.33434	5.46454	7.16089	6.8929	6.71798	6.71194	5.75218	Similar to NAC domain protein, IPR003441 (Populus trichocarpa) (uniref90:UniRef90_B9MVT6)	genome
c15d_38-E12-M13R_c	MU55467	-	8.46741	9.17642	9.30481	9.83686	9.96983	9.01081	9.14154	9.85096	10.4084	10.441	9.12719	9.47384	9.75206	9.65452	9.94862	None	ICuGI
c15d_38-F01-M13R_c	MU55468	MELO3C005099	4.81662	5.90173	5.44761	5.92131	6.37147	4.30071	4.27174	5.03777	5.48947	5.51465	5.67277	6.14362	5.90914	6.23661	6.02302	Similar to LRR receptor-like serine/threonine-protein kinase RPK2 (Arabidopsis thaliana) (uniprot_sprot:sp|Q9S7I6|RPK2_ARATH)	genome
c15d_38-F02-M13R_c	MU55469	-	3.98637	4.1103	4.09616	4.40411	4.56773	3.95269	4.57084	3.82044	4.20572	4.25364	3.72588	4.01565	4.01367	4.12217	4.30614	None	ICuGI
c15d_38-F07-M13R_c		MELO3C016223	8.1814	8.13626	8.65672	8.66209	8.82081	7.89301	7.42064	7.46569	7.88445	7.93657	9.07246	9.3485	9.86728	9.29248	9.82771	Similar to Ectonucleoside triphosphate diphosphohydrolase 1 (Homo sapiens) (uniprot_sprot:sp|P49961|ENTP1_HUMAN)	genome
c15d_38-F12-M13R_c	MU55470	MELO3C019704	8.56715	8.47019	8.51049	8.62427	8.77951	7.92898	8.20492	7.94957	7.99189	8.25463	8.82582	8.71037	8.65862	8.73515	8.58412	Similar to Putative uncharacterized protein (Ricinus communis) (uniref90:UniRef90_B9T6J6)	genome
c15d_38-G01-M13R_c	MU55471	-	3.63187	3.79028	3.76106	4.85457	4.13627	3.65975	3.88227	3.84886	4.98266	4.31877	3.81929	3.94652	3.80035	4.7547	4.18396	None	ICuGI
c15d_38-G08-M13R_c	MU48647	MELO3C014189	4.1371	4.4274	4.08976	4.46412	4.84128	3.74653	4.19907	4.18912	4.67268	4.6217	4.36735	5.18168	4.64434	4.96488	5.16667	Similar to Aspartate carbamoyltransferase 2, chloroplastic (Pisum sativum) (uniprot_sprot:sp|Q43087|PYRB2_PEA)	genome
c15d_38-G09-M13R_c		MELO3C016094	8.05389	7.84912	8.48781	8.87678	8.66945	8.84708	7.61828	8.84892	8.75507	7.98752	9.95331	10.3994	10.1339	9.93844	10.084	Similar to Transcription factor GTE4 (Arabidopsis thaliana) (uniprot_sprot:sp|Q9LNC4|GTE4_ARATH)	genome
c15d_38-G10-M13R_c		MELO3C002353	11.0797	10.9891	11.2378	10.9696	11.3092	11.0454	11.0791	10.8738	10.9499	11.1727	11.8485	11.7599	12.0283	11.7002	11.9369	Similar to Argininosuccinate synthase, chloroplastic (Arabidopsis thaliana) (uniprot_sprot:sp|Q9SZX3|ASSY_ARATH)	genome
c15d_38-G12-M13R_c	MU55472	MELO3C007977	7.2215	8.34366	7.82069	8.38621	8.58863	6.60219	7.8043	8.06467	8.9984	9.05001	10.1782	10.3286	10.1203	10.765	10.4677	Similar to Glutamate receptor 3.6 (Arabidopsis thaliana) (uniprot_sprot:sp|Q84W41|GLR36_ARATH)	genome
c15d_38-H05-M13R_c	MU55473	MELO3C020676	6.8466	5.84825	6.62042	6.18516	5.75181	8.13337	6.41161	7.5922	6.41788	6.0973	8.13415	8.29354	8.58655	7.80424	8.45443	Similar to Agmatine coumaroyltransferase (Arabidopsis thaliana) (uniprot_sprot:sp|Q9FNP9|AGCT_ARATH)	genome
c15d_38-H10-M13R_c	MU52418	MELO3C006642	6.10272	6.03687	6.70886	6.50357	6.97664	6.20373	7.49447	6.45202	7.23597	7.65599	8.62666	8.89695	8.64316	8.86173	8.95277	Similar to Protein ALWAYS EARLY 3 (Arabidopsis thaliana) (uniprot_sprot:sp|Q6A332|ALY3_ARATH)	genome
c15d_39-A11-M13R_c		MELO3C013891	7.00224	5.979	6.75616	7.49813	6.17496	7.1914	5.89297	7.39521	6.85715	6.6081	5.26923	5.95883	6.03877	5.68799	6.4327	Similar to Predicted protein (Populus trichocarpa) (uniref90:UniRef90_B9MTU8)	genome
c15d_39-B04-M13R_c		MELO3C002222	11.7531	11.4987	11.0073	10.0357	9.06014	11.9155	11.6984	12.2906	11.4837	10.7358	13.5592	12.5387	11.5974	11.9522	10.9673	Similar to Probable mitochondrial chaperone BCS1-B (Dictyostelium discoideum) (uniprot_sprot:sp|Q54DY9|BCS1B_DICDI)	genome
c15d_39-C04-M13R_c		-	5.3446	4.81416	4.73722	5.25989	4.90095	5.47745	5.21328	5.33714	5.28973	5.43599	5.99074	6.05629	5.73725	5.89575	5.91079	None	melogen
c15d_39-C05-M13R_c		-	15.1384	14.8932	15.0167	15.0551	15.0058	15.259	15.3216	15.1123	15.0928	15.0739	15.5467	15.5527	15.5943	15.5287	15.5701	similar to Os12g0525300 protein - Oryza sativa (japonica cultivar-group)	melogen
c15d_39-C06-M13R_c		MELO3C022721	5.18035	5.61643	5.18678	6.78419	6.52273	6.05311	7.17573	5.37665	6.02278	5.48561	7.30372	7.80637	7.17866	7.2359	7.26539	None	genome
c15d_39-C07-M13R_c		MELO3C006440	9.16368	8.32722	9.0638	8.15653	8.22028	9.01888	8.14855	8.16275	7.59871	7.34281	8.21651	8.05697	8.69428	8.19356	8.13759	Similar to Whole genome shotgun sequence of line PN40024, scaffold_49.assembly12x (Fragment) (Vitis vinifera) (uniref90:UniRef90_D7SZA9)	genome
c15d_39-C10-M13R_c		-	6.39144	6.42712	5.62429	6.57531	5.53321	5.02985	4.99348	5.24087	5.46953	4.79731	7.19232	6.97345	6.15717	6.89378	6.65573	None	melogen
c15d_39-G04-M13R_c		MELO3C026998	5.76039	5.44704	5.79215	5.75227	5.78928	6.43153	5.49834	5.63995	5.84843	5.35499	7.93325	7.82109	7.59197	7.65446	7.0373	Similar to Cyclin-dependent kinase inhibitor 3 (Arabidopsis thaliana) (uniprot_sprot:sp|Q9FKB5|KRP3_ARATH)	genome
c15d_39-G06-M13R_c	MU55475	MELO3C019853	6.1882	5.98451	6.30962	7.38715	6.68883	7.64768	5.50686	6.89376	6.93554	6.35832	6.03801	6.88405	6.73678	6.68325	6.99435	Similar to Plastid envelope DNA binding protein (Fragment) (Cucumis sativus) (uniref90:UniRef90_Q5DW97)	genome
c15d_39-G08-M13R_c		MELO3C017439	9.43242	9.58537	9.48284	9.39559	9.71535	9.56298	9.6529	9.35228	9.52589	9.58662	9.79915	9.85103	9.97631	9.93407	10.129	Similar to Whole genome shotgun sequence of line PN40024, scaffold_103.assembly12x (Fragment) (Vitis vinifera) (uniref90:UniRef90_D7UBK5)	genome
c15d_39-H01-M13R_c	MU55476	MELO3C002771	6.44817	7.01046	6.83639	7.64532	7.58653	5.78978	5.39333	6.9515	7.68843	7.40021	8.89762	9.40198	9.07108	9.66637	9.18677	Similar to Auxin response factor 6 (Oryza sativa subsp. japonica) (uniprot_sprot:sp|Q6H6V4|ARFF_ORYSJ)	genome
c15d_39-H02-M13R_c	MU46039	MELO3C009586	10.3035	10.714	10.7864	10.8071	10.826	10.2697	10.5608	10.4152	10.6894	10.9673	10.4318	10.6921	10.5145	10.6599	10.524	Similar to Ubiquitin carboxyl-terminal hydrolase 12 (Arabidopsis thaliana) (uniprot_sprot:sp|Q9FPT1|UBP12_ARATH)	genome
c15d_39-H05-M13R_c		MELO3C017247	5.5548	4.8453	5.5038	5.57977	4.89794	5.19031	4.62533	5.27471	5.05832	4.68187	6.97447	7.02536	7.00829	6.83644	6.94417	Similar to Probable galacturonosyltransferase 11 (Arabidopsis thaliana) (uniprot_sprot:sp|Q949Q1|GAUTB_ARATH)	genome
c15d_39-H06-M13R_c	MU54358	MELO3C024396	4.3997	4.5503	4.83685	4.89851	5.3586	4.39564	4.505	4.47986	5.52434	5.67506	5.69653	5.43789	5.5231	5.99738	6.26473	Similar to 3-epi-6-deoxocathasterone 23-monooxygenase (Arabidopsis thaliana) (uniprot_sprot:sp|Q94IA6|C90D1_ARATH)	genome
c15d_39-H10-M13R_c	MU55477	-	5.62002	6.29352	6.65824	6.57543	6.84442	5.04201	5.21096	5.3615	6.16036	6.57596	5.60547	5.99767	5.89356	6.42373	6.19256	None	ICuGI
c15d_39-H11-M13R_c		MELO3C004783	8.88794	8.73521	8.97981	8.32482	8.56606	8.64674	8.95226	8.78773	8.58432	8.65808	9.21782	9.01745	9.07326	8.77018	9.09483	Similar to tRNA dimethylallyltransferase 2 (Arabidopsis thaliana) (uniprot_sprot:sp|Q9ZUX7|IPT2_ARATH)	genome
c15d_40-A02-M13R_c	MU55478	MELO3C026552	7.25283	7.5802	7.18727	7.71002	7.71531	7.52741	8.22766	7.93485	7.98502	8.37909	8.40664	8.70225	8.48702	8.90965	9.31388	Similar to Alcohol dehydrogenase-like 7 (Arabidopsis thaliana) (uniprot_sprot:sp|Q9FH04|ADHL7_ARATH)	genome
c15d_40-A08-M13R_c	MU55479	MELO3C011685	9.87702	9.68606	9.63785	9.75217	9.66447	10.455	9.94878	10.0412	9.49951	9.69197	10.7921	10.8671	10.784	10.7243	10.7079	Similar to Tubby-like F-box protein 14 (Oryza sativa subsp. japonica) (uniprot_sprot:sp|Q2QXB2|TLP14_ORYSJ)	genome
c15d_40-A09-M13R_c	MU55480	MELO3C007012	5.60477	6.59826	7.12404	7.03472	7.41103	5.54783	6.26286	5.72961	6.59499	6.96277	7.29947	7.7717	7.42093	7.41529	7.85568	Similar to DNA polymerase eta (Homo sapiens) (uniprot_sprot:sp|Q9Y253|POLH_HUMAN)	genome
c15d_40-A10-M13R_c	MU55481	MELO3C012363	8.22554	8.24919	8.4677	7.95424	8.25092	7.33548	7.65958	7.15582	6.87204	7.454	9.09936	8.92232	8.95908	8.89199	9.16467	Similar to Host cell factor (Drosophila melanogaster) (uniprot_sprot:sp|Q9V4C8|HCF_DROME)	genome
c15d_40-B02-M13R_c	MU51408	MELO3C005231	8.75442	10.1722	8.0224	10.8302	8.78508	8.15431	6.58523	9.10565	9.77396	8.07667	10.1412	10.4643	9.65153	10.4315	9.9505	Similar to Putative protein PHLOEM PROTEIN 2-LIKE A3 (Arabidopsis thaliana) (uniprot_sprot:sp|O81025|P2A03_ARATH)	genome
c15d_40-B07-M13R_c	MU54210	MELO3C002799	12.9516	13.0221	12.5792	12.8604	12.582	12.7999	12.5617	12.8915	13.0264	12.6175	12.9397	12.9576	12.9874	12.8993	13.1097	Similar to Putative uncharacterized protein (Papilionoideae) (uniref90:UniRef90_B7FN64)	genome
c15d_40-C02-M13R_c	MU55482	MELO3C018434	9.03356	9.60812	9.4373	9.33575	9.41324	8.32878	8.71311	8.69904	9.05877	8.95053	9.46581	9.60245	9.68911	9.48258	9.55085	Similar to Armadillo repeat-containing protein 6 (Pongo abelii) (uniprot_sprot:sp|Q5RD03|ARMC6_PONAB)	genome
c15d_40-C03-M13R_c	MU55483	MELO3C010678	4.35742	4.65092	4.79759	4.56036	5.19652	5.68942	5.86146	4.90904	5.4758	6.05958	7.09615	7.46985	8.25489	7.75099	8.67755	Similar to Homeobox protein knotted-1-like 6 (Arabidopsis thaliana) (uniprot_sprot:sp|Q84JS6|KNAT6_ARATH)	genome
c15d_40-C05-M13R_c	MU54115	MELO3C007006	11.6185	12.0971	11.8777	12.2513	12.2924	11.5375	11.8008	12.011	12.4013	12.4442	12.9728	13.3374	12.9168	13.0791	13.166	Similar to Protein PHLOEM PROTEIN 2-LIKE A9 (Arabidopsis thaliana) (uniprot_sprot:sp|Q9SA16|P2A09_ARATH)	genome
c15d_40-C12-M13R_c	MU55485	MELO3C005774	4.69171	5.47127	4.54915	5.53818	4.87513	3.90718	3.95752	4.00806	5.18893	4.47182	3.84632	4.10862	4.25656	4.07468	5.11436	Similar to Dof zinc finger protein DOF4.6 (Arabidopsis thaliana) (uniprot_sprot:sp|Q8LAP8|DOF46_ARATH)	genome
c15d_40-E01-M13R_c	MU54342	MELO3C013896	6.17577	5.74604	6.20114	4.6963	4.37	5.36623	5.04838	5.83304	4.57728	4.50789	4.57036	4.06973	4.70952	3.92528	4.28709	Similar to PREDICTED: hypothetical protein (Vitis vinifera) (uniref90:UniRef90_UPI00019861E8)	genome
c15d_40-E08-M13R_c	MU51886	MELO3C013522	9.6204	9.64519	9.505	9.75336	9.60094	9.74231	9.50133	9.62855	10.019	9.80582	10.1586	10.3936	10.2829	10.2842	10.5488	Similar to Frataxin, mitochondrial (Arabidopsis thaliana) (uniprot_sprot:sp|Q9ZR07|FRDA_ARATH)	genome
c15d_40-E09-M13R_c	MU55487	MELO3C011051	4.2648	4.12443	4.12077	4.19721	4.07504	4.89802	4.11496	4.56959	4.55828	4.40959	5.96632	6.04214	5.91024	5.75101	5.22305	Similar to RING-H2 finger protein ATL54 (Arabidopsis thaliana) (uniprot_sprot:sp|Q8LFY8|ATL54_ARATH)	genome
c15d_40-E10-M13R_c	MU55488	MELO3C008156	9.80344	10.1238	10.2787	10.2904	10.3782	9.57445	9.87502	9.63127	9.96774	10.0206	10.0201	10.1036	10.2228	9.9487	10.0775	Similar to LisH domain and HEAT repeat-containing protein KIAA1468 (Mus musculus) (uniprot_sprot:sp|Q148V7|K1468_MOUSE)	genome
c15d_40-F02-M13R_c	MU55489	MELO3C003539	9.58787	10.4292	10.4464	10.5667	10.8458	8.87131	9.25333	9.66368	10.3931	10.419	11.0421	11.1511	11.3192	11.5931	11.3283	Similar to Transport inhibitor response 1-like protein (Arabidopsis thaliana) (uniprot_sprot:sp|Q9LTX2|TIR1L_ARATH)	genome
c15d_40-F07-M13R_c	MU55490	-	3.80109	3.69735	3.90601	3.95511	4.1885	4.37404	3.6019	3.74258	4.03902	4.12048	5.40116	5.42849	5.12583	5.44903	4.95543	unnamed protein product [Macaca fascicularis]	ICuGI
c15d_40-F08-M13R_c	MU55491	MELO3C017715	7.43381	7.71616	7.75408	7.84529	8.00484	7.04112	7.58551	7.18611	7.26935	7.82634	7.93231	8.45069	8.28928	8.32767	8.71356	Similar to Predicted protein (Fragment) (Populus trichocarpa) (uniref90:UniRef90_B9NBT6)	genome
c15d_40-F09-M13R_c	MU55492	MELO3C026522	6.47065	7.74342	7.69289	8.41709	8.59854	4.79763	5.73668	5.91983	8.02266	7.82293	7.79862	8.59229	8.72322	8.56973	8.51504	Similar to Monosaccharide-sensing protein 2 (Arabidopsis thaliana) (uniprot_sprot:sp|Q8LPQ8|MSSP2_ARATH)	genome
c15d_40-G01-M13R_c	MU43222	-	4.15444	4.53942	4.29943	5.30461	4.61891	3.70127	3.87348	3.99789	3.86171	3.78774	4.13183	3.97949	4.06157	4.31354	4.85464	None	ICuGI
c15d_40-G02-M13R_c	MU54040	MELO3C004638	11.0801	10.2363	9.93507	9.18847	9.38357	11.3369	11.1014	10.6092	9.16902	9.23221	11.2798	10.4577	10.5156	9.96735	10.2753	Similar to Whole genome shotgun sequence of line PN40024, scaffold_16.assembly12x (Fragment) (Vitis vinifera) (uniref90:UniRef90_D7TCL0)	genome
c15d_40-G03-M13R_c	MU55493	MELO3C012039	8.52334	7.76577	6.3395	7.37977	6.40475	7.33906	6.16175	6.56327	5.86937	5.60973	8.89856	8.88091	7.67862	9.01318	7.92421	Similar to Whole genome shotgun sequence of line PN40024, scaffold_26.assembly12x (Vitis vinifera) (uniref90:UniRef90_A5C631)	genome
c15d_40-G10-M13R_c	MU52754	MELO3C010723	9.70965	9.35511	9.56488	9.82676	9.84769	9.446	9.3418	9.38841	9.79264	9.73416	11.6542	11.7028	11.4498	11.5064	11.4881	Similar to Predicted protein (Fragment) (Populus trichocarpa) (uniref90:UniRef90_B9HTC4)	genome
c15d_40-H03-M13R_c	MU55496	MELO3C008163	7.59439	7.78876	9.00102	9.30852	8.49698	7.81832	7.81152	8.54147	8.45868	8.34089	9.02588	9.95806	10.1831	9.48561	10.0302	Similar to Putative lipid phosphate phosphatase 3, chloroplastic (Arabidopsis thaliana) (uniprot_sprot:sp|Q8LFD1|LPP3_ARATH)	genome
c15d_40-H05-M13R_c	MU51448	MELO3C012943	13.3681	12.5284	12.6806	11.265	11.3535	13.6316	13.8903	13.2444	12.9908	13.1514	13.7847	13.4695	13.1692	13.087	13.0342	Similar to Plastidic ATP/ADP-transporter (Solanum tuberosum PE=2 SV=2) (uniprot_sprot:sp|O24381|TLC1_SOLTU)	genome
c15d_40-H10-M13R_c	MU55497	-	6.8117	7.51053	7.57166	7.80209	7.81541	6.76925	7.36637	7.23347	7.65795	7.9214	8.29034	8.14669	8.05573	8.29324	8.31563	FAR1; Polynucleotidyl transferase, Ribonuclease H fold [Medicago truncatula]	ICuGI
c15d_41-A03-M13R_c	MU44516	MELO3C024823	10.3289	10.2273	6.93381	10.0126	6.05414	10.5812	3.95376	9.85771	9.43085	4.96977	9.98496	10.0459	7.31703	10.2813	7.27825	Similar to Predicted protein (Populus trichocarpa) (uniref90:UniRef90_B9I4K7)	genome
c15d_41-A06-M13R_c	MU46707	MELO3C018732	8.13981	7.31175	7.43484	5.62616	6.72234	7.33019	6.85014	6.87981	6.43492	5.83121	7.752	7.26528	8.57855	6.3062	7.73561	Similar to Putative uncharacterized protein (Ricinus communis) (uniref90:UniRef90_B9RVZ1)	genome
c15d_41-A08-M13R_c	MU55498	MELO3C026338	4.52758	4.15891	3.96361	4.35299	4.33347	4.95291	4.50826	3.85769	4.17869	4.17949	4.51014	4.65046	4.07877	4.93605	4.21332	Similar to Predicted protein (Populus trichocarpa) (uniref90:UniRef90_B9H9I5)	genome
c15d_41-A10-M13R_c	MU55499	-	8.63852	9.17699	8.82857	8.82094	8.65245	8.43509	7.94264	8.56718	8.2355	7.88834	8.38848	7.91004	8.15968	8.27767	8.43923	None	ICuGI
c15d_41-B01-M13R_c	MU55500	MELO3C007499	4.877	5.7054	6.18424	5.98204	6.69656	3.99369	4.66338	4.58854	4.53242	5.69777	5.63916	6.10027	7.24215	6.94825	7.57975	Similar to Protein DA1-related 1 (Arabidopsis thaliana) (uniprot_sprot:sp|Q8W4F0|DAR1_ARATH)	genome
c15d_41-B07-M13R_c	MU44082	MELO3C005538	11.4277	11.8178	11.5179	12.1407	11.8901	12.2145	12.0603	12.2279	11.9751	12.1577	12.14	12.1417	12.16	12.0503	12.3959	Similar to Autophagy-related protein 8f (Arabidopsis thaliana) (uniprot_sprot:sp|Q8VYK7|ATG8F_ARATH)	genome
c15d_41-B08-M13R_c	MU55502	MELO3C012043	6.6989	5.28247	5.00673	5.10119	5.20336	6.92317	5.28109	6.02138	5.02612	5.51101	6.86889	6.38651	6.30987	6.73591	6.54634	None	genome
c15d_41-B09-M13R_c	MU55503	MELO3C004632	10.333	10.2883	10.6886	10.1516	10.6706	10.3013	10.6912	10.2505	10.0314	10.4887	10.8331	10.8484	11.202	10.607	10.9965	Similar to Diacylglycerol O-acyltransferase 1 (Arabidopsis thaliana) (uniprot_sprot:sp|Q9SLD2|DGAT1_ARATH)	genome
c15d_41-C01-M13R_c	MU55504	MELO3C013251	7.71372	8.44696	8.98052	8.83037	9.01986	7.98108	8.12946	8.63375	9.03628	9.04198	8.65864	9.24976	9.20863	9.19353	9.24328	Similar to Putative uncharacterized protein (Vitis vinifera) (uniref90:UniRef90_A5AMA5)	genome
c15d_41-C04-M13R_c		-	4.85603	4.45232	4.48692	4.69662	5.39254	5.02323	5.05882	4.44554	4.7775	5.19997	6.74161	5.74972	5.49827	6.34613	6.66415	None	melogen
c15d_41-C05-M13R_c	MU46416	MELO3C026185	8.2492	8.1331	8.03702	8.39291	8.05149	8.17515	7.46679	7.92858	8.13593	7.92753	10.1693	10.145	10.0769	10.149	9.77642	Similar to RNA pseudourine synthase 7 (Oryza sativa subsp. japonica) (uniprot_sprot:sp|Q0E0Y3|PUS7_ORYSJ)	genome
c15d_41-C06-M13R_c	MU55505	MELO3C008128	5.09705	5.5466	5.34871	6.12864	5.83499	4.16809	4.44717	4.26009	5.16511	5.42322	7.94738	8.49251	7.52752	8.35326	7.92638	Similar to Transcription factor TGA7 (Arabidopsis thaliana) (uniprot_sprot:sp|Q93ZE2|TGA7_ARATH)	genome
c15d_41-C07-M13R_c	MU50900	MELO3C013125	5.52836	5.96861	6.07422	6.56444	6.52413	6.07914	7.3305	6.4708	7.31698	8.0338	6.76988	7.52447	7.32202	7.2856	8.08688	Similar to Putative BPI/LBP family protein At3g20270 (Arabidopsis thaliana) (uniprot_sprot:sp|Q8VYC2|Y2070_ARATH)	genome
c15d_41-C09-M13R_c	MU43222	-	4.68515	4.48986	4.51676	5.29825	5.32598	5.44195	3.9745	4.75184	5.14565	4.63068	6.69152	6.94366	6.42589	6.77949	5.62979	None	ICuGI
c15d_41-C10-M13R_c	MU55506	MELO3C024471	9.43903	9.75415	9.15987	10.6093	10.9027	7.93957	7.76197	8.32294	10.2342	9.80836	11.0669	11.7414	11.6755	12.1432	11.6987	Similar to S-adenosylmethionine synthase 2 (Nicotiana tabacum) (uniprot_sprot:sp|Q6SYB9|METK2_TOBAC)	genome
c15d_41-D01-M13R_c	MU48457	MELO3C005597	9.37348	9.84556	9.78132	10.4032	10.3146	8.21743	8.88186	8.98767	9.7793	9.9236	10.6764	11.1261	10.8444	11.3052	11.0684	Similar to Probable aminotransferase ACS10 (Arabidopsis thaliana) (uniprot_sprot:sp|Q9LQ10|1A110_ARATH)	genome
c15d_41-D02-M13R_c	MU45705	MELO3C011005	6.98712	7.08218	7.44069	6.82883	7.39023	6.65599	7.35966	7.02744	7.43152	7.52168	7.63407	7.57786	7.65304	7.56158	7.7321	Similar to tRNA (adenine-N(1)-)-methyltransferase non-catalytic subunit trm6 (Dictyostelium discoideum) (uniprot_sprot:sp|Q54UB1|TRM6_DICDI)	genome
c15d_41-D05-M13R_c	MU55507	MELO3C024575	7.08335	7.64091	7.48178	7.84288	8.14987	7.90191	7.35594	8.20256	8.76304	8.57669	8.96232	9.36337	9.34142	9.16447	9.17552	Similar to UPF0554 protein C2orf43 homolog (Rattus norvegicus PE=2 SV=1) (uniprot_sprot:sp|Q5HZX7|CB043_RAT)	genome
c15d_41-D08-M13R_c	MU52169	MELO3C014216	6.19399	6.42512	6.50997	6.68825	6.83046	6.06541	6.55583	5.96553	6.16584	6.89159	6.63635	6.73809	7.24215	7.29654	7.39539	None	genome
c15d_41-D09-M13R_c	MU55508	MELO3C007835	8.53266	9.55162	9.398	10.3147	10.4308	7.95838	8.85138	9.48856	10.2259	10.2071	10.5051	11.1712	10.809	11.0366	11.21	Similar to Pentatricopeptide repeat-containing protein At5g66520 (Arabidopsis thaliana) (uniprot_sprot:sp|Q9FJY7|PP449_ARATH)	genome
c15d_41-D10-M13R_c	MU55509	-	3.8257	3.56996	4.01564	4.6389	3.71055	5.37632	3.45033	4.54049	4.42381	3.37064	3.99204	5.01364	4.2951	4.09134	4.2889	None	ICuGI
c15d_41-D11-M13R_c	MU55510	-	7.87428	8.36332	7.64674	8.22471	8.27965	7.2617	6.90357	7.1076	7.31976	7.40916	7.82691	7.83884	7.62111	8.09884	8.00792	None	ICuGI
c15d_41-D12-M13R_c	MU55511	-	4.79889	4.9079	5.02972	5.23139	5.31885	5.20242	4.96012	4.75423	5.14682	5.64771	6.88924	6.68032	6.85239	6.81108	6.65198	None	ICuGI
c15d_41-E01-M13R_c	MU55512	MELO3C014258	8.77472	9.26917	9.74423	9.81502	10.0053	8.84798	9.92375	9.74973	10.5856	10.7784	9.97515	10.2031	10.35	10.09	10.3964	Similar to Protein IQ-DOMAIN 1 (Arabidopsis thaliana) (uniprot_sprot:sp|Q9SF32|IQD1_ARATH)	genome
c15d_41-E04-M13R_c	MU55513	MELO3C003130	5.07025	5.28013	5.59792	5.56367	5.80693	5.05877	5.23978	5.66687	5.36942	5.52859	6.78179	6.96819	6.97596	6.99879	6.9831	Similar to Protein notum homolog (Mus musculus) (uniprot_sprot:sp|Q8R116|NOTUM_MOUSE)	genome
c15d_41-E05-M13R_c	MU54039	MELO3C008059	9.6278	9.82708	10.2685	10.6527	10.2351	8.80772	7.68529	10.1082	10.6547	10.513	10.5555	11.5759	11.3493	11.2919	11.5949	Similar to Whole genome shotgun sequence of line PN40024, scaffold_44.assembly12x (Fragment) (Vitis vinifera) (uniref90:UniRef90_D7U4E0)	genome
c15d_41-E12-M13R_c	MU55514	MELO3C004210	3.61784	3.48408	3.49656	3.98	3.85198	3.47811	3.74238	3.75691	3.92705	3.78885	3.44371	3.67573	3.733	3.4402	4.00214	Similar to Whole genome shotgun sequence of line PN40024, scaffold_60.assembly12x (Fragment) (Vitis vinifera) (uniref90:UniRef90_D7U9W5)	genome
c15d_41-F06-M13R_c	MU55515	MELO3C023568	7.31051	7.13137	7.77142	7.19405	8.09403	6.84769	6.74206	6.51302	6.60708	7.76932	8.80881	8.79027	8.5649	8.80354	9.32581	Similar to Putative disease resistance protein RGA3 (Solanum bulbocastanum) (uniprot_sprot:sp|Q7XA40|RGA3_SOLBU)	genome
c15d_41-F09-M13R_c	MU55516	MELO3C013411	6.03831	6.06932	4.28634	6.93494	5.22398	6.19257	4.82277	7.21305	7.62769	4.99903	7.69927	8.41507	7.31825	7.85649	7.82717	Similar to NADP-dependent D-sorbitol-6-phosphate dehydrogenase (Malus domestica) (uniprot_sprot:sp|P28475|S6PD_MALDO)	genome
c15d_41-F11-M13R_c	MU55517	-	4.38364	4.06107	4.34182	4.27126	4.33224	5.36476	4.68202	4.11825	4.01079	4.33021	6.26746	5.41327	5.28415	5.67486	4.3713	None	ICuGI
c15d_41-G04-M13R_c	MU55518	-	4.29492	4.49905	4.40889	4.3429	4.48899	4.59228	5.28368	4.14213	3.92846	4.71529	4.55157	4.57914	4.734	5.09296	5.30969	None	ICuGI
c15d_41-G05-M13R_c	MU55519	MELO3C006980	8.32228	9.50358	9.6964	9.70021	9.86922	8.99572	9.19604	10.0608	10.5204	10.8025	10.4899	10.5662	10.4274	10.2849	9.89863	Similar to Cyclic nucleotide-gated ion channel 1 (Arabidopsis thaliana) (uniprot_sprot:sp|O65717|CNGC1_ARATH)	genome
c15d_41-G07-M13R_c	MU43223	MELO3C019125	8.61006	9.4105	9.98541	10.1121	10.0797	10.1144	10.293	10.3559	10.3883	10.9653	10.5214	10.6409	10.5058	10.602	11.0879	Similar to Auxin-induced protein 5NG4 (Pinus taeda PE=2 SV=1) (uniprot_sprot:sp|Q6J163|5NG4_PINTA)	genome
c15d_41-G11-M13R_c	MU55520	MELO3C022410	7.79611	7.99123	8.37284	9.0055	9.00514	6.9956	7.63742	7.49115	8.2857	8.82856	10.2657	10.8618	10.5029	11.3838	11.1305	Similar to Protein KIAA0664 homolog (Dictyostelium discoideum) (uniprot_sprot:sp|O15818|K0664_DICDI)	genome
c15d_41-G12-M13R_c	MU55521	MELO3C024385	10.6386	10.4443	10.1274	10.5852	9.98633	10.1183	10.1262	9.99904	9.63426	9.33765	11.0156	10.6918	10.3037	10.9002	10.1616	Similar to Zinc finger protein MAGPIE (Arabidopsis thaliana) (uniprot_sprot:sp|Q9ZWA6|MGP_ARATH)	genome
c15d_41-H02-M13R_c	MU55522	MELO3C025886	3.95383	3.75408	3.8266	3.96416	4.0169	4.68562	4.19882	3.79775	4.10992	4.61347	5.48257	5.44776	5.06251	5.5934	5.64967	Similar to Putative uncharacterized protein (Ricinus communis) (uniref90:UniRef90_B9S3D3)	genome
c15d_41-H08-M13R_c	MU55523	MELO3C009537	8.14288	7.79464	7.79539	7.31035	7.57331	8.2027	8.46709	7.80855	7.1801	7.60526	9.53188	9.51342	9.40726	9.61635	9.68529	Similar to Whole genome shotgun sequence of line PN40024, scaffold_56.assembly12x (Fragment) (Vitis vinifera) (uniref90:UniRef90_D7TL37)	genome
c15d_41-H11-M13R_c	MU55525	MELO3C025898	3.58923	3.42308	3.83163	4.04669	3.68155	3.96262	3.53673	3.86243	3.73456	3.60523	3.78332	4.36703	3.99041	4.19319	4.09	None	genome
c46d_01-A01-M13R_c		MELO3C009542	9.23983	6.96719	9.57791	9.97934	7.1727	10.5712	6.08116	10.7614	8.06817	7.34683	9.56056	10.7361	10.3334	9.62886	9.91778	Similar to BEL1-like homeodomain protein 1 (Arabidopsis thaliana) (uniprot_sprot:sp|Q9SJ56|BLH1_ARATH)	genome
c46d_01-A02-M13R_c	MU55526	MELO3C011816	8.57241	8.78277	8.32412	8.74497	9.05132	9.11236	10.2056	9.91958	10.351	10.723	9.72059	9.9329	9.71364	9.90717	10.0681	Similar to 3'-N-debenzoyl-2'-deoxytaxol N-benzoyltransferase (Taxus canadensis) (uniprot_sprot:sp|Q8LL69|DBNBT_TAXCA)	genome
c46d_01-A03-M13R_c	MU55527	MELO3C012524	10.1611	10.4587	10.6979	10.8021	10.8006	10.9898	11.5734	11.0438	11.4114	11.7605	11.191	11.3423	11.291	11.2488	11.6532	Similar to PREDICTED: hypothetical protein (Vitis vinifera) (uniref90:UniRef90_UPI00015C829D)	genome
c46d_01-A10-M13R_c	MU55528	MELO3C005739	9.59901	10.2413	10.3336	10.506	10.6907	9.04504	9.56022	9.42137	10.213	10.204	10.1813	10.3802	10.4583	10.4945	10.5167	Similar to Whole genome shotgun sequence of line PN40024, scaffold_25.assembly12x (Fragment) (Vitis vinifera) (uniref90:UniRef90_D7TVD4)	genome
c46d_01-B01-M13R_c	MU54423	MELO3C026919	11.5306	12.0863	12.066	12.3769	12.234	10.9383	10.4144	11.2762	12.3478	11.6442	11.6137	12.3977	12.2212	12.137	12.1339	Similar to RuBisCO large subunit-binding protein subunit alpha, chloroplastic (Pisum sativum PE=1 SV=2) (uniprot_sprot:sp|P08926|RUBA_PEA)	genome
c46d_01-B03-M13R_c	MU47567	MELO3C015871	8.1659	7.94183	8.05485	8.26675	8.07109	8.03902	7.97469	7.85569	7.95381	7.88214	8.45488	8.76991	8.56383	8.78429	8.66024	Similar to Auxin-binding protein T85 (Nicotiana tabacum) (uniprot_sprot:sp|P33490|ABP1_TOBAC)	genome
c46d_01-B05-M13R_c	MU46063	MELO3C014082	5.10828	4.66117	5.36721	4.84987	5.38585	5.10066	5.47887	5.3348	4.95269	5.18757	6.92954	6.59995	6.69735	6.29577	6.68229	Similar to Subtilisin-like protease (Arabidopsis thaliana) (uniprot_sprot:sp|O65351|SUBL_ARATH)	genome
c46d_01-B06-M13R_c	MU43225	MELO3C018066	8.38352	8.17135	8.05676	8.3093	8.12976	9.21859	8.20721	8.75573	8.35613	8.38	8.13372	8.32464	7.93165	8.09289	8.43968	Similar to Bet1-like SNARE 1-1 (Arabidopsis thaliana) (uniprot_sprot:sp|Q9M2J9|BET11_ARATH)	genome
c46d_01-C01-M13R_c	MU49274	MELO3C018533	8.96824	7.93632	8.20698	7.90533	8.10642	9.7709	10.1133	8.88034	7.65416	7.61107	9.45243	9.29574	9.4234	9.60237	9.46199	Similar to Target of rapamycin (Dictyostelium discoideum) (uniprot_sprot:sp|Q86C65|TOR_DICDI)	genome
c46d_01-C10-M13R_c	MU55529	-	5.85303	6.23419	6.20821	6.70511	7.02707	5.46453	5.86657	4.5163	4.64462	4.47184	6.88357	7.65889	7.69439	7.33726	7.14959	None	ICuGI
c46d_01-D07-M13R_c		MELO3C004278	5.42778	4.92412	4.88847	5.07954	4.42466	5.51397	4.9921	5.51439	4.78477	4.8712	4.89437	5.27509	4.78728	5.04671	4.77064	Similar to Mevalonate kinase (Arabidopsis thaliana) (uniprot_sprot:sp|P46086|KIME_ARATH)	genome
c46d_01-D08-M13R_c	MU55530	MELO3C009499	4.4883	4.41148	4.21848	4.3557	4.74	4.3156	4.00286	4.10434	4.30329	4.32962	5.04311	5.03629	4.91921	5.13743	5.54194	Similar to Whole genome shotgun sequence of line PN40024, scaffold_7.assembly12x (Fragment) (Vitis vinifera) (uniref90:UniRef90_D7TH27)	genome
c46d_01-D10-M13R_c	MU55531	MELO3C010113	8.33585	7.98913	8.34323	8.24614	8.01992	8.93633	8.62166	8.78606	8.29136	8.36567	9.70967	9.92804	10.0157	9.98456	10.1175	Similar to Serine/threonine-protein kinase At3g07070 (Arabidopsis thaliana) (uniprot_sprot:sp|Q9SFT7|Y3707_ARATH)	genome
c46d_01-D11-M13R_c	MU55532	MELO3C017850	6.02707	6.40443	6.35688	6.56468	6.90633	5.38573	5.96679	5.80172	6.2322	6.51235	6.58604	6.9248	6.9536	6.99493	7.23435	Similar to Putative uncharacterized protein (Ricinus communis) (uniref90:UniRef90_B9SWU7)	genome
c46d_01-D12-M13R_c	MU51362	MELO3C021698	10.3855	9.99432	9.80662	9.77519	9.65413	10.5339	10.3861	10.5717	10.3757	10.3583	10.4867	10.1503	10.2919	10.3343	10.4682	Similar to Brain protein 44 (Homo sapiens) (uniprot_sprot:sp|O95563|BR44_HUMAN)	genome
c46d_01-E02-M13R_c		-	3.26502	3.30012	3.31939	3.4879	3.40543	3.4134	3.34832	3.33959	3.31414	3.57338	3.60657	3.93085	3.47511	3.61485	3.81972	None	melogen
c46d_01-E03-M13R_c	MU55533	-	3.80439	3.7434	3.77429	3.97579	3.81853	3.93784	4.14838	4.23302	4.08909	3.92618	4.51458	4.84457	4.66567	4.55362	4.09158	None	ICuGI
c46d_01-E07-M13R_c	MU55534	MELO3C013810	8.62262	8.69458	9.04062	8.81238	9.02647	8.46198	8.70163	8.30791	8.48544	8.586	8.49753	8.73019	8.69892	8.7331	8.93379	Similar to Predicted protein (Populus trichocarpa) (uniref90:UniRef90_B9H4I8)	genome
c46d_01-E08-M13R_c	MU55535	MELO3C006513	6.81718	6.99544	6.92059	7.27703	6.98976	6.35724	6.73534	6.73159	7.14066	7.23101	7.14358	7.28346	7.14538	7.23449	7.3117	Similar to Protein RDM1 (Arabidopsis thaliana) (uniprot_sprot:sp|Q9LUJ3|RDM1_ARATH)	genome
c46d_01-E09-M13R_c	MU55536	MELO3C005670	7.11818	7.24222	7.70103	7.42514	7.41494	6.95464	6.85018	7.36583	7.3077	7.87582	7.20624	7.54885	7.20978	7.63397	7.64612	Similar to Jumonji domain protein (Fragment) (Populus trichocarpa) (uniref90:UniRef90_B9GWH9)	genome
c46d_01-E11-M13R_c	MU55537	-	3.53784	3.56792	3.59929	3.60913	3.81779	3.82994	3.71191	3.54806	3.67579	3.61127	4.0936	3.93941	3.82822	3.96202	3.56056	None	ICuGI
c46d_01-E12-M13R_c	MU43226	MELO3C009915	9.98712	10.2062	10.1935	10.0093	9.87682	9.53216	9.37792	9.60497	9.71724	9.63808	10.5788	10.6908	10.479	10.7415	10.5499	Similar to Mannose-1-phosphate guanyltransferase alpha (Dictyostelium discoideum) (uniprot_sprot:sp|Q86HG0|GMPPA_DICDI)	genome
c46d_01-F06-M13R_c	MU53017	MELO3C018042	7.74191	8.08419	8.79685	8.74327	9.40361	7.62496	8.47651	8.41698	9.18694	9.92721	9.58453	9.8979	10.4204	10.2286	10.7103	Similar to Catalytic, putative (Ricinus communis) (uniref90:UniRef90_B9RX49)	genome
c46d_01-G08-M13R_c	MU55538	MELO3C018836	8.55219	8.16121	8.17726	8.2417	7.62651	8.03114	6.84367	7.63114	7.29361	6.90232	7.91948	8.38049	8.34175	7.91958	8.29411	Similar to Proline-rich receptor-like protein kinase PERK8 (Arabidopsis thaliana) (uniprot_sprot:sp|Q9FFW5|PERK8_ARATH)	genome
c46d_01-H01-M13R_c	MU55539	MELO3C017336	7.04287	7.2929	6.99709	7.54768	7.17754	6.40914	5.97902	6.46365	7.08475	6.68952	8.12754	8.58039	7.87527	8.95565	8.28029	Similar to Probable ATP-dependent RNA helicase DHX36 (Mus musculus) (uniprot_sprot:sp|Q8VHK9|DHX36_MOUSE)	genome
c46d_01-H03-M13R_c	MU55540	-	4.34968	4.31642	5.30092	5.22908	6.76959	3.89086	4.10602	4.15598	3.90564	4.31878	5.24862	6.45324	6.56169	7.32157	6.80135	None	ICuGI
c46d_01-H09-M13R_c	MU47603	MELO3C005136	8.13915	9.39691	9.60673	9.41556	9.71938	9.54074	10.0692	10.055	10.3031	10.6875	10.0541	10.1612	10.6019	10.0946	10.2461	Similar to Whole genome shotgun sequence of line PN40024, scaffold_143.assembly12x (Fragment) (Vitis vinifera) (uniref90:UniRef90_D7SQ18)	genome
c46d_01-H11-M13R_c	MU55542	MELO3C004128	8.31164	7.45398	7.91125	8.11615	7.67805	8.67639	7.21577	8.09487	7.69007	7.74347	8.26599	8.33126	8.25038	8.38239	8.39682	Similar to Putative uncharacterized protein (Ricinus communis) (uniref90:UniRef90_B9STT6)	genome
c46d_02-A02-M13R_c	MU55543	MELO3C013173	8.89114	8.88634	8.67131	8.95731	9.1326	9.22195	9.00885	8.85729	8.82104	8.76089	9.44164	9.43425	9.17761	9.73888	9.28218	Similar to NAC domain-containing protein 78 (Arabidopsis thaliana) (uniprot_sprot:sp|Q84K00|NAC78_ARATH)	genome
c46d_02-A04-M13R_c	MU55544	MELO3C014139	9.96533	10.5581	10.257	10.7173	10.7241	9.58517	9.42871	9.49814	10.2468	10.164	9.13004	9.53928	9.80916	9.93664	10.0105	Similar to RNA-binding protein Musashi homolog Rbp6 (Drosophila melanogaster) (uniprot_sprot:sp|Q9VVE5|MSIR6_DROME)	genome
c46d_02-A05-M13R_c	MU55545	MELO3C006206	12.2914	11.8858	12.3683	11.7656	11.7205	12.6302	12.9498	12.4043	11.5322	11.78	13.1211	12.8354	12.9064	12.9798	12.8624	Similar to Methionine aminopeptidase 1A (Arabidopsis thaliana) (uniprot_sprot:sp|Q9SLN5|AMP1A_ARATH)	genome
c46d_02-A07-M13R_c	MU55546	MELO3C012478	8.68694	9.13897	8.94517	9.59269	9.4561	8.06398	7.74045	8.42094	9.14571	9.12555	8.95261	9.43568	9.40852	9.79553	9.55684	Similar to Predicted protein (Fragment) (Populus trichocarpa) (uniref90:UniRef90_B9GLZ4)	genome
c46d_02-A08-M13R_c	MU43227	MELO3C025347	13.4347	13.3948	13.5769	13.5207	13.9518	14.3686	14.7996	14.1771	14.0631	14.4309	14.8425	14.7265	14.6463	14.6381	14.6127	Similar to Probable chlorophyll(ide) b reductase NYC1, chloroplastic (Oryza sativa subsp. japonica) (uniprot_sprot:sp|Q5N800|NYC1_ORYSJ)	genome
c46d_02-A10-M13R_c	MU54548	MELO3C013681	10.0814	10.4299	9.79318	10.6734	9.93437	9.30939	8.7371	9.79275	10.2511	9.40829	9.74094	9.76652	9.8424	9.61165	9.50073	Similar to Ras-related protein ARA-3 (Arabidopsis thaliana) (uniprot_sprot:sp|P28186|ARA3_ARATH)	genome
c46d_02-B05-M13R_c	MU55547	MELO3C005863	5.6346	6.61728	6.51179	7.05189	7.18825	5.47469	6.34426	6.11091	7.00063	7.1598	7.22052	7.8663	7.56953	7.96892	8.17097	None	genome
c46d_02-B07-M13R_c	MU55549	MELO3C005240	9.89719	10.5635	11.0553	10.9904	11.1041	9.32097	10.1706	10.6702	11.1101	11.2258	9.94977	10.4131	10.4036	10.2312	10.5713	Similar to 65-kDa microtubule-associated protein 6 (Arabidopsis thaliana) (uniprot_sprot:sp|Q9SIS3|MA656_ARATH)	genome
c46d_02-B09-M13R_c	MU55550	MELO3C019944	9.76582	8.99506	9.45154	8.53907	8.77078	9.80377	9.84199	9.27823	8.35366	8.61178	10.9106	10.2028	10.9654	10.239	10.9486	Similar to G-type lectin S-receptor-like serine/threonine-protein kinase At1g34300 (Arabidopsis thaliana) (uniprot_sprot:sp|Q9XID3|Y1343_ARATH)	genome
c46d_02-C05-M13R_c	MU55551	MELO3C008085	4.46391	4.07087	4.06095	4.60394	3.90118	4.31239	3.63465	4.29224	3.89747	3.7205	4.88562	5.01485	4.68347	5.30265	4.91321	Similar to Catalytic, putative (Ricinus communis) (uniref90:UniRef90_B9SPW6)	genome
c46d_02-D05-M13R_c	MU55553	MELO3C022129	8.39393	8.6864	9.34313	8.94598	9.17301	8.51772	8.80263	8.44907	8.50963	8.94607	9.49895	9.77853	10.2125	9.81895	10.3726	Similar to Cleavage and polyadenylation specificity factor CPSF30 (Arabidopsis thaliana) (uniprot_sprot:sp|A9LNK9|CPSF_ARATH)	genome
c46d_02-D07-M13R_c	MU55554	-	5.88087	4.8259	6.22408	6.54459	5.7694	6.2149	5.19334	6.3219	5.60375	5.64201	6.75423	7.32587	7.46064	7.45771	7.14619	None	ICuGI
c46d_02-E02-M13R_c	MU46840	MELO3C023232	8.41397	8.84595	8.2962	8.88592	8.7814	8.01628	8.38355	8.52244	9.48167	9.31254	9.28906	9.7962	8.9627	9.68018	9.44479	Similar to Putative uncharacterized protein (Ricinus communis) (uniref90:UniRef90_B9SKX2)	genome
c46d_02-E04-M13R_c	MU55556	MELO3C015907	5.77381	6.3541	7.40039	7.27066	7.7476	5.58834	7.71953	6.76529	7.64949	8.58089	8.28512	8.58987	8.53976	8.53532	8.72921	Similar to Probable pre-mRNA-splicing factor ATP-dependent RNA helicase (Arabidopsis thaliana) (uniprot_sprot:sp|O22899|DHX15_ARATH)	genome
c46d_02-E10-M13R_c	MU55557	MELO3C017646	5.42471	5.63223	5.67788	5.97003	6.52655	5.09852	5.88533	5.83328	5.94231	6.40404	6.97612	7.13174	7.04786	7.09014	7.42012	Similar to 6-phosphofructokinase 4, chloroplastic (Arabidopsis thaliana) (uniprot_sprot:sp|Q9FKG3|K6PF4_ARATH)	genome
c46d_02-E11-M13R_c	MU55558	MELO3C008941	11.5351	11.4718	11.5889	11.7415	11.5296	11.4191	10.6124	11.0766	11.2419	11.2169	10.3732	10.6071	10.604	10.4909	10.4911	Similar to Auxilin-related protein 1 (Arabidopsis thaliana) (uniprot_sprot:sp|Q9SU08|AUXI1_ARATH)	genome
c46d_02-F03-M13R_c	MU55559	MELO3C002653	4.0014	4.15796	4.37672	4.43957	4.38136	4.58936	4.5599	4.97981	5.29341	4.93936	6.63055	6.84057	6.50515	6.83079	6.43581	Similar to Protein SCAR1 (Arabidopsis thaliana) (uniprot_sprot:sp|Q6AWX6|SCAR1_ARATH)	genome
c46d_02-F08-M13R_c	MU55560	-	5.96961	6.49645	6.6021	6.67132	7.14768	6.55501	7.07944	6.73271	7.22372	7.57382	9.22044	9.1985	9.06576	9.50891	9.2198	None	ICuGI
c46d_02-F11-M13R_c	MU55561	-	3.64891	3.75628	3.67422	3.7769	3.68521	3.65488	3.81407	3.59329	3.85254	3.70471	3.59887	3.65705	3.67588	3.50516	3.88732	None	ICuGI
c46d_02-G04-M13R_c	MU55562	MELO3C015303	3.71917	3.74198	3.38975	3.83291	3.91909	3.77812	4.14837	3.85499	3.68464	3.88708	3.8723	3.73753	3.92314	3.86844	3.74038	Similar to Predicted protein (Populus trichocarpa) (uniref90:UniRef90_B9I8I8)	genome
c46d_02-G10-M13R_c	MU55563	MELO3C005354	11.6689	11.6222	10.6035	11.7074	9.95957	11.3635	9.21009	11.3161	11.2981	9.99915	11.0994	11.1292	10.2145	11.29	10.1057	Similar to Protein LSM14 homolog A-B (Xenopus laevis) (uniprot_sprot:sp|Q8AVJ2|L14AB_XENLA)	genome
c46d_02-H07-M13R_c	MU55565	MELO3C023371	5.60392	6.06787	6.03899	6.67511	6.62992	4.93935	5.72797	5.64678	6.36481	6.67655	5.48997	6.09906	5.89415	6.2834	6.50021	Similar to D-glycerate 3-kinase, chloroplastic (Arabidopsis thaliana) (uniprot_sprot:sp|Q944I4|GLYK_ARATH)	genome
c46d_02-H10-M13R_c		MELO3C003848	3.75593	3.8085	3.96248	4.31564	3.54425	3.60523	3.76283	3.76178	3.73543	3.69279	3.33643	3.58711	3.61099	3.44187	3.66846	Similar to COP9 signalosome complex subunit 4 (Arabidopsis thaliana) (uniprot_sprot:sp|Q8L5U0|CSN4_ARATH)	genome
c46d_02-H11-M13R_c	MU53200	MELO3C008017	10.4004	9.95081	10.7472	8.5905	9.44963	9.61699	10.8185	9.58372	8.9102	9.16588	10.7597	10.337	11.0767	9.73804	10.6672	Similar to Ribonucleoside-diphosphate reductase large subunit (Arabidopsis thaliana) (uniprot_sprot:sp|Q9SJ20|RIR1_ARATH)	genome
c46d_02-H12-M13R_c	MU55566	MELO3C025524	10.6241	11.1447	10.5165	10.7749	10.7195	10.4936	10.4514	10.2229	10.6245	10.2512	9.88996	10.0674	9.74275	10.0361	9.78979	Similar to ABC transporter I family member 20 (Arabidopsis thaliana) (uniprot_sprot:sp|Q9LZ98|AB20I_ARATH)	genome
c46d_03-A03-M13R_c	MU55567	-	4.5151	4.80668	5.03327	5.0815	5.33705	4.04901	4.86465	4.05132	4.57814	5.26737	5.13416	5.86026	6.02414	6.42627	6.3597	None	ICuGI
c46d_03-A05-M13R_c	MU51616	MELO3C008938	8.53894	8.24708	8.09079	7.76908	7.23163	8.68304	7.91201	8.13435	7.70227	7.30651	7.34478	7.15659	7.51508	7.2873	7.46643	Similar to PAD4 (Glycine max) (uniref90:UniRef90_D2DF32)	genome
c46d_03-B01-M13R_c	MU55568	MELO3C007713	10.6403	11.7924	10.368	12.0281	11.1397	10.3327	9.51762	10.355	10.9629	10.4358	10.8465	11.1613	10.4358	11.0574	10.5321	Similar to PREDICTED: hypothetical protein (Vitis vinifera) (uniref90:UniRef90_UPI00019860A3)	genome
c46d_03-B05-M13R_c	MU55569	MELO3C022178	3.77576	3.59747	3.88177	3.79221	3.82673	4.00236	3.84365	3.7772	3.75137	3.82542	4.05996	4.15197	4.24851	4.29379	3.97734	Similar to Protein phosphatase methylesterase 1 (Mus musculus) (uniprot_sprot:sp|Q8BVQ5|PPME1_MOUSE)	genome
c46d_03-B08-M13R_c	MU55570	MELO3C020736	9.62848	9.95208	10.1312	9.92305	10.3452	9.57633	10.1207	9.76291	10.2122	10.5646	11.1346	11.4283	11.3187	11.3643	11.6112	Similar to L-galactono-1,4-lactone dehydrogenase, mitochondrial (Arabidopsis thaliana) (uniprot_sprot:sp|Q9SU56|GLDH_ARATH)	genome
c46d_03-C02-M13R_c		MELO3C009305	4.76908	4.08218	3.99139	4.87768	4.54731	3.77625	3.96656	3.4659	3.60362	3.65576	5.33866	5.19043	4.66517	5.96858	4.85051	Similar to Myb-like protein G (Dictyostelium discoideum) (uniprot_sprot:sp|Q54IF9|MYBG_DICDI)	genome
c46d_03-C03-M13R_c	MU55571	MELO3C011226	5.31102	5.72049	5.29597	5.85288	6.49865	5.43109	6.70894	6.53776	7.14981	7.46694	7.58916	7.9254	7.79118	7.79093	8.39176	Similar to Predicted protein (Populus trichocarpa) (uniref90:UniRef90_B9IKT1)	genome
c46d_03-C08-M13R_c	MU48046	MELO3C007150	5.26632	5.13463	5.30164	5.81737	6.01472	5.88785	6.03108	5.71407	5.89511	6.07236	8.36403	8.4859	8.56421	8.82979	8.21994	Similar to Probable beta-D-xylosidase 2 (Arabidopsis thaliana) (uniprot_sprot:sp|Q94KD8|BXL2_ARATH)	genome
c46d_03-C09-M13R_c	MU55572	MELO3C012675	8.40683	8.74434	8.52207	8.72901	8.97892	7.7254	7.6183	7.66508	8.05718	8.43336	7.59136	7.787	7.77035	7.97582	8.08274	Similar to Predicted protein (Populus trichocarpa) (uniref90:UniRef90_B9IDL6)	genome
c46d_03-D05-M13R_c	MU55573	MELO3C004389	4.68461	5.08026	5.10009	4.77681	5.4611	4.78977	5.37437	4.70618	5.364	5.69218	6.34876	6.58686	6.36085	6.45598	6.24263	Similar to E3 ubiquitin protein ligase DRIP2 (Arabidopsis thaliana) (uniprot_sprot:sp|Q94AY3|DRIP2_ARATH)	genome
c46d_03-F01-M13R_c	MU52541	-	9.29213	9.18932	8.75043	9.11562	8.08261	8.35877	6.56245	7.68375	7.93155	7.59515	8.29015	8.73592	8.45792	8.63932	8.56001	None	ICuGI
c46d_03-F02-M13R_c	MU48792	MELO3C003076	6.21949	6.35526	6.22678	6.7303	7.15161	6.41887	6.4388	6.29995	7.17002	7.35956	8.9836	9.09913	9.48563	9.03965	9.65894	Similar to Uncharacterized membrane protein STKORF319 (Myxococcus xanthus PE=3 SV=1) (uniprot_sprot:sp|P96554|Y319_MYXXA)	genome
c46d_03-F10-M13R_c	MU53807	MELO3C006225	4.39698	5.15575	4.92455	5.69189	5.87752	4.43483	5.31686	5.3328	5.90377	6.54848	6.22743	7.212	6.89664	7.39812	7.40668	Similar to Light-mediated development protein DET1 (Solanum lycopersicum) (uniprot_sprot:sp|Q9ZNU6|DET1_SOLLC)	genome
c46d_03-G04-M13R_c		MELO3C006720	4.38937	4.31314	4.36481	4.31165	4.31632	4.54523	4.39477	4.09862	4.38811	4.12683	4.64139	5.21745	5.0478	5.02649	4.51023	Similar to Whole genome shotgun sequence of line PN40024, scaffold_77.assembly12x (Fragment) (Vitis vinifera) (uniref90:UniRef90_D7SYJ8)	genome
c46d_03-H01-M13R_c	MU55576	MELO3C022538	10.6788	10.8062	10.8883	10.9177	10.9768	10.3639	10.148	10.5123	10.6294	10.5148	11.0651	11.2557	11.1483	11.4499	11.2306	Similar to NAD-dependent malic enzyme 59 kDa isoform, mitochondrial (Solanum tuberosum PE=1 SV=1) (uniprot_sprot:sp|P37225|MAON_SOLTU)	genome
c46d_03-H02-M13R_c	MU55577	MELO3C005194	10.1699	10.4871	10.3815	10.5746	10.716	9.85556	9.98625	9.97812	10.2866	10.2214	10.4626	10.5945	10.3643	10.7672	10.6639	Similar to NEFA-interacting nuclear protein NIP30, putative (Ricinus communis) (uniref90:UniRef90_B9RN44)	genome
c46d_03-H06-M13R_c		-	5.48512	4.99292	4.38106	5.2352	4.80771	5.09505	3.88571	4.65752	4.82931	4.64041	6.12091	6.36599	5.7419	6.47194	5.79008	None	melogen
c46d_03-H07-M13R_c	MU52898	MELO3C017930	6.96645	7.70751	7.59686	7.56386	7.78569	6.56582	7.58378	7.77959	8.2332	8.26689	6.67523	6.96318	7.70424	6.70039	8.00762	Similar to Probable galacturonosyltransferase-like 7 (Arabidopsis thaliana) (uniprot_sprot:sp|Q8VYF4|GATL7_ARATH)	genome
c46d_04-A01-M13R_c	MU43231	MELO3C007951	9.41072	9.56982	9.08152	9.32419	9.29629	9.7651	8.96566	9.86474	9.898	9.72866	10.2591	10.2729	9.80759	9.9001	9.78983	Similar to UPF0548 protein At2g17695 (Arabidopsis thaliana) (uniprot_sprot:sp|Q8GXB1|U548_ARATH)	genome
c46d_04-A02-M13R_c	MU46088	MELO3C009248	8.84461	8.85514	8.95819	9.04222	8.69555	9.43083	10.0456	9.25634	8.58604	8.96756	8.42299	8.39668	8.6277	8.42034	8.7479	Similar to Probable S-acyltransferase At3g09320 (Arabidopsis thaliana) (uniprot_sprot:sp|Q93VV0|ZDHC6_ARATH)	genome
c46d_04-A04-M13R_c	MU49296	MELO3C015301	8.2488	8.65837	8.85312	8.38738	8.90722	8.06899	8.98871	8.40596	8.56804	9.11485	8.98557	9.09326	9.2921	8.91815	9.57058	Similar to Phosphoacetylglucosamine mutase (Arabidopsis thaliana) (uniprot_sprot:sp|P57750|AGM1_ARATH)	genome
c46d_04-A07-M13R_c	MU50402	MELO3C004358	9.76377	10.2891	9.8231	10.8309	10.5848	9.60544	9.03643	10.2432	10.7368	10.6131	11.1409	11.5834	11.4173	11.4994	11.6079	Similar to Rubredoxin (Cucumis melo subsp. melo) (uniref90:UniRef90_E5GBR8)	genome
c46d_04-A10-M13R_c	MU55578	-	7.95803	8.32556	8.3596	8.63863	9.04051	9.08953	9.1118	9.07009	9.48038	9.81288	10.1234	10.317	10.6313	10.3454	10.4956	None	ICuGI
c46d_04-A12-M13R_c	MU48794	MELO3C015394	6.25199	6.13543	6.054	6.64589	6.61067	6.56589	6.90279	6.6183	6.53204	6.77931	6.95499	7.10888	7.08327	7.49889	7.05359	Similar to Guanine nucleotide-exchange, putative (Ricinus communis) (uniref90:UniRef90_B9REU1)	genome
c46d_04-B02-M13R_c	MU55579	MELO3C023589	4.08684	4.34489	4.16552	4.06979	4.68566	5.09987	4.46974	4.10806	4.68085	4.56448	6.27317	6.10458	5.88923	6.33612	5.10822	Similar to Whole genome shotgun sequence of line PN40024, scaffold_158.assembly12x (Fragment) (Vitis vinifera) (uniref90:UniRef90_D7TDM3)	genome
c46d_04-B05-M13R_c	MU55580	MELO3C007186	9.64026	9.35862	9.41052	8.42651	8.99663	10.0934	10.3699	9.68918	9.1068	9.6263	10.04	9.26617	9.6008	9.37261	9.49441	Similar to PREDICTED: hypothetical protein (Vitis vinifera) (uniref90:UniRef90_UPI0001983FB0)	genome
c46d_04-B06-M13R_c	MU55581	MELO3C002286	4.29791	4.10862	3.76702	4.17694	4.00088	3.89999	3.63861	4.1389	3.89332	3.87489	4.88796	4.53145	4.46036	5.04759	4.48698	Similar to Probable LRR receptor-like serine/threonine-protein kinase At4g26540 (Arabidopsis thaliana) (uniprot_sprot:sp|C0LGR3|Y4265_ARATH)	genome
c46d_04-B08-M13R_c	MU55582	MELO3C017487	7.10171	6.84805	6.76335	7.13359	6.73305	7.42652	7.72395	7.11133	6.94465	7.10692	7.99597	8.18279	8.06793	8.18698	8.08568	Similar to F-box protein PP2-B10 (Arabidopsis thaliana) (uniprot_sprot:sp|Q9ZVQ6|P2B10_ARATH)	genome
c46d_04-C03-M13R_c	MU55583	MELO3C021537	8.18298	7.82635	8.08775	7.90224	8.33713	9.25197	8.58766	8.82246	8.50531	8.94528	9.84884	10.1841	10.0466	10.462	10.2694	None	genome
c46d_04-C05-M13R_c	MU55584	MELO3C007204	4.0185	4.48634	3.99586	4.56534	4.36316	3.72969	3.87223	4.13133	4.31255	4.18541	3.83689	3.89362	3.8382	4.18769	4.15538	Similar to 60S ribosomal protein L11-1 (Arabidopsis thaliana) (uniprot_sprot:sp|P42795|RL111_ARATH)	genome
c46d_04-C06-M13R_c	MU43232	MELO3C003582	5.48009	5.93359	5.93079	6.29209	6.53991	5.0911	5.36102	5.79242	6.38213	6.58179	6.65281	7.13904	7.05696	7.03458	7.45793	Similar to Whole genome shotgun sequence of line PN40024, scaffold_8.assembly12x (Fragment) (Vitis vinifera) (uniref90:UniRef90_D7SUE3)	genome
c46d_04-C09-M13R_c	MU53322	MELO3C022562	5.74284	5.46235	5.58359	5.71246	5.77931	5.91453	6.07774	5.23056	5.86988	6.0462	7.24316	7.27506	7.21046	7.67291	7.28055	Similar to SWI/SNF-related matrix-associated actin-dependent regulator of chromatin subfamily A containing DEAD/H box 1 (Homo sapiens) (uniprot_sprot:sp|Q9H4L7|SMRCD_HUMAN)	genome
c46d_04-C10-M13R_c	MU44096	MELO3C008350	4.46976	4.51341	4.47609	4.71451	4.56676	4.53895	4.3199	5.16417	5.11611	4.8213	6.50959	6.66864	5.90274	6.77099	6.5293	Similar to Nodulin-21 (Glycine max PE=2 SV=1) (uniprot_sprot:sp|P16313|NO21_SOYBN)	genome
c46d_04-D05-M13R_c	MU55585	MELO3C008097	4.28249	4.2688	4.09511	4.96083	3.97686	4.43542	3.79023	4.36107	4.39915	3.74544	4.85065	5.40778	5.06388	4.90937	4.28295	None	genome
c46d_04-D06-M13R_c	MU55586	MELO3C005445	3.73473	3.90135	3.75272	4.29005	3.96606	3.89303	3.91267	3.87581	3.75639	4.3653	3.71329	3.78269	3.73108	3.62133	3.9909	Similar to Putative uncharacterized protein (Ricinus communis) (uniref90:UniRef90_B9RA10)	genome
c46d_04-D09-M13R_c	MU51495	MELO3C021465	9.4028	9.53875	9.60205	10.0433	10.184	8.62177	9.12077	9.16676	10.2682	10.0016	11.9673	12.4177	12.9677	12.5202	12.2654	Similar to Bifunctional polymyxin resistance protein ArnA (Klebsiella pneumoniae subsp. pneumoniae (strain ATCC 700721 / MGH 78578)) (uniprot_sprot:sp|A6TF98|ARNA_KLEP7)	genome
c46d_04-D12-M13R_c	MU55588	MELO3C009685	9.69288	8.68616	9.74634	7.72938	7.76263	9.4653	9.95991	9.38134	7.68418	8.12045	10.9061	10.0986	10.3444	9.72247	10.0504	Similar to Zinc-metallopeptidase, peroxisomal (Arabidopsis thaliana) (uniprot_sprot:sp|O22941|PXM16_ARATH)	genome
c46d_04-E08-M13R_c	MU55589	MELO3C006481	9.98226	9.27817	9.27758	6.84453	7.26235	9.92878	9.63266	9.72911	7.7579	8.17828	10.2714	8.89203	9.01305	7.89114	8.25483	Similar to Proline-rich receptor-like protein kinase PERK8 (Arabidopsis thaliana) (uniprot_sprot:sp|Q9FFW5|PERK8_ARATH)	genome
c46d_04-F08-M13R_c	MU55590	MELO3C015748	9.40566	9.48239	9.49791	9.84502	9.9654	8.98273	9.34562	9.21887	9.39865	9.71149	10.8005	10.7255	10.7626	11.2141	10.8053	Similar to Uncharacterized basic helix-loop-helix protein At1g06150 (Arabidopsis thaliana) (uniprot_sprot:sp|P0C7P8|Y1615_ARATH)	genome
c46d_04-F10-M13R_c	MU53519	MELO3C007344	6.29964	6.26291	6.71515	6.42415	6.80405	6.51942	5.84521	6.05241	6.42825	6.43441	6.48235	6.54649	6.5572	6.49227	6.4436	None	genome
c46d_04-G10-M13R_c	MU55592	MELO3C022171	9.09074	9.0345	8.93256	9.25619	9.33176	8.90654	9.11799	8.70217	9.07649	9.13643	9.4315	9.67062	9.3237	9.47575	9.53016	Similar to Whole genome shotgun sequence of line PN40024, scaffold_82.assembly12x (Fragment) (Vitis vinifera) (uniref90:UniRef90_D7TL80)	genome
c46d_04-H01-M13R_c	MU46114	MELO3C005240	8.81683	9.69298	10.2043	10.0804	10.2076	9.02553	10.3945	10.5985	10.9562	11.1723	10.4774	10.7041	10.6475	10.4835	10.6705	Similar to 65-kDa microtubule-associated protein 6 (Arabidopsis thaliana) (uniprot_sprot:sp|Q9SIS3|MA656_ARATH)	genome
c46d_04-H02-M13R_c	MU55593	MELO3C009144	8.0079	7.70207	7.58189	7.61951	7.79393	6.8936	7.30963	7.05414	7.38385	7.34991	9.23324	9.10466	8.84284	8.79205	8.6255	Similar to Transcription factor bHLH140 (Arabidopsis thaliana) (uniprot_sprot:sp|Q9M041|BH140_ARATH)	genome
c46d_04-H04-M13R_c	MU55594	MELO3C018834	10.6888	9.74717	10.2809	9.66632	9.82589	10.6942	11.3873	10.053	9.71268	9.94682	11.2118	10.8623	10.825	10.4551	10.7384	Similar to Ubiquitin fusion degradation protein 1 homolog (Homo sapiens) (uniprot_sprot:sp|Q92890|UFD1_HUMAN)	genome
c46d_05-A02-M13R_c	MU55595	MELO3C014546	7.47328	7.5649	7.35555	7.39453	7.13744	7.64041	7.79245	7.32224	7.46588	7.22077	6.80331	6.86905	6.8785	6.94369	7.04745	Similar to Putative uncharacterized protein (Glycine max) (uniref90:UniRef90_C6SVW8)	genome
c46d_05-A04-M13R_c	MU55596	MELO3C016859	7.28334	6.81648	6.95532	6.60687	6.86296	7.00838	7.07913	6.85433	7.12675	7.17811	9.34968	9.27824	9.23565	9.50809	9.15476	None	genome
c46d_05-B10-M13R_c		MELO3C022467	6.8423	5.52951	6.84916	7.66139	5.90645	6.38235	4.42831	6.61957	6.71793	6.49127	7.16721	7.98869	8.14211	8.08702	8.24912	Similar to Whole genome shotgun sequence of line PN40024, scaffold_21.assembly12x (Fragment) (Vitis vinifera) (uniref90:UniRef90_D7SM56)	genome
c46d_05-B12-M13R_c		-	7.16724	5.28045	6.92478	7.34145	5.48855	7.45902	4.26245	7.49807	6.18326	5.53718	6.79845	7.92445	7.77558	7.4566	7.64544	None	melogen
c46d_05-C09-M13R_c	MU53647	MELO3C022152	3.83126	4.22984	4.25751	4.47322	4.37064	4.31465	4.04793	4.24784	4.67569	4.22386	5.15661	5.09667	4.66476	5.17969	4.72963	Similar to TMV resistance protein N (Nicotiana glutinosa) (uniprot_sprot:sp|Q40392|TMVRN_NICGU)	genome
c46d_05-D04-M13R_c	MU43233	MELO3C012349	10.3821	9.6634	9.37511	8.19975	7.87072	8.98452	8.47789	8.92183	7.9759	6.96514	8.78362	8.38198	9.02441	7.34694	8.79359	Similar to Putative uncharacterized protein (Glycine max) (uniref90:UniRef90_C6SYE1)	genome
c46d_05-D08-M13R_c	MU55597	MELO3C000709	6.57529	6.80135	7.5544	7.12884	7.82555	7.6286	8.63546	7.00037	7.34648	8.09715	8.46686	8.72884	8.7627	8.68394	9.01267	Similar to Putative uncharacterized protein (Vitis vinifera) (uniref90:UniRef90_A5AWQ0)	genome
c46d_05-E04-M13R_c	MU48406	MELO3C012000	6.71207	6.98308	7.6014	7.25675	7.90567	6.85281	8.08433	7.23634	7.84014	8.34036	8.43875	8.54796	8.56865	8.62336	8.98292	Similar to Ubiquitin-like-specific protease 1D (Arabidopsis thaliana) (uniprot_sprot:sp|Q2PS26|ULP1D_ARATH)	genome
c46d_05-E06-M13R_c	MU55599	MELO3C021440	8.128	8.08655	8.80471	8.28383	8.86918	9.06998	9.70482	9.08889	9.20868	9.70188	9.47374	9.7662	9.52318	9.50558	9.77596	Similar to Serine/threonine-protein kinase KIPK (Arabidopsis thaliana) (uniprot_sprot:sp|Q9LFA2|KIPK_ARATH)	genome
c46d_05-E10-M13R_c	MU48359	MELO3C015914	9.66915	9.71179	10.4237	9.7611	10.1676	9.3573	10.4295	9.8665	10.0904	10.3093	10.9729	10.9854	11.2186	11.1865	10.9625	Similar to Nodal modulator 2 (Homo sapiens) (uniprot_sprot:sp|Q5JPE7|NOMO2_HUMAN)	genome
c46d_05-E11-M13R_c	MU55600	-	4.99351	4.82211	5.03132	4.83159	5.50391	5.86748	5.02696	5.07906	5.38709	5.24831	6.54281	6.23184	6.26681	6.52418	5.70389	None	ICuGI
c46d_05-F05-M13R_c	MU53077	MELO3C004370	8.80708	9.44102	9.16908	9.66016	9.94421	8.04558	8.08654	8.51693	9.74609	9.52639	9.079	9.93152	9.8416	9.79621	10.3386	Similar to Probable ribose-5-phosphate isomerase (Arabidopsis thaliana) (uniprot_sprot:sp|Q9ZU38|RPIA_ARATH)	genome
c46d_05-F12-M13R_c	MU55602	-	3.74448	3.93831	4.19024	3.98493	4.42616	4.03482	4.12732	3.72067	3.92796	3.91036	3.80503	3.54024	3.6357	3.71668	3.73065	Ulp1-like peptidase [Cucumis melo]	ICuGI
c46d_05-G05-M13R_c	MU55603	MELO3C009283	8.12115	8.18689	7.95843	8.44654	8.29589	8.17323	8.03813	7.74234	8.33792	8.18633	9.0857	9.22409	8.85436	9.16095	9.03242	Similar to Serine/threonine-protein kinase AFC1 (Arabidopsis thaliana) (uniprot_sprot:sp|P51566|AFC1_ARATH)	genome
c46d_05-G08-M13R_c	MU55604	-	3.5276	3.43991	3.35211	3.46564	3.42147	3.31514	3.54069	3.77785	3.61316	3.55013	3.53121	3.52117	3.49189	3.27012	3.39726	None	ICuGI
c46d_05-G12-M13R_c	MU55605	MELO3C013205	8.63495	8.3851	8.62151	9.31093	9.45183	8.00058	8.3907	8.05891	9.00216	9.42219	9.84244	10.0867	10.1279	10.2521	10.2999	Similar to SufE-like protein, chloroplastic (Arabidopsis thaliana) (uniprot_sprot:sp|Q84W65|SUFE_ARATH)	genome
c46d_05-H07-M13R_c	MU43235	MELO3C017896	8.05928	7.83095	7.8929	7.9939	8.09829	8.34054	8.14941	8.12754	8.21586	8.45365	8.81522	9.07887	9.07446	9.07866	9.46321	Similar to Peptide deformylase 1A, chloroplastic (Arabidopsis thaliana) (uniprot_sprot:sp|Q9FV53|DEF1A_ARATH)	genome
c46d_05-H12-M13R_c	MU55606	-	3.59146	3.4264	3.49506	3.51506	3.39018	3.41697	3.40119	4.29848	3.46689	3.30198	3.32132	3.4994	3.3131	3.44835	3.47645	None	ICuGI
c46d_06-A08-M13R_c	MU49176	MELO3C020542	3.8987	4.12199	4.1681	4.26018	4.44343	4.23006	4.11849	3.82417	4.2681	4.16238	3.93835	4.20111	3.98091	4.09545	4.16945	Similar to Putative uncharacterized protein (Vitis vinifera) (uniref90:UniRef90_A5BAL1)	genome
c46d_06-A10-M13R_c	MU50184	-	4.23657	4.24877	9.26646	4.73275	8.86498	5.05575	9.38426	4.73732	4.79371	8.83417	6.51082	6.76231	9.51133	6.85933	9.19479	None	ICuGI
c46d_06-B01-M13R_c	MU51101	MELO3C002786	10.5271	9.56932	9.8764	9.83993	9.73714	10.9057	10.8635	10.3527	10.0218	9.53013	10.9837	11.1686	10.955	10.8213	10.8226	Similar to Ubiquitin fusion degradation protein 1 homolog (Rattus norvegicus) (uniprot_sprot:sp|Q9ES53|UFD1_RAT)	genome
c46d_06-B06-M13R_c	MU55608	MELO3C009618	7.57961	7.36675	6.93236	6.82619	6.27828	8.5934	7.6785	7.95449	6.9953	6.56028	7.31001	6.88503	6.57794	6.95184	6.76887	Similar to Probable L-type lectin-domain containing receptor kinase S.5 (Arabidopsis thaliana) (uniprot_sprot:sp|Q9FG33|LRKS5_ARATH)	genome
c46d_06-B07-M13R_c		MELO3C019019	8.85871	8.3025	8.79623	9.54117	8.7494	8.1204	7.11973	8.01637	8.71824	8.5896	9.87751	10.1261	9.7608	10.5218	10.0804	Similar to PREDICTED: hypothetical protein (Vitis vinifera) (uniref90:UniRef90_UPI000198470E)	genome
c46d_06-B09-M13R_c		-	3.84683	3.80731	3.69149	4.0827	4.00367	3.84814	4.06367	3.68064	3.84347	3.97081	3.67255	3.73452	3.63484	3.74348	3.79509	None	melogen
c46d_06-B12-M13R_c	MU46131	MELO3C003437	11.6898	11.7333	11.7176	11.6816	11.7696	11.9853	11.9288	12.0197	11.717	11.933	12.0694	11.9265	11.9922	12.1773	12.2043	Similar to Putative uncharacterized protein (Vitis vinifera) (uniref90:UniRef90_A5BTH6)	genome
c46d_06-C04-M13R_c		-	4.51238	4.29012	4.98092	5.04662	4.13623	4.10904	3.91252	4.66326	4.12576	4.32267	4.12852	4.96905	4.99859	5.01638	4.93547	None	melogen
c46d_06-C09-M13R_c	MU55609	-	7.36796	6.03638	6.71094	3.41298	3.60453	8.86013	8.69429	7.92828	3.51511	3.45651	7.37048	4.89317	6.83658	4.66332	4.81136	unknown [Picea sitchensis]	ICuGI
c46d_06-C11-M13R_c	MU55610	MELO3C023427	9.90639	10.2884	10.6996	10.7243	11.0301	9.80819	10.453	10.0045	10.4394	10.96	9.92135	10.3686	10.2655	10.6054	10.4472	Similar to Pre-mRNA-processing-splicing factor 8 (Mus musculus) (uniprot_sprot:sp|Q99PV0|PRP8_MOUSE)	genome
c46d_06-D03-M13R_c	MU55611	-	5.67563	6.01404	8.86481	6.36592	8.84551	5.84347	8.13185	6.34273	6.42127	8.53729	4.51537	5.09168	7.60322	4.82065	7.68031	None	ICuGI
c46d_06-D05-M13R_c		MELO3C005818	8.22207	6.5634	8.5403	9.36496	6.64214	7.03231	4.5143	7.14765	6.31543	5.2564	8.4651	9.33556	9.04419	9.55357	8.84647	Similar to Probable aquaporin NIP5-1 (Arabidopsis thaliana) (uniprot_sprot:sp|Q9SV84|NIP51_ARATH)	genome
c46d_06-D06-M13R_c	MU53099	MELO3C021231	3.43242	3.53867	3.49073	3.56493	3.50819	3.4405	3.5552	3.42959	3.58165	3.44401	3.23996	3.52338	3.43795	3.46962	3.66334	Similar to CBL-interacting serine/threonine-protein kinase 1 (Arabidopsis thaliana) (uniprot_sprot:sp|Q8RWC9|CIPK1_ARATH)	genome
c46d_06-D09-M13R_c	MU55612	MELO3C007613	4.46255	4.55948	4.7336	5.17015	5.23372	5.51051	6.05863	5.1766	5.32363	5.7667	6.23605	6.46622	6.3037	6.48552	6.43805	Similar to Acyl-CoA-binding domain-containing protein 3 (Arabidopsis thaliana) (uniprot_sprot:sp|Q9STX1|ACBP3_ARATH)	genome
c46d_06-D10-M13R_c	MU43236	MELO3C018586	11.2005	10.9438	10.9683	11.0107	11.0103	11.0966	11.269	10.9832	10.796	11.0139	11.7182	11.6065	11.47	11.7102	11.6498	Similar to Putative uncharacterized protein (Vitis vinifera) (uniref90:UniRef90_A5BFF8)	genome
c46d_06-D11-M13R_c	MU48560	MELO3C009604	7.41659	7.57891	8.12832	7.95684	8.12077	7.65884	8.40876	7.75257	7.9191	8.44439	9.18278	9.18002	9.10723	9.37441	9.31524	Similar to Putative uncharacterized protein (Ricinus communis) (uniref90:UniRef90_B9T869)	genome
c46d_06-E01-M13R_c	MU45626	MELO3C015263	11.9011	11.8743	11.7326	11.6364	11.8895	12.4339	12.5779	12.0833	11.8841	12.1911	12.3956	12.3027	12.5361	12.2149	12.3982	Similar to 3-5 exonuclease, putative (Ricinus communis) (uniref90:UniRef90_B9RFH0)	genome
c46d_06-E07-M13R_c	MU50854	MELO3C021273	5.23114	5.85868	6.05423	5.74184	6.30418	5.47584	6.1851	5.3498	5.75816	5.90223	7.49273	7.54944	8.05679	7.03546	7.84681	Similar to Seed maturation protein PM36 (Glycine max) (uniprot_sprot:sp|Q9SWB6|PM36_SOYBN)	genome
c46d_06-E09-M13R_c	MU55613	MELO3C010273	10.8095	9.85806	10.928	9.45132	9.82553	11.7182	11.9592	10.6974	9.98917	10.2503	10.7763	10.8235	11.1284	10.6025	10.6493	Similar to Whole genome shotgun sequence of line PN40024, scaffold_118.assembly12x (Fragment) (Vitis vinifera) (uniref90:UniRef90_D7T4Z4)	genome
c46d_06-E12-M13R_c	MU55614	MELO3C018453	3.58382	3.39867	3.54626	3.31499	3.51002	3.67798	4.29726	3.72885	3.63245	3.9789	3.36058	3.41994	3.5106	3.46765	3.58933	Similar to Glycoprotein 3-alpha-L-fucosyltransferase A (Arabidopsis thaliana) (uniprot_sprot:sp|Q9LJK1|FUT11_ARATH)	genome
c46d_06-F04-M13R_c	MU55615	MELO3C011013	11.1962	11.6178	11.681	12.0565	12.1091	11.1616	11.1287	11.3603	11.9847	12.0359	12.3172	12.5339	12.3944	12.6705	12.5213	None	genome
c46d_06-F09-M13R_c	MU49031	MELO3C013096	10.2864	10.6397	10.3814	10.985	10.8986	9.46423	9.16133	10.0005	10.5128	10.2902	10.6992	11.1097	11.0334	11.0172	11.0943	Similar to Putative hydrolase C777.06c (Schizosaccharomyces pombe) (uniprot_sprot:sp|O74545|YCV6_SCHPO)	genome
c46d_06-F10-M13R_c	MU47948	MELO3C006107	10.813	10.9626	11.0925	10.4888	10.7059	10.4985	10.7077	10.6184	10.3916	10.5463	11.089	10.9266	10.8988	11.2914	10.9814	Similar to RNA polymerase I-specific transcription initiation factor RRN3 (Mus musculus) (uniprot_sprot:sp|B2RS91|RRN3_MOUSE)	genome
c46d_06-G05-M13R_c	MU55618	MELO3C010189	8.02399	7.72642	7.88751	7.3728	7.61072	7.8736	8.77288	7.5793	7.20561	7.51517	8.19883	7.92139	7.94358	7.78827	8.29357	Similar to Lactation elevated protein 1 (Homo sapiens) (uniprot_sprot:sp|Q8WV93|LACE1_HUMAN)	genome
c46d_06-G06-M13R_c	MU55619	-	3.59238	3.65815	3.43561	3.6138	3.82911	3.42933	3.61061	3.73003	3.72503	3.68333	3.41201	3.48494	3.43669	3.36045	3.57097	None	ICuGI
c46d_06-G10-M13R_c	MU55620	MELO3C017454	5.25822	5.22135	5.12911	5.00919	5.17178	5.05202	4.90492	4.96807	4.88291	5.28364	5.91504	6.00778	6.08187	5.79361	6.05495	Similar to PREDICTED: hypothetical protein (Vitis vinifera) (uniref90:UniRef90_UPI00015CC2E2)	genome
c46d_06-G11-M13R_c	MU55621	MELO3C011062	5.10795	6.47269	5.42391	7.3602	6.77178	3.94787	3.83974	3.54946	3.80404	3.81121	7.16688	6.43961	6.97212	8.30468	7.21604	Similar to Whole genome shotgun sequence of line PN40024, scaffold_1.assembly12x (Fragment) (Vitis vinifera) (uniref90:UniRef90_E0CRS4)	genome
c46d_06-H02-M13R_c	MU55622	-	5.4838	6.02116	4.27292	5.72921	4.29893	5.24378	4.27182	5.06906	5.67418	4.24197	5.82023	5.90824	4.52093	6.45776	4.06731	None	ICuGI
c46d_06-H05-M13R_c	MU54363	MELO3C017271	9.15204	9.59783	9.51616	10.1015	9.94914	9.06072	9.0618	9.3279	9.49554	9.62602	8.81459	9.25109	9.16562	9.62229	9.4993	Similar to Acetyl-coenzyme A synthetase (Enterobacter sakazakii (strain ATCC BAA-894)) (uniprot_sprot:sp|A7MPJ7|ACSA_ENTS8)	genome
c46d_06-H06-M13R_c	MU44754	MELO3C026283	9.62225	9.64892	10.4401	9.89391	10.2398	9.91276	10.0773	9.56433	9.46257	9.96569	10.2195	10.4557	10.3543	10.8173	10.5801	Similar to Protein MODIFIER OF SNC1 1 (Arabidopsis thaliana) (uniprot_sprot:sp|Q9SB63|MOS1_ARATH)	genome
c46d_06-H11-M13R_c	MU55623	MELO3C011984	6.75686	5.69432	5.59098	5.04466	4.91936	7.05178	6.98015	6.53908	5.49215	5.55473	6.06689	5.24759	5.52891	5.43179	5.87026	Similar to Polygalacturonase (Cucumis melo subsp. melo) (uniref90:UniRef90_E5GBI5)	genome
c46d_07-A03-M13R_c	MU52643	MELO3C008700	10.1742	10.2952	10.385	10.2274	10.4437	10.3809	10.4673	10.6115	10.6732	10.734	11.3273	11.2825	11.219	11.4633	11.3121	Similar to Ankyrin repeat domain-containing protein 13B (Homo sapiens) (uniprot_sprot:sp|Q86YJ7|AN13B_HUMAN)	genome
c46d_07-A05-M13R_c	MU55624	MELO3C013804	4.30808	4.87797	4.62768	5.10458	5.287	4.23036	4.27694	4.0921	4.78476	4.5681	4.28472	4.77868	4.93392	4.84493	5.71694	Similar to Whole genome shotgun sequence of line PN40024, scaffold_33.assembly12x (Fragment) (Vitis vinifera) (uniref90:UniRef90_D7U3R3)	genome
c46d_07-A10-M13R_c	MU55625	MELO3C012638	7.55207	7.47669	7.98168	8.57865	8.3769	6.95344	7.73087	7.09306	8.0156	7.82894	8.34228	8.70635	8.13763	8.63016	8.49389	Similar to Putative uncharacterized protein (Ricinus communis) (uniref90:UniRef90_B9T747)	genome
c46d_07-A11-M13R_c	MU55626	MELO3C018548	7.14323	6.72463	6.59445	6.95942	6.00982	7.2916	7.06768	7.41194	7.50521	7.03178	6.08673	6.56861	6.16423	6.17452	6.22906	Similar to Uncharacterized protein At3g49720 (Arabidopsis thaliana) (uniprot_sprot:sp|Q9M2Y6|Y3972_ARATH)	genome
c46d_07-B01-M13R_c	MU55627	MELO3C009391	12.6191	12.7888	12.5056	12.734	12.6534	10.5651	10.5087	10.5423	11.0677	10.9943	12.659	12.7551	12.7645	12.8749	12.9809	Similar to Cytokinin-O-glucosyltransferase 3 (Arabidopsis thaliana) (uniprot_sprot:sp|Q9ZQ94|COGT3_ARATH)	genome
c46d_07-B02-M13R_c	MU55628	MELO3C012219	10.6149	11.0211	10.8929	11.2975	11.7757	9.28871	9.67166	10.6367	11.0356	11.2408	12.1381	12.6205	12.4418	12.5082	12.6283	Similar to Whole genome shotgun sequence of line PN40024, scaffold_11.assembly12x (Fragment) (Vitis vinifera) (uniref90:UniRef90_D7T986)	genome
c46d_07-B05-M13R_c	MU55629	MELO3C009104	7.7492	7.8668	8.23635	8.3299	8.76339	7.23989	7.62109	7.60457	8.34254	8.44761	8.86604	9.5524	9.6473	9.44288	10.0172	Similar to Elongation factor P (Synechococcus sp. (strain ATCC 27144 / PCC 6301 / SAUG 1402/1)) (uniprot_sprot:sp|Q5N1T5|EFP_SYNP6)	genome
c46d_07-B06-M13R_c	MU45343	MELO3C013623	4.41019	5.08809	4.26978	6.12667	5.28738	5.06978	5.31058	6.46237	6.75403	6.80993	4.32107	4.77274	4.98968	5.12445	5.72951	None	genome
c46d_07-B11-M13R_c	MU55630	MELO3C006075	8.14504	8.61172	7.91232	8.67615	7.99402	8.35066	7.21046	7.50987	8.28788	8.58366	8.39501	8.34154	8.51361	8.05393	8.93855	Similar to Reticulon-like protein B5 (Arabidopsis thaliana) (uniprot_sprot:sp|O82352|RTNLE_ARATH)	genome
c46d_07-C05-M13R_c	MU46616	MELO3C017112	11.268	11.8427	11.7837	12.244	12.2435	10.2983	10.5101	11.0946	11.8321	11.722	12.7085	12.9085	12.8855	13.0769	12.9669	Similar to Nucleobase-ascorbate transporter 6 (Arabidopsis thaliana) (uniprot_sprot:sp|Q27GI3|NAT6_ARATH)	genome
c46d_07-C10-M13R_c	MU47302	MELO3C013992	10.7263	10.5033	10.2354	9.75955	9.51927	10.7319	10.2221	10.2469	9.41546	9.08739	9.73168	9.53326	9.59971	9.49647	9.5545	Similar to Protein cornichon homolog 4 (Arabidopsis thaliana) (uniprot_sprot:sp|Q84W04|CNIH4_ARATH)	genome
c46d_07-C11-M13R_c		-	3.56266	3.4079	3.55699	3.57209	3.76033	4.10247	3.55176	3.34831	3.47782	3.27974	3.47949	3.25442	3.3115	3.3685	3.15345	None	melogen
c46d_07-C12-M13R_c	MU53566	MELO3C012407	5.73258	5.81967	5.58458	5.23441	5.44787	5.53912	5.11135	5.37383	5.19015	4.91442	5.74965	5.52932	5.59657	5.51331	5.55332	Similar to S-phase kinase-associated protein 1 (Rattus norvegicus) (uniprot_sprot:sp|Q6PEC4|SKP1_RAT)	genome
c46d_07-D04-M13R_c	MU51447	-	4.42722	4.76216	3.91603	4.72608	4.32451	5.02476	4.27783	4.49275	5.27284	4.5828	6.28547	6.97912	5.41825	6.40328	4.62293	None	ICuGI
c46d_07-D05-M13R_c	MU55631	MELO3C013417	4.79176	4.02813	4.82243	4.80005	4.48029	4.88882	4.07831	4.89128	4.41465	4.46366	4.58344	5.54232	6.08936	4.85715	6.11784	Similar to Ubiquitin fusion degradation protein 1 homolog (Rattus norvegicus) (uniprot_sprot:sp|Q9ES53|UFD1_RAT)	genome
c46d_07-D06-M13R_c	MU55632	MELO3C016946	9.02639	8.26114	8.71563	10.0102	8.85167	9.73556	6.73129	9.11985	8.31342	7.69322	10.095	10.6615	10.381	10.1886	10.124	Similar to Putative uncharacterized protein (Ricinus communis) (uniref90:UniRef90_B9RNS6)	genome
c46d_07-E03-M13R_c	MU48006	MELO3C007950	8.06654	8.46825	8.33133	8.60643	8.69625	8.36524	8.60971	8.75558	9.04925	9.19097	10.4928	10.9075	10.8287	10.7109	10.9705	Similar to Putative uncharacterized protein (Vitis vinifera) (uniref90:UniRef90_A5C1X1)	genome
c46d_07-E05-M13R_c	MU55633	MELO3C011235	7.03061	7.06644	7.05026	7.31732	7.73478	6.39963	7.24462	6.50534	6.77944	7.44356	8.1939	8.54462	8.60643	8.48927	8.68941	Similar to tRNA (cytosine-5-)-methyltransferase (Homo sapiens) (uniprot_sprot:sp|O14717|TRDMT_HUMAN)	genome
c46d_07-G01-M13R_c	MU55634	MELO3C007152	5.04057	4.58554	4.19714	3.86309	3.4282	4.7	4.14518	3.92827	3.76656	3.71118	4.99497	4.27029	3.9152	3.71764	3.84899	Similar to Leucine-rich repeat transmembrane protein kinase, putative (Ricinus communis) (uniref90:UniRef90_B9S154)	genome
c46d_07-G03-M13R_c		-	4.22	3.6242	3.95147	4.39091	3.46998	5.08606	3.41133	4.53102	3.68303	3.50404	3.22732	3.74017	3.49075	3.41917	3.58861	None	melogen
c46d_07-G04-M13R_c	MU46748	MELO3C008515	5.82275	4.78898	4.31126	4.81743	4.36181	5.2835	5.52067	4.42721	4.16533	4.13758	4.46634	3.87872	3.93315	4.09367	4.39738	None	genome
c46d_07-G08-M13R_c	MU55635	-	10.8157	10.4505	9.74603	10.4448	9.75662	11.1719	9.81136	10.2257	10.0973	9.33467	10.8848	10.839	10.5975	10.737	10.5631	None	ICuGI
c46d_07-G10-M13R_c	MU55636	MELO3C022998	7.4228	7.89599	6.98003	8.173	7.84443	6.04876	5.64724	5.52337	6.60055	5.93777	8.067	8.18956	7.8711	8.87899	8.30298	Similar to Malate dehydrogenase, cytoplasmic (Medicago sativa) (uniprot_sprot:sp|O48905|MDHC_MEDSA)	genome
c46d_07-G12-M13R_c	MU46712	MELO3C006617	7.32429	7.06762	6.96933	7.44635	7.63817	8.35239	7.8764	7.47491	7.48174	7.13595	9.00295	9.15483	9.01294	9.36625	9.20163	Similar to Lipase (Rhizomucor miehei PE=1 SV=2) (uniprot_sprot:sp|P19515|LIP_RHIMI)	genome
c46d_07-H04-M13R_c	MU55637	-	10.1068	10.0353	8.9866	8.8409	8.98169	9.16028	8.77119	8.61142	8.36496	8.05404	9.52827	9.02127	9.10641	9.14685	9.25574	None	ICuGI
c46d_07-H06-M13R_c	MU55638	MELO3C008932	7.24752	6.81216	7.27315	8.54803	7.49325	7.43399	6.27701	8.32102	7.83928	7.65492	5.82656	6.50757	6.45038	6.46752	6.87373	Similar to Thioredoxin-like 3-1, chloroplastic (Arabidopsis thaliana) (uniprot_sprot:sp|Q9FG36|TRL31_ARATH)	genome
c46d_07-H07-M13R_c	MU55639	-	6.14871	5.88916	5.14091	6.43696	5.80099	7.4414	6.83804	7.0655	6.76386	6.68736	7.20144	7.29948	6.75452	7.32736	7.18066	None	ICuGI
c46d_08-A07-M13R_c	MU55640	MELO3C015675	10.1336	10.3737	10.5234	10.3782	10.9392	9.90728	10.6411	10.5212	10.9604	11.4541	11.8077	12.0941	12.0167	12.1557	12.2101	Similar to UPF0061 protein AZOSEA38000 (Aromatoleum aromaticum (strain EbN1)) (uniprot_sprot:sp|Q5NYD9|Y3800_AROAE)	genome
c46d_08-A09-M13R_c	MU50514	MELO3C009269	8.27486	8.23139	8.49295	8.36685	8.60467	8.37123	8.65138	8.09188	8.29183	8.32693	9.95342	9.9462	9.94581	9.92592	9.85451	Similar to ADP-ribosylation factor GTPase-activating protein AGD7 (Arabidopsis thaliana) (uniprot_sprot:sp|O80925|AGD7_ARATH)	genome
c46d_08-A10-M13R_c		MELO3C016960	9.34602	9.72287	10.8481	10.1193	10.9438	9.37369	11.0899	10.1847	10.5657	11.1076	11.8307	11.9328	12.6889	11.8817	12.4086	Similar to DNA-directed RNA polymerase II subunit RPB2 (Arabidopsis thaliana) (uniprot_sprot:sp|P38420|RPB2_ARATH)	genome
c46d_08-B03-M13R_c	MU55641	MELO3C008464	9.58694	9.48922	8.55376	10.0861	9.07882	9.70789	8.37769	10.0413	10.146	9.18783	10.9437	11.0749	10.1728	10.8833	10.3774	None	genome
c46d_08-B04-M13R_c	MU55642	-	4.37464	4.26089	4.19696	4.07666	4.32061	4.08533	4.02333	4.03098	4.50457	4.29613	4.94016	4.90974	4.76387	4.90229	4.12619	None	ICuGI
c46d_08-B07-M13R_c	MU46331	MELO3C011573	8.757	9.24793	9.04953	9.19489	9.20187	8.45161	8.93946	8.83237	9.22584	9.23581	9.81136	9.85571	9.70661	9.99931	9.98537	Similar to Putative uncharacterized protein (Fragment) (Cucumis melo subsp. melo) (uniref90:UniRef90_E5GC80)	genome
c46d_08-B09-M13R_c	MU55643	MELO3C005163	9.5658	9.41926	9.15211	9.1795	9.16817	10.4267	9.895	9.89494	9.37205	9.4664	9.9863	9.95199	9.89273	9.6675	9.69295	Similar to Whole genome shotgun sequence of line PN40024, scaffold_10.assembly12x (Fragment) (Vitis vinifera) (uniref90:UniRef90_D7TAA7)	genome
c46d_08-C02-M13R_c	MU53667	MELO3C023003	6.52928	6.27956	6.41509	7.02614	6.23545	6.33362	5.16906	6.50015	5.98437	5.76344	6.64697	6.91722	6.55684	6.55903	6.61768	Similar to Serine/threonine-protein kinase CBK1 (Pneumocystis carinii) (uniprot_sprot:sp|Q6TGC6|CBK1_PNECA)	genome
c46d_08-C04-M13R_c	MU55644	MELO3C017733	5.67841	5.83315	5.81075	6.21517	6.53456	6.01525	5.99678	5.60361	6.21156	6.47056	6.75424	6.90934	6.93561	6.97172	7.33111	Similar to dCTP pyrophosphatase 1 (Homo sapiens) (uniprot_sprot:sp|Q9H773|DCTP1_HUMAN)	genome
c46d_08-C05-M13R_c	MU55645	MELO3C020814	8.1766	8.02615	8.37216	8.39623	8.81561	8.7088	9.21207	8.39789	8.48173	9.02841	9.7107	9.9931	9.94143	10.1951	10.0856	Similar to E3 ubiquitin-protein ligase UPL3 (Arabidopsis thaliana) (uniprot_sprot:sp|Q6WWW4|UPL3_ARATH)	genome
c46d_08-C07-M13R_c	MU55646	MELO3C009130	11.1977	11.1239	10.7553	10.9866	10.4777	11.6366	10.9135	11.205	10.7573	10.5725	10.5013	10.517	10.1588	10.3302	10.1556	Similar to Putative uncharacterized protein (Glycine max) (uniref90:UniRef90_C6T5J9)	genome
c46d_08-C08-M13R_c	MU47259	MELO3C023945	8.24732	8.62103	8.41242	8.40833	8.70526	8.85533	9.15795	8.40844	8.42426	8.53851	8.46599	8.48969	8.02875	8.63094	7.98949	Similar to AP2-associated protein kinase 1 (Homo sapiens) (uniprot_sprot:sp|Q2M2I8|AAK1_HUMAN)	genome
c46d_08-C12-M13R_c	MU55647	MELO3C018679	10.4192	10.195	10.6204	10.6206	10.7604	10.4125	10.5275	10.2163	10.4513	10.6432	11.6941	11.7902	11.4615	11.9937	11.5735	Similar to CTV.22 (Citrus trifoliata) (uniref90:UniRef90_Q8H6Q7)	genome
c46d_08-D07-M13R_c	MU55648	MELO3C008610	8.66648	8.94968	9.27132	8.60877	8.63302	8.09813	7.88469	7.90642	8.14388	8.19271	7.86853	7.50554	7.73684	7.38958	7.59577	Similar to Putative metallophosphoesterase At3g03305 (Arabidopsis thaliana) (uniprot_sprot:sp|Q0WVZ1|Y3330_ARATH)	genome
c46d_08-D10-M13R_c	MU55649	MELO3C018453	8.80445	8.39372	8.65818	8.18348	8.30943	9.19948	10.2118	9.04808	8.6032	9.24642	9.5066	9.36449	9.54451	9.40855	9.55214	Similar to Glycoprotein 3-alpha-L-fucosyltransferase A (Arabidopsis thaliana) (uniprot_sprot:sp|Q9LJK1|FUT11_ARATH)	genome
c46d_08-D11-M13R_c	MU55650	MELO3C009269	6.08936	5.96419	6.12812	6.3998	6.42202	5.37922	5.55292	5.17809	5.69905	5.61629	6.41701	6.73977	6.90479	6.50942	6.89151	Similar to ADP-ribosylation factor GTPase-activating protein AGD7 (Arabidopsis thaliana) (uniprot_sprot:sp|O80925|AGD7_ARATH)	genome
c46d_08-E04-M13R_c	MU55652	MELO3C021571	4.53119	5.01986	5.09171	5.41653	5.7106	4.14186	4.73588	4.60612	5.30098	5.37421	5.15795	5.30586	5.35415	5.64392	5.92391	Similar to Pentatricopeptide repeat-containing protein At5g40400 (Arabidopsis thaliana) (uniprot_sprot:sp|Q9FND8|PP409_ARATH)	genome
c46d_08-E09-M13R_c	MU55653	MELO3C007572	7.94509	8.29441	8.38115	8.61158	8.59347	8.44982	8.6987	8.99278	8.91879	9.22329	8.76797	9.28845	9.47341	9.18443	9.74662	Similar to Floral homeotic protein APETALA 2 (Arabidopsis thaliana) (uniprot_sprot:sp|P47927|AP2_ARATH)	genome
c46d_08-E11-M13R_c	MU55654	MELO3C022980	3.99032	4.47468	3.79144	4.74309	4.10046	3.90576	3.85573	3.64587	3.88598	3.73817	4.39344	5.62999	4.72835	5.25868	5.24854	Similar to Whole genome shotgun sequence of line PN40024, scaffold_49.assembly12x (Fragment) (Vitis vinifera) (uniref90:UniRef90_D7SZD0)	genome
c46d_08-F03-M13R_c	MU48786	MELO3C009558	7.86202	8.5772	8.66892	8.76421	9.21105	7.39994	7.64911	7.27397	7.58457	8.1501	8.29109	8.53612	8.50921	9.07768	8.68577	Similar to PREDICTED: hypothetical protein (Vitis vinifera) (uniref90:UniRef90_UPI0001983C59)	genome
c46d_08-F05-M13R_c	MU55655	-	3.97009	4.46332	4.33233	4.47105	4.69147	3.93438	3.86272	4.31325	4.43484	4.45137	4.35034	4.27701	4.26754	4.48796	4.0864	None	ICuGI
c46d_08-F11-M13R_c	MU55657	MELO3C012443	5.3092	5.68703	5.4167	5.99831	6.11199	5.97215	5.57108	5.35723	6.22527	6.0556	7.16811	7.48576	7.24297	7.25847	6.80127	Similar to Mitochondrial import inner membrane translocase subunit TIM14 (Bos taurus) (uniprot_sprot:sp|Q3ZBN8|TIM14_BOVIN)	genome
c46d_08-G03-M13R_c	MU55658	MELO3C010480	10.4685	10.7457	9.93862	10.9781	10.2583	10.0597	9.56422	10.3587	10.4597	10.2392	10.7886	10.9753	10.4494	10.8707	10.5286	Similar to Small glutamine-rich tetratricopeptide repeat-containing protein beta (Rattus norvegicus) (uniprot_sprot:sp|Q80W98|SGTB_RAT)	genome
c46d_08-G06-M13R_c	MU55659	-	4.33721	4.3583	4.24714	4.12132	4.36108	4.42676	4.52794	3.77848	3.85943	4.18967	3.91363	3.85173	3.99731	3.67017	4.69137	None	ICuGI
c46d_08-G08-M13R_c	MU55660	MELO3C016073	7.42193	7.2659	7.43777	7.7174	7.69699	8.1454	7.77956	7.69406	7.55673	7.82067	7.68974	7.34034	7.3233	7.68727	7.76436	Similar to Putative uncharacterized protein (Ricinus communis) (uniref90:UniRef90_B9S1Y8)	genome
c46d_08-H04-M13R_c	MU55661	MELO3C006500	8.51959	8.40073	8.64373	8.27496	8.31679	8.38853	9.00927	8.29509	8.22932	8.18338	7.80108	7.88799	7.95814	7.76323	8.23925	Similar to Dymeclin (Mus musculus) (uniprot_sprot:sp|Q8CHY3|DYM_MOUSE)	genome
c46d_08-H07-M13R_c	MU45103	MELO3C000478	7.88185	7.76331	8.4376	8.74517	8.55629	8.12537	7.80815	7.84932	7.54935	8.29058	9.12517	9.46023	9.67977	9.68443	9.49954	None	genome
c46d_08-H10-M13R_c	MU47875	MELO3C002923	10.8849	10.9303	10.3889	10.6556	10.4566	11.3215	11.1823	10.8589	10.5223	10.5999	10.8759	10.5497	10.7084	10.3587	10.7535	Similar to Reticulon-like protein B22 (Arabidopsis thaliana) (uniprot_sprot:sp|Q8GWH5|RTNLT_ARATH)	genome
c46d_09-A01-M13R_c	MU55662	MELO3C001975	8.49175	8.52433	8.07	8.70075	8.22896	7.90025	8.39255	7.87675	8.34848	8.48906	9.21406	9.28144	8.91025	9.47288	9.24607	Similar to Activating signal cointegrator 1 (Mus musculus) (uniprot_sprot:sp|Q9QXN3|TRIP4_MOUSE)	genome
c46d_09-A09-M13R_c	MU55663	MELO3C004761	3.87179	4.13309	4.03057	4.26488	4.41247	4.04006	4.70374	4.21554	5.25289	5.67378	4.31523	4.83638	4.87103	4.97159	5.28484	Similar to CBS domain-containing protein CBSX1, chloroplastic (Arabidopsis thaliana) (uniprot_sprot:sp|O23193|CBSX1_ARATH)	genome
c46d_09-A10-M13R_c	MU55664	MELO3C024688	11.0525	10.6749	10.5028	10.6741	10.6363	10.5827	10.8165	10.43	10.4423	10.2157	12.0145	11.8956	12.0365	12.2445	12.0415	Similar to PREDICTED: hypothetical protein (Vitis vinifera) (uniref90:UniRef90_UPI00015C9211)	genome
c46d_09-B01-M13R_c	MU55665	MELO3C008018	4.59244	4.95789	4.58795	5.03216	5.26353	4.43513	4.34837	4.30885	4.6405	4.80358	5.18057	5.25461	5.32578	5.31167	5.71595	Similar to Putative uncharacterized protein (Medicago truncatula) (uniref90:UniRef90_B7FIP8)	genome
c46d_09-C02-M13R_c	MU49738	MELO3C011284	9.34632	9.13259	9.12368	9.55142	9.71741	9.35068	9.40501	9.56062	10.0252	10.0019	10.156	10.2867	10.4336	10.3373	10.3762	Similar to Aspartate aminotransferase, chloroplastic (Arabidopsis thaliana) (uniprot_sprot:sp|P46248|AAT5_ARATH)	genome
c46d_09-D06-M13R_c	MU48685	MELO3C005777	7.31084	7.83162	7.96328	7.95838	8.62372	7.96324	8.70621	8.10219	8.62443	8.78153	9.6888	9.62842	9.81544	9.8943	10.0125	Similar to Serine/threonine-protein kinase WNK8 (Arabidopsis thaliana) (uniprot_sprot:sp|Q944Q0|WNK8_ARATH)	genome
c46d_09-D08-M13R_c	MU55666	MELO3C013705	6.75665	6.80039	6.92747	6.66518	6.98066	6.8845	7.0244	6.72358	6.89281	7.03212	7.35761	7.45891	7.40111	7.50717	7.41965	Similar to Serine/threonine-protein phosphatase 7 (Arabidopsis thaliana) (uniprot_sprot:sp|Q9FN02|PPP7_ARATH)	genome
c46d_09-D11-M13R_c		-	3.75135	3.41105	3.64287	3.73225	3.77476	3.56262	3.61418	3.81095	3.59379	3.63594	3.36489	3.39777	3.57153	3.4059	3.64477	None	melogen
c46d_09-F02-M13R_c	MU46171	MELO3C004022	6.44432	6.8351	6.70532	7.49381	7.42516	6.67788	6.61268	6.6473	7.44408	7.20812	6.22483	6.6348	6.82487	6.30531	6.73915	Similar to Whole genome shotgun sequence of line PN40024, scaffold_52.assembly12x (Fragment) (rosids) (uniref90:UniRef90_D7SQA6)	genome
c46d_09-F07-M13R_c	MU55667	MELO3C018009	4.04163	3.82706	3.85596	4.01908	4.067	4.30962	3.9386	4.51385	4.05991	4.45302	5.23148	5.09383	4.86177	4.84209	4.34279	None	genome
c46d_09-F11-M13R_c	MU55668	MELO3C025528	4.21716	4.22505	4.38989	4.52544	4.76515	4.67213	5.19969	4.26526	4.50469	4.86646	5.83815	5.7149	5.81067	6.05305	6.43346	None	genome
c46d_09-G01-M13R_c		-	5.47501	4.7366	5.14141	4.94671	5.28369	6.07561	5.60665	5.65044	5.56798	5.90147	7.41297	7.46293	7.6275	7.42694	7.29122	None	melogen
c46d_09-G04-M13R_c	MU55669	MELO3C012300	4.77875	5.14392	4.84793	6.30313	5.52724	4.7649	4.0984	4.06264	4.79051	4.61622	4.20526	4.7844	4.38795	5.18461	5.22766	Similar to Predicted protein (Populus trichocarpa) (uniref90:UniRef90_B9HW92)	genome
c46d_09-G08-M13R_c	MU55670	MELO3C003217	9.72739	11.1129	10.4482	11.2165	11.0411	9.12318	8.95986	9.97799	10.8816	10.4118	9.09375	9.67445	9.84199	9.69474	9.91964	Similar to Predicted protein (Populus trichocarpa) (uniref90:UniRef90_B9HCH8)	genome
c46d_09-G11-M13R_c	MU53890	MELO3C012300	9.39711	9.48891	9.18865	10.3473	9.98191	9.4369	8.3919	8.39131	8.92292	8.66528	10.6646	11.1296	10.8519	11.2319	10.9051	Similar to Predicted protein (Populus trichocarpa) (uniref90:UniRef90_B9HW92)	genome
c46d_10-A06-M13R_c	MU55671	MELO3C015750	10.0088	10.7691	10.7064	10.9619	10.9725	9.26757	9.38981	9.76969	10.3555	10.374	9.87318	10.359	10.038	10.2068	10.2607	Similar to Predicted protein (Fragment) (Populus trichocarpa) (uniref90:UniRef90_B9H8I8)	genome
c46d_10-B08-M13R_c	MU45240	MELO3C014099	7.45759	6.57355	6.64649	5.91856	6.15559	7.39247	7.19453	6.70948	6.33597	5.97145	6.47415	6.57562	6.52368	6.57915	6.66479	Similar to Putative uncharacterized protein (Ricinus communis) (uniref90:UniRef90_B9S9U6)	genome
c46d_10-B09-M13R_c	MU55672	MELO3C026495	9.13345	9.50841	9.8164	6.11412	5.16685	11.871	11.8366	11.5569	9.57659	7.98885	11.3484	10.9654	9.95829	8.90456	9.29709	Similar to Cytochrome P450 82A4 (Glycine max) (uniprot_sprot:sp|O49859|C82A4_SOYBN)	genome
c46d_10-B12-M13R_c	MU55673	-	3.93596	4.26495	4.0932	4.21501	4.01821	3.69743	3.85633	3.85388	4.16762	4.22027	3.75854	3.68602	3.72444	3.82387	4.24768	None	ICuGI
c46d_10-C01-M13R_c	MU55674	MELO3C024360	8.63966	8.80408	8.3298	8.91517	8.37855	8.75547	8.26931	8.85007	8.89876	8.55295	8.9197	9.25192	8.50077	9.28239	8.78561	Similar to PREDICTED: hypothetical protein (Vitis vinifera) (uniref90:UniRef90_UPI0001983DAE)	genome
c46d_10-C03-M13R_c	MU55675	-	5.79123	6.21748	6.54212	6.32683	7.00014	5.74583	6.11741	5.9642	6.14519	6.62694	6.39937	6.47774	6.92629	6.79717	7.51481	None	ICuGI
c46d_10-C04-M13R_c	MU55676	MELO3C007238	7.83469	7.75398	7.67392	8.04367	8.07839	7.15604	7.164	7.27138	7.92536	7.79281	9.49741	9.58177	9.70796	9.84824	9.69488	Similar to Predicted protein (Populus trichocarpa) (uniref90:UniRef90_B9H2M6)	genome
c46d_10-C07-M13R_c	MU55677	-	3.76256	4.23784	4.06676	4.73265	4.81489	4.4128	4.16333	4.51699	4.59686	4.83894	5.49048	5.02887	5.29819	5.68496	5.16195	None	ICuGI
c46d_10-C08-M13R_c	MU55678	MELO3C018638	4.35585	4.65541	4.42635	4.96417	4.85519	4.42079	4.22373	4.17478	4.61255	4.82018	4.68467	4.87563	5.18035	5.68492	4.8864	Similar to Whole genome shotgun sequence of line PN40024, scaffold_99.assembly12x (Fragment) (Vitis vinifera) (uniref90:UniRef90_D7TR60)	genome
c46d_10-C09-M13R_c	MU55679	MELO3C021024	4.72668	4.35367	4.99903	4.88824	5.0243	5.32419	6.3171	5.11153	4.72235	6.09506	4.79738	5.2122	5.49329	5.07194	6.39082	Similar to PREDICTED: hypothetical protein (Vitis vinifera) (uniref90:UniRef90_UPI00019834F0)	genome
c46d_10-D02-M13R_c	MU48383	MELO3C007686	8.43203	8.0768	8.1298	8.18033	8.143	9.05859	9.31115	8.62744	7.80984	8.06241	9.02004	9.09208	8.92271	9.34169	9.14996	Similar to Predicted protein (Populus trichocarpa) (uniref90:UniRef90_B9H6Q5)	genome
c46d_10-D07-M13R_c	MU55680	MELO3C022267	10.53	10.7652	10.7899	10.6247	10.9659	10.6913	10.6958	10.6442	10.5789	10.7508	10.7027	10.6656	10.6374	10.8979	10.7417	Similar to Putative uncharacterized protein (Cucumis melo subsp. melo) (uniref90:UniRef90_E5GCN1)	genome
c46d_10-D11-M13R_c	MU52850	MELO3C011105	6.89605	6.84985	6.7621	7.15773	7.74036	6.59337	6.86546	6.37121	7.39055	7.66201	8.74053	8.76711	8.76133	9.05797	8.84048	Similar to Predicted protein (Populus trichocarpa) (uniref90:UniRef90_B9GV28)	genome
c46d_10-F05-M13R_c	MU53054	MELO3C026741	8.88779	10.2836	10.128	10.518	10.2413	9.4167	9.82166	10.6031	11.2821	11.1779	10.1915	10.5636	10.3118	10.1321	10.7347	Similar to CBL-interacting serine/threonine-protein kinase 25 (Arabidopsis thaliana) (uniprot_sprot:sp|Q8W1D5|CIPKP_ARATH)	genome
c46d_10-F08-M13R_c	MU52501	MELO3C023649	8.77014	8.99624	8.61533	9.59782	9.45113	8.81364	8.52346	8.79673	9.16105	8.93157	9.91106	9.90628	9.79901	10.0601	9.92983	Similar to PREDICTED: hypothetical protein (Vitis vinifera) (uniref90:UniRef90_UPI0001985657)	genome
c46d_10-F12-M13R_c	MU55681	MELO3C004318	8.0422	7.81655	8.96009	7.81162	9.10968	8.47418	10.2412	8.51534	7.95335	9.48646	9.56288	10.1621	11.3514	9.96881	11.2565	None	genome
c46d_10-G03-M13R_c	MU55682	MELO3C007883	5.77132	5.49876	5.47968	4.94892	5.33158	5.15601	5.10191	4.72086	4.68556	4.93456	5.58185	5.53902	5.91689	5.73504	6.00429	Similar to Zinc finger CCCH domain-containing protein 30 (Oryza sativa subsp. japonica) (uniprot_sprot:sp|Q7XM16|C3H30_ORYSJ)	genome
c46d_10-H04-M13R_c	MU55684	MELO3C023850	3.96788	3.88066	3.65928	4.05231	3.64859	3.56934	3.72638	3.79887	3.87811	3.66765	3.79625	3.99652	3.95673	3.9635	4.15058	Similar to Dolichyl-phosphate beta-glucosyltransferase (Homo sapiens) (uniprot_sprot:sp|Q9Y673|ALG5_HUMAN)	genome
c46d_10-H10-M13R_c	MU51989	MELO3C005880	4.39032	4.30238	4.48129	4.89841	4.95925	4.8139	4.78321	4.85289	4.77706	5.15873	5.85605	5.53528	5.25758	6.3228	6.66451	None	genome
c46d_11-A01-M13R_c	MU46714	MELO3C011422	9.11052	9.62824	9.5549	9.91616	9.54911	9.2191	9.18324	9.79586	10.0316	9.56088	10.2237	10.3634	10.0229	10.3277	9.95284	Similar to Pentatricopeptide repeat-containing protein At1g26460, mitochondrial (Arabidopsis thaliana) (uniprot_sprot:sp|Q9FZD1|PPR58_ARATH)	genome
c46d_11-A02-M13R_c	MU55686	MELO3C008079	4.01367	4.01757	4.13646	4.17134	4.09867	3.46766	3.98594	3.78808	3.64984	3.86774	3.60956	3.71817	3.74724	3.92764	4.0151	Similar to Whole genome shotgun sequence of line PN40024, scaffold_82.assembly12x (Fragment) (Vitis vinifera) (uniref90:UniRef90_D7TLI8)	genome
c46d_11-A04-M13R_c	MU54360	MELO3C024964	7.79702	7.65508	7.52374	8.03568	6.9653	9.77762	10.2283	9.86803	10.1209	9.70547	7.68035	8.19589	7.29372	8.13815	8.07414	Similar to E3 ubiquitin protein ligase RIE1 (Arabidopsis thaliana) (uniprot_sprot:sp|Q8GUU2|RIE1_ARATH)	genome
c46d_11-A08-M13R_c		MELO3C003778	3.77788	3.9478	4.04214	3.81626	4.22193	4.50432	3.99872	4.38588	4.0549	4.51488	9.07746	8.56892	8.87452	8.78252	8.82715	Similar to Floral homeotic protein DEFICIENS (Antirrhinum majus) (uniprot_sprot:sp|P23706|DEFA_ANTMA)	genome
c46d_11-B01-M13R_c	MU55687	MELO3C008672	6.14416	7.34918	7.61607	7.49119	8.38434	5.01583	6.5274	6.25183	7.24644	7.43297	7.0613	7.42538	7.54706	7.763	7.82875	Similar to Indole-3-acetic acid-amido synthetase GH3.5 (Arabidopsis thaliana) (uniprot_sprot:sp|O81829|GH35_ARATH)	genome
c46d_11-B06-M13R_c	MU50472	MELO3C012471	6.47286	6.34169	5.27359	6.55415	5.64596	6.46908	6.00469	6.42796	6.48742	5.79212	7.30934	7.22881	6.57593	7.41477	6.75399	Similar to Probable peptide/nitrate transporter At3g54450 (Arabidopsis thaliana) (uniprot_sprot:sp|Q9M1I2|PTR46_ARATH)	genome
c46d_11-B10-M13R_c		MELO3C009392	7.09604	6.23286	6.80222	6.64339	6.22551	7.0241	6.6495	6.83141	6.65951	6.64221	7.63221	7.52666	7.68702	7.83908	7.76821	Similar to F-box protein CPR30 (Arabidopsis thaliana) (uniprot_sprot:sp|Q9SU30|CPR30_ARATH)	genome
c46d_11-B11-M13R_c	MU43355	MELO3C006526	10.0183	10.5314	10.2693	10.645	10.8603	10.0344	10.3278	9.805	10.2265	10.4576	10.6145	10.5561	10.7947	11.0329	10.9752	Similar to Predicted protein (Populus trichocarpa) (uniref90:UniRef90_B9HJZ2)	genome
c46d_11-B12-M13R_c	MU46205	MELO3C003020	9.76586	9.36591	9.26195	9.13989	9.19107	10.1384	9.53635	9.76663	9.43979	9.36637	10.798	10.7044	10.9241	10.5057	10.5832	None	genome
c46d_11-C01-M13R_c	MU55688	MELO3C012076	8.68053	8.10061	7.95194	6.84398	7.43006	8.28164	7.47559	7.60444	7.062	6.96766	9.26019	8.70465	8.96931	8.60085	8.42445	Similar to Solute carrier family 35 member B1 (Dictyostelium discoideum) (uniprot_sprot:sp|Q54I86|S35B1_DICDI)	genome
c46d_11-D02-M13R_c	MU45041	MELO3C024294	3.78339	3.8373	4.01219	4.40239	4.18676	3.74276	3.87292	3.79603	3.84591	3.81829	3.74048	3.77006	3.92146	3.83309	4.51112	Similar to Whole genome shotgun sequence of line PN40024, scaffold_18.assembly12x (Fragment) (Vitis vinifera) (uniref90:UniRef90_D7T457)	genome
c46d_11-D03-M13R_c	MU48207	MELO3C008563	9.12972	9.05979	9.46796	9.18321	9.17801	9.01824	8.79918	8.88188	9.16994	9.31539	8.53639	8.88584	8.96234	9.03926	8.93764	Similar to Putative RNA-binding protein Luc7-like 1 (Homo sapiens) (uniprot_sprot:sp|Q9NQ29|LUC7L_HUMAN)	genome
c46d_11-D04-M13R_c	MU46214	MELO3C005305	5.76791	4.70097	4.8973	4.13998	4.37537	6.77433	5.69671	5.14523	4.29683	3.92628	5.05039	5.01728	5.09077	5.1506	4.70208	Similar to 10 kDa chaperonin (Arabidopsis thaliana) (uniprot_sprot:sp|P34893|CH10_ARATH)	genome
c46d_11-D05-M13R_c	MU55690	-	3.56501	3.4868	3.67319	3.7449	3.60915	3.64935	3.6464	3.76736	3.59796	3.72594	4.94944	4.86457	6.22759	4.39777	6.24853	None	ICuGI
c46d_11-D07-M13R_c	MU54105	MELO3C009499	7.78084	8.00891	7.64311	7.81406	8.23471	7.44602	7.35259	7.44422	7.66998	7.62325	7.14697	7.43522	7.52496	7.12822	7.36806	Similar to Whole genome shotgun sequence of line PN40024, scaffold_7.assembly12x (Fragment) (Vitis vinifera) (uniref90:UniRef90_D7TH27)	genome
c46d_11-F02-M13R_c	MU53638	MELO3C020500	10.524	11.1121	11.3245	11.1812	11.4167	10.6962	10.9417	11.0007	11.2975	11.3879	10.7365	11.1718	11.1017	11.2157	11.2759	Similar to Whole genome shotgun sequence of line PN40024, scaffold_4.assembly12x (Fragment) (Vitis vinifera) (uniref90:UniRef90_D7SJM2)	genome
c46d_11-F08-M13R_c	MU55692	MELO3C007958	3.72411	3.82674	3.79011	4.1748	4.04378	3.9682	4.2701	4.05296	4.29565	5.0359	4.67698	5.08032	5.36641	5.23617	5.85533	Similar to Predicted protein (Populus trichocarpa) (uniref90:UniRef90_B9H695)	genome
c46d_11-F12-M13R_c	MU55693	MELO3C019464	9.19805	9.97447	10.3023	9.76053	10.198	9.43807	9.80979	9.74785	10.0912	10.2106	10.1679	10.3224	10.2188	10.3524	10.0793	Similar to Probable importin subunit beta-4 (Schizosaccharomyces pombe) (uniprot_sprot:sp|O60100|IMB4_SCHPO)	genome
c46d_11-G01-M13R_c	MU55694	MELO3C010171	7.98012	7.42404	8.82167	7.83281	8.74315	7.57024	8.23379	7.28947	7.6635	8.81246	9.82103	9.85473	10.1426	9.26352	10.0437	Similar to Glutamate receptor 2.7 (Arabidopsis thaliana) (uniprot_sprot:sp|Q8LGN0|GLR27_ARATH)	genome
c46d_11-G02-M13R_c	MU55695	MELO3C026534	6.71171	6.62089	6.83372	7.32151	7.17823	5.90768	6.56639	6.49941	7.47807	7.20112	8.4723	8.76756	8.5948	8.91126	8.79275	Similar to Cystathionine beta-lyase, chloroplastic (Arabidopsis thaliana) (uniprot_sprot:sp|P53780|METC_ARATH)	genome
c46d_11-G06-M13R_c	MU55696	-	3.6417	3.75993	3.73442	3.92167	3.71198	3.65561	3.62611	3.58398	3.74248	3.83142	3.74053	3.72411	3.73177	3.62538	3.77729	None	ICuGI
c46d_11-G09-M13R_c	MU45045	MELO3C021762	10.9728	10.7064	9.24481	10.5644	9.29245	11.0443	9.07523	10.8129	10.4848	9.1322	10.5616	10.4596	9.21861	10.4553	9.32806	None	genome
c46d_11-G11-M13R_c	MU53675	MELO3C006479	11.452	11.613	11.6218	11.3522	11.3824	11.5256	11.3464	11.2761	11.4654	11.4135	11.1605	11.0784	10.9303	11.0785	11.0362	Similar to Putative uncharacterized protein (Ricinus communis) (uniref90:UniRef90_B9RTF8)	genome
c46d_11-G12-M13R_c	MU48778	MELO3C005235	9.73971	10.362	10.8245	10.4318	11.3597	10.2417	10.8382	9.79973	10.4751	10.9409	9.1269	9.55947	10.0086	9.56389	9.84358	Similar to Putative phagocytic receptor 1b (Dictyostelium discoideum) (uniprot_sprot:sp|Q54ZW0|PHG1B_DICDI)	genome
c46d_11-H04-M13R_c		MELO3C021082	9.67033	8.98312	8.88213	9.21078	9.00465	9.96926	9.533	9.60619	9.37864	9.35707	10.5592	10.4746	10.4027	10.2458	10.3402	Similar to Predicted protein (Populus trichocarpa) (uniref90:UniRef90_B9GQL5)	genome
c46d_11-H07-M13R_c	MU55697	MELO3C022646	4.28281	5.07736	5.14694	5.22246	5.61789	3.8703	4.53971	4.33306	4.43517	4.50098	4.69533	4.82475	5.38734	4.82039	5.85321	None	genome
c46d_11-H09-M13R_c		-	9.70479	8.78139	9.77249	10.6564	9.64163	9.72424	7.9835	9.31581	9.57586	8.93252	10.226	10.5608	10.4152	10.5105	10.2515	None	melogen
c46d_11-H10-M13R_c		MELO3C019711	9.79504	9.20859	10.0692	9.6785	9.32871	10.8359	9.18748	10.311	9.39777	9.14841	9.48364	9.659	9.79336	9.36349	9.50283	Similar to Citrate synthase, glyoxysomal (Cucurbita maxima PE=1 SV=1) (uniprot_sprot:sp|P49299|CYSZ_CUCMA)	genome
c46d_11-H12-M13R_c	MU55698	MELO3C008717	7.03369	6.9145	7.16293	6.95421	7.35572	7.0027	7.83443	7.31991	7.5858	7.89723	8.06041	8.24132	8.46577	8.07033	8.66327	Similar to Isopentenyl-diphosphate Delta-isomerase II (Camptotheca acuminata) (uniprot_sprot:sp|O48965|IDI2_CAMAC)	genome
c46d_12-A06-M13R_c	MU55699	MELO3C024339	3.85862	4.03989	3.82411	3.7386	4.02299	4.18244	3.86124	3.78822	4.26924	4.2972	4.51073	4.71396	4.05409	4.39009	4.01033	Similar to PREDICTED: hypothetical protein (Vitis vinifera) (uniref90:UniRef90_UPI0001983F33)	genome
c46d_12-A10-M13R_c	MU43238	MELO3C025526	10.8853	10.4809	10.4033	9.94164	10.6526	10.3221	10.0812	9.86486	10.4965	10.3934	11.311	11.5778	11.4521	11.3591	11.0282	Similar to Predicted protein (Populus trichocarpa) (uniref90:UniRef90_B9HCD0)	genome
c46d_12-B01-M13R_c	MU55700	MELO3C020376	10.1207	10.5508	10.5023	10.5233	10.7081	10.172	10.2688	10.1401	10.1857	10.4694	10.9063	10.9649	10.8368	11.0977	10.9589	Similar to Protein SCAI (Homo sapiens) (uniprot_sprot:sp|Q8N9R8|SCAI_HUMAN)	genome
c46d_12-B05-M13R_c	MU55701	-	3.64598	3.76461	3.64087	3.5352	3.64991	3.87779	3.58166	3.8396	3.72047	3.76774	4.12496	3.93038	3.88448	4.17109	3.74056	None	ICuGI
c46d_12-B09-M13R_c	MU55702	MELO3C012839	8.90971	8.8115	8.58382	9.04656	9.07949	9.26688	9.35135	9.18676	8.95642	8.98756	10.0967	10.2698	10.301	10.4139	10.5333	Similar to Auxin-responsive protein IAA11 (Arabidopsis thaliana) (uniprot_sprot:sp|Q38829|IAA11_ARATH)	genome
c46d_12-C06-M13R_c	MU55704	MELO3C023206	4.13948	4.12942	4.09121	4.13813	4.49951	3.98797	4.17192	3.77407	3.8919	4.13567	3.72501	3.64127	3.70169	3.7824	4.18483	Similar to Vesicle transport protein SFT2B (Homo sapiens) (uniprot_sprot:sp|O95562|SFT2B_HUMAN)	genome
c46d_12-C11-M13R_c	MU55705	-	3.52884	3.51792	3.75272	3.831	3.31274	3.58233	3.32422	3.51465	3.51434	3.47796	3.68474	4.01081	3.92169	4.02113	4.18885	PREDICTED: similar to Os02g0583300 [Vitis vinifera]	ICuGI
c46d_12-D10-M13R_c	MU55706	-	4.19819	4.14718	4.22396	3.91803	4.0889	4.47465	5.33362	4.18252	4.21238	4.33511	4.40079	4.51989	4.38086	4.45444	4.92655	None	ICuGI
c46d_12-D12-M13R_c		MELO3C010154	7.69075	5.7733	7.10538	6.56766	5.89975	6.83369	4.82962	6.74937	5.51395	5.07227	7.74925	8.20003	8.01794	8.26279	7.41519	Similar to Probable dimethyladenosine transferase (Mus musculus) (uniprot_sprot:sp|Q9D0D4|DIMT1_MOUSE)	genome
c46d_12-E02-M13R_c	MU43239	MELO3C015238	9.97479	10.0333	10.5748	11.2692	10.4672	11.1324	10.3184	11.7227	11.5419	11.4981	10.1878	10.661	10.7935	10.3069	10.8451	Similar to Cold-induced plasma membrane protein (Musa ABB Group) (uniref90:UniRef90_B1PSN4)	genome
c46d_12-E03-M13R_c	MU55707	MELO3C026400	10.3597	10.1689	10.0681	10.5304	10.4139	11.2075	11.1401	10.6429	10.6341	10.7282	11.3391	11.3678	11.2436	11.2007	11.3876	Similar to Whole genome shotgun sequence of line PN40024, scaffold_2.assembly12x (Fragment) (Vitis vinifera) (uniref90:UniRef90_D7TZI1)	genome
c46d_12-E04-M13R_c	MU55708	MELO3C005475	7.40122	7.02885	7.0279	7.15463	7.01418	7.41429	6.49852	7.15673	7.33485	7.46827	8.16357	8.33528	8.1238	8.50313	8.32092	Similar to Putative uncharacterized protein (Cucumis melo subsp. melo) (uniref90:UniRef90_E5GCU4)	genome
c46d_12-E07-M13R_c	MU54175	MELO3C008320	9.45528	9.12181	8.97915	8.81335	8.5613	9.96317	9.77175	9.62088	9.19873	8.98012	9.65057	9.45127	9.42675	9.37991	9.55453	Similar to Whole genome shotgun sequence of line PN40024, scaffold_31.assembly12x (Fragment) (Vitis vinifera) (uniref90:UniRef90_D7SWK8)	genome
c46d_12-E08-M13R_c	MU55709	-	7.77167	8.67265	8.45192	7.89371	7.93362	7.25968	6.95517	7.76293	8.53021	7.96099	7.69304	7.66519	7.70563	8.10143	7.29508	None	ICuGI
c46d_12-F01-M13R_c	MU55711	MELO3C018427	8.4408	8.75912	8.85011	9.03628	8.99368	8.90414	8.84645	9.3135	9.53511	9.43967	9.53808	10.1594	9.92199	10.022	10.321	Similar to Whole genome shotgun sequence of line PN40024, scaffold_63.assembly12x (Fragment) (Vitis vinifera) (uniref90:UniRef90_D7TPP5)	genome
c46d_12-F02-M13R_c	MU55712	MELO3C020432	3.72723	3.50051	3.49175	3.60149	3.7156	3.54021	3.6018	3.72346	3.81535	3.7493	3.19849	3.27452	3.18616	3.12518	3.25675	Similar to Adenosylhomocysteinase (Petroselinum crispum) (uniprot_sprot:sp|Q01781|SAHH_PETCR)	genome
c46d_12-F05-M13R_c	MU55713	-	3.72162	3.57038	3.42208	3.75706	3.77017	3.6263	3.65018	3.74454	3.81521	3.55072	3.35713	3.46698	3.53328	3.41624	3.68115	None	ICuGI
c46d_12-F11-M13R_c		-	3.84546	3.43503	3.61342	3.9253	3.86469	3.66172	3.80447	3.32198	3.58899	3.89374	3.2109	3.25787	3.27653	3.12853	3.44443	None	melogen
c46d_12-G01-M13R_c	MU54310	MELO3C015773	6.45102	6.62428	6.66986	7.64234	7.03486	6.30478	6.12648	6.447	6.76331	6.28452	8.04645	8.46658	8.16959	8.57133	8.62401	Similar to Uncharacterized HIT-like protein Rv1262c/MT1300 (Mycobacterium tuberculosis) (uniprot_sprot:sp|Q11066|YHI2_MYCTU)	genome
c46d_12-G02-M13R_c	MU45300	MELO3C017276	11.2343	11.0037	10.7215	11.0263	10.9293	11.7337	11.5231	11.7103	11.1872	11.2619	10.8764	11.0708	10.7977	10.9191	11.053	Similar to Protein Dr1 homolog (Arabidopsis thaliana) (uniprot_sprot:sp|P49592|NC2B_ARATH)	genome
c46d_12-G08-M13R_c	MU46864	MELO3C006296	7.85672	7.91169	7.88188	8.28484	8.21239	8.41714	8.42304	8.63629	9.00946	9.0928	10.1548	10.3229	10.093	10.1771	10.2905	Similar to Whole genome shotgun sequence of line PN40024, scaffold_18.assembly12x (Fragment) (Vitis vinifera) (uniref90:UniRef90_D7T458)	genome
c46d_12-H01-M13R_c	MU55714	MELO3C007103	5.33316	5.82622	5.77251	5.90411	5.85917	5.48107	5.54214	5.89845	5.94371	5.86142	5.70704	5.89891	5.69119	5.78385	5.82141	Similar to Whole genome shotgun sequence of line PN40024, scaffold_3.assembly12x (Fragment) (Vitis vinifera) (uniref90:UniRef90_D7TKC9)	genome
c46d_12-H03-M13R_c	MU55715	MELO3C011984	11.4386	10.7722	10.7373	10.1089	10.0441	11.611	11.602	11.4571	10.332	10.559	10.8799	10.4063	10.5995	10.1887	10.6366	Similar to Polygalacturonase (Cucumis melo subsp. melo) (uniref90:UniRef90_E5GBI5)	genome
c46d_12-H07-M13R_c	MU55716	MELO3C018608	10.7351	11.2357	11.1479	11.4144	11.5069	10.5455	11.0659	10.8425	11.2939	11.4002	11.5346	11.6929	11.4307	12.0252	11.7293	Similar to Protein EXECUTER 1, chloroplastic (Arabidopsis thaliana) (uniprot_sprot:sp|Q93YW0|EXEC1_ARATH)	genome
c46d_13-A09-M13R_c	MU55717	MELO3C011331	5.88053	5.7424	5.90325	6.42508	6.14196	6.96428	7.08302	7.12151	7.57634	7.48273	8.66112	8.45494	8.22857	9.87082	8.64527	Similar to Pentatricopeptide repeat-containing protein At2g33680 (Arabidopsis thaliana) (uniprot_sprot:sp|P93005|PP181_ARATH)	genome
c46d_13-B01-M13R_c	MU55718	MELO3C019925	3.6404	3.48225	3.44573	3.75356	3.55865	3.74303	3.68131	3.68075	3.74797	3.633	3.41807	3.3046	3.486	3.59321	3.50168	Similar to ABSCISIC ACID-INSENSITIVE 5-like protein 2 (Arabidopsis thaliana) (uniprot_sprot:sp|Q9LES3|AI5L2_ARATH)	genome
c46d_13-B02-M13R_c	MU49364	MELO3C008099	8.17267	8.39102	8.95038	8.56477	8.84171	8.0061	8.65799	7.89458	8.2782	8.51261	8.77957	8.89115	8.81472	9.10192	9.11029	Similar to Eukaryotic translation initiation factor 2D (Pongo abelii) (uniprot_sprot:sp|Q5RA63|EIF2D_PONAB)	genome
c46d_13-B03-M13R_c	MU55719	MELO3C009600	9.85095	9.65289	9.27698	9.40012	9.29806	9.93499	9.43305	9.45715	9.43829	9.04711	10.2939	10.3193	10.0967	10.8193	10.1922	Similar to 60S ribosomal protein L21-1 (Arabidopsis thaliana) (uniprot_sprot:sp|Q43291|RL211_ARATH)	genome
c46d_13-B06-M13R_c	MU47746	MELO3C015563	9.80135	9.321	9.12447	9.58093	9.36197	9.85781	8.98601	9.3814	9.34657	9.01709	8.98621	9.04718	9.02367	9.03946	9.0786	Similar to TATA-box-binding protein (Glycine max) (uniprot_sprot:sp|Q42808|TBP_SOYBN)	genome
c46d_13-B07-M13R_c	MU55720	MELO3C011085	8.34426	9.19122	10.4983	9.56683	10.8685	8.49592	9.21917	8.79847	9.49297	10.3003	11.7009	11.829	12.3327	11.775	12.4549	Similar to Argininosuccinate lyase (Desulfotalea psychrophila) (uniprot_sprot:sp|Q6AR60|ARLY_DESPS)	genome
c46d_13-B12-M13R_c	MU55721	MELO3C007465	5.84785	6.18963	5.64733	6.35268	6.33384	5.26137	5.70927	5.18338	6.26616	6.0901	6.39303	7.03368	6.37807	6.64075	6.62109	Similar to PREDICTED: hypothetical protein (Vitis vinifera) (uniref90:UniRef90_UPI00019839DA)	genome
c46d_13-C05-M13R_c	MU55722	MELO3C021616	5.29247	6.32387	5.43543	6.83391	5.66255	5.85393	7.11511	6.69316	7.36404	7.62914	6.70126	7.33399	6.2321	6.72138	7.11078	Similar to Putative uncharacterized protein (Vitis vinifera) (uniref90:UniRef90_A5BGF1)	genome
c46d_13-C08-M13R_c	MU55723	MELO3C019871	5.18853	5.90988	5.17794	6.37209	6.0952	5.1389	5.11595	5.16412	6.32099	6.1014	7.11788	7.29184	7.57733	7.68467	7.9957	Similar to Probable phytol kinase 1, chloroplastic (Glycine max PE=2 SV=1) (uniprot_sprot:sp|Q2N2K1|PHYK1_SOYBN)	genome
c46d_13-D07-M13R_c	MU55724	MELO3C024180	8.44447	8.7609	8.99369	8.02109	8.43658	7.60301	8.13305	8.04332	7.64434	8.06563	8.56438	8.44904	8.26046	8.86456	8.33097	Similar to PREDICTED: hypothetical protein (Vitis vinifera) (uniref90:UniRef90_UPI00019846A6)	genome
c46d_13-D12-M13R_c	MU55725	-	6.13171	6.73063	7.16799	7.62216	7.78288	5.54353	6.40153	5.96361	6.84777	7.33332	7.37468	7.96755	8.41452	8.65246	8.8684	PREDICTED: similar to bile acid:sodium symporter [Vitis vinifera]	ICuGI
c46d_13-E03-M13R_c	MU50912	MELO3C007339	8.1237	7.66526	7.89976	8.4413	8.83595	8.30677	8.76901	7.00232	7.04408	6.89889	9.53946	9.89458	9.54594	10.4358	10.0258	Similar to U-box domain-containing protein 8 (Arabidopsis thaliana) (uniprot_sprot:sp|O81902|PUB8_ARATH)	genome
c46d_13-E04-M13R_c	MU55726	MELO3C009254	7.4822	6.72632	6.11186	5.45398	5.61051	7.0951	5.73305	5.78355	4.82905	4.85165	7.85665	7.35847	6.71371	7.04896	5.97306	Similar to Rhomboid family member 1 (Danio rerio) (uniprot_sprot:sp|Q6GMF8|RHDF1_DANRE)	genome
c46d_13-E06-M13R_c	MU52107	MELO3C024266	7.94649	8.01086	7.70331	7.53562	7.68309	8.08102	7.63428	7.72491	7.77661	7.72968	8.1446	8.00053	8.01622	7.9628	7.96402	Similar to Predicted protein (Populus trichocarpa) (uniref90:UniRef90_B9GGK8)	genome
c46d_13-E09-M13R_c	MU48602	MELO3C016722	4.42294	3.90223	4.18481	4.41687	4.30321	4.18678	4.35956	4.58849	4.50348	4.15514	5.38546	5.78815	5.53607	5.71274	5.99313	Similar to Predicted protein (Populus trichocarpa) (uniref90:UniRef90_B9MVJ3)	genome
c46d_13-E12-M13R_c	MU48403	-	4.26786	4.74289	4.46072	3.89906	4.81665	4.55287	4.58417	4.13277	4.74566	5.04609	5.27741	5.56609	5.07252	5.2122	4.82281	None	ICuGI
c46d_13-F01-M13R_c	MU55727	MELO3C003383	3.52021	3.58366	3.42082	3.61344	3.80246	3.51685	3.93393	4.05259	4.75289	5.47477	3.36246	3.34069	3.244	3.53128	3.47021	Similar to Cytochrome P450 88A1 (Zea mays) (uniprot_sprot:sp|Q43246|C88A1_MAIZE)	genome
c46d_13-F03-M13R_c	MU55728	MELO3C014557	9.88937	10.5654	10.2563	10.5099	10.8207	9.9224	9.89941	10.3919	10.8147	10.8169	11.0276	11.3826	11.3849	11.2359	11.5711	Similar to Whole genome shotgun sequence of line PN40024, scaffold_9.assembly12x (Fragment) (Vitis vinifera) (uniref90:UniRef90_D7T176)	genome
c46d_13-F06-M13R_c	MU55729	MELO3C021254	8.98888	9.34405	9.61175	9.81165	9.66271	8.88208	8.92292	9.17538	9.47379	9.65608	8.82943	9.20058	9.06048	9.35666	9.32586	Similar to Whole genome shotgun sequence of line PN40024, scaffold_77.assembly12x (Fragment) (Vitis vinifera) (uniref90:UniRef90_D7SYH8)	genome
c46d_13-G01-M13R_c	MU55730	-	5.81404	5.36116	5.92465	5.71055	5.71107	5.46079	5.56747	5.51475	5.26487	5.72598	6.54283	6.62939	6.70339	6.74246	6.69474	None	ICuGI
c46d_13-G03-M13R_c		-	6.57339	5.40942	6.60729	7.07612	6.0664	6.56573	4.93945	6.62795	6.10188	5.9319	6.97121	7.65063	7.59424	7.45083	7.62725	None	melogen
c46d_13-G05-M13R_c	MU55731	MELO3C025606	7.05611	7.69157	7.83572	7.89652	8.34153	7.32962	8.01102	7.34798	8.04632	8.60517	8.7147	9.00048	8.98914	9.05595	9.19104	Similar to Whole genome shotgun sequence of line PN40024, scaffold_14.assembly12x (Fragment) (Vitis vinifera) (uniref90:UniRef90_E0CSG6)	genome
c46d_13-G09-M13R_c		MELO3C008488	4.78534	4.85689	4.96465	5.04598	5.3457	4.99689	5.01988	4.54202	5.43233	5.1462	5.31228	5.18772	5.29618	5.40781	5.32949	Similar to Splicing factor 3A subunit 3 (Homo sapiens) (uniprot_sprot:sp|Q12874|SF3A3_HUMAN)	genome
c46d_13-G10-M13R_c	MU55732	-	3.68903	3.54917	3.9419	3.98124	4.05965	3.98805	4.07695	4.05068	4.48752	4.52621	3.96497	3.77638	3.65288	4.0689	4.5337	None	ICuGI
c46d_13-G11-M13R_c	MU55733	MELO3C017850	8.08448	8.55605	8.84857	9.09267	9.28418	6.68596	7.47705	7.03273	8.15805	8.18977	9.55808	10.0175	9.95747	10.0031	10.0738	Similar to Putative uncharacterized protein (Ricinus communis) (uniref90:UniRef90_B9SWU7)	genome
c46d_13-G12-M13R_c	MU55734	MELO3C002040	6.62805	7.1615	7.37385	7.36201	7.46321	6.32683	6.80169	6.66189	7.31221	7.57625	8.14232	8.03688	8.12975	8.28175	8.51134	Similar to Whole genome shotgun sequence of line PN40024, scaffold_0.assembly12x (Fragment) (Vitis vinifera) (uniref90:UniRef90_D7SIK7)	genome
c46d_13-H09-M13R_c	MU50070	MELO3C023418	10.3913	10.9661	11.1198	10.8141	11.2314	10.1195	10.066	10.5944	11.2402	11.2672	12.3991	12.5639	12.1926	12.2653	12.1913	Similar to Putative uncharacterized protein (Ricinus communis) (uniref90:UniRef90_B9RV62)	genome
c46d_14-A02-M13R_c	MU47440	MELO3C023583	8.16922	8.48535	8.17248	7.92264	8.12078	7.45	7.29603	6.65174	7.48374	7.55417	7.48037	7.29287	7.34492	7.40855	7.18769	Similar to Putative uncharacterized protein (Glycine max) (uniref90:UniRef90_C6SVD4)	genome
c46d_14-A03-M13R_c	MU43242	MELO3C014540	7.01439	7.62214	7.38563	8.25039	8.33835	7.37648	7.19604	7.70033	8.8745	8.98876	8.75754	9.1602	9.17419	9.14052	9.45028	Similar to Whole genome shotgun sequence of line PN40024, scaffold_9.assembly12x (Fragment) (Vitis vinifera) (uniref90:UniRef90_D7T1B2)	genome
c46d_14-A05-M13R_c	MU55735	-	3.40634	3.51084	3.51388	3.89157	3.60896	3.70544	3.50151	3.67162	3.6837	3.56925	3.45487	3.93637	3.52734	3.65914	3.4566	None	ICuGI
c46d_14-A07-M13R_c	MU46819	MELO3C018817	7.44018	6.30969	6.46545	4.54644	5.01078	6.88217	6.51947	6.05662	5.48977	5.42419	5.96687	5.26468	5.66267	4.80184	5.62268	None	genome
c46d_14-A12-M13R_c	MU55736	MELO3C011999	10.7985	10.8894	11.317	10.6734	11.0908	10.3513	10.9851	10.3724	10.372	10.9505	10.679	10.6921	10.8395	10.7355	10.9228	Similar to Pre-mRNA-processing factor 17 (Homo sapiens) (uniprot_sprot:sp|O60508|PRP17_HUMAN)	genome
c46d_14-B06-M13R_c	MU55737	MELO3C016136	8.3932	8.83991	4.61732	9.0734	4.22588	8.53131	4.12351	8.43103	8.22079	4.38188	9.25543	9.44953	4.71942	9.67053	5.21875	Similar to Chaperone protein YajL (Escherichia coli (strain K12)) (uniprot_sprot:sp|Q46948|YAJL_ECOLI)	genome
c46d_14-C01-M13R_c	MU49131	MELO3C008750	8.46273	8.78465	8.83478	9.08689	9.31412	8.88002	8.95416	9.15635	9.75521	9.94285	10.1373	10.3702	10.2369	10.3673	10.4803	Similar to Monothiol glutaredoxin-S14, chloroplastic (Arabidopsis thaliana) (uniprot_sprot:sp|Q84Y95|GRS14_ARATH)	genome
c46d_14-C03-M13R_c	MU45071	MELO3C015128	3.46439	3.48585	3.41229	3.62161	3.75849	3.65063	3.70424	3.61941	3.62148	3.71471	3.54447	3.60218	3.45873	3.80564	3.73319	Similar to Polygalacturonase (Prunus persica PE=2 SV=1) (uniprot_sprot:sp|P48979|PGLR_PRUPE)	genome
c46d_14-C06-M13R_c	MU55738	MELO3C016970	6.94724	7.09288	7.85156	7.59508	8.31881	6.93725	8.90109	6.46084	6.2385	6.87661	7.457	7.97508	8.10507	7.91655	7.88069	Similar to Chaperone protein ClpB 2 (Nostoc sp. (strain PCC 7120 / UTEX 2576)) (uniprot_sprot:sp|Q8YM56|CLPB2_NOSS1)	genome
c46d_14-C08-M13R_c	MU55739	MELO3C020963	9.77887	8.86173	8.36139	4.60407	4.02277	9.82864	8.29454	9.43111	5.11601	5.26961	8.43661	5.18796	5.37307	4.42916	4.45772	Similar to Probable WRKY transcription factor 51 (Arabidopsis thaliana) (uniprot_sprot:sp|Q93WU9|WRK51_ARATH)	genome
c46d_14-C09-M13R_c	MU55740	MELO3C003454	9.32424	9.80688	10.0669	10.4054	10.6116	9.31818	9.77986	10.1231	10.9168	11.1328	11.1977	11.3734	11.3985	11.4326	11.3519	Similar to Branched-chain-amino-acid aminotransferase-like protein 3, chloroplastic (Arabidopsis thaliana) (uniprot_sprot:sp|Q8L493|BCAL3_ARATH)	genome
c46d_14-D01-M13R_c	MU51831	-	9.08719	8.47172	7.1556	8.29055	6.47927	9.37047	7.49049	8.76545	8.34766	7.10483	7.56275	7.76277	6.3003	6.97329	6.55618	None	ICuGI
c46d_14-E04-M13R_c	MU55741	MELO3C018249	9.30143	9.56668	9.98949	9.9227	10.2067	8.86024	8.98522	8.66619	9.24428	9.36683	11.1197	11.1405	11.3184	11.1041	11.2494	Similar to B3 domain-containing protein Os03g0620400 (Oryza sativa subsp. japonica) (uniprot_sprot:sp|Q851W5|Y3204_ORYSJ)	genome
c46d_14-E05-M13R_c	MU46236	MELO3C009703	10.5313	9.2739	9.18869	10.6651	6.37404	10.884	5.44854	10.7344	9.54341	6.64327	10.2461	10.8788	10.1375	10.4151	9.70129	Similar to Membrane steroid-binding protein 2 (Arabidopsis thaliana) (uniprot_sprot:sp|Q9M2Z4|MSBP2_ARATH)	genome
c46d_14-E06-M13R_c	MU55742	MELO3C020817	4.92391	6.38998	7.15988	6.89606	7.96503	4.15821	5.34381	4.43175	6.19746	7.22776	5.53762	6.08539	6.77281	5.67254	6.84107	Similar to Receptor-like cytosolic serine/threonine-protein kinase RBK2 (Arabidopsis thaliana) (uniprot_sprot:sp|Q8RXC8|RBK2_ARATH)	genome
c46d_14-E07-M13R_c	MU47530	MELO3C012337	8.4292	8.82065	8.68857	8.90063	8.98806	8.3632	8.09649	8.49975	8.92422	9.16735	8.93209	9.34328	9.41824	9.20841	9.51409	Similar to Nudix hydrolase 26, chloroplastic (Arabidopsis thaliana) (uniprot_sprot:sp|Q9CAF2|NUD26_ARATH)	genome
c46d_14-E09-M13R_c	MU55743	-	8.92876	9.17064	8.95264	9.16199	9.34463	8.43059	7.94793	7.92161	7.99762	8.2855	9.53658	9.52619	9.56785	9.79865	9.51869	None	ICuGI
c46d_14-E11-M13R_c	MU55744	MELO3C009172	9.03044	7.70986	7.38248	7.98805	7.73829	8.92509	8.6317	7.72533	6.99291	6.98268	7.84586	7.62483	7.11523	7.61797	7.43335	Similar to Whole genome shotgun sequence of line PN40024, scaffold_7.assembly12x (Fragment) (Vitis vinifera) (uniref90:UniRef90_D7TH79)	genome
c46d_14-F01-M13R_c	MU55745	MELO3C002182	8.65668	8.56255	8.68695	7.88258	8.35009	8.43204	8.19	7.97537	7.83595	8.03153	8.03343	8.15788	8.24373	8.31909	8.38192	Similar to Serine/threonine-protein kinase RIO1 (Homo sapiens) (uniprot_sprot:sp|Q9BRS2|RIOK1_HUMAN)	genome
c46d_14-F08-M13R_c	MU55746	MELO3C013731	8.37552	8.60283	8.85545	8.74836	8.94289	8.63865	8.93445	8.46237	8.3756	8.83459	9.56504	9.5224	9.52246	9.69315	9.71236	None	genome
c46d_14-G02-M13R_c	MU55747	MELO3C012492	9.0993	8.92901	9.49219	9.33044	9.66977	8.5607	9.13902	8.99867	9.38927	9.66755	10.088	10.1618	10.0687	9.96693	10.1441	Similar to Retinoblastoma-related protein (Ricinus communis) (uniprot_sprot:sp|B9SVG9|RBR_RICCO)	genome
c46d_14-G04-M13R_c	MU55748	MELO3C022946	7.95085	8.07245	8.43575	8.14362	8.29467	7.77111	8.562	8.13933	8.20004	8.43619	8.67922	8.75903	8.2197	8.87743	8.64088	None	genome
c46d_14-G08-M13R_c	MU47340	MELO3C024350	7.76429	7.92459	8.04667	7.91205	8.03206	7.39124	7.08717	7.00222	7.66268	7.10275	8.31005	8.48915	8.20424	8.33042	8.06058	Similar to Exportin-T (Mus musculus) (uniprot_sprot:sp|Q9CRT8|XPOT_MOUSE)	genome
c46d_14-G10-M13R_c	MU44140	MELO3C025023	11.5385	11.8942	12.0093	11.9472	12.5415	11.0964	11.4369	11.5086	11.9441	12.4027	11.9369	12.4021	12.3541	12.3002	12.6013	Similar to Thioredoxin Y1, chloroplastic (Arabidopsis thaliana) (uniprot_sprot:sp|Q6NPF9|TRXY1_ARATH)	genome
c46d_14-H03-M13R_c	MU55749	MELO3C016987	8.02957	8.08486	8.79714	8.51382	8.84355	7.6434	8.6757	7.95551	8.24163	8.9457	8.6364	8.94768	9.18323	9.14118	9.22916	Similar to Trafficking protein particle complex subunit 9 (Xenopus laevis) (uniprot_sprot:sp|Q6PA97|TPPC9_XENLA)	genome
c46d_14-H07-M13R_c	MU55750	MELO3C003386	6.96466	6.50924	5.16738	6.30894	5.85295	7.6718	5.90619	6.59098	6.73593	5.84489	7.04949	7.05629	6.48977	6.84768	6.02688	Similar to Glycine cleavage system H protein, mitochondrial (Flaveria anomala) (uniprot_sprot:sp|Q39732|GCSH_FLAAN)	genome
c46d_15-A03-M13R_c	MU43909	MELO3C023826	11.5391	12.1511	11.3052	12.1616	12.0249	10.6826	10.6055	11.1157	11.7487	11.5253	12.4044	12.9431	12.0192	12.4777	12.3009	Similar to Glutathione S-transferase DHAR2 (Arabidopsis thaliana) (uniprot_sprot:sp|Q9FRL8|DHAR2_ARATH)	genome
c46d_15-A04-M13R_c	MU55751	MELO3C011982	8.78987	9.29894	9.49556	9.92468	10.5337	9.04362	9.6657	9.63759	10.4663	11.1129	10.3124	10.9457	10.8948	10.8915	11.0656	Similar to CRS2-associated factor 2, chloroplastic (Arabidopsis thaliana) (uniprot_sprot:sp|Q9LDA9|CAF2P_ARATH)	genome
c46d_15-A12-M13R_c	MU48488	MELO3C013769	11.9014	12.146	11.7894	11.7895	11.9339	12.1961	11.8989	11.6424	11.5649	11.4513	11.3751	11.3085	11.452	11.1105	11.4094	Similar to Protein GPR107 (Mus musculus) (uniprot_sprot:sp|Q8BUV8|GP107_MOUSE)	genome
c46d_15-B03-M13R_c	MU55752	-	3.67045	3.43086	3.32124	3.67064	3.57449	3.62731	3.63021	3.63774	3.73765	3.57967	3.41944	3.52213	3.51273	3.59448	3.63892	None	ICuGI
c46d_15-B04-M13R_c	MU48549	MELO3C006964	7.74685	8.5944	8.36465	8.39391	8.44982	7.06456	8.03896	7.58903	8.48882	8.14066	7.31836	8.10279	7.94044	7.98449	8.24691	Similar to Pyruvate kinase isozyme G, chloroplastic (Nicotiana tabacum PE=2 SV=1) (uniprot_sprot:sp|Q40546|KPYG_TOBAC)	genome
c46d_15-B09-M13R_c	MU55753	MELO3C022521	7.484	8.49916	8.15258	8.45281	8.72828	8.27196	8.35693	8.93107	9.3779	9.75082	8.66279	8.93438	8.60596	9.02615	9.03635	Similar to Peroxisome biogenesis protein 16 (Arabidopsis thaliana) (uniprot_sprot:sp|Q8S8S1|PEX16_ARATH)	genome
c46d_15-B10-M13R_c	MU45391	MELO3C008974	11.8787	11.62	11.4638	11.3398	10.9647	11.6134	11.4393	11.6406	11.252	10.9331	11.9372	11.586	11.6093	11.8476	11.6502	Similar to 60S ribosomal protein L35a-1 (Arabidopsis thaliana) (uniprot_sprot:sp|Q9LMK0|R35A1_ARATH)	genome
c46d_15-B12-M13R_c	MU55754	MELO3C005689	10.2698	9.90549	9.56773	9.9407	9.37908	9.82745	9.32368	9.54047	9.45876	8.99274	10.2219	10.1693	9.82987	10.2267	10.0515	Similar to Predicted protein (Populus trichocarpa) (uniref90:UniRef90_B9GHQ6)	genome
c46d_15-C05-M13R_c	MU43540	MELO3C015727	8.71616	8.26485	7.69299	7.93198	7.35743	8.60275	8.16994	8.19149	7.99542	7.57279	8.2861	8.00908	7.78956	8.00537	7.77009	Similar to PREDICTED: hypothetical protein (Vitis vinifera) (uniref90:UniRef90_UPI00015CE23E)	genome
c46d_15-C08-M13R_c	MU55755	MELO3C009854	5.51086	5.41707	5.70259	5.75625	5.93405	6.34957	6.34968	5.87923	6.27133	6.63429	7.01145	7.24542	7.37538	7.12053	7.39304	Similar to Dihydroorotase, mitochondrial (Arabidopsis thaliana) (uniprot_sprot:sp|O04904|PYRC_ARATH)	genome
c46d_15-C09-M13R_c	MU55756	MELO3C008688	4.21254	3.69714	3.91446	3.92621	3.61777	3.96603	3.76208	4.22554	3.52071	3.68168	3.86737	3.93002	3.78968	3.77853	3.75995	None	genome
c46d_15-C12-M13R_c	MU55757	MELO3C006961	7.33419	7.80336	7.15087	8.28829	7.62098	7.39942	6.72807	7.10643	7.00041	6.1849	8.62048	9.29543	8.4359	9.15488	8.17243	Similar to G-type lectin S-receptor-like serine/threonine-protein kinase At5g24080 (Arabidopsis thaliana) (uniprot_sprot:sp|Q9FLV4|Y5248_ARATH)	genome
c46d_15-D05-M13R_c	MU43243	MELO3C012332	5.52096	5.79464	5.75951	6.11877	5.99321	5.481	5.54663	5.73648	5.76826	5.78911	6.58012	6.74767	6.60431	6.84866	6.70898	Similar to Predicted protein (Populus trichocarpa) (uniref90:UniRef90_B9HKN0)	genome
c46d_15-D10-M13R_c	MU54118	MELO3C006035	10.595	10.8612	11.1373	11.2921	11.7085	8.78926	8.92417	9.4109	10.8763	10.756	12.1462	12.4653	12.4344	12.4942	12.6014	Similar to Uncharacterized protein At4g01050, chloroplastic (Arabidopsis thaliana) (uniprot_sprot:sp|Q9M158|Y4105_ARATH)	genome
c46d_15-E06-M13R_c	MU55758	-	3.41081	3.51513	3.46665	3.3619	3.48662	3.55858	3.81701	3.68041	3.58417	3.57579	3.91185	3.30887	3.26021	3.42186	3.63417	None	ICuGI
c46d_15-E08-M13R_c	MU55759	MELO3C014259	9.64007	8.77935	8.42535	7.94377	7.47577	9.49694	8.52583	8.37531	7.30368	6.67935	9.06671	8.3341	8.22296	8.40616	8.00017	Similar to Mitochondrial import inner membrane translocase subunit TIM14 (Bos taurus) (uniprot_sprot:sp|Q3ZBN8|TIM14_BOVIN)	genome
c46d_15-E10-M13R_c	MU46458	MELO3C011752	10.9013	10.8893	11.4786	10.8157	11.328	10.8044	11.001	10.955	10.6767	11.2121	11.1471	11.1179	11.4461	11.0409	11.3462	Similar to E3 ubiquitin ligase BIG BROTHER-related (Arabidopsis thaliana) (uniprot_sprot:sp|Q9LT17|BBR_ARATH)	genome
c46d_15-G02-M13R_c	MU55762	MELO3C004666	10.4887	11.1953	11.1904	11.4474	11.4744	10.9951	11.8429	11.9436	12.1341	12.5419	12.7777	13.1908	13.3237	13.1579	13.427	Similar to Nucleolysin TIAR (Homo sapiens) (uniprot_sprot:sp|Q01085|TIAR_HUMAN)	genome
c46d_15-G05-M13R_c	MU55763	-	3.77142	3.50378	3.41063	3.64204	3.62465	3.45214	3.66806	4.22966	3.63102	3.76967	3.27111	3.32653	3.3216	3.39089	3.5743	None	ICuGI
c46d_15-G08-M13R_c	MU55764	MELO3C004342	4.62112	4.06379	5.12674	4.23108	5.10243	6.67581	6.92043	5.30967	4.19859	5.19666	5.05386	4.89861	5.67155	4.77625	5.92855	Similar to Superoxide dismutase [Cu-Zn] (Ipomoea batatas) (uniprot_sprot:sp|Q07796|SODC_IPOBA)	genome
c46d_15-G09-M13R_c	MU55765	-	3.49833	3.69339	3.76611	4.16242	3.57994	3.51452	3.53942	4.25665	3.55045	3.8018	3.50339	3.69165	3.67582	3.68604	3.94187	None	ICuGI
c46d_15-G11-M13R_c	MU43473	MELO3C021026	7.32025	7.67643	8.0164	7.78957	8.1952	7.21365	7.91314	7.37461	7.6901	8.21967	7.9916	8.03229	8.44407	8.34469	8.5739	Similar to Transporter, putative (Ricinus communis) (uniref90:UniRef90_B9S518)	genome
c46d_15-H07-M13R_c	MU55766	MELO3C023560	8.1131	7.85398	8.43904	9.2908	8.63402	7.88402	7.00048	8.42962	8.84766	8.76401	9.4301	10.0502	9.85016	9.96162	10.0435	Similar to F17A17.35 protein (Arabidopsis) (uniref90:UniRef90_Q9SFB3)	genome
c46d_15-H08-M13R_c	MU43588	MELO3C006104	9.67841	9.66061	10.0415	9.93604	10.0749	10.7579	10.8793	10.2888	10.319	10.5245	10.7468	10.8127	10.8808	10.6294	10.9519	Similar to Putative uncharacterized protein (Glycine max) (uniref90:UniRef90_C6TEL9)	genome
c46d_15-H09-M13R_c	MU55767	MELO3C011083	7.34326	7.33246	8.08989	7.68417	8.33999	7.52832	7.3318	7.73904	7.39639	7.69376	7.98995	8.38815	8.3967	8.2294	8.62523	Similar to Whole genome shotgun sequence of line PN40024, scaffold_1.assembly12x (Fragment) (Vitis vinifera) (uniref90:UniRef90_E0CRX0)	genome
c46d_15-H10-M13R_c	MU46266	MELO3C021859	5.0007	4.21236	4.09877	4.14883	3.79213	4.46797	4.50292	4.21897	3.8798	3.75343	5.4463	4.87963	4.90808	4.86316	4.94609	Similar to Predicted protein (Populus trichocarpa) (uniref90:UniRef90_B9I745)	genome
c46d_15-H11-M13R_c	MU50251	MELO3C002482	5.63367	4.86475	5.46521	4.82035	5.30793	5.39216	6.12664	5.16121	5.24049	5.69884	7.1106	6.81071	7.22682	6.3994	7.07647	Similar to DnaJ homolog subfamily C member 25 (Xenopus laevis) (uniprot_sprot:sp|Q58E03|DJC25_XENLA)	genome
c46d_16-A04-M13R_c	MU43549	MELO3C006421	12.9238	13.052	13.0865	12.7439	12.7547	12.4808	12.3147	12.6709	12.757	12.3537	12.8899	12.8129	12.8361	12.8244	12.7587	Similar to 60S ribosomal protein L7-4 (Arabidopsis thaliana) (uniprot_sprot:sp|Q9LHP1|RL74_ARATH)	genome
c46d_16-A08-M13R_c	MU52329	-	4.61048	4.98845	5.26457	5.22131	5.97084	4.98773	5.73597	5.21613	5.49547	6.40771	7.05899	6.91726	6.93846	7.13363	7.43856	putative TNP2-like transposon protein [Arabidopsis thaliana]	ICuGI
c46d_16-B10-M13R_c	MU55769	MELO3C020535	7.14752	4.66709	4.8415	3.97184	3.94077	8.1572	8.85712	7.18925	5.24367	5.50395	7.13992	5.57786	5.28178	5.53102	5.0292	Similar to Mitogen-activated protein kinase kinase kinase ANP1 (Arabidopsis thaliana) (uniprot_sprot:sp|O22040|ANP1_ARATH)	genome
c46d_16-C02-M13R_c	MU50956	MELO3C003636	8.74218	8.6104	8.92068	8.62319	8.88073	8.56757	9.18422	8.45514	8.53618	8.50874	9.94841	9.88639	9.86913	9.95425	10.0618	Similar to Zinc finger protein C550.15c (Schizosaccharomyces pombe) (uniprot_sprot:sp|O59811|YJVF_SCHPO)	genome
c46d_16-C03-M13R_c	MU55770	MELO3C014351	8.34801	8.56208	8.56592	8.55376	8.69957	8.54455	8.7676	8.39665	8.55708	8.82273	9.44641	9.31899	9.11476	9.32322	9.20758	Similar to Transcription factor GTE4 (Arabidopsis thaliana) (uniprot_sprot:sp|Q9LNC4|GTE4_ARATH)	genome
c46d_16-D07-M13R_c	MU55772	MELO3C004809	11.271	11.4357	11.3463	11.2834	11.1946	11.7426	11.4683	12.064	12.055	11.778	11.3833	11.5289	11.5174	11.235	11.2319	Similar to Serine carboxypeptidase-like 51 (Arabidopsis thaliana) (uniprot_sprot:sp|Q67Y83|SCP51_ARATH)	genome
c46d_16-E01-M13R_c	MU55773	MELO3C024513	9.33081	10.0444	9.66411	10.6401	10.31	6.70156	7.04033	7.51639	9.05103	8.4945	8.42252	9.41557	9.47226	9.05646	9.39505	Similar to Glucomannan 4-beta-mannosyltransferase 9 (Arabidopsis thaliana) (uniprot_sprot:sp|Q9LZR3|CSLA9_ARATH)	genome
c46d_16-E07-M13R_c	MU55774	-	6.21655	5.15969	3.74704	4.8601	3.53273	6.58911	4.00833	5.81443	4.85715	3.90078	4.60233	4.76504	3.75563	4.51236	3.9902	PREDICTED: hypothetical protein [Vitis vinifera]	ICuGI
c46d_16-E09-M13R_c	MU55775	-	4.18576	4.07081	4.16276	4.26714	4.02377	4.31026	4.45826	4.31119	4.37484	4.04701	5.17711	4.97788	4.66544	4.85778	5.25942	None	ICuGI
c46d_16-F01-M13R_c	MU55776	MELO3C014346	8.35683	8.7179	8.68276	8.86997	9.24995	8.56872	8.94337	8.27153	8.83872	9.33594	9.39465	9.69637	9.4857	9.85422	9.96037	Similar to Predicted protein (Populus trichocarpa) (uniref90:UniRef90_B9IA16)	genome
c46d_16-F08-M13R_c	MU55777	MELO3C013332	3.63574	3.77204	3.68335	3.7549	4.06656	3.93268	3.69484	4.1436	3.71348	3.93795	5.66629	5.36906	5.05459	5.50335	4.87611	None	genome
c46d_16-F11-M13R_c	MU55778	MELO3C022455	10.3108	10.6898	10.2058	10.6262	10.5527	9.99101	9.41839	10.2919	10.5244	10.0072	10.2136	10.534	10.246	10.3816	10.5941	Similar to Chloroplast chaperonin (Cucumis melo subsp. melo) (uniref90:UniRef90_E5GC96)	genome
c46d_16-G05-M13R_c	MU55779	-	7.57057	7.51297	6.9115	7.70224	7.08053	7.58976	7.48806	7.01097	7.15661	7.11774	7.67802	7.57275	6.86466	7.62353	7.14648	None	ICuGI
c46d_16-G09-M13R_c	MU55781	MELO3C025860	10.0546	10.0984	10.4424	10.3516	10.4513	10.2348	9.82033	10.3454	10.437	10.6167	10.444	10.587	11.0149	10.3314	10.9545	Similar to Pleckstrin homology domain-containing protein 1 (Arabidopsis thaliana) (uniprot_sprot:sp|Q9ST43|PH1_ARATH)	genome
c46d_16-G12-M13R_c	MU55782	MELO3C014042	5.8577	6.33181	4.53968	6.8128	4.52724	6.25397	4.04886	6.25694	6.27823	4.43771	6.58028	7.06489	5.40211	6.60816	4.94739	None	genome
c46d_16-H06-M13R_c	MU55783	MELO3C021950	4.48871	4.43765	4.89236	4.88231	5.01321	3.89596	4.42722	4.51729	4.4339	5.03552	4.47359	4.7953	4.59661	4.88434	5.64873	Similar to Probable E3 ubiquitin-protein ligase ARI1 (Arabidopsis thaliana) (uniprot_sprot:sp|Q949V6|ARI1_ARATH)	genome
c46d_16-H07-M13R_c	MU55784	-	3.70713	3.78033	3.76163	3.89285	3.93258	3.93958	4.18519	3.89606	3.87985	4.01818	4.28041	4.04579	4.03411	4.11586	4.0659	None	ICuGI
c46d_16-H10-M13R_c	MU46363	MELO3C010724	5.30676	4.97926	5.26257	4.77258	5.50286	5.54421	5.85381	5.00896	4.94807	5.88373	4.35309	4.40394	4.40289	4.28246	4.55455	Similar to Trihelix transcription factor GT-1 (Arabidopsis thaliana) (uniprot_sprot:sp|Q9FX53|TGT1_ARATH)	genome
c46d_17-A09-M13R_c	MU55785	MELO3C017339	9.31214	9.44272	9.01069	9.58219	9.21867	9.34006	9.16519	9.58138	9.6816	9.50816	9.90863	9.93458	9.47074	10.0202	9.91297	Similar to Peroxisome biogenesis protein 3-2 (Arabidopsis thaliana) (uniprot_sprot:sp|Q8S9K7|PEX32_ARATH)	genome
c46d_17-A10-M13R_c	MU55786	MELO3C002255	7.83017	7.91787	7.19131	7.15666	6.78603	7.21572	7.24439	6.86754	6.68141	6.43309	7.82631	7.66736	6.82298	7.41113	6.83109	Similar to Putative uncharacterized protein (Ricinus communis) (uniref90:UniRef90_B9RB46)	genome
c46d_17-B06-M13R_c	MU43247	MELO3C021034	7.30021	8.16207	7.24443	8.75038	8.07994	5.43347	4.14582	4.96283	4.96106	5.1477	6.63642	6.94046	7.02004	6.77884	7.15792	None	genome
c46d_17-B11-M13R_c	MU55787	MELO3C007543	8.06478	7.65156	8.05474	7.61574	7.9857	7.88357	8.26726	8.11204	7.48577	7.92513	8.66155	8.24365	8.67266	8.54536	8.65261	Similar to Mitogen-activated protein kinase kinase kinase ANP1 (Arabidopsis thaliana) (uniprot_sprot:sp|O22040|ANP1_ARATH)	genome
c46d_17-C02-M13R_c	MU53015	MELO3C015708	9.24823	9.21473	9.1282	9.13855	9.04973	9.09638	8.08758	8.73272	8.78485	8.49418	9.38547	9.42582	9.33826	9.30132	9.25255	Similar to Homoserine kinase (Prosthecochloris vibrioformis (strain DSM 265) (strain DSM 265)) (uniprot_sprot:sp|A4SGN0|KHSE_PROVI)	genome
c46d_17-C08-M13R_c	MU50676	MELO3C021680	7.114	7.30343	7.12039	7.36535	7.60932	6.8599	6.48276	6.4568	7.25485	7.08676	8.36019	8.90166	8.88027	8.57498	8.24588	Similar to F12F1.7 (Arabidopsis thaliana) (uniref90:UniRef90_O65373)	genome
c46d_17-C10-M13R_c	MU49943	MELO3C016490	9.3094	9.75328	9.34328	9.88738	9.82928	9.10302	9.1325	9.32678	9.76088	9.69111	10.3932	10.4466	10.2679	10.7584	10.5658	Similar to KH domain-containing protein At1g09660 (Arabidopsis thaliana) (uniprot_sprot:sp|Q8GWR3|QKIL5_ARATH)	genome
c46d_17-C11-M13R_c	MU55788	-	8.4337	8.65335	8.67715	8.562	8.7999	8.29658	8.56068	8.47187	8.35811	8.63335	8.24053	8.43866	8.48945	8.21775	8.64607	None	ICuGI
c46d_17-D08-M13R_c	MU55789	MELO3C019667	11.7232	11.8014	11.6909	11.4467	11.5104	11.3681	11.4639	11.2739	11.1626	10.8848	11.9003	11.6643	11.9176	11.754	11.5764	Similar to Post-GPI attachment to proteins factor 3 (Danio rerio) (uniprot_sprot:sp|A8WFS8|PGAP3_DANRE)	genome
c46d_17-E06-M13R_c		MELO3C018441	8.44919	8.52711	8.63184	8.95854	8.97674	8.35772	7.67769	7.41703	7.84825	8.17368	7.89574	8.28177	8.15968	8.34226	8.44251	Similar to Presequence protease 1, chloroplastic/mitochondrial (Arabidopsis thaliana) (uniprot_sprot:sp|Q9LJL3|PREP1_ARATH)	genome
c46d_17-E09-M13R_c	MU55790	MELO3C002943	4.60587	4.82889	6.17789	5.29909	6.80536	3.65142	4.5904	4.02673	4.06484	4.10565	7.46797	8.59805	6.56575	7.68928	7.414	Similar to Lupeol synthase 2 (Arabidopsis thaliana) (uniprot_sprot:sp|Q8RWT0|LUP2_ARATH)	genome
c46d_17-E10-M13R_c		-	3.49142	3.39362	3.4507	3.53056	3.60047	3.84423	3.64071	3.61809	3.32045	3.48242	4.22781	4.13324	4.22352	3.98616	3.33206	None	melogen
c46d_17-G01-M13R_c	MU55792	-	8.00037	6.13717	3.72735	4.39861	3.83655	7.1338	5.08239	5.94783	4.31309	4.00397	6.03646	5.11889	4.28652	4.93983	4.15876	None	ICuGI
c46d_17-G04-M13R_c	MU55793	MELO3C001735	7.20026	7.13905	7.73391	8.55114	8.01891	7.31797	7.64327	7.65861	7.459	7.71232	9.36119	10.3488	10.327	10.5004	10.6332	Similar to Pol protein (Cucumis melo subsp. melo) (uniref90:UniRef90_Q84KB0)	genome
c46d_17-G06-M13R_c	MU55794	MELO3C022402	9.67973	9.9251	10.2457	9.57548	9.93632	8.89685	9.62526	9.27209	9.44523	9.8228	9.96299	9.94114	9.99183	10.2202	9.98949	Similar to Pre-rRNA-processing protein TSR1 homolog (Xenopus laevis) (uniprot_sprot:sp|Q5XGY1|TSR1_XENLA)	genome
c46d_17-G08-M13R_c	MU55795	-	3.61774	3.52609	3.32616	3.90459	3.74606	3.48397	3.47513	3.35075	3.54342	3.70533	3.20516	3.28919	3.23701	3.26808	3.35799	None	ICuGI
c46d_17-G09-M13R_c	MU51717	MELO3C021384	7.04373	6.91869	6.54321	7.04929	6.93645	7.07221	7.13539	6.72793	7.28892	7.33108	7.16009	6.92788	7.26917	7.06611	7.43441	None	genome
c46d_17-H05-M13R_c	MU55797	MELO3C026818	8.79379	8.72795	7.46123	8.84016	8.4679	8.4408	6.6888	7.83531	8.12846	7.53875	9.61348	9.47813	9.44212	9.57331	9.30622	None	genome
c46d_17-H12-M13R_c	MU50407	MELO3C021648	11.9115	11.4638	11.5006	10.6441	11.5623	11.6108	11.8104	10.1106	9.51958	9.49233	9.491	9.27254	9.48978	9.02294	9.38081	Similar to Heat shock cognate 70 kDa protein (Petunia hybrida) (uniprot_sprot:sp|P09189|HSP7C_PETHY)	genome
c46d_18-A05-M13R_c	MU55799	MELO3C003731	7.44764	6.92012	6.83515	7.29549	7.54888	8.6455	9.1712	6.53619	6.27853	5.97516	8.27121	8.75743	7.20191	8.65457	7.86633	Similar to Probable nucleoredoxin 2 (Oryza sativa subsp. japonica) (uniprot_sprot:sp|Q0JIL1|NRX2_ORYSJ)	genome
c46d_18-A06-M13R_c		MELO3C020637	9.73261	9.97331	10.2583	10.4009	10.5006	10.0908	9.67308	10.4368	11.0784	10.94	12.5059	12.5587	12.4251	12.403	12.3937	Similar to Putative uncharacterized protein (Ricinus communis) (uniref90:UniRef90_B9T3N6)	genome
c46d_18-A09-M13R_c	MU55800	MELO3C004610	6.94215	7.03015	6.60051	5.5509	6.28528	6.68294	7.89386	6.2678	5.04278	5.39281	5.24716	5.22388	5.43816	4.71206	5.36552	Similar to Zinc finger CCCH domain-containing protein 20 (Arabidopsis thaliana) (uniprot_sprot:sp|O82199|C3H20_ARATH)	genome
c46d_18-B02-M13R_c	MU55801	MELO3C016048	11.0626	11.3251	11.4123	11.5259	11.7732	10.544	10.9438	10.8476	11.2592	11.4297	12.0137	12.1883	12.0297	12.2768	12.2558	Similar to Spermatogenesis-associated protein 20 (Homo sapiens) (uniprot_sprot:sp|Q8TB22|SPT20_HUMAN)	genome
c46d_18-B03-M13R_c		MELO3C022331	8.02571	7.90547	7.72552	8.76064	7.78636	8.23231	6.95981	8.62673	8.2975	8.03532	6.61177	7.38454	7.32529	7.0994	7.34377	Similar to Transcription factor TCP20 (Arabidopsis thaliana) (uniprot_sprot:sp|Q9LSD5|TCP20_ARATH)	genome
c46d_18-B05-M13R_c	MU55802	MELO3C004420	4.31918	4.63538	3.83497	4.13006	4.52289	4.5999	4.01427	3.93957	4.45274	3.9367	4.1812	3.92286	3.78408	4.1873	3.64523	Similar to Activating signal cointegrator 1 (Mus musculus) (uniprot_sprot:sp|Q9QXN3|TRIP4_MOUSE)	genome
c46d_18-B09-M13R_c	MU55803	MELO3C006283	7.60572	7.53699	6.63884	7.64452	7.15077	7.7968	6.8756	7.0466	7.57208	6.72558	8.21737	8.13226	7.4969	8.44946	7.47388	Similar to Rac-like GTP-binding protein 5 (Oryza sativa subsp. japonica) (uniprot_sprot:sp|Q6EP31|RAC5_ORYSJ)	genome
c46d_18-B10-M13R_c	MU55804	MELO3C008054	8.2081	8.11396	8.50817	8.30843	8.62694	7.90933	8.3983	7.86506	7.87074	8.25212	8.93252	8.97407	9.02649	9.25471	8.95242	Similar to Phosphatidylinositol 4-kinase beta 1 (Arabidopsis thaliana) (uniprot_sprot:sp|Q9FMJ0|P4KB1_ARATH)	genome
c46d_18-B12-M13R_c		-	5.94802	5.01544	6.23114	5.26429	5.4346	6.48504	5.01315	5.57079	5.33682	5.03876	7.55285	7.45363	7.19882	7.21828	6.74234	similar to DNA polymerase delta small subunit - Arabidopsis thaliana (Mouse-ear cress)	melogen
c46d_18-C05-M13R_c	MU55805	MELO3C022302	3.89738	4.03393	4.00405	4.57862	4.42082	4.25384	3.90945	3.64855	3.91718	3.97614	4.46717	4.33221	4.14609	4.71158	4.75682	Similar to Protein LHY (Arabidopsis thaliana) (uniprot_sprot:sp|Q6R0H1|LHY_ARATH)	genome
c46d_18-C06-M13R_c	MU55806	MELO3C015198	5.23364	5.34604	5.13787	5.40165	6.0096	5.62181	6.0934	5.08099	5.41749	5.75935	7.16287	7.26676	6.92963	7.05033	7.13961	None	genome
c46d_18-C12-M13R_c	MU48116	MELO3C007145	7.96856	8.12168	8.04267	8.1413	7.86547	7.78031	8.04271	7.94224	7.93986	8.20193	8.20073	8.19863	7.59321	7.94442	8.02719	Similar to High mobility group B protein 14 (Arabidopsis thaliana) (uniprot_sprot:sp|O64702|HMG14_ARATH)	genome
c46d_18-D05-M13R_c	MU43248	MELO3C016211	5.20343	6.20162	5.29414	6.4082	5.79933	4.81007	5.43774	5.33023	6.36968	5.93961	6.19334	6.66317	6.44417	6.54593	6.78916	Similar to Putative uncharacterized protein (Glycine max) (uniref90:UniRef90_C6TLM1)	genome
c46d_18-D06-M13R_c	MU55807	MELO3C003685	10.3781	11.0106	10.6942	11.1868	11.0581	10.1118	9.70341	10.6133	11.1096	10.973	10.4666	10.9555	10.6905	10.7064	10.9696	Similar to Whole genome shotgun sequence of line PN40024, scaffold_8.assembly12x (Fragment) (Vitis vinifera) (uniref90:UniRef90_D7SUR8)	genome
c46d_18-D11-M13R_c	MU55808	MELO3C012178	7.30486	7.4659	7.44358	7.7645	8.19925	6.93896	7.48309	7.35808	7.908	8.53153	8.07937	8.6079	8.78346	9.13972	9.16696	Similar to Protein PHYLLO, chloroplastic (Arabidopsis thaliana) (uniprot_sprot:sp|Q15KI9|PHYLO_ARATH)	genome
c46d_18-E03-M13R_c	MU47271	MELO3C017023	14.366	14.4145	14.3822	14.4783	14.3845	13.4186	13.4681	13.3935	13.9289	13.8308	15.2597	15.2922	15.1456	15.383	15.2351	Similar to Catalase isozyme 1 (Cucurbita pepo) (uniprot_sprot:sp|P48350|CATA1_CUCPE)	genome
c46d_18-E07-M13R_c	MU55809	MELO3C009977	5.27039	5.65803	5.12418	5.9191	5.50142	4.9124	5.52428	5.12494	6.14121	5.20034	6.42318	6.48639	6.05485	7.18961	6.33665	Similar to Whole genome shotgun sequence of line PN40024, scaffold_66.assembly12x (Fragment) (Vitis vinifera) (uniref90:UniRef90_D7TWK8)	genome
c46d_18-E08-M13R_c	MU55810	MELO3C005513	7.90285	7.96158	8.33214	8.4627	8.933	7.54229	8.52989	7.61989	8.28681	8.59808	9.46631	9.57628	9.57632	9.84715	9.79473	Similar to E3 ubiquitin-protein ligase HOS1 (Arabidopsis thaliana) (uniprot_sprot:sp|Q84JU6|HOS1_ARATH)	genome
c46d_18-F08-M13R_c	MU55813	MELO3C002046	5.70733	6.21242	6.68792	6.9269	7.47558	4.97475	5.52567	5.44221	6.41296	6.93344	7.50393	7.47122	7.61978	7.81724	8.09923	Similar to COBRA-like protein 4 (Arabidopsis thaliana) (uniprot_sprot:sp|Q9LFW3|COBL4_ARATH)	genome
c46d_18-G01-M13R_c	MU44340	MELO3C011099	12.0494	12.3916	12.5312	12.501	12.9011	11.9482	12.1904	11.9493	12.3463	12.6222	11.8136	11.6792	12.1432	12.2164	12.3615	Similar to Predicted protein (Populus trichocarpa) (uniref90:UniRef90_B9GN30)	genome
c46d_18-G12-M13R_c	MU55815	-	3.5806	3.67554	3.51938	3.58247	3.72743	3.68748	3.5639	3.63794	3.811	3.63823	3.32958	3.66192	3.36494	3.45598	3.52917	None	ICuGI
c46d_18-H01-M13R_c	MU55816	-	3.57801	3.58465	3.37569	3.52721	3.64776	3.44139	3.57723	3.41255	3.72346	3.49601	3.49857	3.44702	3.23632	3.4111	3.26397	None	ICuGI
c46d_18-H05-M13R_c	MU55817	-	3.46881	3.45491	3.49858	3.3602	3.67786	3.56311	3.58166	3.64318	3.49119	3.66521	4.00325	3.32957	3.44732	3.3811	3.50631	None	ICuGI
c46d_18-H08-M13R_c	MU55818	MELO3C005985	11.0912	11.1735	11.6104	11.6374	11.7674	10.9237	11.308	11.1909	11.4502	11.5637	11.8964	12.0386	11.8421	12.1375	11.9644	Similar to Heterogeneous nuclear ribonucleoprotein Q (Homo sapiens) (uniprot_sprot:sp|O60506|HNRPQ_HUMAN)	genome
c46d_18-H09-M13R_c	MU55819	-	6.94227	7.17498	6.91899	7.70847	7.96593	6.48605	6.91214	6.43554	7.15617	7.02353	8.00233	8.44433	8.03054	8.5393	8.38355	None	ICuGI
c46d_19-A03-M13R_c	MU46300	-	9.71448	9.81919	9.01465	9.79047	9.37231	10.624	9.39742	10.1355	10.0092	9.56241	10.3328	10.0303	10.0403	10.341	10.0108	None	ICuGI
c46d_19-A11-M13R_c	MU49947	MELO3C020421	8.17954	8.02044	4.74748	7.75485	5.0357	8.07491	4.09071	7.66895	8.08503	4.84501	7.87059	7.92305	6.11326	7.56286	5.39517	None	genome
c46d_19-B10-M13R_c	MU55820	MELO3C006225	9.15412	9.68987	9.69919	10.2905	10.2176	9.48064	9.90237	10.3357	10.6223	10.8992	10.4755	10.8287	10.7578	10.9751	10.8298	Similar to Light-mediated development protein DET1 (Solanum lycopersicum) (uniprot_sprot:sp|Q9ZNU6|DET1_SOLLC)	genome
c46d_19-B12-M13R_c	MU55821	-	3.38373	3.78683	3.64385	3.81285	3.91186	3.66507	3.75064	3.39104	3.8182	3.87329	3.36663	3.42541	3.36958	3.52162	3.73308	None	ICuGI
c46d_19-C10-M13R_c	MU55822	MELO3C025088	8.39196	9.21679	8.50842	10.2286	9.85805	7.95105	7.97087	9.10344	10.1678	9.47581	9.78393	10.4113	10.1121	10.886	10.7737	Similar to Probable receptor protein kinase TMK1 (Arabidopsis thaliana) (uniprot_sprot:sp|P43298|TMK1_ARATH)	genome
c46d_19-C11-M13R_c	MU55823	MELO3C014425	4.81416	4.50852	4.68695	4.46303	4.12157	4.50616	4.83758	4.50067	4.07729	3.74138	4.57308	4.3204	4.49759	4.1313	4.54758	None	genome
c46d_19-C12-M13R_c	MU53272	MELO3C001944	5.84314	6.87272	5.85066	8.112	6.7639	5.26311	5.30228	5.27075	5.33914	5.15547	6.11044	6.55694	6.26605	6.4969	7.65327	Similar to Predicted protein (Populus trichocarpa) (uniref90:UniRef90_B9N362)	genome
c46d_19-D02-M13R_c	MU55824	MELO3C006712	4.18403	4.36556	4.44278	4.46775	4.81393	4.40081	3.97481	4.33851	4.51356	4.70419	5.75909	5.94089	5.94881	6.00789	5.12057	Similar to UPF0481 protein At3g47200 (Arabidopsis thaliana) (uniprot_sprot:sp|Q9SD53|Y3720_ARATH)	genome
c46d_19-D10-M13R_c	MU55825	MELO3C016979	9.80286	9.38147	8.59583	7.83349	8.21508	9.3557	8.63359	8.33109	7.52323	7.06481	9.28413	8.55785	8.26016	8.37086	8.3067	Similar to Putative uncharacterized protein (Vitis vinifera) (uniref90:UniRef90_A5B4X1)	genome
c46d_19-D11-M13R_c	MU55826	MELO3C016365	5.71757	6.85014	6.47386	7.89773	7.88797	4.41135	4.77691	5.44346	7.1409	6.92108	7.47648	8.06269	8.31196	9.02318	8.875	Similar to Whole genome shotgun sequence of line PN40024, scaffold_25.assembly12x (Fragment) (Vitis vinifera) (uniref90:UniRef90_D7TV38)	genome
c46d_19-E08-M13R_c	MU55827	MELO3C004786	7.56527	8.64732	8.40088	9.52713	9.51542	8.28117	8.69079	8.98634	9.75925	9.89159	8.64148	8.97927	9.17709	9.27799	9.32107	Similar to Putative uncharacterized protein (Ricinus communis) (uniref90:UniRef90_B9T5T7)	genome
c46d_19-E10-M13R_c	MU55828	-	3.81356	3.75949	3.78472	3.94222	3.98292	3.8848	3.92193	3.80775	3.82576	4.2351	4.36333	4.36399	4.35595	4.40109	4.21413	hypothetical protein [Vitis vinifera]	ICuGI
c46d_19-E11-M13R_c	MU55829	-	3.58062	3.50173	3.49274	3.69807	3.78512	3.63173	3.74163	3.74172	3.66244	3.6285	3.73876	3.67373	3.45146	3.71742	3.82119	None	ICuGI
c46d_19-F01-M13R_c	MU55830	MELO3C007987	6.9945	7.6753	7.9037	8.31534	7.96857	7.14724	7.34445	8.11408	8.34467	8.57773	8.19632	8.68421	8.93112	8.82119	8.96006	Similar to Catalytic, putative (Ricinus communis) (uniref90:UniRef90_B9SGX0)	genome
c46d_19-F08-M13R_c	MU55831	MELO3C014342	5.83271	4.97129	5.31058	4.9802	5.59586	6.56998	7.23717	5.75629	5.07945	5.91426	7.47408	7.49052	7.30523	7.68365	7.41004	Similar to PREDICTED: hypothetical protein (Vitis vinifera) (uniref90:UniRef90_UPI0001983866)	genome
c46d_19-F12-M13R_c	MU55832	MELO3C020276	9.56059	9.44319	9.14248	9.37267	9.37097	9.3256	9.2054	9.16545	9.36195	9.33672	9.85566	9.85988	9.89138	10.0301	9.85932	None	genome
c46d_19-G10-M13R_c	MU49136	MELO3C003362	5.29605	5.22327	5.86197	6.12063	6.67156	4.58163	5.59171	5.24555	6.0807	6.17985	6.59637	7.1191	6.83373	6.99769	7.18496	Similar to Whole genome shotgun sequence of line PN40024, scaffold_12.assembly12x (Fragment) (Vitis vinifera) (uniref90:UniRef90_D7TTH7)	genome
c46d_19-H08-M13R_c	MU55833	MELO3C015040	10.4671	10.3636	10.5655	10.3922	10.6526	10.9316	11.3837	10.9156	10.7138	10.9701	11.6992	11.6863	11.8787	11.8145	11.7133	Similar to Serine/threonine-protein phosphatase BSL2 (Arabidopsis thaliana) (uniprot_sprot:sp|Q9SJF0|BSL2_ARATH)	genome
c46d_19-H09-M13R_c	MU55834	MELO3C018935	8.62043	7.98879	8.37816	8.24071	8.23548	8.71021	8.31557	8.50575	7.98956	8.01296	8.74985	8.81643	9.2748	8.86399	9.06643	None	genome
c46d_19-H10-M13R_c	MU55835	MELO3C018491	5.47809	6.84349	6.81543	6.83846	7.14266	5.04059	5.98993	5.63612	5.93519	6.2726	6.15535	6.33292	6.32818	6.66738	7.05857	Similar to RNA pseudourine synthase 4, mitochondrial (Arabidopsis thaliana) (uniprot_sprot:sp|Q9LT72|PUS4_ARATH)	genome
c46d_19-H11-M13R_c	MU43654	MELO3C018651	7.02378	6.55219	6.57674	6.84563	7.10407	7.38329	7.06176	6.57757	6.7171	6.86809	9.51375	9.48611	9.47929	9.51068	9.47507	Similar to Putative uncharacterized protein (Vitis vinifera) (uniref90:UniRef90_A5BES3)	genome
c46d_19-H12-M13R_c	MU55836	MELO3C005267	9.10181	9.44945	10.2129	9.87781	10.3419	9.28817	10.1985	10.9775	11.0102	11.4995	10.9084	11.3515	11.3742	11.084	11.5584	Similar to Probable receptor protein kinase TMK1 (Arabidopsis thaliana) (uniprot_sprot:sp|P43298|TMK1_ARATH)	genome
c46d_20-A03-M13R_c		MELO3C018052	9.92546	9.56504	10.1065	9.99146	9.88877	10.2406	9.61651	9.86737	9.76217	9.83064	10.5353	10.8735	10.9317	11.0016	10.7376	Similar to Dynamin-related protein 3A (Arabidopsis thaliana) (uniprot_sprot:sp|Q8S944|DRP3A_ARATH)	genome
c46d_20-A06-M13R_c	MU55838	MELO3C004576	3.71541	3.69455	3.64026	3.56057	3.96494	3.95956	3.94358	3.86156	3.73315	3.92043	5.10815	4.87391	4.79394	5.26246	4.89272	Similar to Sugar transport protein 14 (Arabidopsis thaliana) (uniprot_sprot:sp|Q8GW61|STP14_ARATH)	genome
c46d_20-A10-M13R_c	MU55839	-	5.48252	4.82241	5.90597	5.56508	5.68699	4.99299	5.62375	4.90993	5.36878	5.432	7.11982	7.42547	6.96255	7.66872	7.16104	None	ICuGI
c46d_20-B02-M13R_c	MU55840	MELO3C008903	3.35311	3.45584	3.32918	3.57567	3.62908	3.56977	3.71436	3.56093	3.62202	3.55195	3.20737	3.2452	3.20747	3.18376	3.48981	Similar to CDK5RAP3-like protein (Arabidopsis thaliana) (uniprot_sprot:sp|Q9FG23|CK5P3_ARATH)	genome
c46d_20-B04-M13R_c	MU49020	MELO3C005074	6.23502	5.8562	5.79941	5.72618	5.81701	6.82232	6.60629	6.41178	6.60418	6.20515	7.47624	7.30571	7.5188	6.88707	7.25475	Similar to Putative uncharacterized protein (Ricinus communis) (uniref90:UniRef90_B9RGH7)	genome
c46d_20-B06-M13R_c	MU55841	-	7.99117	8.37511	8.35676	8.5436	8.97963	8.16814	7.76741	7.85439	8.3767	8.31638	9.36081	9.67255	9.74779	9.77895	9.51617	None	ICuGI
c46d_20-B07-M13R_c	MU55842	MELO3C012068	8.02029	8.79662	9.09565	9.34635	9.6117	8.2236	9.06407	8.6861	9.59568	9.76604	9.65014	9.94413	10.0175	10.0088	10.1423	Similar to Whole genome shotgun sequence of line PN40024, scaffold_87.assembly12x (Fragment) (Vitis vinifera) (uniref90:UniRef90_D7TFG6)	genome
c46d_20-B09-M13R_c	MU55843	-	3.92627	3.66632	3.88596	4.12646	4.15432	3.59808	4.12037	4.0303	3.64395	3.61341	4.13799	3.78573	3.98962	4.06954	4.05461	None	ICuGI
c46d_20-B12-M13R_c	MU51779	MELO3C015965	10.5191	10.9233	10.9068	11.3917	11.4952	11.4132	11.3968	11.66	12.1148	12.0586	11.8787	12.021	11.8521	11.8593	11.8506	None	genome
c46d_20-C02-M13R_c		-	9.71787	9.48254	9.63849	9.06379	8.65888	9.82526	9.12469	9.96742	9.24467	8.86446	8.76688	8.82895	8.75608	8.64596	8.52908	similar to Wound-induced basic protein - Phaseolus vulgaris (Kidney bean) (French bean)	melogen
c46d_20-C03-M13R_c	MU55844	MELO3C011204	4.76564	5.29732	5.27995	6.25888	6.01859	4.56206	4.78814	4.69823	5.48261	5.53945	6.31145	7.25627	6.88464	7.22886	7.09655	Similar to Putative uncharacterized protein (Ricinus communis) (uniref90:UniRef90_B9S2X7)	genome
c46d_20-D01-M13R_c	MU55845	-	4.07688	4.34777	4.02684	4.38528	4.08226	4.08052	4.27353	3.80438	4.06335	4.03084	3.90924	3.9622	3.85076	3.72239	3.7386	None	ICuGI
c46d_20-D04-M13R_c	MU50427	MELO3C018269	9.83465	9.95565	10.3383	10.1909	10.5672	9.3793	10.3132	9.78927	10.1529	10.4837	11.4517	11.566	11.8352	11.7174	11.7396	Similar to Putative uncharacterized protein (Ricinus communis) (uniref90:UniRef90_B9SNI0)	genome
c46d_20-D12-M13R_c	MU55846	-	3.62813	3.74721	3.53419	4.13068	3.67153	3.72915	3.53112	3.70236	3.72025	3.59691	3.74826	3.86199	3.56425	4.00344	3.56616	None	ICuGI
c46d_20-E01-M13R_c	MU43252	MELO3C002361	10.5815	10.4634	10.9874	10.4419	10.6751	10.4725	11.0756	10.6704	10.807	10.8257	11.3981	11.3788	11.4497	11.2493	11.2409	Similar to Ubiquitin-like modifier-activating enzyme 5 (Arabidopsis thaliana) (uniprot_sprot:sp|O23034|UBA5_ARATH)	genome
c46d_20-E03-M13R_c	MU51317	MELO3C015126	6.40502	6.08607	6.62277	6.70199	6.87451	6.14226	6.87079	5.80313	6.70586	6.49857	8.4259	8.23872	8.42373	8.63867	8.24294	Similar to Signal recognition particle 68 kDa protein (Mus musculus) (uniprot_sprot:sp|Q8BMA6|SRP68_MOUSE)	genome
c46d_20-E06-M13R_c	MU55847	MELO3C015794	5.65579	6.01768	5.80138	6.01751	6.05728	5.17432	5.60164	5.51511	5.41605	5.17156	5.87708	6.47229	6.29772	6.62686	6.3096	Similar to Homocysteine S-methyltransferase 2 (Arabidopsis thaliana) (uniprot_sprot:sp|Q9M1W4|HMT2_ARATH)	genome
c46d_20-F05-M13R_c	MU55849	MELO3C012471	4.41753	4.40862	4.145	4.39374	4.80886	4.9784	4.58148	4.24385	4.70989	5.20663	7.16418	7.16603	6.5518	7.72972	7.16173	Similar to Probable peptide/nitrate transporter At3g54450 (Arabidopsis thaliana) (uniprot_sprot:sp|Q9M1I2|PTR46_ARATH)	genome
c46d_20-G02-M13R_c	MU43324	MELO3C005348	6.65557	7.8312	9.5257	7.67901	9.55356	6.95335	8.79288	7.90882	8.43611	9.30529	9.89764	10.4189	10.635	9.9985	10.5168	Similar to Phosphoenolpyruvate carboxylase 4 (Arabidopsis thaliana) (uniprot_sprot:sp|Q8GVE8|CAPP4_ARATH)	genome
c46d_20-G03-M13R_c	MU43254	MELO3C006923	7.83243	7.06556	7.48139	6.95401	7.10088	7.96874	8.06848	7.83836	7.07418	7.59284	9.56853	9.15818	9.07096	9.10377	9.05065	Similar to U-box domain-containing protein 32 (Arabidopsis thaliana) (uniprot_sprot:sp|Q94A51|PUB32_ARATH)	genome
c46d_20-G05-M13R_c		MELO3C008774	4.58824	4.63228	4.61021	5.02794	4.80351	4.58463	4.56537	4.58917	4.55096	4.29575	4.9676	5.17269	5.12295	4.98102	5.18908	Similar to General transcription factor IIH subunit 3 (Homo sapiens) (uniprot_sprot:sp|Q13889|TF2H3_HUMAN)	genome
c46d_20-G06-M13R_c	MU47460	MELO3C022345	10.4609	10.9085	10.5218	11.2081	10.95	10.4167	9.95968	10.7351	11.0273	10.6127	10.784	10.9134	10.967	11.1707	10.9128	Similar to BRASSINOSTEROID INSENSITIVE 1-associated receptor kinase 1 (Arabidopsis thaliana) (uniprot_sprot:sp|Q94F62|BAK1_ARATH)	genome
c46d_20-G08-M13R_c	MU55850	-	4.13599	4.22159	4.17899	4.38195	4.43318	5.07382	4.10527	4.08539	4.30309	4.2225	6.58907	6.2622	5.80124	6.55501	5.03853	None	ICuGI
c46d_20-G10-M13R_c	MU55851	MELO3C002785	9.73083	10.4386	10.2035	10.8537	11.0418	7.9177	8.5256	9.33082	10.5334	10.4607	10.8219	11.7113	11.3585	11.6996	11.5735	Similar to Epimerase family protein slr1223 (Synechocystis sp. (strain ATCC 27184 / PCC 6803 / N-1)) (uniprot_sprot:sp|P73467|Y1223_SYNY3)	genome
c46d_20-H02-M13R_c	MU49099	MELO3C024322	6.00351	6.2764	6.76292	5.52827	5.67594	5.55878	6.71293	6.1734	6.18543	6.78922	6.68396	6.22944	6.31769	6.53994	6.10263	Similar to CCAAT/enhancer-binding protein zeta (Homo sapiens) (uniprot_sprot:sp|Q03701|CEBPZ_HUMAN)	genome
c46d_20-H03-M13R_c	MU55852	MELO3C010924	8.41432	7.73689	7.32286	7.3035	7.06323	8.69922	8.31417	7.56431	6.41946	6.31399	8.3421	8.04777	7.48929	7.91916	7.7034	Similar to Methyltransferase-like protein 2 (Arabidopsis thaliana) (uniprot_sprot:sp|Q8LFA9|METL2_ARATH)	genome
c46d_20-H08-M13R_c		-	7.40118	7.16084	7.86335	7.90535	7.26784	7.06233	6.39883	7.88804	7.11981	6.8354	7.87007	8.59668	8.71345	8.68451	8.66409	None	melogen
c46d_20-H10-M13R_c		-	5.13227	4.73941	5.29006	6.50342	5.72619	5.61625	4.83456	4.85406	5.28678	4.70342	6.61861	7.16509	7.37916	7.06148	6.92192	None	melogen
c46d_21-A04-M13R_c	MU55854	MELO3C018124	7.07241	6.67186	7.25333	6.81168	7.7275	7.2782	7.60741	6.80373	6.87756	7.58025	8.66165	8.77091	9.47399	8.48071	9.44249	Similar to Polycomb group protein FIE2 (Zea mays) (uniprot_sprot:sp|Q8VZY6|FIE2_MAIZE)	genome
c46d_21-A05-M13R_c	MU55855	MELO3C011512	10.9072	11.1293	11.274	11.2546	11.2957	10.9824	10.8634	10.6656	10.723	10.8329	10.2989	10.411	10.5711	10.4869	10.3979	Similar to Clathrin interactor EPSIN 2 (Arabidopsis thaliana) (uniprot_sprot:sp|Q67YI9|EPN2_ARATH)	genome
c46d_21-A09-M13R_c	MU55856	-	3.65739	4.02846	3.96083	4.07628	4.3509	4.46017	4.11361	4.10617	4.12668	4.01479	5.95109	6.16765	5.86968	6.56469	5.39162	PREDICTED: hypothetical protein [Vitis vinifera]	ICuGI
c46d_21-B01-M13R_c	MU55857	MELO3C010898	11.0638	10.856	10.8531	9.76644	10.2095	11.395	10.7515	10.999	10.2772	10.4667	11.5069	10.9497	10.8872	10.3012	10.6478	Similar to Serpin-ZX (Arabidopsis thaliana) (uniprot_sprot:sp|Q9S7T8|SPZX_ARATH)	genome
c46d_21-B03-M13R_c	MU55858	MELO3C014353	5.22188	4.83808	4.17849	4.02372	4.79838	6.52997	5.55914	4.94937	4.53691	4.51442	5.74962	4.73136	5.14958	5.0502	5.51121	Similar to Predicted protein (Populus trichocarpa) (uniref90:UniRef90_B9IQQ0)	genome
c46d_21-B05-M13R_c	MU55859	MELO3C016774	8.46147	8.53656	8.41718	8.70475	8.95457	7.85488	8.76034	9.03353	9.18911	9.66002	10.4893	10.3628	10.5658	10.7896	10.6977	Similar to Probable WRKY transcription factor 7 (Arabidopsis thaliana) (uniprot_sprot:sp|Q9STX0|WRKY7_ARATH)	genome
c46d_21-B09-M13R_c	MU55860	MELO3C005362	4.71647	4.86446	3.90415	4.23441	3.96147	4.36709	3.91331	4.66158	4.27662	3.70169	5.99845	5.78194	4.89683	5.60101	5.50118	Similar to PREDICTED: hypothetical protein (Vitis vinifera) (uniref90:UniRef90_UPI0001982929)	genome
c46d_21-B11-M13R_c	MU55862	MELO3C023887	10.1194	9.92954	9.92136	9.35903	9.67783	9.71608	9.4234	9.76507	9.12186	9.37468	11.2297	10.843	10.7608	10.7831	10.7436	Similar to Zinc finger protein, putative (Ricinus communis) (uniref90:UniRef90_B9SDZ7)	genome
c46d_21-C08-M13R_c	MU53317	MELO3C006294	7.01966	7.49523	7.00745	7.76388	7.75326	6.82408	6.94276	6.71991	7.42442	7.14569	7.38758	7.91434	7.4052	7.59879	7.23335	Similar to Whole genome shotgun sequence of line PN40024, scaffold_29.assembly12x (Fragment) (Vitis vinifera) (uniref90:UniRef90_D7SNQ8)	genome
c46d_21-D01-M13R_c	MU45657	MELO3C014010	6.74869	6.67609	6.52642	6.54307	6.12106	7.13562	7.29804	7.39263	7.28589	7.26173	7.52805	7.56783	7.17353	7.42052	7.34046	Similar to Histone deacetylase complex subunit SAP18 (Arabidopsis thaliana) (uniprot_sprot:sp|O64644|SAP18_ARATH)	genome
c46d_21-D09-M13R_c	MU55863	MELO3C009695	3.9709	4.1043	4.34559	5.21602	4.98579	4.03634	3.99767	4.18672	4.21166	4.28619	4.46577	4.96056	5.25012	5.29175	5.87954	Similar to Putative disease resistance protein RGA1 (Solanum bulbocastanum) (uniprot_sprot:sp|Q7XA42|RGA1_SOLBU)	genome
c46d_21-E04-M13R_c	MU45891	MELO3C027406	3.33148	3.38088	3.67032	3.6876	3.40818	3.53457	3.73653	3.68721	3.76245	3.6017	3.30026	3.30603	3.33034	3.15687	3.52845	Similar to Predicted protein (Populus trichocarpa) (uniref90:UniRef90_B9H8A3)	genome
c46d_21-E07-M13R_c		MELO3C011438	8.5834	8.6906	8.80163	8.99687	9.45947	7.786	8.0546	7.6068	8.30158	8.29886	9.64744	9.84751	10.1747	10.095	10.0636	Similar to F-box/ankyrin repeat protein SKIP35 (Arabidopsis thaliana) (uniprot_sprot:sp|Q9M1Y3|SKI35_ARATH)	genome
c46d_21-E11-M13R_c	MU55864	MELO3C009766	6.87194	6.86966	6.81904	7.27292	7.29999	5.79463	5.88902	5.82339	6.53824	6.07546	8.42069	8.36961	8.16284	9.09524	8.53002	Similar to rRNA-processing protein FCF1 homolog (Pongo abelii) (uniprot_sprot:sp|Q5RFQ0|FCF1_PONAB)	genome
c46d_21-F03-M13R_c	MU55865	MELO3C023860	7.45417	7.72125	7.69451	8.16777	8.15054	6.80052	7.2139	6.97777	7.52346	7.63253	8.40295	8.77681	8.82869	9.18216	9.03347	Similar to PREDICTED: hypothetical protein (Vitis vinifera) (uniref90:UniRef90_UPI000198474C)	genome
c46d_21-F04-M13R_c	MU55866	MELO3C024707	5.60492	4.82851	5.18044	5.50289	5.58105	5.02784	5.06673	4.85772	5.40315	5.4594	6.53412	6.10606	6.22286	6.50982	6.4151	Similar to 7SK snRNA methylphosphate capping enzyme (Homo sapiens) (uniprot_sprot:sp|Q7L2J0|MEPCE_HUMAN)	genome
c46d_21-F07-M13R_c	MU52392	MELO3C010069	10.3829	10.6596	10.6546	10.8272	10.8831	10.1111	10.0239	10.3925	10.8624	10.8452	10.9855	10.9133	11.3583	10.9909	11.1246	Similar to Putative uncharacterized protein (Cucumis melo subsp. melo) (uniref90:UniRef90_E5GBK4)	genome
c46d_21-F08-M13R_c	MU43257	MELO3C019915	8.14954	8.25915	8.55133	8.35325	8.86439	8.49156	9.02685	8.20704	8.41556	8.55762	9.67129	9.77843	9.7352	10.2178	9.69812	Similar to Putative uncharacterized protein (Vitis vinifera) (uniref90:UniRef90_A5BEN3)	genome
c46d_21-F10-M13R_c	MU49720	MELO3C020575	9.28733	8.69714	8.88086	9.33808	9.43232	9.5157	10.0437	8.14303	7.98664	8.11741	10.4359	10.4024	10.3039	10.7985	10.2653	Similar to Predicted protein (Populus trichocarpa) (uniref90:UniRef90_B9HP82)	genome
c46d_21-F12-M13R_c	MU45669	MELO3C006928	10.7779	11.0541	10.6691	10.9901	11.3058	10.3537	9.81141	10.6568	11.2701	11.0023	12.0197	12.0977	12.0725	11.8205	12.0615	Similar to Predicted protein (Populus trichocarpa) (uniref90:UniRef90_B9IDB3)	genome
c46d_21-G01-M13R_c	MU55867	MELO3C010319	7.71188	7.62472	7.49411	7.33076	7.59687	7.89319	7.97826	7.5319	7.39017	7.41022	8.26714	7.92812	8.12525	8.38277	8.16733	Similar to Putative uncharacterized protein (Vitis vinifera) (uniref90:UniRef90_A5AZT8)	genome
c46d_21-G02-M13R_c	MU51569	MELO3C010331	7.9282	7.76088	8.29431	7.80937	8.57714	7.93044	8.2503	7.62338	7.7407	8.23476	9.5557	9.46316	9.85408	9.99035	9.89391	Similar to Predicted protein (Populus trichocarpa) (uniref90:UniRef90_B9IMY0)	genome
c46d_21-G07-M13R_c	MU55868	-	3.54557	3.31264	3.40065	3.53835	3.53428	3.79146	3.67863	3.48328	3.55632	3.56366	4.80269	4.40717	3.932	4.3557	3.54972	None	ICuGI
c46d_21-G10-M13R_c	MU47585	MELO3C026292	11.0697	11.2992	11.1938	11.4453	11.5647	10.6955	10.2627	10.6276	11.1613	11.1103	10.5897	10.8255	10.7432	10.9735	10.7892	Similar to 1-deoxy-D-xylulose 5-phosphate reductoisomerase, chloroplastic (Oryza sativa subsp. japonica) (uniprot_sprot:sp|Q8W250|DXR_ORYSJ)	genome
c46d_21-H02-M13R_c	MU53711	MELO3C000569	8.59472	8.37938	8.27748	8.50686	8.58047	9.00213	9.1886	8.34923	8.26766	8.33399	9.51963	9.37076	9.02178	9.573	9.15907	None	genome
c46d_21-H05-M13R_c	MU55869	-	4.07887	3.80797	3.91136	3.87483	4.03415	4.28994	3.91973	3.77515	4.12885	3.86454	3.4508	3.44777	3.69461	3.41056	3.71501	None	ICuGI
c46d_22-A04-M13R_c	MU55871	MELO3C026617	5.00898	5.89883	5.49774	6.20103	6.36344	4.43406	4.93884	4.74519	5.64734	5.83377	5.76856	6.483	6.25338	6.93598	7.15307	Similar to Pentatricopeptide repeat-containing protein At1g10910, chloroplastic (Arabidopsis thaliana) (uniprot_sprot:sp|Q0WVV0|PPR31_ARATH)	genome
c46d_22-A10-M13R_c	MU55872	MELO3C010496	3.67641	3.83561	3.94885	3.62165	3.8202	4.21837	4.32768	4.01462	3.83643	4.11336	4.91257	4.84433	4.8531	4.8255	4.35051	Similar to Aspartic proteinase Asp1 (Oryza sativa subsp. japonica) (uniprot_sprot:sp|Q0IU52|ASP1_ORYSJ)	genome
c46d_22-B04-M13R_c	MU55873	-	3.98817	3.8245	3.59697	3.60861	3.71903	3.88234	3.92122	3.69409	3.70229	3.66269	3.63542	3.53797	3.66794	3.72432	3.74462	None	ICuGI
c46d_22-B08-M13R_c	MU55874	-	7.6581	8.64019	8.0012	8.99613	8.85073	7.60042	6.82274	6.90314	7.84496	7.23245	8.89044	9.26436	8.75375	9.6924	8.79015	None	ICuGI
c46d_22-C03-M13R_c	MU46336	MELO3C024110	3.60523	3.96077	4.4287	3.96357	4.50124	3.90283	4.14856	3.85923	4.1122	4.89913	3.86651	4.19028	4.31563	3.91995	4.6786	None	genome
c46d_22-C05-M13R_c	MU55875	-	6.82436	7.18151	7.22969	7.51373	8.21514	6.77564	7.22298	6.00614	6.71653	7.67519	7.90116	8.06273	8.1352	8.63486	8.12003	None	ICuGI
c46d_22-C06-M13R_c	MU45093	MELO3C006471	12.1802	12.0254	12.0682	11.9513	11.5509	12.359	11.7076	12.1203	11.7227	11.3304	12.2394	12.1211	12.2195	12.1919	11.9935	Similar to 40S ribosomal protein S15 (Elaeis oleifera) (uniprot_sprot:sp|Q945U1|RS15_ELAOL)	genome
c46d_22-C08-M13R_c	MU55876	MELO3C014519	8.69674	8.47991	9.11801	8.851	9.45909	9.00804	8.82262	8.68067	8.59017	9.70674	11.0331	11.3387	11.2454	11.2226	11.3427	Similar to BEL1-like homeodomain protein 1 (Arabidopsis thaliana) (uniprot_sprot:sp|Q9SJ56|BLH1_ARATH)	genome
c46d_22-C09-M13R_c	MU55877	MELO3C016683	3.54804	3.78102	3.87579	3.81631	4.2181	3.67296	3.81439	4.21003	4.28978	4.23339	3.97263	4.09156	4.00169	4.21887	4.19024	Similar to Hydrolase, hydrolyzing O-glycosyl compounds, putative (Ricinus communis) (uniref90:UniRef90_B9SR72)	genome
c46d_22-D06-M13R_c	MU55878	MELO3C017804	6.32247	6.53153	6.97411	6.82773	6.84822	5.76634	6.1752	6.28056	6.47307	7.03838	6.64798	7.33208	7.27195	7.3352	7.62983	Similar to Whole genome shotgun sequence of line PN40024, scaffold_50.assembly12x (Fragment) (Vitis vinifera) (uniref90:UniRef90_E0CUM0)	genome
c46d_22-D10-M13R_c	MU55879	-	10.7521	10.8486	10.8823	10.8725	10.8325	10.968	10.8101	10.8363	10.731	10.7239	11.5141	11.4295	11.3098	11.5668	11.2957	hypothetical protein [Vitis vinifera]	ICuGI
c46d_22-D12-M13R_c	MU51256	MELO3C024272	7.30954	7.35569	7.55006	7.23876	7.6672	7.26278	7.74457	7.38271	7.11507	7.61422	8.82309	8.58769	8.90795	8.65339	8.84315	Similar to Pyrophosphate-energized membrane proton pump 3 (Arabidopsis thaliana) (uniprot_sprot:sp|Q9FWR2|AVPX_ARATH)	genome
c46d_22-E08-M13R_c	MU43258	MELO3C022813	9.60471	9.93228	10.2267	10.1706	10.3852	9.58117	10.0432	9.80579	10.0716	10.3592	9.76274	9.78757	9.83498	9.8522	9.70347	Similar to Predicted protein (Populus trichocarpa) (uniref90:UniRef90_B9GLX5)	genome
c46d_22-E09-M13R_c	MU53929	MELO3C013315	3.57806	4.97248	4.99	5.70647	5.64559	5.85167	6.78737	7.97912	8.85093	8.73572	5.3647	6.10297	6.84187	5.45581	7.3501	Similar to (RS)-norcoclaurine 6-O-methyltransferase (Coptis japonica PE=1 SV=1) (uniprot_sprot:sp|Q9LEL6|6OMT_COPJA)	genome
c46d_22-E10-M13R_c	MU54350	MELO3C016258	8.20057	8.68488	8.69403	8.80436	8.99502	8.49124	9.27935	9.21258	9.70101	9.87777	9.86558	9.9114	10.1396	10.0352	10.3507	Similar to Kinesin light chain, putative (Ricinus communis) (uniref90:UniRef90_B9RYP4)	genome
c46d_22-F01-M13R_c	MU55880	MELO3C003739	7.95262	7.27492	7.4048	7.73906	8.15828	8.95238	9.14271	8.18477	8.52522	8.99973	8.98801	9.04451	9.1589	9.26394	9.21901	Similar to Zinc finger protein, putative (Ricinus communis) (uniref90:UniRef90_B9R8C9)	genome
c46d_22-F10-M13R_c	MU55881	MELO3C005094	8.89559	8.43424	8.4758	8.95108	8.30237	8.91983	8.59404	8.5754	8.49762	7.99508	9.07926	9.55166	9.37655	9.57696	9.68292	Similar to Histidine biosynthesis bifunctional protein hisIE, chloroplastic (Arabidopsis thaliana) (uniprot_sprot:sp|O82768|HIS2_ARATH)	genome
c46d_22-G01-M13R_c	MU55882	MELO3C022650	9.27776	9.19188	9.97507	9.42092	9.72585	10.5044	11.4049	10.6298	10.2336	11.0115	10.0524	9.98475	10.3032	9.74007	10.3363	Similar to Putative uncharacterized protein (Ricinus communis) (uniref90:UniRef90_B9RHV5)	genome
c46d_22-G03-M13R_c		MELO3C009602	7.56224	6.33691	7.07758	7.33901	6.37869	8.10614	5.98977	8.03576	6.8882	6.49131	8.2623	8.5471	8.59234	8.48402	8.23974	Similar to Putative uncharacterized protein (Ricinus communis) (uniref90:UniRef90_B9SYV6)	genome
c46d_22-G04-M13R_c	MU55883	MELO3C003174	9.50025	8.3554	8.47205	7.07837	7.34208	9.69353	8.88099	8.59716	7.41355	7.21807	8.85904	7.98813	8.19225	8.14705	7.64378	Similar to Mitochondrial substrate carrier family protein B (Dictyostelium discoideum) (uniprot_sprot:sp|Q54MZ4|MCFB_DICDI)	genome
c46d_22-G05-M13R_c	MU55884	MELO3C011964	3.95068	3.95292	3.80515	3.86126	4.15644	4.61658	3.84472	4.33425	3.907	4.20574	5.83542	5.04178	5.03312	5.63112	4.61043	None	genome
c46d_22-G07-M13R_c	MU55885	MELO3C013974	13.2473	13.2325	13.2595	13.0871	13.3813	13.1297	13.1304	12.6664	12.593	12.5077	12.9356	12.9423	13.0908	12.952	12.8069	Similar to Heat shock protein STI (Glycine max) (uniprot_sprot:sp|Q43468|STIP_SOYBN)	genome
c46d_22-G08-M13R_c		MELO3C018081	6.68294	6.3868	6.89614	6.9392	7.42342	6.99434	6.89228	6.42044	7.22918	7.43372	9.22991	9.044	9.06664	9.34771	8.95156	Similar to FHA domain-containing protein DDL (Arabidopsis thaliana) (uniprot_sprot:sp|Q8W4D8|DDL_ARATH)	genome
c46d_22-G09-M13R_c	MU55886	MELO3C005228	5.93803	6.93213	6.983	7.2716	7.72106	6.26166	7.24179	6.77444	8.06428	8.52249	7.97655	8.60543	8.32219	8.39996	8.30863	Similar to Sodium/hydrogen exchanger 7 (Arabidopsis thaliana) (uniprot_sprot:sp|Q9LKW9|NHX7_ARATH)	genome
c46d_22-G10-M13R_c	MU45462	MELO3C026666	6.07629	5.25369	5.70484	5.32217	5.08537	6.36444	6.74096	6.2882	5.11003	5.00224	6.61941	6.5856	6.67601	6.38126	6.41518	Similar to Cytochrome b5, seed isoform (Nicotiana tabacum PE=2 SV=1) (uniprot_sprot:sp|P49099|CYB5S_TOBAC)	genome
c46d_22-H01-M13R_c	MU46325	MELO3C004659	5.96315	6.14574	6.33368	6.31725	7.08687	5.88641	6.37904	5.61227	6.11819	6.67256	6.09302	6.41685	6.56868	6.83896	6.81506	Similar to ATP-dependent DNA helicase Q-like 3 (Arabidopsis thaliana) (uniprot_sprot:sp|Q9FT72|RQL3_ARATH)	genome
c46d_22-H04-M13R_c	MU55887	MELO3C015860	3.96556	4.05742	3.88561	3.83997	4.17909	4.12505	4.27819	3.92955	3.9536	4.03159	4.58338	4.64722	4.61948	4.61158	4.42817	Similar to Uncharacterized membrane protein C2G11.09 (Schizosaccharomyces pombe) (uniprot_sprot:sp|Q09809|YAB9_SCHPO)	genome
c46d_22-H05-M13R_c	MU55888	MELO3C010660	10.5554	10.3303	10.4724	10.9124	10.9145	10.6047	10.4789	10.4304	10.5221	10.7125	12.2398	12.4852	12.4482	12.5973	12.5077	Similar to Whole genome shotgun sequence of line PN40024, scaffold_98.assembly12x (Fragment) (Vitis vinifera) (uniref90:UniRef90_E0CVA8)	genome
c46d_22-H06-M13R_c	MU55889	MELO3C004631	11.1248	10.9257	11.0656	10.725	10.7516	11.6295	11.6701	11.3171	11.0617	11.1257	12.22	12.0545	12.1268	12.1653	12.1475	Similar to Casein kinase I isoform delta-like (Arabidopsis thaliana) (uniprot_sprot:sp|P42158|KC1D_ARATH)	genome
c46d_22-H11-M13R_c	MU55890	MELO3C002229	10.0087	10.9774	10.8706	11.2804	11.2393	9.00994	9.40393	9.97785	10.79	10.5319	10.8851	11.4591	10.9043	11.3717	11.1325	Similar to Pentatricopeptide repeat-containing protein At1g74850, chloroplastic (Arabidopsis thaliana) (uniprot_sprot:sp|Q9S7Q2|PP124_ARATH)	genome
c46d_22-H12-M13R_c	MU55891	MELO3C004654	9.49416	9.81369	10.3109	9.30097	9.87105	9.03154	9.6011	9.70798	9.75377	9.66589	10.048	9.99594	10.0409	9.83992	10.1761	Similar to Pentatricopeptide repeat-containing protein At2g06000 (Arabidopsis thaliana) (uniprot_sprot:sp|Q9ZUE9|PP149_ARATH)	genome
c46d_23-B03-M13R_c	MU55892	MELO3C013872	9.76492	10.2509	10.7329	10.2176	10.7757	9.27463	9.85743	9.61763	9.91168	9.92542	10.9119	11.0946	10.9891	11.3135	11.2607	Similar to Type I inositol-1,4,5-trisphosphate 5-phosphatase 2 (Arabidopsis thaliana) (uniprot_sprot:sp|Q9FUR2|IP5P2_ARATH)	genome
c46d_23-B04-M13R_c	MU55893	MELO3C015774	7.80777	7.51219	7.54974	7.0008	7.28027	7.55513	8.94437	7.41488	7.37853	7.46233	8.92327	8.4979	8.42614	8.49639	8.45677	Similar to Probable galacturonosyltransferase 6 (Arabidopsis thaliana) (uniprot_sprot:sp|Q9M9Y5|GAUT6_ARATH)	genome
c46d_23-B10-M13R_c	MU55894	MELO3C004714	8.32874	8.81541	8.96046	8.71517	9.05865	9.66383	9.69796	10.1305	10.3496	10.7903	10.6112	10.6932	10.6571	10.4714	10.3725	Similar to Quinone oxidoreductase PIG3 (Homo sapiens) (uniprot_sprot:sp|Q53FA7|QORX_HUMAN)	genome
c46d_23-B11-M13R_c	MU55895	MELO3C024520	4.37166	4.07376	4.06439	4.37774	4.53116	4.46977	3.99808	4.22424	4.27137	4.41633	5.79116	5.35314	5.30087	5.82615	4.58387	Similar to Ethylene-responsive transcription factor ERF024 (Arabidopsis thaliana) (uniprot_sprot:sp|Q9SJR0|ERF24_ARATH)	genome
c46d_23-B12-M13R_c	MU43724	MELO3C022274	9.27165	9.46668	9.50284	9.4525	9.50322	9.32256	9.20114	9.2288	9.30477	9.39471	9.25824	9.39733	9.27459	9.49099	9.33078	Similar to COP9 signalosome complex subunit 7 (Arabidopsis thaliana) (uniprot_sprot:sp|Q94JU3|CSN7_ARATH)	genome
c46d_23-C01-M13R_c	MU55896	-	7.82901	7.34754	7.67858	7.20816	7.94067	6.92603	8.65604	6.52104	5.94075	6.58587	7.26996	7.458	7.94031	7.39043	7.8506	None	ICuGI
c46d_23-C03-M13R_c	MU55897	MELO3C015115	6.43055	7.35722	6.85176	7.82773	7.7389	7.20559	7.49773	8.24889	8.67646	8.88188	7.85548	8.69289	8.93596	8.25684	9.08593	Similar to Phospholipase C 3 (Mycobacterium tuberculosis) (uniprot_sprot:sp|P95245|PHLC_MYCTU)	genome
c46d_23-C05-M13R_c	MU55898	-	4.04854	4.36461	3.54707	5.70185	3.7323	4.46963	3.87238	5.49315	4.41622	3.53625	3.78395	3.71	3.39432	3.80802	3.75764	None	ICuGI
c46d_23-C08-M13R_c	MU48555	MELO3C019097	9.73752	10.493	10.5831	10.5384	10.7049	9.88755	10.3922	10.5618	10.8602	11.1647	10.9148	10.9514	10.9083	10.9942	10.9666	Similar to Whole genome shotgun sequence of line PN40024, scaffold_7.assembly12x (Fragment) (Vitis vinifera) (uniref90:UniRef90_D7TIR0)	genome
c46d_23-C11-M13R_c	MU55899	MELO3C010305	9.46334	9.04607	9.04574	8.87691	8.98474	9.47458	9.35184	8.99508	8.79566	8.80243	10.2234	10.1654	10.2738	9.92078	10.0578	Similar to Putative clathrin assembly protein At5g35200 (Arabidopsis thaliana) (uniprot_sprot:sp|Q9LHS0|CAP10_ARATH)	genome
c46d_23-C12-M13R_c	MU54314	MELO3C008434	12.2813	11.118	11.5468	10.0828	10.3295	12.6429	12.6672	11.9721	10.4866	10.3332	13.0566	11.9341	11.7129	11.8504	11.2293	Similar to Target of Myb protein 1 (Homo sapiens) (uniprot_sprot:sp|O60784|TOM1_HUMAN)	genome
c46d_23-D02-M13R_c		MELO3C004435	8.10001	9.01431	9.13053	10.256	9.07564	9.86252	9.19616	11.2293	11.025	11.1889	9.80837	10.8002	11.0426	10.7472	11.1881	Similar to Whole genome shotgun sequence of line PN40024, scaffold_118.assembly12x (Fragment) (Vitis vinifera) (uniref90:UniRef90_D7T4Z4)	genome
c46d_23-D04-M13R_c	MU55900	MELO3C027271	9.60942	9.53731	9.78834	9.64806	9.42884	9.07942	9.71407	9.39017	9.49466	9.79819	9.94469	10.0403	9.98779	10.2802	10.2755	Similar to Alanyl-tRNA synthetase (Arabidopsis thaliana) (uniprot_sprot:sp|P36428|SYA_ARATH)	genome
c46d_23-D06-M13R_c	MU55901	-	3.39896	3.43524	3.44202	3.3141	3.59634	3.7627	3.35146	3.82996	3.46421	3.44	3.46159	3.2483	3.3675	3.27922	3.39219	None	ICuGI
c46d_23-D08-M13R_c	MU55902	MELO3C023582	5.932	5.51762	5.42189	4.97671	4.66526	6.17713	5.75445	5.95857	5.89187	5.16139	6.72582	6.53933	5.88278	6.4918	6.29709	Similar to 50S ribosomal protein L1, chloroplastic (Arabidopsis thaliana) (uniprot_sprot:sp|Q9LY66|RK1_ARATH)	genome
c46d_23-D12-M13R_c	MU54557	MELO3C015499	6.13799	5.96906	6.13868	6.37189	6.81564	6.3857	6.48743	6.59511	6.87895	7.32773	9.42835	9.35105	9.33869	9.56828	9.38874	Similar to WD repeat-containing protein 61 (Danio rerio) (uniprot_sprot:sp|Q6P5M2|WDR61_DANRE)	genome
c46d_23-E01-M13R_c	MU55903	MELO3C014570	9.6272	9.88129	9.75445	9.94764	10.0103	9.23144	9.47482	9.23283	9.75501	9.72641	9.4746	9.61141	9.47229	9.74822	9.52744	Similar to Calcium-binding mitochondrial carrier protein SCaMC-1 (Xenopus tropicalis) (uniprot_sprot:sp|Q5XHA0|SCMC1_XENTR)	genome
c46d_23-E02-M13R_c	MU55904	MELO3C013002	7.63048	8.28375	9.14459	8.62901	9.62651	9.27104	9.66859	10.5204	11.0951	11.3788	9.73885	10.3948	10.9055	10.3299	11.0383	Similar to Proline-rich receptor-like protein kinase PERK8 (Arabidopsis thaliana) (uniprot_sprot:sp|Q9FFW5|PERK8_ARATH)	genome
c46d_23-F01-M13R_c	MU55905	-	5.74727	5.71436	4.70604	5.64621	4.72191	5.01749	4.73966	5.93159	6.05331	4.35308	6.61686	6.53102	5.44003	6.84569	5.80705	None	ICuGI
c46d_23-F12-M13R_c	MU55906	-	8.38873	7.04816	9.10958	8.96179	7.61009	8.93678	6.10289	9.19096	7.68947	6.83558	8.852	9.29223	9.40067	8.81225	9.1226	None	ICuGI
c46d_23-G03-M13R_c	MU55907	MELO3C009190	4.43259	4.31135	4.64355	4.43957	4.9011	4.8646	4.77196	4.59586	5.12446	5.64494	4.54383	4.74758	5.30229	4.60731	4.93897	Similar to Peptide transporter PTR1 (Arabidopsis thaliana) (uniprot_sprot:sp|Q9M390|PTR1_ARATH)	genome
c46d_23-G07-M13R_c	MU55908	-	5.64822	5.47657	5.52346	5.3438	5.74566	6.21972	5.7431	5.85562	5.66011	5.91401	7.21306	6.96804	6.83801	6.89383	6.42993	PREDICTED: hypothetical protein [Vitis vinifera]	ICuGI
c46d_23-H03-M13R_c	MU55909	MELO3C022574	4.29037	4.41407	4.38349	5.11017	4.78227	4.9176	4.34515	4.55123	4.74076	4.67632	5.69128	5.82688	5.39657	5.77139	5.79261	Similar to Transcription factor bHLH111 (Arabidopsis thaliana) (uniprot_sprot:sp|Q9FYJ6|BH111_ARATH)	genome
c46d_23-H08-M13R_c	MU55910	MELO3C002312	4.29416	3.96608	3.83826	5.01938	3.83458	4.18665	3.84368	3.61112	4.22733	4.00855	6.17872	7.19466	5.46981	7.18365	4.33311	Similar to Cytochrome P450 71A21 (Arabidopsis thaliana) (uniprot_sprot:sp|Q9STL2|C71AL_ARATH)	genome
c46d_23-H12-M13R_c	MU55911	MELO3C016025	5.12822	4.8814	5.6279	5.88733	5.34866	6.36917	7.20662	5.75991	5.50632	6.02966	6.87247	7.74761	6.54053	7.81046	7.42416	None	genome
c46d_24-A04-M13R_c	MU55912	MELO3C011283	7.03943	7.07794	6.47429	5.99268	5.91956	6.86101	6.03531	6.3093	5.90184	5.41242	7.83106	7.54228	7.69146	6.7328	7.3694	Similar to Probable receptor-like protein kinase At1g80640 (Arabidopsis thaliana) (uniprot_sprot:sp|Q0V7T5|Y1864_ARATH)	genome
c46d_24-A10-M13R_c	MU55913	MELO3C010525	10.4278	10.3705	8.55027	9.98879	8.34435	10.092	8.62671	9.83916	9.98007	8.47001	10.4935	10.3497	8.87335	10.4047	8.86866	Similar to ABC transporter E family member 2 (Arabidopsis thaliana) (uniprot_sprot:sp|Q8LPJ4|AB2E_ARATH)	genome
c46d_24-A11-M13R_c	MU55914	MELO3C019502	4.95979	5.6618	5.59261	6.55331	6.76165	4.62909	4.77387	5.674	6.80829	6.36587	6.68757	7.53317	7.04269	7.7412	7.71598	Similar to B3 domain-containing protein Os01g0234100 (Oryza sativa subsp. japonica) (uniprot_sprot:sp|Q0JP99|Y1341_ORYSJ)	genome
c46d_24-B03-M13R_c	MU49565	MELO3C016735	4.26511	4.50239	5.02816	4.22094	4.56365	4.5371	5.11505	4.74718	4.40065	5.28644	5.69824	5.90347	6.04985	5.88064	6.37419	None	genome
c46d_24-B04-M13R_c	MU55915	MELO3C006182	5.09605	5.39438	4.82675	5.78347	5.29685	5.62899	6.46438	5.96722	6.59594	6.93192	6.86312	7.07364	6.48901	7.28653	7.56068	Similar to Pentatricopeptide repeat-containing protein At1g01970 (Arabidopsis thaliana) (uniprot_sprot:sp|Q9LPC4|PPR1_ARATH)	genome
c46d_24-B09-M13R_c	MU55916	MELO3C026888	10.9811	11.4918	11.8232	11.4732	11.7234	10.7838	11.2047	11.2055	11.4266	11.5375	10.9239	11.0328	11.2169	11.2324	11.3015	Similar to T-complex protein 1 subunit theta (Dictyostelium discoideum) (uniprot_sprot:sp|Q552J0|TCPQ_DICDI)	genome
c46d_24-B11-M13R_c	MU55917	MELO3C018491	6.10242	6.45277	6.7061	6.99578	6.48801	5.57228	5.18923	5.93568	5.66823	5.9524	7.50106	7.52965	7.42027	7.86611	7.49736	Similar to RNA pseudourine synthase 4, mitochondrial (Arabidopsis thaliana) (uniprot_sprot:sp|Q9LT72|PUS4_ARATH)	genome
c46d_24-C01-M13R_c	MU55918	MELO3C015483	8.03867	8.48449	8.36017	8.31735	8.62002	7.45049	8.01403	7.48379	8.00346	8.14594	7.98773	8.32506	8.455	8.31666	8.83429	Similar to PREDICTED: hypothetical protein (Vitis vinifera) (uniref90:UniRef90_UPI00015C8924)	genome
c46d_24-C05-M13R_c	MU55919	MELO3C023346	12.9274	13.1896	13.3404	13.1089	13.2837	12.2934	12.611	12.5306	12.7515	12.703	12.9562	12.8359	12.7572	12.7699	12.6721	Similar to Squalene synthase (Nicotiana benthamiana PE=2 SV=1) (uniprot_sprot:sp|P53800|FDFT_NICBE)	genome
c46d_24-C07-M13R_c		MELO3C023337	3.60882	3.56128	3.45803	3.60562	3.67398	3.8859	3.80999	3.56141	3.52119	3.62642	3.92955	3.81657	4.06052	4.06618	3.71943	Similar to WD repeat-containing protein 13 (Pan troglodytes) (uniprot_sprot:sp|Q6DKP5|WDR13_PANTR)	genome
c46d_24-C09-M13R_c	MU55920	MELO3C006795	8.80166	8.85498	8.3044	8.85689	8.49453	8.80525	8.74046	8.67769	8.44297	8.23016	9.50626	9.45465	8.86857	9.43295	8.96025	Similar to F-box protein SKIP16 (Arabidopsis thaliana) (uniprot_sprot:sp|Q9LND7|SKI16_ARATH)	genome
c46d_24-C10-M13R_c	MU55921	MELO3C022225	9.10945	9.72124	8.32463	10.1772	9.14162	9.50379	8.91028	10.3046	10.7903	9.69763	11.4401	11.8711	10.668	11.9559	11.1537	Similar to Probable peptide/nitrate transporter At1g22540 (Arabidopsis thaliana) (uniprot_sprot:sp|Q0WP01|PTR9_ARATH)	genome
c46d_24-D01-M13R_c	MU55922	-	9.78391	10.0865	10.323	10.3924	10.6882	9.72957	10.1488	10.2537	10.0321	10.4633	10.8908	11.1867	11.1637	11.3441	11.2171	metal-transporting P-type ATPase (fragment) [Arabidopsis thaliana]	ICuGI
c46d_24-D02-M13R_c	MU55923	-	7.09869	7.14638	6.91588	6.85921	6.99511	6.6373	7.1075	6.49766	6.41962	6.47501	6.93238	7.14262	7.20788	7.4219	7.15435	None	ICuGI
c46d_24-D04-M13R_c	MU47372	MELO3C013801	8.90752	9.12563	8.4761	10.0081	9.57651	8.32276	7.71193	8.82495	9.66866	9.32607	9.49896	10.0283	9.7637	10.0448	9.97153	Similar to Protein PAM68, chloroplastic (Arabidopsis thaliana) (uniprot_sprot:sp|O49668|PAM68_ARATH)	genome
c46d_24-E01-M13R_c	MU55924	MELO3C009341	7.63287	7.07944	5.24843	7.17706	5.16415	6.95872	5.96159	7.2753	6.90929	5.27061	6.39557	6.63185	5.47399	6.57509	5.56161	Similar to BTB/POZ domain-containing protein At1g30440 (Arabidopsis thaliana) (uniprot_sprot:sp|Q9S9Q9|Y1044_ARATH)	genome
c46d_24-E06-M13R_c	MU55925	MELO3C023645	7.94542	9.05336	9.25852	9.04486	9.39228	8.0619	8.73066	8.46805	8.65914	9.1499	8.87534	9.05391	8.98785	9.29237	9.36066	Similar to Pentatricopeptide repeat-containing protein At1g76280 (Arabidopsis thaliana) (uniprot_sprot:sp|Q9SGQ6|PP126_ARATH)	genome
c46d_24-E12-M13R_c	MU55926	-	6.1163	5.07939	6.02295	6.8073	5.38429	6.56214	4.98235	6.03591	6.01103	5.0074	6.08303	6.4978	6.18187	6.04164	5.4434	None	ICuGI
c46d_24-F06-M13R_c	MU48223	MELO3C009714	8.79036	8.39018	7.6874	8.40713	8.11094	8.84842	8.94371	7.16002	6.71362	5.77948	9.55338	9.87226	8.88958	9.56879	9.07923	Similar to Remorin (Cucumis melo subsp. melo) (uniref90:UniRef90_E5GBY5)	genome
c46d_24-F08-M13R_c	MU55927	MELO3C018968	5.8053	5.27862	5.17881	6.02046	6.86116	4.22632	4.24931	4.12118	5.12772	4.85343	7.26307	7.15711	6.20366	8.44124	6.35359	None	genome
c46d_24-F12-M13R_c	MU55928	MELO3C004121	8.85786	9.42338	9.92457	9.85185	10.4023	8.33178	8.96776	9.04613	9.44334	10.0673	10.7041	11.2494	11.2671	11.3044	11.6725	Similar to Uncharacterized protein Cbei_0202 (Clostridium beijerinckii (strain ATCC 51743 / NCIMB 8052)) (uniprot_sprot:sp|Q05627|Y202_CLOB8)	genome
c46d_24-G04-M13R_c	MU55929	MELO3C015603	9.42634	9.2435	8.96988	9.64796	9.36398	9.86002	9.39295	9.34765	9.40469	9.38061	10.3934	10.6117	10.4774	10.9039	10.9154	Similar to E3 ubiquitin-protein ligase RING1-like (Arabidopsis thaliana) (uniprot_sprot:sp|Q8LPN7|RNG1L_ARATH)	genome
c46d_24-G05-M13R_c	MU55930	MELO3C008914	6.71571	5.81237	5.51571	5.67519	5.11608	7.39029	7.33992	6.20203	5.37573	5.0122	6.41843	6.75052	5.88238	6.27687	6.2815	Similar to Uncharacterized protein At3g17611 (Arabidopsis thaliana) (uniprot_sprot:sp|Q8RXW0|Y3761_ARATH)	genome
c46d_24-G10-M13R_c	MU55931	-	8.39905	8.22245	8.67057	8.18824	8.28172	8.04076	8.47161	8.07653	8.11208	8.35373	8.33949	8.28821	8.31951	8.41867	8.41425	None	ICuGI
c46d_24-H02-M13R_c	MU55932	-	5.69568	4.88776	6.45772	6.61148	6.27685	5.96988	5.7109	6.28819	5.74129	5.84211	7.9664	8.81179	8.94069	8.9113	9.20154	None	ICuGI
c46d_25-A02-M13R_c		-	6.40448	4.92336	6.54128	7.46203	5.70777	7.41299	4.58209	7.22371	5.76635	4.77473	7.32227	7.66857	7.74836	7.42854	7.32774	None	melogen
c46d_25-A03-M13R_c	MU55934	MELO3C026614	9.12633	8.89269	9.17402	8.98365	9.07471	8.97931	8.96965	8.99744	8.94964	9.14999	10.2246	10.2436	9.98749	10.2522	9.8595	Similar to WD repeat-containing protein 55 homolog (Dictyostelium discoideum) (uniprot_sprot:sp|Q54SA5|WDR55_DICDI)	genome
c46d_25-A04-M13R_c	MU55935	MELO3C026749	8.88865	8.24535	9.11707	7.36567	8.172	7.47585	8.72532	8.23124	7.15001	7.51747	8.77006	8.36053	9.31664	7.54819	9.27657	Similar to DNA replication licensing factor mcm2 (Xenopus laevis) (uniprot_sprot:sp|P55861|MCM2_XENLA)	genome
c46d_25-A09-M13R_c		-	3.39591	3.44683	3.48339	3.34478	3.33586	3.88813	3.56737	3.75118	3.2928	3.52963	2.98966	3.10884	3.16153	3.02631	3.32435	None	melogen
c46d_25-A10-M13R_c	MU49750	MELO3C004213	7.69426	6.68087	6.45331	5.86517	6.00368	7.16931	6.96749	6.42998	5.71012	6.03489	8.1412	7.03319	7.62819	6.96857	6.98222	Similar to F-box protein PP2-B15 (Arabidopsis thaliana) (uniprot_sprot:sp|O80494|P2B15_ARATH)	genome
c46d_25-A11-M13R_c	MU49236	MELO3C019464	7.23916	8.10622	8.26089	7.6817	8.09254	6.95327	8.0268	7.80604	8.30586	8.39735	9.12296	9.31277	9.30274	9.48692	9.22686	Similar to Probable importin subunit beta-4 (Schizosaccharomyces pombe) (uniprot_sprot:sp|O60100|IMB4_SCHPO)	genome
c46d_25-A12-M13R_c	MU50245	MELO3C007569	9.62759	9.81463	10.1256	10.4728	10.6176	9.42924	10.701	10.8369	11.1394	11.391	11.7575	11.9835	12.3548	12.0753	12.6533	Similar to Probable serine/threonine-protein kinase At1g01540 (Arabidopsis thaliana) (uniprot_sprot:sp|Q3EDL4|Y1154_ARATH)	genome
c46d_25-B01-M13R_c	MU55936	MELO3C003489	6.41476	6.23128	6.83198	6.56667	7.05383	6.37002	7.15842	6.46972	6.73355	7.56443	7.31218	7.29958	7.4965	7.74245	7.92366	Similar to Symplekin (Homo sapiens) (uniprot_sprot:sp|Q92797|SYMPK_HUMAN)	genome
c46d_25-B08-M13R_c	MU55937	MELO3C025610	3.54919	3.45936	3.60696	3.43852	3.5963	3.54158	3.39736	3.47216	3.69137	3.80125	3.42193	3.34652	3.4141	3.40336	3.54241	Similar to Whole genome shotgun sequence of line PN40024, scaffold_14.assembly12x (Fragment) (Vitis vinifera) (uniref90:UniRef90_E0CSG1)	genome
c46d_25-B09-M13R_c	MU55938	MELO3C014524	3.5324	3.48852	3.7596	3.78797	3.69192	3.53479	3.62157	3.51026	3.50036	3.554	3.36395	3.43361	3.76509	3.44261	3.68933	Similar to Probable receptor-like protein kinase At1g49730 (Arabidopsis thaliana) (uniprot_sprot:sp|Q9FX99|Y1497_ARATH)	genome
c46d_25-B10-M13R_c	MU55939	MELO3C015409	6.62816	5.73992	5.66094	6.49127	6.44216	7.80754	7.59088	6.60786	5.66571	5.9497	8.15682	8.07835	7.80179	8.34919	8.03021	Similar to Putative ABC transporter B family member 8 (Arabidopsis thaliana) (uniprot_sprot:sp|Q9LHK4|AB8B_ARATH)	genome
c46d_25-C02-M13R_c	MU44090	MELO3C008433	8.06842	7.86533	7.86633	8.25084	8.46921	8.03729	7.81536	7.70084	8.22243	8.20578	10.622	10.5958	10.3308	10.7189	10.3108	Similar to Putative uncharacterized protein (Glycine max) (uniref90:UniRef90_C6TCW4)	genome
c46d_25-C04-M13R_c	MU55940	MELO3C018781	10.7927	11.1054	10.9281	11.3781	11.3384	9.71214	10.5466	9.58025	10.2999	10.2893	12.3531	12.488	12.1323	12.8755	12.3643	Similar to Protein phosphatase 1 regulatory subunit, putative (Ricinus communis) (uniref90:UniRef90_B9S9P8)	genome
c46d_25-C09-M13R_c	MU55941	MELO3C008085	8.98042	8.39656	6.23202	8.57299	6.2414	9.30831	5.2199	8.48175	7.644	5.71125	8.52442	8.54472	7.17784	8.41767	7.49498	Similar to Catalytic, putative (Ricinus communis) (uniref90:UniRef90_B9SPW6)	genome
c46d_25-D04-M13R_c	MU55942	MELO3C011969	10.6748	11.2444	11.2633	10.8435	11.0019	10.2288	10.5863	10.2219	10.7516	10.7531	10.7584	10.7817	10.6246	10.7241	10.8327	Similar to Pentatricopeptide repeat-containing protein At1g60770 (Arabidopsis thaliana) (uniprot_sprot:sp|O22714|PPR86_ARATH)	genome
c46d_25-E04-M13R_c	MU50644	MELO3C019912	8.88868	9.45069	9.19767	10.0945	10.1488	9.70133	9.92139	10.0489	10.2896	10.7308	9.91396	10.2676	10.2013	10.6716	10.4214	Similar to Predicted protein (Populus trichocarpa) (uniref90:UniRef90_B9HVJ7)	genome
c46d_25-E06-M13R_c	MU55944	MELO3C012306	8.92374	8.73197	9.19945	9.00445	9.27824	8.72105	9.49128	8.85786	9.20384	9.35486	10.0124	9.90487	10.4637	10.0256	10.3315	Similar to Whole genome shotgun sequence of line PN40024, scaffold_11.assembly12x (Fragment) (Vitis vinifera) (uniref90:UniRef90_D7T8V4)	genome
c46d_25-E09-M13R_c	MU46728	MELO3C005448	12.6656	12.934	12.9373	13.1084	13.0259	12.0571	12.0073	12.6009	13.0758	13.0717	12.9494	13.1427	12.9551	13.0507	13.0523	Similar to Putative uncharacterized protein (Ricinus communis) (uniref90:UniRef90_B9S1W7)	genome
c46d_25-E11-M13R_c	MU55945	MELO3C009815	8.56677	8.39859	8.49807	8.34595	8.63056	9.15861	9.17169	8.74985	8.44079	8.61094	9.28375	9.37276	9.2354	9.28342	9.34543	Similar to Hydroxymethylglutaryl-CoA lyase, mitochondrial (Arabidopsis thaliana) (uniprot_sprot:sp|O81027|HMGCL_ARATH)	genome
c46d_25-F01-M13R_c	MU55946	-	3.59794	3.78395	3.58471	3.73513	3.56481	3.57099	3.58019	3.71923	3.59309	3.68787	3.4248	3.49859	3.47466	3.43388	3.48572	None	ICuGI
c46d_25-G01-M13R_c	MU55947	MELO3C015367	6.26886	6.55345	6.33509	6.57951	6.62241	5.80211	5.9698	6.22365	6.47743	6.4899	6.79737	7.2296	6.86985	7.29618	7.43364	Similar to Probable serine/threonine-protein kinase BUD32 homolog (Dictyostelium discoideum) (uniprot_sprot:sp|Q54W07|BUD32_DICDI)	genome
[truncated: 15,829 more rows]

## Sheet: Hoja2
	RH1	RH2	RH3	RH4	RH5	RH6	RH7	RH8	RH9	RH10	RH11	RH12	RH13	RH14	RH15		Ta5	Ta4	C46A4	TM	C46M
[truncated: 17,443 more rows]
