# Supplementary material for: Transcriptomic profiling of Melon necrotic spot virus-infected melon plants revealed virus strain and plant cultivar-specific alterations
Source: BMC Genomics. 2016 Jun 7;17:429. doi: 10.1186/s12864-016-2772-5 (PMC4897865; doi:10.1186/s12864-016-2772-5)
Supplement: Additional file 9: Table S8. — qRT-PCR primers. Primers used in the qRT-PCR amplification of genes and virus. (XLSX 11 kb) [file 12864_2016_2772_MOESM9_ESM.xlsx]

## Sheet: Hoja1
Array code	ICuGI code	Name	Forward primer sequence 5'3'	Reverse primer sequence 5'3'
MU10940	MU46006	Pathogenesis-related gene 1	AGAATTGGATGTGCCAAAGTGA	CAATATGGCTTTTGGCCTATGAT
cA_31-B03-M13R_c	MU56781	Calmodulin-binding protein	CGAGCGCTTGAGCAAGTGA	TCACTGTCCTTGGGCTCATCT
cCL5041Contig1	MU54298	Lipoxigenase 2	AGGACCCAAATGCACCACAT	TCCGTTGCCCATTCTTTGA
cCL4764Contig1	MU46307	Glucosyl transferase	GCAAGTGAGGGAGTTAATGGA	ATTGAGATTCCGGAAAGAGGA
cCI_19-E01-M13R_c	MU51070	Quitinase IV	CATAAACCAGGGCTTCGGTG	TGAACGGTGGCAGTGTTAGC
cCL4291Contig1	MU47789	b- 1,3 glucanase (BGL2)	CAGCGTTGGAAAAGGTTGGT	CCTTGCATTATCGATTGATGCA
cCL2352Contig1	MU61580	Transcription factor WRKY	ACGGACCAACGAATCAGCTT	GGAGAGCCTGGCAAACCA
c15d_10-A11-M13R_c	MU54977	Argonaute protein (AGO)	TGTTGTTGCCTCAATGGACTG	CACGGTGACCCTGAGCTGA
cCL3169Contig1	MU45190	Cyclophilin	CGATGTGGAAATTGACGGAA	CGGTGCATAATGCTCGGAA
		CMV	ATGGGCAATGCGTTTCGTTA	CCGCTTACGATTCCCAACTGT
		WMV	TGTTGCTTCATGGAAGATTGGT	AAAATTGTGCCATCAGGTGCTA
		MNSV-Ma5	GCCCCAGGGAAATCCTAGAAT	CCCACTATCATCACGATCTTTAC
		MNSV-Ma5/3´264	GCCCCAGGGAAATCCTAGAAT	GCAACGGCAACAAGCCATA
